# Supplementary material for: Filamin A editing in myeloid cells reduces intestinal inflammation and protects from colitis
Source: J Exp Med. 2025 Jun 5;222(9):e20240109. doi: 10.1084/jem.20240109 (PMC12139521; doi:10.1084/jem.20240109)
Supplement: Table S1 — shows the cell numbers from scRNA-seq of naive mice. [file jem_20240109_tables1.xlsx]

## Sheet: S1_Cell numbers from scRNA-seq 
group	Population	no. of cells Q	no. of cells R	DEG up in Q	DEG up in R
Naive_intestine_CD45neg	EC Prog.	355	273	87	49
Naive_intestine_CD45neg	EC Trans. I	417	447	80	54
Naive_intestine_CD45neg	EC Trans. II	451	332	72	22
Naive_intestine_CD45neg	EC Trans. III	305	219	72	29
Naive_intestine_CD45neg	EC Prox. I	167	108	61	16
Naive_intestine_CD45neg	EC Prox. II	307	519	26	24
Naive_intestine_CD45neg	EC Dist. I	555	288	74	67
Naive_intestine_CD45neg	EC Dist. II	441	91	125	165
Naive_intestine_CD45neg	EC Dist. III	781	364	132	129
Naive_intestine_CD45neg	Goblet	220	297	62	351
Naive_intestine_CD45neg	Tuft	5	9	n.d.	n.d.
Naive_intestine_CD45neg	EEC	82	79	0	1
Naive_intestine_CD45neg	Fibroblast	2	13	n.d.	n.d.
Naive_intestine_CD45neg	SMC	1	0	n.d.	n.d.
Naive_intestine_CD45pos	B-cell	134	38	1	0
Naive_intestine_CD45pos	T Prolif.	22	8	n.d.	n.d.
Naive_intestine_CD45pos	Th CD4+	92	74	0	0
Naive_intestine_CD45pos	Th17	9	7	n.d.	n.d.
Naive_intestine_CD45pos	Treg	39	19	0	0
Naive_intestine_CD45pos	Tc CD8+	199	25	0	5
Naive_intestine_CD45pos	Tgd	95	71	1	5
Naive_intestine_CD45pos	Tinv	156	165	5	5
Naive_intestine_CD45pos	NK/ILC	19	12	0	1
Naive_intestine_CD45pos	Mono	3	3	n.d.	n.d.
Naive_intestine_CD45pos	Mac	2	1	n.d.	n.d.
Naive_intestine_CD45pos	DC CD103-	2	3	n.d.	n.d.
Naive_intestine_CD45pos	DC CD103+	9	5	n.d.	n.d.
Naive_intestine_CD45pos	Neutrophil	2	1	n.d.	n.d.
Naive_intestine_CD45pos	MC	2	0	n.d.	n.d.
