# Supplementary material for: Filamin A editing in myeloid cells reduces intestinal inflammation and protects from colitis
Source: J Exp Med. 2025 Jun 5;222(9):e20240109. doi: 10.1084/jem.20240109 (PMC12139521; doi:10.1084/jem.20240109)
Supplement: Table S2 — shows the DEGs of scRNA-seq in naive mice. [file jem_20240109_tables2.xlsx]

## Sheet: B-cell
p_val	avg_log2FC	pct.1	pct.2	p_val_adj	gene	ident	transcription_factor	ligand	receptor	cell_type_leiden_main	cell_type_leiden_fine
2.69014e-05	-1.31663	0.632	0.821	0.0486376	Stt3b	B-cell	FALSE	FALSE	FALSE
6.56379e-05	1.02647	0.816	0.575	0.118673	Ppp1r15a	B-cell	FALSE	FALSE	FALSE
9.88547e-05	-1.10662	0.658	0.888	0.178729	Dennd4a	B-cell	FALSE	FALSE	FALSE
0.000143635	-1.21647	0.447	0.769	0.259691	Crem	B-cell	TRUE	FALSE	FALSE
0.000317296	0.555384	0.947	1	0.573672	Igkc	B-cell	FALSE	FALSE	FALSE
0.00054439	-0.918799	0.895	0.903	0.984256	Satb1	B-cell	TRUE	FALSE	FALSE
0.000932645	-1.31065	0	0.164	1	Msmo1	B-cell	FALSE	FALSE	FALSE
0.00113302	0.767803	0.921	0.739	1	Irs2	B-cell	FALSE	FALSE	FALSE
0.00117808	0.937932	0.737	0.41	1	Fchsd2	B-cell	FALSE	FALSE	FALSE
0.00122546	-1.01393	0.421	0.739	1	Sik1	B-cell	FALSE	FALSE	FALSE
0.00148194	-0.873293	0.816	0.91	1	Pik3ap1	B-cell	FALSE	FALSE	FALSE
0.00173611	-1.17748	0.368	0.634	1	Hsp90b1	B-cell	FALSE	FALSE	FALSE
0.00227417	-1.34192	0.132	0.418	1	Lrrc8d	B-cell	FALSE	FALSE	FALSE
0.00249671	0.921095	0.842	0.642	1	Fcer2a	B-cell	FALSE	TRUE	FALSE
0.00265116	0.516333	0.974	0.91	1	Ighm	B-cell	FALSE	FALSE	TRUE
0.00269734	0.763502	0.816	0.59	1	Ddx5	B-cell	FALSE	FALSE	FALSE
0.00304133	-0.963866	0.526	0.739	1	Actg1	B-cell	FALSE	FALSE	FALSE
0.00320513	0.87389	0.579	0.425	1	Hbp1	B-cell	TRUE	FALSE	FALSE
0.00352935	0.633479	0.974	0.784	1	Foxp1	B-cell	TRUE	FALSE	FALSE
0.00391994	-1.2527	0.053	0.284	1	Asna1	B-cell	FALSE	FALSE	FALSE
0.00407204	-1.49834	0.079	0.299	1	Lmnb1	B-cell	FALSE	FALSE	FALSE
0.00410341	-1.20045	0.237	0.507	1	Atp2b1	B-cell	FALSE	FALSE	FALSE
0.00424692	0.846688	0.737	0.455	1	Add3	B-cell	FALSE	FALSE	FALSE
0.00428002	-1.37037	0	0.127	1	Id2	B-cell	TRUE	FALSE	FALSE
0.00442349	0.587393	0.921	0.769	1	Cd79b	B-cell	FALSE	FALSE	FALSE
0.00507723	1.01926	0.5	0.224	1	Cd274	B-cell	FALSE	TRUE	TRUE
0.0052744	0.951459	0.526	0.269	1	Rassf5	B-cell	FALSE	FALSE	FALSE
0.00529105	0.805245	0.684	0.44	1	Srrm2	B-cell	FALSE	FALSE	FALSE
0.00540035	1.06033	0.5	0.224	1	March1	B-cell	FALSE	FALSE	FALSE
0.00640304	0.911857	0.526	0.336	1	Idh3g	B-cell	FALSE	FALSE	FALSE
0.00756084	0.854376	0.526	0.254	1	Capg	B-cell	FALSE	FALSE	FALSE
0.00789907	-1.12442	0.079	0.306	1	Ganab	B-cell	FALSE	FALSE	FALSE
0.00789953	0.707194	0.842	0.657	1	Bank1	B-cell	FALSE	FALSE	FALSE
0.0079055	-1.38946	0.026	0.209	1	Unc119b	B-cell	FALSE	FALSE	FALSE
0.00855371	1.1039	0.368	0.224	1	Fam3c	B-cell	FALSE	FALSE	FALSE
0.00887866	-0.947157	0.684	0.784	1	Adgre5	B-cell	FALSE	TRUE	FALSE
0.00900797	-0.903254	0.079	0.299	1	Timm13	B-cell	FALSE	FALSE	FALSE
0.00917157	-0.733207	0.5	0.754	1	Pde4b	B-cell	FALSE	FALSE	FALSE
0.0091735	1.14817	0.553	0.306	1	Jun	B-cell	TRUE	FALSE	FALSE
0.00999023	0.802412	0.579	0.306	1	Nfkbid	B-cell	FALSE	FALSE	FALSE
0.0100189	-0.930425	0.5	0.604	1	Sla	B-cell	FALSE	FALSE	FALSE
0.010516	0.743365	0.421	0.179	1	Irf1	B-cell	TRUE	FALSE	FALSE
0.0105746	-0.270121	0.895	0.993	1	Laptm5	B-cell	FALSE	FALSE	FALSE
0.0107105	-1.02658	0.395	0.597	1	Stat3	B-cell	TRUE	FALSE	FALSE
0.0112766	1.47345	0.184	0.052	1	Icam1	B-cell	FALSE	TRUE	TRUE
0.0118682	1.09292	0.447	0.239	1	Arhgef6	B-cell	FALSE	FALSE	FALSE
0.0121411	-1.09121	0.184	0.425	1	Atp2a2	B-cell	FALSE	FALSE	FALSE
0.0125304	-1.84222	0.263	0.455	1	Vim	B-cell	FALSE	FALSE	FALSE
0.0129149	-0.974809	0.289	0.537	1	Uba1	B-cell	FALSE	FALSE	FALSE
0.0129172	0.846674	0.526	0.284	1	Ypel3	B-cell	FALSE	FALSE	FALSE
0.0130706	-0.695639	0.237	0.485	1	Slc16a6	B-cell	FALSE	FALSE	FALSE
0.0133579	0.33692	0.921	0.709	1	Son	B-cell	TRUE	FALSE	FALSE
0.0138714	-0.689743	0.763	0.881	1	Inpp5d	B-cell	FALSE	FALSE	FALSE
0.013931	0.850565	0.579	0.366	1	Zc3h12a	B-cell	FALSE	FALSE	FALSE
0.0147429	0.328832	0.605	0.701	1	mt-Nd1	B-cell	FALSE	FALSE	FALSE
0.0149357	-0.141489	1	0.91	1	Scd1	B-cell	FALSE	FALSE	FALSE
0.0149841	0.398528	0.579	0.336	1	Cmip	B-cell	FALSE	FALSE	FALSE
0.0156364	0.62743	0.605	0.343	1	Ube2h	B-cell	FALSE	FALSE	FALSE
0.0172644	0.622948	0.632	0.373	1	Akna	B-cell	TRUE	FALSE	FALSE
0.0174777	1.03861	0.605	0.47	1	Apoe	B-cell	FALSE	FALSE	FALSE
0.0179442	-0.99634	0.132	0.358	1	Zhx2	B-cell	TRUE	FALSE	FALSE
0.019393	-1.30685	0.105	0.276	1	Smad3	B-cell	TRUE	FALSE	FALSE
0.0194961	0.786114	0.684	0.433	1	Iglc2	B-cell	FALSE	FALSE	FALSE
0.0196171	0.438587	0.895	0.716	1	Per1	B-cell	FALSE	FALSE	FALSE
0.0197507	-1.06779	0.105	0.313	1	Srpk1	B-cell	FALSE	FALSE	FALSE
0.0198914	-0.872463	0.526	0.731	1	Ezr	B-cell	FALSE	FALSE	FALSE
0.0207254	-0.721986	0.158	0.373	1	Lgmn	B-cell	FALSE	FALSE	FALSE
0.0207947	0.780196	0.421	0.194	1	Rnf115	B-cell	FALSE	FALSE	FALSE
0.0208783	0.782905	0.605	0.366	1	Peli1	B-cell	FALSE	FALSE	FALSE
0.0208993	0.527146	0.553	0.306	1	Tob2	B-cell	FALSE	FALSE	FALSE
0.0211792	0.292976	0.816	0.59	1	H2-Q7	B-cell	FALSE	TRUE	FALSE
0.021211	-1.01578	0.263	0.455	1	Snrpf	B-cell	FALSE	FALSE	FALSE
0.0218964	0.510084	0.658	0.627	1	Ctsh	B-cell	FALSE	FALSE	FALSE
0.0223226	1.04544	0.289	0.149	1	Zbtb1	B-cell	TRUE	FALSE	FALSE
0.0226582	0.723415	0.658	0.463	1	Btla	B-cell	FALSE	TRUE	FALSE
0.0239448	-0.982861	0.237	0.433	1	Tagln2	B-cell	FALSE	FALSE	FALSE
0.0239871	0.636101	0.474	0.239	1	Cat	B-cell	FALSE	FALSE	FALSE
0.0241024	0.843672	0.474	0.284	1	Rubcnl	B-cell	FALSE	FALSE	FALSE
0.0248827	0.780487	0.632	0.448	1	Samhd1	B-cell	FALSE	FALSE	FALSE
0.0248852	-0.617872	0.342	0.59	1	Ppp2r5a	B-cell	FALSE	FALSE	FALSE
0.0252897	-0.724777	0.342	0.59	1	Ppia	B-cell	FALSE	FALSE	FALSE
0.025799	-0.970311	0	0.082	1	Basp1	B-cell	FALSE	FALSE	FALSE
0.0262205	0.779116	0.526	0.306	1	Tbc1d10c	B-cell	FALSE	FALSE	FALSE
0.0267189	0.724899	0.579	0.351	1	Siglecg	B-cell	FALSE	FALSE	TRUE
0.0274822	-0.924929	0.237	0.433	1	Ndufb11	B-cell	FALSE	FALSE	FALSE
0.0282708	-0.870431	0.263	0.5	1	Rab14	B-cell	FALSE	FALSE	FALSE
0.0294253	-0.646738	0.211	0.433	1	Mapre1	B-cell	FALSE	FALSE	FALSE
0.0299029	0.889057	0.579	0.478	1	Nfkbia	B-cell	FALSE	FALSE	FALSE
0.0299062	0.640992	0.868	0.709	1	Smap2	B-cell	FALSE	FALSE	FALSE
0.0299256	-0.53062	0.974	0.985	1	Fth1	B-cell	FALSE	FALSE	FALSE
0.0304132	-0.506391	0.211	0.425	1	Zfp207	B-cell	TRUE	FALSE	FALSE
0.030642	0.448514	0.842	0.627	1	Dhx9	B-cell	FALSE	FALSE	FALSE
0.0308949	-0.473756	0.395	0.627	1	Ier2	B-cell	FALSE	FALSE	FALSE
0.0323164	-0.594571	0.553	0.769	1	Hspa5	B-cell	FALSE	FALSE	FALSE
0.0325134	0.459689	0.921	0.776	1	mt-Atp6	B-cell	FALSE	FALSE	FALSE
0.0336528	-0.885831	0.342	0.507	1	Adipor1	B-cell	FALSE	FALSE	TRUE
0.0337576	-0.306222	0.263	0.455	1	Rftn1	B-cell	FALSE	FALSE	FALSE
0.0340178	-0.869164	0.237	0.463	1	Napa	B-cell	FALSE	FALSE	FALSE
0.03419	0.248386	0.763	0.537	1	Snx29	B-cell	FALSE	FALSE	FALSE
0.0344734	-0.296543	0.658	0.59	1	Bmp2k	B-cell	FALSE	FALSE	FALSE
0.0346358	-0.980488	0.289	0.44	1	Got1	B-cell	FALSE	FALSE	FALSE
0.0350322	-0.769049	0.026	0.157	1	Car2	B-cell	FALSE	FALSE	FALSE
0.0355088	0.903289	0.474	0.343	1	Gpr18	B-cell	FALSE	FALSE	FALSE
0.0355549	-0.659789	0.368	0.604	1	Ppm1g	B-cell	FALSE	FALSE	FALSE
0.0360115	-0.680069	0.474	0.701	1	B3gnt5	B-cell	FALSE	FALSE	FALSE
0.0361976	-1.16276	0.026	0.164	1	Lmna	B-cell	FALSE	FALSE	FALSE
0.0363251	0.637701	0.711	0.5	1	Celf2	B-cell	FALSE	FALSE	FALSE
0.036382	0.962043	0.447	0.246	1	Lrmp	B-cell	FALSE	FALSE	FALSE
0.0365154	0.830665	0.474	0.321	1	Ypel5	B-cell	FALSE	FALSE	FALSE
0.0368522	0.43444	0.553	0.575	1	Ripor2	B-cell	FALSE	FALSE	FALSE
0.0369573	0.890119	0.368	0.179	1	Ppp1r9b	B-cell	FALSE	FALSE	FALSE
0.0372552	-0.604375	0.316	0.545	1	Manf	B-cell	FALSE	FALSE	FALSE
0.0377079	0.644188	0.579	0.373	1	Zc3h7a	B-cell	FALSE	FALSE	FALSE
0.039358	-0.847797	0.158	0.366	1	Casc3	B-cell	FALSE	FALSE	FALSE
0.0400873	0.701968	0.447	0.351	1	Slc44a2	B-cell	FALSE	FALSE	FALSE
0.0404501	-0.374773	1	1	1	H2-Ab1	B-cell	FALSE	TRUE	FALSE
0.0416649	-0.931784	0.316	0.5	1	Dyrk1a	B-cell	FALSE	FALSE	FALSE
0.042181	0.823692	0.526	0.41	1	Irf4	B-cell	TRUE	FALSE	FALSE
0.0445966	-0.759503	0.421	0.642	1	Cd86	B-cell	FALSE	TRUE	FALSE
0.0450897	-0.0573005	0.789	0.672	1	Grk2	B-cell	FALSE	FALSE	FALSE
0.0463027	1.00983	0.368	0.224	1	Tiparp	B-cell	FALSE	FALSE	FALSE
0.0469287	-1.13538	0	0.067	1	H1f0	B-cell	FALSE	FALSE	FALSE
0.0470979	0.744468	0.5	0.328	1	Sh3bp5	B-cell	FALSE	FALSE	FALSE
0.0478083	0.648377	0.605	0.381	1	Cd55	B-cell	FALSE	FALSE	FALSE
0.0493328	0.599243	0.763	0.619	1	Srsf5	B-cell	FALSE	FALSE	FALSE
0.0496331	-1.12437	0.263	0.47	1	Bcl2l11	B-cell	FALSE	FALSE	FALSE
0.0507047	0.752802	0.447	0.239	1	Prkcd	B-cell	FALSE	FALSE	FALSE
0.0514972	-0.333689	0.158	0.313	1	Cpsf6	B-cell	FALSE	FALSE	FALSE
0.0518356	0.572432	0.684	0.664	1	Btg2	B-cell	FALSE	FALSE	FALSE
0.0519282	0.620226	0.737	0.56	1	Zfp36l2	B-cell	TRUE	FALSE	FALSE
0.0524181	0.0243121	0.763	0.612	1	Clta	B-cell	FALSE	FALSE	FALSE
0.0531235	-1.08365	0.132	0.313	1	Suco	B-cell	FALSE	FALSE	FALSE
0.0538211	0.592141	0.526	0.5	1	Ralgps2	B-cell	FALSE	FALSE	FALSE
0.0546314	0.427653	0.842	0.649	1	Hist1h1e	B-cell	FALSE	FALSE	FALSE
0.0555875	0.444569	0.632	0.604	1	Dock2	B-cell	FALSE	FALSE	FALSE
0.0556479	0.759004	0.421	0.276	1	Prrc2b	B-cell	FALSE	FALSE	FALSE
0.0557917	-0.644009	0.237	0.448	1	Ybx1	B-cell	TRUE	FALSE	FALSE
0.0569176	-0.638365	0.474	0.679	1	Plekha2	B-cell	FALSE	FALSE	FALSE
0.0584491	0.597555	0.632	0.47	1	Atp6v0c	B-cell	FALSE	FALSE	FALSE
0.0584705	-0.509114	0.132	0.299	1	Chd7	B-cell	FALSE	FALSE	FALSE
0.0588431	0.772307	0.395	0.216	1	Ppp3r1	B-cell	FALSE	FALSE	FALSE
0.0592594	0.135374	0.737	0.851	1	Pax5	B-cell	TRUE	FALSE	FALSE
0.059355	-0.549206	0.684	0.828	1	Gdi2	B-cell	FALSE	FALSE	FALSE
0.0595499	-1.23752	0.105	0.239	1	Sdf2l1	B-cell	FALSE	FALSE	FALSE
0.0602819	0.645365	0.816	0.701	1	Fcmr	B-cell	FALSE	FALSE	FALSE
0.0606271	0.536745	0.868	0.724	1	mt-Atp8	B-cell	FALSE	FALSE	FALSE
0.0617451	0.586697	0.395	0.201	1	Cnot3	B-cell	FALSE	FALSE	FALSE
0.062249	-0.420621	0.842	0.918	1	Msn	B-cell	FALSE	FALSE	FALSE
0.0622792	-0.991096	0.289	0.448	1	B4galt5	B-cell	FALSE	FALSE	FALSE
0.0627776	-1.39651	0.105	0.261	1	Grasp	B-cell	FALSE	FALSE	FALSE
0.0628179	0.659262	0.526	0.328	1	Rasal3	B-cell	FALSE	FALSE	FALSE
0.0633972	-1.20388	0	0.06	1	Fgl2	B-cell	FALSE	FALSE	FALSE
0.0641722	-0.827768	0.368	0.403	1	Dusp5	B-cell	FALSE	FALSE	FALSE
0.0644336	-0.871085	0.263	0.448	1	Cul1	B-cell	FALSE	FALSE	FALSE
0.0648435	-0.808447	0.105	0.276	1	Sugt1	B-cell	FALSE	FALSE	FALSE
0.065618	0.309186	0.658	0.716	1	Gimap6	B-cell	FALSE	FALSE	FALSE
0.0656464	-0.428839	0.658	0.836	1	Sorl1	B-cell	FALSE	FALSE	FALSE
0.0662223	0.509578	0.842	0.724	1	Pnrc1	B-cell	FALSE	FALSE	FALSE
0.0669449	-0.480239	0.105	0.246	1	Ier5l	B-cell	FALSE	FALSE	FALSE
0.0687887	-0.899236	0.289	0.448	1	Lemd3	B-cell	FALSE	FALSE	FALSE
0.0701107	-0.774227	0.289	0.485	1	Sf3b6	B-cell	FALSE	FALSE	FALSE
0.0701825	0.533188	0.816	0.679	1	H2-Q6	B-cell	FALSE	TRUE	FALSE
0.0709793	0.0659049	0.474	0.604	1	Cerk	B-cell	FALSE	FALSE	FALSE
0.071033	-0.761889	0.158	0.343	1	Nktr	B-cell	FALSE	FALSE	FALSE
0.0716699	-0.449411	0.289	0.493	1	Gpbp1	B-cell	TRUE	FALSE	FALSE
0.0718672	0.56353	0.368	0.187	1	Csrnp1	B-cell	TRUE	FALSE	FALSE
0.0720407	1.00902	0.447	0.284	1	Slfn2	B-cell	FALSE	FALSE	FALSE
0.0721149	-1.35796	0.053	0.164	1	Ccr5	B-cell	FALSE	FALSE	TRUE
0.0721533	0.701905	0.474	0.291	1	Dok3	B-cell	FALSE	FALSE	FALSE
0.0725049	-0.596098	0.737	0.881	1	Cyth1	B-cell	FALSE	FALSE	FALSE
0.0728338	0.415937	0.579	0.373	1	Dgka	B-cell	FALSE	FALSE	FALSE
0.0738231	0.771799	0.579	0.418	1	Apobec3	B-cell	FALSE	FALSE	FALSE
0.0738523	-0.475046	0.211	0.388	1	Ddx46	B-cell	FALSE	FALSE	FALSE
0.074094	-0.708332	0.184	0.373	1	Snrnp70	B-cell	FALSE	FALSE	FALSE
0.0753756	-0.496988	0.737	0.813	1	B2m	B-cell	FALSE	FALSE	FALSE
0.0754085	0.146108	0.474	0.313	1	Dnajc9	B-cell	FALSE	FALSE	FALSE
0.0760445	-0.646874	0.237	0.433	1	Gtpbp4	B-cell	FALSE	FALSE	FALSE
0.0770886	-0.0893826	0.947	1	1	Cd79a	B-cell	FALSE	FALSE	FALSE
0.0771208	-0.890689	0.132	0.306	1	Dcaf15	B-cell	FALSE	FALSE	FALSE
0.0775899	-0.736935	0.237	0.433	1	Tm9sf3	B-cell	FALSE	FALSE	FALSE
0.0781083	0.487123	0.579	0.373	1	Grcc10	B-cell	FALSE	FALSE	FALSE
0.0792029	0.365043	0.816	0.634	1	Aff1	B-cell	TRUE	FALSE	FALSE
0.0821923	-0.764154	0.263	0.455	1	Psenen	B-cell	FALSE	FALSE	FALSE
0.0836003	0.694629	0.5	0.366	1	Arid1a	B-cell	TRUE	FALSE	FALSE
0.0837142	-0.315072	0.868	0.851	1	Lcp1	B-cell	FALSE	FALSE	FALSE
0.0847952	0.397296	0.921	0.806	1	mt-Co2	B-cell	FALSE	FALSE	FALSE
0.0848612	0.713065	0.447	0.276	1	Arglu1	B-cell	FALSE	FALSE	FALSE
0.0848922	0.642853	0.316	0.276	1	Nisch	B-cell	FALSE	FALSE	FALSE
0.0849259	0.111749	0.263	0.343	1	Lrrk2	B-cell	FALSE	FALSE	FALSE
0.0850307	-0.621879	0.421	0.552	1	Ctbp1	B-cell	FALSE	FALSE	FALSE
0.0852093	0.572608	0.658	0.582	1	Fli1	B-cell	TRUE	FALSE	FALSE
0.0856839	0.62993	0.447	0.276	1	Psmb1	B-cell	FALSE	FALSE	FALSE
0.0861408	0.435548	0.789	0.627	1	Hspa8	B-cell	FALSE	FALSE	FALSE
0.0870437	-0.618573	0.368	0.567	1	Hnrnpf	B-cell	FALSE	FALSE	FALSE
0.0879366	0.649978	0.5	0.306	1	Ttc7	B-cell	FALSE	FALSE	FALSE
0.0880062	-0.692899	0.184	0.366	1	Chchd10	B-cell	FALSE	FALSE	FALSE
0.0885017	0.221384	0.447	0.276	1	Hnrnpc	B-cell	FALSE	FALSE	FALSE
0.0888934	-0.9977	0.211	0.358	1	Vgll4	B-cell	FALSE	FALSE	FALSE
0.0896461	-0.327987	0.842	0.903	1	Rack1	B-cell	FALSE	FALSE	FALSE
0.0912484	0.36264	0.947	0.836	1	Mef2c	B-cell	TRUE	FALSE	FALSE
0.0924959	0.479834	0.447	0.261	1	Prpf38a	B-cell	FALSE	FALSE	FALSE
0.0939156	0.0118426	0.605	0.463	1	Scaf11	B-cell	FALSE	FALSE	FALSE
0.0940978	-1.02091	0.079	0.194	1	Myadm	B-cell	FALSE	FALSE	FALSE
0.0941468	0.772798	0.447	0.291	1	Stk38	B-cell	FALSE	FALSE	FALSE
0.0941863	-0.555087	0.184	0.358	1	Tsn	B-cell	FALSE	FALSE	FALSE
0.0944278	0.661958	0.658	0.463	1	Ncf1	B-cell	FALSE	FALSE	FALSE
0.0949511	0.587591	0.605	0.463	1	Bach2	B-cell	TRUE	FALSE	FALSE
0.0950929	-0.951752	0.211	0.366	1	Slc25a19	B-cell	FALSE	FALSE	FALSE
0.0952146	-0.491051	0.868	0.918	1	Cytip	B-cell	FALSE	FALSE	FALSE
0.0954788	-0.625996	0.263	0.455	1	Psme3	B-cell	FALSE	FALSE	FALSE
0.0975824	0.74369	0.289	0.142	1	Pik3c2b	B-cell	FALSE	FALSE	FALSE
0.0985267	0.0539286	0.895	0.746	1	Dgkd	B-cell	FALSE	FALSE	FALSE
0.0993296	-0.176751	0.079	0.172	1	Sema7a	B-cell	FALSE	TRUE	FALSE
0.100247	0.0415585	0.342	0.455	1	Huwe1	B-cell	FALSE	FALSE	FALSE
0.102982	-0.702349	0.342	0.53	1	Calr	B-cell	FALSE	FALSE	FALSE
0.104272	0.602049	0.816	0.672	1	Arhgap45	B-cell	FALSE	FALSE	FALSE
0.104888	-0.88959	0.184	0.358	1	Lrrc8c	B-cell	FALSE	FALSE	FALSE
0.105191	0.908246	0.553	0.478	1	Pim1	B-cell	FALSE	FALSE	FALSE
0.105818	-0.670693	0.421	0.597	1	Tspan13	B-cell	FALSE	FALSE	FALSE
0.106127	0.608925	0.605	0.44	1	Swap70	B-cell	FALSE	FALSE	FALSE
0.106496	0.746617	0.395	0.231	1	Ifi203	B-cell	FALSE	FALSE	FALSE
0.107141	0.262403	0.474	0.306	1	Agfg1	B-cell	FALSE	FALSE	FALSE
0.107164	0.883006	0.553	0.396	1	Egr3	B-cell	TRUE	FALSE	FALSE
0.10752	0.195776	0.947	0.821	1	Ikzf3	B-cell	TRUE	FALSE	FALSE
0.107694	0.649043	0.553	0.418	1	Bin1	B-cell	FALSE	FALSE	FALSE
0.107808	-0.20949	0.316	0.463	1	Ppp1cb	B-cell	FALSE	FALSE	FALSE
0.108666	0.518672	0.5	0.313	1	Cyb561a3	B-cell	FALSE	FALSE	FALSE
0.108718	-0.706777	0.132	0.291	1	Ndufa7	B-cell	FALSE	FALSE	FALSE
0.108798	-0.851011	0.132	0.291	1	Antxr2	B-cell	FALSE	FALSE	FALSE
0.110693	-0.198498	0.842	0.791	1	Ago2	B-cell	FALSE	FALSE	FALSE
0.112359	0.595626	0.447	0.269	1	Zfp622	B-cell	TRUE	FALSE	FALSE
0.112359	-0.475741	0.237	0.418	1	Ptprcap	B-cell	FALSE	FALSE	FALSE
0.113473	-0.672389	0.342	0.507	1	Mycbp2	B-cell	FALSE	FALSE	FALSE
0.1137	0.731835	0.263	0.119	1	Emid1	B-cell	FALSE	FALSE	FALSE
0.114186	-0.825422	0.158	0.321	1	Mdh1	B-cell	FALSE	FALSE	FALSE
0.114425	0.738692	0.421	0.299	1	Ubxn1	B-cell	FALSE	FALSE	FALSE
0.115353	-0.0804272	0.474	0.358	1	Tubb5	B-cell	FALSE	FALSE	FALSE
0.11546	-0.676844	0.632	0.754	1	Il21r	B-cell	FALSE	FALSE	FALSE
0.115925	0.10805	0.921	0.791	1	Fam49b	B-cell	FALSE	FALSE	FALSE
0.116564	0.163042	0.658	0.716	1	Jak1	B-cell	FALSE	FALSE	FALSE
0.117344	0.230884	0.895	0.746	1	Lyn	B-cell	FALSE	FALSE	FALSE
0.118599	0.513042	0.632	0.455	1	Iqsec1	B-cell	FALSE	FALSE	FALSE
0.118742	-0.811576	0.289	0.433	1	Syngr2	B-cell	FALSE	FALSE	FALSE
0.119571	0.581366	0.368	0.328	1	Gmfg	B-cell	FALSE	FALSE	FALSE
0.11981	-0.589146	0.211	0.381	1	Nr4a3	B-cell	TRUE	FALSE	FALSE
0.120306	-0.885551	0.184	0.343	1	Nop56	B-cell	FALSE	FALSE	FALSE
0.121893	-0.990602	0.105	0.231	1	Pdxk	B-cell	FALSE	FALSE	FALSE
0.122172	-0.494299	0.553	0.701	1	Ccni	B-cell	FALSE	FALSE	FALSE
0.12221	0.628428	0.421	0.321	1	Maf1	B-cell	TRUE	FALSE	FALSE
0.122636	0.665661	0.5	0.366	1	Arap1	B-cell	FALSE	FALSE	FALSE
0.122676	-0.731876	0.158	0.284	1	Tuba1a	B-cell	FALSE	FALSE	FALSE
0.123506	0.714979	0.368	0.209	1	Gimap3	B-cell	FALSE	FALSE	FALSE
0.123887	0.607368	0.421	0.336	1	Yy1	B-cell	TRUE	FALSE	FALSE
0.124269	-0.313022	0.658	0.604	1	Hnrnpul1	B-cell	FALSE	FALSE	FALSE
0.124272	-0.511293	0.263	0.44	1	B3gnt7	B-cell	FALSE	FALSE	FALSE
0.125222	-0.352494	0.211	0.358	1	Nrd1	B-cell	FALSE	FALSE	FALSE
0.125768	-0.399305	0.184	0.336	1	Gsk3a	B-cell	FALSE	FALSE	FALSE
0.125887	0.420493	0.684	0.5	1	Gns	B-cell	FALSE	FALSE	FALSE
0.128694	-0.758523	0.316	0.478	1	Isy1	B-cell	FALSE	FALSE	FALSE
0.129028	-0.77476	0.395	0.545	1	Pdia6	B-cell	FALSE	FALSE	FALSE
0.129564	0.302099	0.316	0.328	1	Max	B-cell	TRUE	FALSE	FALSE
0.129601	0.561697	0.5	0.366	1	Rnf187	B-cell	FALSE	FALSE	FALSE
0.129714	-0.246335	0.368	0.522	1	Epc1	B-cell	FALSE	FALSE	FALSE
0.129846	0.648874	0.526	0.351	1	Dusp11	B-cell	FALSE	FALSE	FALSE
0.130282	1.76842	0.053	0.03	1	Hspa1a	B-cell	FALSE	FALSE	FALSE
0.131462	-0.690859	0.211	0.381	1	Tspan14	B-cell	FALSE	FALSE	FALSE
0.132706	-0.688195	0.132	0.284	1	Sec61g	B-cell	FALSE	FALSE	FALSE
0.132763	-0.816662	0.079	0.201	1	Lrba	B-cell	FALSE	FALSE	FALSE
0.133903	-0.212607	0.5	0.672	1	Bri3	B-cell	FALSE	FALSE	FALSE
0.134075	0.621102	0.421	0.291	1	Fxr1	B-cell	FALSE	FALSE	FALSE
0.134244	0.235931	0.579	0.41	1	Trir	B-cell	FALSE	FALSE	FALSE
0.13524	0.576655	0.368	0.321	1	Atrx	B-cell	FALSE	FALSE	FALSE
0.135731	0.687018	0.421	0.291	1	Jmy	B-cell	FALSE	FALSE	FALSE
0.136474	-0.802274	0.105	0.246	1	Tcof1	B-cell	FALSE	FALSE	FALSE
0.136564	0.613633	0.553	0.396	1	Stk24	B-cell	FALSE	FALSE	FALSE
0.136693	0.38232	0.711	0.56	1	Cul3	B-cell	FALSE	FALSE	FALSE
0.136811	0.589972	0.553	0.381	1	Evl	B-cell	FALSE	FALSE	FALSE
0.136979	0.271901	0.868	0.881	1	Cd37	B-cell	FALSE	FALSE	FALSE
0.13847	0.219883	0.737	0.567	1	Herpud1	B-cell	FALSE	FALSE	FALSE
0.139569	-1.30547	0.132	0.157	1	Iglc1	B-cell	FALSE	FALSE	FALSE
0.139755	-1.00781	0.237	0.306	1	Dusp4	B-cell	FALSE	FALSE	FALSE
0.139898	-0.605996	0.421	0.522	1	Arpc3	B-cell	FALSE	FALSE	FALSE
0.140176	-0.352663	0.132	0.246	1	Aars	B-cell	FALSE	FALSE	FALSE
0.14024	0.277241	0.447	0.291	1	Usp7	B-cell	FALSE	FALSE	FALSE
0.140716	0.581249	0.342	0.291	1	Tmem189	B-cell	FALSE	FALSE	FALSE
0.142439	0.532966	0.605	0.478	1	Eif1	B-cell	FALSE	FALSE	FALSE
0.142509	0.556656	0.368	0.209	1	Prr14	B-cell	FALSE	FALSE	FALSE
0.142849	-0.321608	0.316	0.478	1	Rara	B-cell	TRUE	FALSE	FALSE
0.142892	-1.06406	0.079	0.194	1	Uck2	B-cell	FALSE	FALSE	FALSE
0.143354	-0.683287	0.158	0.313	1	Sf3a1	B-cell	FALSE	FALSE	FALSE
0.144021	0.79915	0.211	0.164	1	Bcl2a1b	B-cell	FALSE	FALSE	FALSE
0.14425	0.526723	0.474	0.381	1	Hip1r	B-cell	FALSE	FALSE	FALSE
0.144398	-0.952378	0.184	0.313	1	Nuak2	B-cell	FALSE	FALSE	FALSE
0.144523	-0.711208	0.289	0.455	1	Tnfrsf1b	B-cell	FALSE	FALSE	TRUE
0.144668	0.558998	0.632	0.53	1	Ptpn6	B-cell	FALSE	FALSE	FALSE
0.145127	-0.842127	0.132	0.276	1	Rassf3	B-cell	FALSE	FALSE	FALSE
0.145616	0.666934	0.553	0.403	1	Rcsd1	B-cell	FALSE	FALSE	FALSE
0.147039	0.358372	0.789	0.627	1	Tsc22d3	B-cell	TRUE	FALSE	FALSE
0.147368	0.238184	0.658	0.672	1	Nop53	B-cell	FALSE	FALSE	FALSE
0.148094	-0.641578	0.026	0.112	1	Mreg	B-cell	FALSE	FALSE	FALSE
0.148212	0.514998	0.526	0.351	1	Grap	B-cell	FALSE	FALSE	FALSE
0.148828	-0.672865	0.211	0.373	1	Itgb2	B-cell	FALSE	FALSE	FALSE
0.149925	0.446358	0.526	0.351	1	Lrch4	B-cell	FALSE	FALSE	FALSE
0.151071	-1.00615	0.079	0.194	1	Slc20a1	B-cell	FALSE	FALSE	FALSE
0.151826	0.495621	0.711	0.545	1	Ubl3	B-cell	FALSE	FALSE	FALSE
0.152863	-0.586508	0.289	0.463	1	Pcbp1	B-cell	FALSE	FALSE	FALSE
0.153658	0.210108	0.763	0.597	1	Cap1	B-cell	FALSE	FALSE	TRUE
0.153867	0.620896	0.316	0.172	1	Dcaf12	B-cell	FALSE	FALSE	FALSE
0.153923	-1.01651	0.105	0.201	1	Hmces	B-cell	FALSE	FALSE	FALSE
0.154086	-0.546522	0.5	0.619	1	Prkar1a	B-cell	FALSE	FALSE	FALSE
0.154912	1.30052	0.079	0.015	1	Igkv19-93	B-cell	FALSE	FALSE	FALSE
0.155393	0.456055	0.289	0.261	1	Mtmr6	B-cell	FALSE	FALSE	FALSE
0.15552	0.233335	0.868	0.724	1	Unc93b1	B-cell	FALSE	FALSE	FALSE
0.156625	0.531981	0.316	0.284	1	Gem	B-cell	FALSE	FALSE	FALSE
0.157862	-0.759024	0.079	0.201	1	Fundc2	B-cell	FALSE	FALSE	FALSE
0.158245	-0.790423	0.105	0.239	1	Pigt	B-cell	FALSE	FALSE	FALSE
0.15882	0.467253	0.605	0.44	1	Cd69	B-cell	FALSE	FALSE	FALSE
0.15889	-0.697807	0	0.037	1	H1fx	B-cell	FALSE	FALSE	FALSE
0.15889	-0.489765	0	0.037	1	Cdca3	B-cell	FALSE	FALSE	FALSE
0.158969	-0.710523	0.263	0.388	1	Kpna1	B-cell	FALSE	FALSE	FALSE
0.160457	0.37003	0.658	0.485	1	Crebrf	B-cell	TRUE	FALSE	FALSE
0.160902	-0.16002	0.289	0.41	1	Tatdn2	B-cell	FALSE	FALSE	FALSE
0.161233	0.187391	0.5	0.343	1	Sept11	B-cell	FALSE	FALSE	FALSE
0.161452	-0.86192	0.237	0.388	1	Neil1	B-cell	FALSE	FALSE	FALSE
0.162117	0.246622	0.421	0.269	1	Il10rb	B-cell	FALSE	FALSE	FALSE
0.162423	0.380549	0.816	0.672	1	Limd2	B-cell	FALSE	FALSE	FALSE
0.163971	-0.245591	0.211	0.336	1	Ywhah	B-cell	FALSE	FALSE	FALSE
0.164804	0.383092	0.474	0.306	1	Eif4ebp2	B-cell	FALSE	FALSE	FALSE
0.165282	-0.212944	0.5	0.433	1	Map4k1	B-cell	FALSE	FALSE	FALSE
0.166574	-0.717474	0.184	0.328	1	Cops9	B-cell	FALSE	FALSE	FALSE
0.166755	0.476972	0.237	0.291	1	Klf4	B-cell	TRUE	FALSE	FALSE
0.166777	0.465277	0.474	0.306	1	Mndal	B-cell	FALSE	FALSE	FALSE
0.167072	-0.695024	0.237	0.388	1	Txndc11	B-cell	FALSE	FALSE	FALSE
0.167377	0.226293	0.868	0.746	1	Klf2	B-cell	TRUE	FALSE	FALSE
0.167735	-0.472983	0.289	0.455	1	Rab43	B-cell	FALSE	FALSE	FALSE
0.168828	-0.793328	0.158	0.291	1	Isyna1	B-cell	FALSE	FALSE	FALSE
0.169269	-0.418048	0.184	0.328	1	Impdh2	B-cell	FALSE	FALSE	FALSE
0.169338	-0.371518	0.974	0.948	1	Jund	B-cell	TRUE	FALSE	FALSE
0.170065	-0.497256	0.237	0.396	1	Tnip1	B-cell	FALSE	FALSE	FALSE
0.172332	-0.500477	0.447	0.604	1	Sf3b2	B-cell	FALSE	FALSE	FALSE
0.17239	0.423767	0.789	0.642	1	Rasgef1b	B-cell	FALSE	FALSE	FALSE
0.172581	-0.784308	0.105	0.224	1	Prelid1	B-cell	FALSE	FALSE	FALSE
0.172977	-0.335572	0.158	0.291	1	Clic4	B-cell	FALSE	FALSE	FALSE
0.173538	-0.594126	0.421	0.485	1	Ppib	B-cell	FALSE	FALSE	FALSE
0.174009	-0.763609	0.158	0.299	1	Cyp51	B-cell	FALSE	FALSE	FALSE
0.174337	-0.940066	0.263	0.403	1	Fyn	B-cell	FALSE	FALSE	FALSE
0.1759	0.369654	0.342	0.351	1	Rgs2	B-cell	FALSE	FALSE	FALSE
0.176453	0.561403	0.421	0.261	1	Otud1	B-cell	FALSE	FALSE	FALSE
0.177865	-0.575116	0.132	0.269	1	Tars	B-cell	FALSE	FALSE	FALSE
0.17858	-0.215551	0.263	0.396	1	E2f4	B-cell	TRUE	FALSE	FALSE
0.178668	-0.493215	0.658	0.701	1	Cd2	B-cell	FALSE	FALSE	FALSE
0.179125	-0.700966	0.237	0.396	1	Sf3b3	B-cell	FALSE	FALSE	FALSE
0.179362	0.23211	0.447	0.5	1	Helz2	B-cell	FALSE	FALSE	FALSE
0.179773	0.464243	0.5	0.336	1	Rhob	B-cell	FALSE	FALSE	FALSE
0.180442	0.00882629	0.316	0.403	1	Fam76b	B-cell	FALSE	FALSE	FALSE
0.180665	0.106582	0.289	0.351	1	Oser1	B-cell	FALSE	FALSE	FALSE
0.180996	-0.910748	0.132	0.254	1	Il6st	B-cell	FALSE	FALSE	FALSE
0.181147	-0.360851	0.816	0.828	1	P2ry10	B-cell	FALSE	FALSE	FALSE
0.181223	0.386346	0.632	0.463	1	Srsf6	B-cell	FALSE	FALSE	FALSE
0.1817	-0.237356	0.447	0.41	1	Flna	B-cell	FALSE	FALSE	FALSE
0.181891	0.325889	0.763	0.604	1	H2afy	B-cell	FALSE	FALSE	FALSE
0.183339	0.63517	0.368	0.269	1	Mapkapk2	B-cell	FALSE	FALSE	FALSE
0.184447	0.358945	0.526	0.366	1	Arcn1	B-cell	FALSE	FALSE	FALSE
0.184763	0.0818062	0.395	0.284	1	Ptpn22	B-cell	FALSE	FALSE	FALSE
0.185081	-0.740006	0.132	0.269	1	Ccnd2	B-cell	FALSE	FALSE	FALSE
0.186034	0.0425323	0.342	0.433	1	Pip5k1c	B-cell	FALSE	FALSE	FALSE
0.188099	0.438828	0.816	0.694	1	Tgif1	B-cell	TRUE	FALSE	FALSE
0.188422	-0.427615	0.158	0.291	1	Eprs	B-cell	FALSE	FALSE	FALSE
0.188615	0.502827	0.211	0.246	1	Egr1	B-cell	TRUE	FALSE	FALSE
0.188776	0.480679	0.605	0.44	1	Itsn2	B-cell	FALSE	FALSE	FALSE
0.190554	-0.594803	0.289	0.388	1	Wdr1	B-cell	FALSE	FALSE	FALSE
0.190575	0.59109	0.447	0.299	1	Cd38	B-cell	FALSE	FALSE	FALSE
0.190754	-0.734258	0.211	0.351	1	Eloa	B-cell	FALSE	FALSE	FALSE
0.190917	0.0450055	0.553	0.642	1	Klhl24	B-cell	FALSE	FALSE	FALSE
0.191593	0.179134	0.895	0.791	1	Zfp36	B-cell	FALSE	FALSE	FALSE
0.191793	-0.716459	0.105	0.231	1	Igbp1	B-cell	FALSE	FALSE	FALSE
0.19211	0.32516	0.974	0.933	1	Btg1	B-cell	FALSE	FALSE	FALSE
0.192267	0.0929863	0.421	0.5	1	Cltc	B-cell	FALSE	FALSE	FALSE
0.193019	0.692483	0.289	0.157	1	Ehd4	B-cell	FALSE	FALSE	FALSE
0.196073	-0.214009	0.263	0.396	1	Setd5	B-cell	FALSE	FALSE	FALSE
0.196759	0.48417	0.342	0.313	1	Mcmbp	B-cell	FALSE	FALSE	FALSE
0.196834	0.0478171	0.289	0.381	1	Srsf3	B-cell	FALSE	FALSE	FALSE
0.197781	-0.715	0.184	0.321	1	Csnk2a1	B-cell	FALSE	FALSE	FALSE
0.19817	-0.556843	0.158	0.299	1	Ell2	B-cell	FALSE	FALSE	FALSE
0.198899	0.477221	0.5	0.41	1	Snx8	B-cell	FALSE	FALSE	FALSE
0.201256	0.575983	0.5	0.388	1	Zbtb10	B-cell	TRUE	FALSE	FALSE
0.201256	-0.686238	0.079	0.194	1	Odf2	B-cell	FALSE	FALSE	FALSE
0.201351	0.36991	0.289	0.306	1	Nedd8	B-cell	FALSE	FALSE	FALSE
0.201774	0.29551	0.632	0.47	1	Zmynd11	B-cell	FALSE	FALSE	FALSE
0.202879	0.60043	0.263	0.179	1	Zfp169	B-cell	TRUE	FALSE	FALSE
0.202919	0.0266461	0.632	0.507	1	Atp6v1f	B-cell	FALSE	FALSE	FALSE
0.204647	-0.284106	0.368	0.53	1	Ppp2ca	B-cell	FALSE	FALSE	FALSE
0.204712	-0.558074	0.289	0.448	1	Ncor1	B-cell	TRUE	FALSE	FALSE
0.204904	-0.801051	0.263	0.388	1	Heg1	B-cell	FALSE	FALSE	FALSE
0.205224	0.693742	0.316	0.194	1	Aurkaip1	B-cell	FALSE	FALSE	FALSE
0.2059	0.552635	0.316	0.179	1	Rnf213	B-cell	FALSE	FALSE	FALSE
0.206983	0.500626	0.447	0.306	1	Gripap1	B-cell	FALSE	FALSE	FALSE
0.207016	-0.589814	0.395	0.515	1	Xbp1	B-cell	TRUE	FALSE	FALSE
0.209528	-0.58115	0.211	0.358	1	Ctnnb1	B-cell	FALSE	FALSE	FALSE
0.209669	0.0532862	0.632	0.515	1	Rtcb	B-cell	FALSE	FALSE	FALSE
0.209977	0.504829	0.395	0.246	1	Ddit3	B-cell	TRUE	FALSE	FALSE
0.212025	-0.613	0.237	0.388	1	Mybbp1a	B-cell	FALSE	FALSE	FALSE
0.212196	-0.611462	0.105	0.224	1	Ahnak	B-cell	FALSE	FALSE	FALSE
0.212411	-0.469625	0.789	0.776	1	Tcp11l2	B-cell	FALSE	FALSE	FALSE
0.212626	0.489098	0.447	0.336	1	Eps15	B-cell	FALSE	FALSE	FALSE
0.213214	-0.660886	0.158	0.254	1	Emc3	B-cell	FALSE	FALSE	FALSE
0.214335	-0.584273	0.316	0.47	1	Abhd17b	B-cell	FALSE	FALSE	FALSE
0.214356	1.05558	0.289	0.179	1	Stat1	B-cell	TRUE	FALSE	FALSE
0.214921	-0.393762	0.763	0.851	1	Cfl1	B-cell	FALSE	FALSE	FALSE
0.21507	0.162309	0.579	0.433	1	Erbin	B-cell	FALSE	FALSE	FALSE
0.216217	0.471618	0.632	0.537	1	Supt4a	B-cell	FALSE	FALSE	FALSE
0.216316	0.22028	0.553	0.403	1	Sdf4	B-cell	FALSE	FALSE	FALSE
0.216517	0.472352	0.447	0.313	1	Kmt2a	B-cell	FALSE	FALSE	FALSE
0.217058	0.372443	0.711	0.56	1	Snx2	B-cell	FALSE	FALSE	FALSE
0.218118	-0.459954	0	0.03	1	Ccna2	B-cell	FALSE	FALSE	FALSE
0.218118	-0.417187	0	0.03	1	Nuggc	B-cell	FALSE	FALSE	FALSE
0.218281	-0.54256	0.158	0.291	1	Cnp	B-cell	FALSE	FALSE	FALSE
0.22004	0.259865	0.605	0.597	1	Ccnl1	B-cell	FALSE	FALSE	FALSE
0.220336	0.555972	0.605	0.448	1	Arhgef18	B-cell	FALSE	FALSE	FALSE
0.220377	0.31952	0.868	0.813	1	Ptprc	B-cell	FALSE	TRUE	TRUE
0.220868	0.0809021	0.5	0.575	1	Cd82	B-cell	FALSE	FALSE	FALSE
0.221756	0.623866	0.342	0.231	1	Babam1	B-cell	FALSE	FALSE	FALSE
0.222024	-0.543625	0.342	0.478	1	Rab5c	B-cell	FALSE	FALSE	FALSE
0.222151	-0.351702	0.395	0.552	1	Rhoh	B-cell	FALSE	FALSE	FALSE
0.222393	0.550827	0.395	0.299	1	Prr13	B-cell	FALSE	FALSE	FALSE
0.223997	0.587526	0.395	0.254	1	H2afv	B-cell	FALSE	FALSE	FALSE
0.224576	-0.443448	0.132	0.254	1	Atp5mpl	B-cell	FALSE	FALSE	FALSE
0.224759	-0.681168	0.237	0.366	1	Tkt	B-cell	FALSE	FALSE	FALSE
0.224845	-0.647213	0.211	0.269	1	Rbck1	B-cell	TRUE	FALSE	FALSE
0.225141	0.461188	0.421	0.276	1	Ephx1	B-cell	FALSE	FALSE	FALSE
0.225947	-0.533799	0.421	0.56	1	Gnai2	B-cell	FALSE	FALSE	FALSE
0.226044	0.464335	0.526	0.381	1	Kdm7a	B-cell	FALSE	FALSE	FALSE
0.226348	0.337312	0.605	0.448	1	Pde7a	B-cell	FALSE	FALSE	FALSE
0.227559	0.34375	0.474	0.321	1	Hexim1	B-cell	FALSE	FALSE	FALSE
0.228004	0.603734	0.526	0.44	1	Pik3cd	B-cell	FALSE	FALSE	FALSE
0.2291	-0.638905	0.447	0.537	1	Trp53i11	B-cell	FALSE	FALSE	FALSE
0.230936	-0.62653	0.263	0.351	1	Becn1	B-cell	FALSE	FALSE	FALSE
0.231139	-0.339431	0.658	0.701	1	Hcls1	B-cell	FALSE	FALSE	FALSE
0.231302	-0.264655	0.684	0.657	1	Arf6	B-cell	FALSE	FALSE	FALSE
0.23302	0.11248	0.868	0.746	1	Sh3bgrl3	B-cell	FALSE	FALSE	FALSE
0.233514	-0.162291	0.579	0.716	1	Lbh	B-cell	FALSE	FALSE	FALSE
0.233979	-0.18953	0.342	0.478	1	Snx3	B-cell	FALSE	FALSE	FALSE
0.234098	-0.394561	0.553	0.679	1	Etnk1	B-cell	FALSE	FALSE	FALSE
0.23461	-0.774773	0.053	0.127	1	Fgd6	B-cell	FALSE	FALSE	FALSE
0.235472	0.228836	0.737	0.59	1	Cd47	B-cell	FALSE	FALSE	TRUE
0.235633	-0.201649	0.342	0.47	1	Rapgef1	B-cell	FALSE	FALSE	FALSE
0.235763	0.516731	0.263	0.142	1	Polr2g	B-cell	FALSE	FALSE	FALSE
0.23597	-0.574346	0.184	0.321	1	Chmp3	B-cell	FALSE	FALSE	FALSE
0.236316	0.537641	0.263	0.216	1	Rad21	B-cell	FALSE	FALSE	FALSE
0.236742	-0.289437	0.526	0.515	1	Blnk	B-cell	FALSE	FALSE	FALSE
0.237915	0.380404	0.316	0.343	1	Sfr1	B-cell	FALSE	FALSE	FALSE
0.238752	-0.708098	0.211	0.313	1	Ehd1	B-cell	FALSE	FALSE	FALSE
0.239175	0.478412	0.526	0.388	1	Ubqln1	B-cell	FALSE	FALSE	FALSE
0.239835	0.552473	0.395	0.306	1	Tcf4	B-cell	TRUE	FALSE	FALSE
0.240022	0.161519	0.368	0.448	1	Hs3st1	B-cell	FALSE	FALSE	FALSE
0.24146	0.675648	0.263	0.194	1	Mbd3	B-cell	TRUE	FALSE	FALSE
0.243009	-0.548896	0.132	0.254	1	Nucks1	B-cell	FALSE	FALSE	FALSE
0.243021	0.0472038	0.526	0.619	1	Hnrnpk	B-cell	FALSE	FALSE	FALSE
0.243997	0.0736236	0.553	0.418	1	Ndfip1	B-cell	FALSE	FALSE	FALSE
0.244155	-0.530122	0.132	0.254	1	Scaf4	B-cell	FALSE	FALSE	FALSE
0.245691	0.174871	0.211	0.261	1	Ndufa10	B-cell	FALSE	FALSE	FALSE
0.245777	-0.629222	0.263	0.403	1	Arnt	B-cell	TRUE	FALSE	FALSE
0.245815	0.500963	0.316	0.194	1	Mapk6	B-cell	FALSE	FALSE	FALSE
0.246102	-0.132744	0.947	0.881	1	Fam107b	B-cell	FALSE	FALSE	FALSE
0.24623	0.420715	0.526	0.41	1	Tsc22d2	B-cell	TRUE	FALSE	FALSE
0.247018	-0.190508	0.105	0.187	1	Dap3	B-cell	FALSE	FALSE	FALSE
0.247109	-0.179716	0.105	0.187	1	Slamf6	B-cell	FALSE	FALSE	FALSE
0.247163	0.605524	0.316	0.216	1	Rtn4	B-cell	FALSE	FALSE	FALSE
0.24839	-0.5125	0.132	0.254	1	Pcnp	B-cell	FALSE	FALSE	FALSE
0.249025	-0.411133	0.184	0.313	1	Tnpo1	B-cell	FALSE	FALSE	FALSE
0.249515	-0.241418	0.579	0.709	1	Odc1	B-cell	FALSE	FALSE	FALSE
0.249875	0.633583	0.263	0.157	1	Hdac7	B-cell	FALSE	FALSE	FALSE
0.250532	0.2692	0.789	0.657	1	Pou2af1	B-cell	FALSE	FALSE	FALSE
0.252011	-0.653279	0.132	0.254	1	Tbrg1	B-cell	FALSE	FALSE	FALSE
0.252089	-0.185867	0.447	0.403	1	Zfand3	B-cell	FALSE	FALSE	FALSE
0.252521	-0.111721	0.684	0.59	1	Tgfb1	B-cell	FALSE	TRUE	FALSE
0.253138	0.484191	0.421	0.306	1	Sumo2	B-cell	FALSE	FALSE	FALSE
0.253238	-0.578167	0.526	0.575	1	Tpm4	B-cell	FALSE	FALSE	FALSE
0.254982	-0.0164909	0.395	0.291	1	mt-Nd6	B-cell	FALSE	FALSE	FALSE
0.25527	0.422702	0.342	0.209	1	Gtf2h1	B-cell	FALSE	FALSE	FALSE
0.256693	-0.63368	0.211	0.336	1	Snrpd1	B-cell	FALSE	FALSE	FALSE
0.256813	0.367773	0.553	0.403	1	Rasa3	B-cell	FALSE	FALSE	FALSE
0.257514	0.343251	0.526	0.47	1	Dnaja2	B-cell	FALSE	FALSE	FALSE
0.257565	0.423716	0.632	0.507	1	Ranbp2	B-cell	FALSE	FALSE	FALSE
0.258308	-0.292063	0.368	0.507	1	Ndufa6	B-cell	FALSE	FALSE	FALSE
0.258427	0.364777	0.579	0.642	1	S1pr1	B-cell	FALSE	FALSE	FALSE
0.258969	0.144173	0.526	0.396	1	Dync1h1	B-cell	FALSE	FALSE	FALSE
0.259701	-0.525954	0.684	0.754	1	Dmxl1	B-cell	FALSE	FALSE	FALSE
0.26104	0.51517	0.368	0.239	1	Ndufa1	B-cell	FALSE	FALSE	FALSE
0.261414	-0.406164	0.132	0.246	1	Cd2bp2	B-cell	FALSE	FALSE	FALSE
0.262429	-0.522779	0.316	0.463	1	Top1	B-cell	FALSE	FALSE	FALSE
0.262604	0.185833	0.895	0.813	1	Ighd	B-cell	FALSE	FALSE	FALSE
0.263661	-0.34439	0.579	0.582	1	Grb2	B-cell	FALSE	FALSE	FALSE
0.264418	0.00271985	0.605	0.709	1	Klf6	B-cell	TRUE	FALSE	FALSE
0.265149	-0.545175	0.158	0.284	1	Grpel1	B-cell	FALSE	FALSE	FALSE
0.265354	0.26175	0.211	0.112	1	Il4i1	B-cell	FALSE	FALSE	FALSE
0.26657	-0.566761	0.316	0.455	1	Hnrnpd	B-cell	FALSE	FALSE	FALSE
0.267185	-0.110988	0.237	0.328	1	Sec24c	B-cell	FALSE	FALSE	FALSE
0.269431	-0.58433	0.105	0.216	1	Tsc22d1	B-cell	TRUE	FALSE	FALSE
0.270739	0.309929	0.211	0.261	1	Gadd45a	B-cell	FALSE	FALSE	FALSE
0.270968	-0.464273	0.342	0.485	1	Fosb	B-cell	TRUE	FALSE	FALSE
0.271122	0.0798861	0.474	0.537	1	Far1	B-cell	FALSE	FALSE	FALSE
0.271154	-0.632236	0.053	0.142	1	Cars	B-cell	FALSE	FALSE	FALSE
0.272853	-0.500584	0.421	0.552	1	Capzb	B-cell	FALSE	FALSE	FALSE
0.273166	0.490092	0.368	0.276	1	Man2a1	B-cell	FALSE	FALSE	FALSE
0.273672	-0.0545108	0.711	0.634	1	H2-DMb2	B-cell	FALSE	TRUE	FALSE
0.273769	0.640276	0.263	0.187	1	Prelid3b	B-cell	FALSE	FALSE	FALSE
0.273964	-0.638273	0.158	0.276	1	Flii	B-cell	FALSE	FALSE	FALSE
0.274139	0.87691	0.184	0.09	1	Hck	B-cell	FALSE	FALSE	FALSE
0.275591	0.3975	0.553	0.425	1	Camk2d	B-cell	FALSE	FALSE	FALSE
0.275737	-0.526581	0.289	0.336	1	Sdc4	B-cell	FALSE	FALSE	TRUE
0.276707	-0.534091	0.211	0.343	1	Sbno2	B-cell	FALSE	FALSE	FALSE
0.276816	0.548552	0.368	0.313	1	Siah2	B-cell	FALSE	FALSE	FALSE
0.276999	-0.58365	0.053	0.142	1	Tomm40	B-cell	FALSE	FALSE	FALSE
0.277385	-0.141782	0.842	0.784	1	Ddx6	B-cell	FALSE	FALSE	FALSE
0.278675	-0.326596	0.342	0.485	1	Esyt1	B-cell	FALSE	FALSE	FALSE
0.27887	0.383472	0.395	0.261	1	Ubxn4	B-cell	FALSE	FALSE	FALSE
0.278986	-2.40656	0.026	0.097	1	Ighg2b	B-cell	FALSE	FALSE	FALSE
0.279306	-0.700379	0.132	0.246	1	Cldnd1	B-cell	FALSE	FALSE	FALSE
0.279355	0.492658	0.316	0.194	1	Map3k2	B-cell	FALSE	FALSE	FALSE
0.279489	0.195906	0.974	0.985	1	Fau	B-cell	FALSE	FALSE	FALSE
0.279649	-0.588261	0.421	0.478	1	Ubald2	B-cell	FALSE	FALSE	FALSE
0.279678	-0.568648	0.211	0.336	1	Ywhab	B-cell	FALSE	FALSE	FALSE
0.28037	0.00156137	1	0.955	1	Coro1a	B-cell	FALSE	FALSE	FALSE
0.280635	0.306993	0.132	0.149	1	Atxn10	B-cell	FALSE	FALSE	FALSE
0.280928	0.386404	0.632	0.507	1	Txndc16	B-cell	FALSE	FALSE	FALSE
0.282586	-0.747773	0.132	0.246	1	Cystm1	B-cell	FALSE	FALSE	FALSE
0.282724	0.0399295	0.658	0.522	1	Fos	B-cell	TRUE	FALSE	FALSE
0.283501	0.423245	0.553	0.41	1	Dusp1	B-cell	FALSE	FALSE	FALSE
0.283656	-0.182524	0.553	0.478	1	Lbr	B-cell	FALSE	FALSE	FALSE
0.28415	1.55656	0.053	0.045	1	Hspa1b	B-cell	FALSE	FALSE	FALSE
0.28477	0.36142	0.316	0.321	1	Ogt	B-cell	FALSE	FALSE	FALSE
0.285945	0.463849	0.447	0.321	1	Cdt1	B-cell	FALSE	FALSE	FALSE
0.28685	0.279385	0.789	0.687	1	Nsd3	B-cell	FALSE	FALSE	FALSE
0.28698	0.0202607	0.289	0.358	1	Fgfr1op2	B-cell	FALSE	FALSE	FALSE
0.287219	-0.0533017	0.684	0.597	1	Pxk	B-cell	FALSE	FALSE	FALSE
0.288226	0.340672	0.605	0.47	1	Vars	B-cell	FALSE	FALSE	FALSE
0.288552	0.355845	0.342	0.216	1	Mxd4	B-cell	TRUE	FALSE	FALSE
0.288842	0.4849	0.342	0.224	1	Adh5	B-cell	FALSE	FALSE	FALSE
0.289065	-0.202404	0.868	0.799	1	Cxcr5	B-cell	FALSE	FALSE	TRUE
0.289101	-0.636044	0.132	0.246	1	Mapre2	B-cell	FALSE	FALSE	FALSE
0.290456	-0.824551	0.132	0.231	1	Ifi27l2a	B-cell	FALSE	FALSE	FALSE
0.290496	-0.331171	0.658	0.687	1	Ptma	B-cell	FALSE	FALSE	FALSE
0.290509	0.0400684	0.184	0.239	1	Mat2b	B-cell	FALSE	FALSE	FALSE
0.291575	0.0778218	0.921	0.828	1	Cd53	B-cell	FALSE	FALSE	FALSE
0.291676	0.528661	0.395	0.313	1	Arf5	B-cell	FALSE	FALSE	FALSE
0.291712	0.194644	0.737	0.604	1	Elmo1	B-cell	FALSE	FALSE	FALSE
0.291933	-0.552037	0.5	0.619	1	Sp100	B-cell	TRUE	FALSE	FALSE
0.292086	0.47075	0.395	0.261	1	Tnfrsf13c	B-cell	FALSE	FALSE	TRUE
0.293138	0.405469	0.5	0.388	1	Fbrs	B-cell	FALSE	FALSE	FALSE
0.293778	-0.415103	0.211	0.216	1	Nsrp1	B-cell	FALSE	FALSE	FALSE
0.294008	-0.4884	0.447	0.522	1	Tpr	B-cell	FALSE	FALSE	FALSE
0.294618	-0.361056	0.684	0.791	1	Plek	B-cell	TRUE	FALSE	FALSE
0.294787	0.45258	0.526	0.388	1	Tab2	B-cell	FALSE	FALSE	FALSE
0.295113	-0.160687	0.684	0.642	1	Sema4d	B-cell	FALSE	TRUE	FALSE
0.296126	0.409509	0.421	0.366	1	Ppp4c	B-cell	FALSE	FALSE	FALSE
0.297831	0.438496	0.447	0.321	1	Wac	B-cell	FALSE	FALSE	FALSE
0.298509	0.417384	0.316	0.194	1	Ehmt2	B-cell	FALSE	FALSE	FALSE
0.298754	0.479175	0.316	0.291	1	Commd8	B-cell	FALSE	FALSE	FALSE
0.300325	0.214131	0.711	0.575	1	Otulin	B-cell	FALSE	FALSE	FALSE
0.300403	-0.137554	0.368	0.485	1	Ppp2r5c	B-cell	FALSE	FALSE	FALSE
0.300634	0.334737	0.684	0.59	1	Ebf1	B-cell	TRUE	FALSE	FALSE
0.300867	0.339652	0.684	0.56	1	Cox7a2l	B-cell	FALSE	FALSE	FALSE
0.30158	0.292789	0.474	0.336	1	Arhgap17	B-cell	FALSE	FALSE	FALSE
0.301789	0.569258	0.342	0.224	1	Chmp5	B-cell	FALSE	FALSE	FALSE
0.303544	0.270383	0.526	0.5	1	Serinc1	B-cell	FALSE	FALSE	FALSE
0.303699	0.464449	0.421	0.336	1	Mllt6	B-cell	FALSE	FALSE	FALSE
0.304127	0.320191	0.395	0.366	1	Myl12b	B-cell	FALSE	FALSE	FALSE
0.305437	0.447701	0.395	0.269	1	Cct8	B-cell	FALSE	FALSE	FALSE
0.306391	0.298299	0.842	0.769	1	Ptbp3	B-cell	FALSE	FALSE	FALSE
0.306839	-0.579041	0.316	0.425	1	Plekhm1	B-cell	FALSE	FALSE	FALSE
0.306958	-0.340739	0.211	0.321	1	Plekhf2	B-cell	FALSE	FALSE	FALSE
0.307139	-0.259939	0.447	0.373	1	Tnfaip3	B-cell	FALSE	FALSE	FALSE
0.308361	0.100666	0.526	0.403	1	Hnrnpm	B-cell	FALSE	FALSE	FALSE
0.311125	-0.479394	0.184	0.306	1	Uap1	B-cell	FALSE	FALSE	FALSE
0.311162	-0.0713765	0.132	0.209	1	Ifi27	B-cell	FALSE	FALSE	FALSE
0.313668	-0.402387	0.237	0.366	1	Impact	B-cell	FALSE	FALSE	FALSE
0.313864	-0.332965	0.211	0.321	1	Akirin2	B-cell	FALSE	FALSE	FALSE
0.314217	0.455148	0.737	0.619	1	Ikzf1	B-cell	TRUE	FALSE	FALSE
0.314514	-0.530513	0.053	0.134	1	Zbtb38	B-cell	TRUE	FALSE	FALSE
0.314724	0.415946	0.395	0.269	1	Spi1	B-cell	TRUE	FALSE	FALSE
0.315036	-0.621282	0.342	0.478	1	Ccr6	B-cell	FALSE	FALSE	TRUE
0.315369	0.526518	0.421	0.299	1	Rragc	B-cell	FALSE	FALSE	FALSE
0.316233	0.501642	0.421	0.328	1	Tnrc6c	B-cell	FALSE	FALSE	FALSE
0.316804	0.322182	0.447	0.313	1	Atp6v0e	B-cell	FALSE	FALSE	FALSE
0.317928	0.157196	0.658	0.53	1	H2-Oa	B-cell	FALSE	TRUE	FALSE
0.318185	-0.463007	0.474	0.59	1	Fus	B-cell	FALSE	FALSE	FALSE
0.318263	-0.167576	0.289	0.396	1	Sec24a	B-cell	FALSE	FALSE	FALSE
0.318517	-0.600647	0.132	0.239	1	Adprh	B-cell	FALSE	FALSE	FALSE
0.319033	-0.257155	1	1	1	H2-Aa	B-cell	FALSE	TRUE	FALSE
0.319611	0.683815	0.368	0.261	1	Nfya	B-cell	TRUE	FALSE	FALSE
0.319854	-0.536173	0.237	0.321	1	Cox5b	B-cell	FALSE	FALSE	FALSE
0.32031	0.407846	0.579	0.448	1	Sri	B-cell	FALSE	FALSE	FALSE
0.320445	-0.201057	0.342	0.455	1	Atl3	B-cell	FALSE	FALSE	FALSE
0.32096	0.243156	0.368	0.246	1	Donson	B-cell	FALSE	FALSE	FALSE
0.321767	0.428009	0.553	0.5	1	Crlf3	B-cell	FALSE	FALSE	FALSE
0.321941	-0.215426	1	0.993	1	H2-Eb1	B-cell	FALSE	TRUE	FALSE
0.322767	-0.707484	0.132	0.239	1	Rnf125	B-cell	FALSE	FALSE	FALSE
0.323232	-0.601449	0.316	0.388	1	Arap2	B-cell	FALSE	FALSE	FALSE
0.323562	0.303423	0.079	0.104	1	Rufy3	B-cell	FALSE	FALSE	FALSE
0.325192	-0.648534	0.079	0.157	1	Mcts1	B-cell	FALSE	FALSE	FALSE
0.325743	-0.391205	0.237	0.358	1	Ptpn1	B-cell	FALSE	FALSE	FALSE
0.326799	-0.371732	0.447	0.582	1	Chchd2	B-cell	FALSE	FALSE	FALSE
0.326818	0.34882	0.263	0.157	1	Eif2a	B-cell	FALSE	FALSE	FALSE
0.326861	-0.0210318	0.553	0.642	1	Cotl1	B-cell	FALSE	FALSE	FALSE
0.327325	-0.141849	0.553	0.515	1	Pabpc1	B-cell	FALSE	FALSE	FALSE
0.327504	-0.559172	0.237	0.351	1	Pdia3	B-cell	FALSE	FALSE	FALSE
0.32781	-0.498039	0.368	0.47	1	Arpc2	B-cell	FALSE	FALSE	FALSE
0.328707	-0.716284	0.105	0.201	1	Nab2	B-cell	FALSE	FALSE	FALSE
0.329598	0.104193	0.211	0.254	1	Gabarapl2	B-cell	FALSE	FALSE	FALSE
0.330255	-0.605997	0.421	0.493	1	Mbd2	B-cell	TRUE	FALSE	FALSE
0.330322	-0.560268	0.5	0.59	1	Lmbrd1	B-cell	FALSE	FALSE	FALSE
0.330788	0.00381081	0.211	0.276	1	Cdk17	B-cell	FALSE	FALSE	FALSE
0.330907	-0.634179	0.237	0.358	1	Nop58	B-cell	FALSE	FALSE	FALSE
0.330961	0.338381	0.447	0.321	1	Smarce1	B-cell	TRUE	FALSE	FALSE
0.331038	0.313467	0.816	0.746	1	Hvcn1	B-cell	FALSE	FALSE	FALSE
0.331638	-0.0460715	0.342	0.269	1	N4bp1	B-cell	FALSE	FALSE	FALSE
0.332022	0.396452	0.395	0.269	1	Rbm38	B-cell	FALSE	FALSE	FALSE
0.332924	0.138255	0.421	0.299	1	Ubtf	B-cell	TRUE	FALSE	FALSE
0.333171	-0.355932	0.447	0.582	1	Nfkb1	B-cell	TRUE	FALSE	FALSE
0.333336	-0.521561	0.132	0.239	1	Ahr	B-cell	TRUE	FALSE	FALSE
0.333575	-0.32744	0.263	0.381	1	Ddx23	B-cell	FALSE	FALSE	FALSE
0.334244	-0.44928	0.342	0.47	1	Calm2	B-cell	FALSE	FALSE	FALSE
0.334386	0.273599	0.342	0.224	1	Mylip	B-cell	FALSE	FALSE	FALSE
0.334436	-0.307755	0.658	0.754	1	Gna13	B-cell	FALSE	FALSE	FALSE
0.334978	0.507017	0.447	0.328	1	Kbtbd2	B-cell	FALSE	FALSE	FALSE
0.335477	0.389944	0.395	0.313	1	Mat2a	B-cell	FALSE	FALSE	FALSE
0.336455	0.40816	0.447	0.321	1	Trpc4ap	B-cell	FALSE	FALSE	FALSE
0.33737	0.446261	0.421	0.343	1	Tial1	B-cell	FALSE	FALSE	FALSE
0.33766	0.460922	0.342	0.224	1	Tmem131	B-cell	FALSE	FALSE	FALSE
0.338489	0.352539	0.474	0.343	1	Gch1	B-cell	FALSE	FALSE	FALSE
0.338518	0.0856599	0.421	0.321	1	Plk2	B-cell	FALSE	FALSE	FALSE
0.339002	-0.206078	0.316	0.433	1	Ifnar1	B-cell	FALSE	FALSE	FALSE
0.339535	-0.705444	0.132	0.224	1	Hist3h2a	B-cell	FALSE	FALSE	FALSE
0.339697	0.35845	0.5	0.373	1	Tcea1	B-cell	FALSE	FALSE	FALSE
0.339853	-0.57022	0.211	0.328	1	Golph3	B-cell	FALSE	FALSE	FALSE
0.340544	-0.342641	0.632	0.754	1	Cd24a	B-cell	FALSE	FALSE	FALSE
0.341845	0.404045	0.342	0.224	1	Tmem50a	B-cell	FALSE	FALSE	FALSE
0.34187	-0.638667	0.158	0.261	1	Phtf2	B-cell	FALSE	FALSE	FALSE
0.343048	-0.63523	0.132	0.231	1	Wdr43	B-cell	FALSE	FALSE	FALSE
0.343195	-0.166113	0.158	0.246	1	Plekhj1	B-cell	FALSE	FALSE	FALSE
0.343766	-0.0261835	0.474	0.388	1	Tgoln1	B-cell	FALSE	FALSE	FALSE
0.34389	-0.340088	0.184	0.291	1	Ndufb9	B-cell	FALSE	FALSE	FALSE
0.345309	-0.746167	0.079	0.164	1	Tlnrd1	B-cell	FALSE	FALSE	FALSE
0.345442	-0.48683	0.421	0.478	1	Ik	B-cell	FALSE	FALSE	FALSE
0.347626	0.118776	0.237	0.299	1	Rbm15	B-cell	FALSE	FALSE	FALSE
0.348383	-0.883448	0.105	0.201	1	Ptger4	B-cell	FALSE	FALSE	FALSE
0.348777	-0.46121	0.211	0.328	1	Reep5	B-cell	FALSE	FALSE	FALSE
0.348798	-0.286152	0.342	0.463	1	Cdk13	B-cell	FALSE	FALSE	FALSE
0.348988	0.459199	0.447	0.351	1	Stag2	B-cell	FALSE	FALSE	FALSE
0.349364	-0.424006	0.263	0.388	1	Sec11c	B-cell	FALSE	FALSE	FALSE
0.349372	-0.236987	0.132	0.224	1	Nsun2	B-cell	FALSE	FALSE	FALSE
0.349547	-0.50155	0.237	0.358	1	Cwc15	B-cell	FALSE	FALSE	FALSE
0.349636	0.486098	0.368	0.254	1	Ripk2	B-cell	FALSE	FALSE	FALSE
0.351017	-0.249978	0.289	0.403	1	Pcna	B-cell	FALSE	FALSE	FALSE
0.351547	0.387301	0.447	0.321	1	Gpsm3	B-cell	FALSE	FALSE	FALSE
0.351947	0.42504	0.316	0.209	1	Sh3gl1	B-cell	FALSE	FALSE	FALSE
0.352044	0.341982	0.211	0.216	1	Rap1a	B-cell	FALSE	FALSE	FALSE
0.352391	-0.455902	0.105	0.201	1	Cfdp1	B-cell	FALSE	FALSE	FALSE
0.352622	0.246166	0.526	0.53	1	Arpc1b	B-cell	FALSE	FALSE	FALSE
0.352861	0.370031	0.447	0.373	1	Mlxip	B-cell	TRUE	FALSE	FALSE
0.352912	0.157279	0.974	0.925	1	Syk	B-cell	FALSE	FALSE	FALSE
0.352984	-0.040915	0.237	0.299	1	Eif3i	B-cell	FALSE	FALSE	FALSE
0.35406	-0.0362965	0.289	0.358	1	Tap2	B-cell	FALSE	FALSE	FALSE
0.354251	-0.170152	0.789	0.746	1	Man1a	B-cell	FALSE	FALSE	FALSE
0.354576	0.349365	0.632	0.507	1	Rock1	B-cell	FALSE	FALSE	FALSE
0.355961	-0.510223	0.237	0.358	1	Fgfr1op	B-cell	FALSE	FALSE	FALSE
0.35645	-0.504886	0.395	0.485	1	Uqcrc1	B-cell	FALSE	FALSE	FALSE
0.356725	0.28083	0.289	0.299	1	Dnajc7	B-cell	FALSE	FALSE	FALSE
0.356765	-0.360612	0.526	0.604	1	Lnpep	B-cell	FALSE	FALSE	FALSE
0.357778	-0.45161	0.342	0.47	1	Ctsz	B-cell	FALSE	FALSE	FALSE
0.358214	0.231344	0.947	0.94	1	Shisa5	B-cell	FALSE	FALSE	FALSE
0.358843	-0.481701	0.368	0.425	1	Rnf10	B-cell	FALSE	FALSE	FALSE
0.359297	0.590374	0.211	0.119	1	Selenop	B-cell	FALSE	FALSE	FALSE
0.359315	-0.590052	0.105	0.201	1	Ssr2	B-cell	FALSE	FALSE	FALSE
0.360493	0.421675	0.395	0.336	1	Arf4	B-cell	FALSE	FALSE	FALSE
0.3605	-0.615818	0.211	0.321	1	Larp1	B-cell	FALSE	FALSE	FALSE
0.360844	-0.00685296	0.921	0.851	1	H2-Ob	B-cell	FALSE	TRUE	FALSE
0.360992	0.188739	1	0.978	1	Stk17b	B-cell	FALSE	FALSE	FALSE
0.361402	-0.616048	0.289	0.388	1	Atp6v1g1	B-cell	FALSE	FALSE	FALSE
0.361999	-0.280515	0.289	0.41	1	Gpi1	B-cell	FALSE	FALSE	FALSE
0.362223	0.443611	0.368	0.254	1	Slc25a51	B-cell	FALSE	FALSE	FALSE
0.36226	-0.0876754	0.263	0.343	1	Atp6v1b2	B-cell	FALSE	FALSE	FALSE
0.364025	-0.213426	0.289	0.388	1	Tmem167	B-cell	FALSE	FALSE	FALSE
0.364083	0.295069	0.368	0.343	1	Nop10	B-cell	FALSE	FALSE	FALSE
0.366345	0.311488	0.053	0.075	1	Fcrl5	B-cell	FALSE	FALSE	FALSE
0.366378	-0.363288	0.421	0.433	1	Spag9	B-cell	FALSE	FALSE	FALSE
0.367859	0.407347	0.368	0.291	1	Bola2	B-cell	FALSE	FALSE	FALSE
0.368435	0.0240392	0.421	0.493	1	Ankrd13a	B-cell	FALSE	FALSE	FALSE
0.368523	0.287447	0.474	0.463	1	Slc12a6	B-cell	FALSE	FALSE	FALSE
0.369442	0.00112667	0.711	0.612	1	Paip2	B-cell	FALSE	FALSE	FALSE
0.369891	0.417222	0.737	0.679	1	mt-Co3	B-cell	FALSE	FALSE	FALSE
0.369909	0.450566	0.395	0.284	1	Strbp	B-cell	FALSE	FALSE	FALSE
0.371825	-0.580942	0.105	0.127	1	Bhlhe41	B-cell	TRUE	FALSE	FALSE
0.372037	0.414469	0.474	0.351	1	Gimap4	B-cell	FALSE	FALSE	FALSE
0.372047	-0.127302	0.184	0.276	1	Dcun1d5	B-cell	FALSE	FALSE	FALSE
0.372386	-0.700519	0.158	0.246	1	Tecpr1	B-cell	FALSE	FALSE	FALSE
0.372791	-0.368168	0.658	0.739	1	Cnot6l	B-cell	FALSE	FALSE	FALSE
0.37354	0.23248	0.132	0.157	1	Atic	B-cell	FALSE	FALSE	FALSE
0.374441	0.407562	0.5	0.388	1	Eml4	B-cell	FALSE	FALSE	FALSE
0.37472	0.124167	0.368	0.269	1	Resf1	B-cell	FALSE	FALSE	FALSE
0.375076	0.446755	0.289	0.201	1	Ipo5	B-cell	FALSE	FALSE	FALSE
0.376257	-0.322496	0.526	0.649	1	Pfn1	B-cell	FALSE	FALSE	FALSE
0.376722	-0.00887487	0.579	0.493	1	Cnn2	B-cell	FALSE	FALSE	FALSE
0.376946	-0.362417	0.211	0.321	1	Exoc5	B-cell	FALSE	FALSE	FALSE
0.377469	0.076036	0.421	0.463	1	Qk	B-cell	FALSE	FALSE	FALSE
0.380242	-0.659006	0.184	0.291	1	Spop	B-cell	FALSE	FALSE	FALSE
0.380321	0.056057	0.289	0.194	1	Ss18	B-cell	FALSE	FALSE	FALSE
0.380501	0.486966	0.368	0.291	1	Hivep1	B-cell	TRUE	FALSE	FALSE
0.381257	-0.345228	0.447	0.575	1	Insig1	B-cell	FALSE	FALSE	FALSE
0.381345	0.326312	0.289	0.187	1	Map3k8	B-cell	FALSE	FALSE	FALSE
0.381518	0.306602	0.474	0.351	1	Heca	B-cell	FALSE	FALSE	FALSE
0.381589	0.256812	0.342	0.231	1	Srf	B-cell	TRUE	FALSE	FALSE
0.381596	-0.400406	0.211	0.321	1	Pdpk1	B-cell	FALSE	FALSE	FALSE
0.381897	0.450606	0.579	0.463	1	Rabgap1l	B-cell	FALSE	FALSE	FALSE
0.382805	-0.481634	0.368	0.493	1	Dad1	B-cell	FALSE	FALSE	FALSE
0.383075	-0.231835	0.211	0.306	1	Il17ra	B-cell	FALSE	FALSE	FALSE
0.383163	0.459977	0.316	0.209	1	Slc6a6	B-cell	FALSE	FALSE	FALSE
0.383452	0.320562	0.842	0.821	1	Txnip	B-cell	FALSE	FALSE	FALSE
0.384201	0.217526	0.289	0.187	1	Mindy2	B-cell	FALSE	FALSE	FALSE
0.38482	0.281763	0.395	0.276	1	Ccdc50	B-cell	FALSE	FALSE	FALSE
0.385973	0.187699	0.526	0.537	1	Snx5	B-cell	FALSE	FALSE	FALSE
0.386439	0.222391	0.868	0.836	1	Junb	B-cell	TRUE	FALSE	FALSE
0.386762	0.484883	0.474	0.373	1	Usf2	B-cell	TRUE	FALSE	FALSE
0.386876	0.285129	0.684	0.634	1	Naca	B-cell	FALSE	FALSE	FALSE
0.387489	-0.314821	0.289	0.403	1	Psd4	B-cell	FALSE	FALSE	FALSE
0.387511	0.558417	0.395	0.328	1	Sbk1	B-cell	FALSE	FALSE	FALSE
0.387552	-0.0643785	0.289	0.239	1	Cyth2	B-cell	FALSE	FALSE	FALSE
0.387655	-0.0713193	0.316	0.388	1	Dazap1	B-cell	FALSE	FALSE	FALSE
0.387918	-0.477904	0.184	0.291	1	Mepce	B-cell	FALSE	FALSE	FALSE
0.389266	-0.158226	0.184	0.276	1	Cyb5r3	B-cell	FALSE	FALSE	FALSE
0.389778	0.235013	0.474	0.351	1	Rbm26	B-cell	FALSE	FALSE	FALSE
0.389848	-0.191291	0.289	0.396	1	H2-M3	B-cell	FALSE	TRUE	FALSE
0.390169	-0.304738	0.526	0.649	1	Ddx21	B-cell	FALSE	FALSE	FALSE
0.390556	0.0167479	0.579	0.672	1	H2-DMa	B-cell	FALSE	TRUE	FALSE
0.391787	-0.326095	0.632	0.731	1	Eif2ak3	B-cell	FALSE	FALSE	FALSE
0.392006	-0.408961	0.316	0.425	1	Hipk3	B-cell	FALSE	FALSE	FALSE
0.392164	-0.374122	0.447	0.56	1	Papola	B-cell	FALSE	FALSE	FALSE
0.393844	0.398325	0.395	0.291	1	Clec2d	B-cell	FALSE	TRUE	FALSE
0.393934	0.609285	0.316	0.321	1	Iglc3	B-cell	FALSE	FALSE	FALSE
0.393973	-0.41041	0.105	0.194	1	Txn1	B-cell	FALSE	FALSE	FALSE
0.394362	0.254823	0.263	0.164	1	Zcchc2	B-cell	FALSE	FALSE	FALSE
0.394569	0.0391937	0.237	0.291	1	Znrd1	B-cell	FALSE	FALSE	FALSE
0.395341	-0.521032	0.368	0.478	1	Zfp106	B-cell	FALSE	FALSE	FALSE
0.397553	-0.469514	0.184	0.291	1	Bcl6	B-cell	TRUE	FALSE	FALSE
0.398568	0.382931	0.316	0.254	1	Supt20	B-cell	FALSE	FALSE	FALSE
0.398862	0.416502	0.553	0.433	1	Usp9x	B-cell	FALSE	FALSE	FALSE
0.399258	-0.0379233	0.132	0.187	1	Usp5	B-cell	FALSE	FALSE	FALSE
0.399922	0.526971	0.263	0.172	1	Zcchc7	B-cell	FALSE	FALSE	FALSE
0.400046	0.171407	0.474	0.358	1	Snd1	B-cell	FALSE	FALSE	FALSE
0.400894	-0.128314	0.711	0.634	1	Neurl3	B-cell	FALSE	FALSE	FALSE
0.401873	0.128746	0.395	0.418	1	Qrich1	B-cell	FALSE	FALSE	FALSE
0.402495	0.391949	0.421	0.343	1	Ep300	B-cell	FALSE	FALSE	FALSE
0.403064	0.397395	0.579	0.455	1	Rbm33	B-cell	FALSE	FALSE	FALSE
0.403181	0.302403	0.789	0.679	1	Ly6d	B-cell	FALSE	FALSE	FALSE
0.403622	0.159123	1	0.993	1	Serinc3	B-cell	FALSE	FALSE	FALSE
0.404897	0.0330135	0.553	0.47	1	Puf60	B-cell	FALSE	FALSE	FALSE
0.405018	0.284637	0.579	0.47	1	Oga	B-cell	FALSE	FALSE	FALSE
0.405704	0.209031	0.895	0.896	1	Rel	B-cell	TRUE	FALSE	FALSE
0.405934	0.155685	0.289	0.299	1	Cbx4	B-cell	FALSE	FALSE	FALSE
0.406124	-0.104501	0.289	0.373	1	Baz1a	B-cell	FALSE	FALSE	FALSE
0.406638	0.307631	0.921	0.888	1	Arhgdib	B-cell	FALSE	FALSE	FALSE
0.407454	0.141965	0.237	0.269	1	Bicral	B-cell	FALSE	FALSE	FALSE
0.408039	0.182889	0.5	0.388	1	Sptan1	B-cell	FALSE	FALSE	FALSE
0.410029	-0.321264	0.605	0.709	1	Ube2d2a	B-cell	FALSE	FALSE	FALSE
0.411808	0.29601	0.474	0.366	1	Pgap1	B-cell	FALSE	FALSE	FALSE
0.412867	0.0513996	0.447	0.343	1	Trp53inp1	B-cell	FALSE	FALSE	FALSE
0.413519	0.412799	0.474	0.366	1	Tle3	B-cell	FALSE	FALSE	FALSE
0.413865	0.393132	0.395	0.299	1	Hdac1	B-cell	FALSE	FALSE	FALSE
0.41406	0.217162	0.553	0.433	1	Trip12	B-cell	FALSE	FALSE	FALSE
0.414936	0.111194	0.289	0.328	1	Fcf1	B-cell	FALSE	FALSE	FALSE
0.415305	-0.415099	0.395	0.5	1	Anp32e	B-cell	FALSE	FALSE	FALSE
0.415318	0.0530971	0.368	0.433	1	Wbp11	B-cell	FALSE	FALSE	FALSE
0.415424	-0.367711	0.079	0.149	1	Hopx	B-cell	TRUE	FALSE	FALSE
0.41556	-0.388071	0.289	0.403	1	Sp140	B-cell	TRUE	FALSE	FALSE
0.416903	0.0646421	0.474	0.373	1	Rnf19b	B-cell	FALSE	FALSE	FALSE
0.41773	-0.0138447	0.474	0.56	1	Skil	B-cell	FALSE	FALSE	FALSE
0.417962	0.073586	0.263	0.299	1	Hhex	B-cell	TRUE	FALSE	FALSE
0.418685	0.411667	0.289	0.261	1	Tnks2	B-cell	FALSE	FALSE	FALSE
0.420783	0.248892	0.5	0.381	1	Treml2	B-cell	FALSE	FALSE	FALSE
0.422005	-0.53122	0.211	0.299	1	Ndufv2	B-cell	FALSE	FALSE	FALSE
0.42201	0.449449	0.342	0.284	1	Traf3ip3	B-cell	FALSE	FALSE	FALSE
0.422432	0.28024	0.553	0.433	1	Acap1	B-cell	FALSE	FALSE	FALSE
0.42315	-0.562822	0.211	0.306	1	Lsm4	B-cell	FALSE	FALSE	FALSE
0.423485	0.291238	0.553	0.448	1	Mob1a	B-cell	FALSE	FALSE	FALSE
0.423636	-0.440777	0.447	0.53	1	Calm1	B-cell	FALSE	FALSE	FALSE
0.423637	-0.36077	0.316	0.433	1	Clk4	B-cell	FALSE	FALSE	FALSE
0.42413	-0.0121237	0.816	0.731	1	Macf1	B-cell	FALSE	FALSE	FALSE
0.424469	-0.424402	0.526	0.604	1	Slc25a3	B-cell	FALSE	FALSE	FALSE
0.426352	0.0761414	0.368	0.433	1	Chd2	B-cell	FALSE	FALSE	FALSE
0.427243	0.49276	0.289	0.216	1	Ppp2r5e	B-cell	FALSE	FALSE	FALSE
0.427954	0.432104	0.526	0.478	1	Nrros	B-cell	FALSE	FALSE	FALSE
0.427992	-0.394268	0.342	0.455	1	Tcf25	B-cell	TRUE	FALSE	FALSE
0.4281	0.326379	0.553	0.455	1	Fam43a	B-cell	FALSE	FALSE	FALSE
0.42826	0.366817	0.368	0.328	1	Rab1a	B-cell	FALSE	FALSE	FALSE
0.428821	0.183394	0.763	0.694	1	Birc3	B-cell	FALSE	FALSE	FALSE
0.429108	-0.445657	0.526	0.56	1	Litaf	B-cell	TRUE	FALSE	FALSE
0.429126	-0.363064	0.105	0.187	1	Dnmt1	B-cell	FALSE	FALSE	FALSE
0.429229	0.0281996	0.211	0.276	1	Mast4	B-cell	FALSE	FALSE	FALSE
0.429618	0.365871	0.237	0.149	1	Pmaip1	B-cell	FALSE	FALSE	FALSE
0.429745	1.72887	0.132	0.112	1	Rgs1	B-cell	FALSE	FALSE	FALSE
0.430112	0.222562	0.5	0.485	1	Elmsan1	B-cell	TRUE	FALSE	FALSE
0.430815	-0.00630793	0.526	0.44	1	Sept6	B-cell	FALSE	FALSE	FALSE
0.430902	0.148218	0.5	0.396	1	Rabac1	B-cell	FALSE	FALSE	FALSE
0.431536	-0.00514224	0.316	0.373	1	Cox14	B-cell	FALSE	FALSE	FALSE
0.43199	-0.463851	0.289	0.388	1	Atf7ip	B-cell	FALSE	FALSE	FALSE
0.432752	0.140743	0.474	0.507	1	Tbl1xr1	B-cell	FALSE	FALSE	FALSE
0.432844	0.261457	0.342	0.321	1	Ppp1ca	B-cell	FALSE	FALSE	FALSE
0.432905	-0.51574	0.132	0.209	1	Trim35	B-cell	FALSE	FALSE	FALSE
0.433172	-0.492026	0.263	0.373	1	Tmf1	B-cell	TRUE	FALSE	FALSE
0.433818	0.443998	0.421	0.328	1	Nol7	B-cell	FALSE	FALSE	FALSE
0.43524	-0.537846	0.316	0.41	1	Hnrnpr	B-cell	FALSE	FALSE	FALSE
0.435388	-0.668063	0.158	0.246	1	Itprid2	B-cell	FALSE	FALSE	FALSE
0.438514	-0.385552	0.132	0.216	1	Phf5a	B-cell	FALSE	FALSE	FALSE
0.439237	0.223605	0.474	0.358	1	Nrbp1	B-cell	FALSE	FALSE	FALSE
0.440031	-0.497915	0.184	0.284	1	Erp44	B-cell	FALSE	FALSE	FALSE
0.441406	0.348456	0.342	0.269	1	Mdm2	B-cell	FALSE	FALSE	FALSE
0.442526	0.063482	0.316	0.373	1	Sec62	B-cell	FALSE	FALSE	FALSE
0.44283	0.478401	0.289	0.201	1	Prdx2	B-cell	FALSE	FALSE	FALSE
0.443433	0.279338	0.579	0.507	1	Med13	B-cell	FALSE	FALSE	FALSE
0.443625	-0.339786	0.158	0.246	1	Ciao2a	B-cell	FALSE	FALSE	FALSE
0.445212	-0.426469	0.237	0.306	1	Mnt	B-cell	TRUE	FALSE	FALSE
0.445414	-0.342122	0.684	0.709	1	Il2rg	B-cell	FALSE	FALSE	FALSE
0.445595	-0.318685	0.316	0.425	1	Gdi1	B-cell	FALSE	FALSE	FALSE
0.447452	0.91682	0.053	0.015	1	Igkv4-91	B-cell	FALSE	FALSE	FALSE
0.44749	-0.505896	0.263	0.351	1	Sumo1	B-cell	FALSE	FALSE	FALSE
0.448624	0.389868	0.316	0.291	1	Uqcrc2	B-cell	FALSE	FALSE	FALSE
0.448734	-0.279475	0.211	0.306	1	Plaa	B-cell	FALSE	FALSE	FALSE
0.448773	-0.11218	0.263	0.216	1	Arpc5l	B-cell	FALSE	FALSE	FALSE
0.449806	0.418839	0.342	0.239	1	Cd180	B-cell	FALSE	FALSE	FALSE
0.449966	0.347113	0.263	0.172	1	Cacna1i	B-cell	FALSE	FALSE	FALSE
0.449978	-0.530412	0.184	0.284	1	Dusp10	B-cell	FALSE	FALSE	FALSE
0.450995	-0.187586	0.184	0.276	1	Cdk2ap2	B-cell	FALSE	FALSE	FALSE
0.452006	-0.124988	0.395	0.478	1	Cnot2	B-cell	FALSE	FALSE	FALSE
0.452598	0.361972	0.5	0.388	1	Stx7	B-cell	FALSE	FALSE	FALSE
0.453277	0.267677	0.289	0.254	1	Ndufs3	B-cell	FALSE	FALSE	FALSE
0.453558	0.252251	0.632	0.522	1	Nckap1l	B-cell	FALSE	FALSE	FALSE
0.453666	-0.339537	0.632	0.627	1	Sub1	B-cell	TRUE	FALSE	FALSE
0.453725	0.327758	0.342	0.239	1	Dnaja1	B-cell	FALSE	FALSE	FALSE
0.454111	0.436045	0.447	0.336	1	Foxn3	B-cell	TRUE	FALSE	FALSE
0.45462	0.242652	0.447	0.478	1	Ube2v1	B-cell	FALSE	FALSE	FALSE
0.455978	-0.121987	0.5	0.44	1	Cblb	B-cell	FALSE	FALSE	FALSE
0.456542	0.0697547	0.342	0.261	1	Rbbp7	B-cell	FALSE	FALSE	FALSE
0.456643	0.3049	0.737	0.679	1	mt-Co1	B-cell	FALSE	FALSE	FALSE
0.457386	0.00133041	0.395	0.313	1	Dnajb11	B-cell	FALSE	FALSE	FALSE
0.458256	-0.46117	0.316	0.418	1	Csde1	B-cell	TRUE	FALSE	FALSE
0.459276	0.232464	0.447	0.478	1	Cdkn1b	B-cell	FALSE	FALSE	FALSE
0.45935	-0.28391	0.368	0.47	1	Zc3hav1	B-cell	FALSE	FALSE	FALSE
0.459407	-0.283283	0.553	0.53	1	Csnk1g3	B-cell	FALSE	FALSE	FALSE
0.459589	0.0678464	0.158	0.209	1	Gatad1	B-cell	TRUE	FALSE	FALSE
0.462117	-0.201679	0.342	0.44	1	Atp1a1	B-cell	FALSE	FALSE	FALSE
0.462355	-0.463907	0.237	0.328	1	Ddost	B-cell	FALSE	FALSE	FALSE
0.46319	0.157166	0.474	0.381	1	Gls	B-cell	FALSE	FALSE	FALSE
0.463562	-0.37099	0.316	0.425	1	Alkbh5	B-cell	FALSE	FALSE	FALSE
0.463629	0.445994	0.316	0.269	1	Atxn7l3b	B-cell	FALSE	FALSE	FALSE
0.464011	-0.485075	0.316	0.403	1	Tubb4b	B-cell	FALSE	FALSE	FALSE
0.464354	-0.270398	0.658	0.694	1	Arpc5	B-cell	FALSE	FALSE	FALSE
0.465288	0.155947	0.684	0.582	1	Eef1g	B-cell	FALSE	FALSE	FALSE
0.465332	-0.48322	0.184	0.254	1	Ubr5	B-cell	FALSE	FALSE	FALSE
0.466513	0.243376	0.868	0.791	1	Eif4a2	B-cell	FALSE	FALSE	FALSE
0.467012	0.0838978	0.158	0.201	1	Clcf1	B-cell	FALSE	TRUE	FALSE
0.46714	0.443888	0.421	0.336	1	Plekho2	B-cell	FALSE	FALSE	FALSE
0.46715	-0.357838	0.395	0.493	1	B4galt1	B-cell	FALSE	FALSE	FALSE
0.467928	0.455543	0.316	0.239	1	Sesn1	B-cell	FALSE	FALSE	FALSE
0.469104	0.294563	0.579	0.478	1	Atxn2l	B-cell	FALSE	FALSE	FALSE
0.470329	0.226608	0.342	0.343	1	Cox17	B-cell	FALSE	FALSE	FALSE
0.470774	0.00357131	0.184	0.239	1	Thrap3	B-cell	FALSE	FALSE	FALSE
0.471023	-0.501467	0.158	0.246	1	Tasor2	B-cell	FALSE	FALSE	FALSE
0.471092	0.385132	0.316	0.299	1	Nap1l1	B-cell	FALSE	FALSE	FALSE
0.471244	-0.217811	0.158	0.231	1	Cox4i1	B-cell	FALSE	FALSE	FALSE
0.471468	-0.15406	0.474	0.433	1	Srsf7	B-cell	FALSE	FALSE	FALSE
0.472512	0.352955	0.474	0.418	1	Chst3	B-cell	FALSE	FALSE	FALSE
0.47257	-0.0797478	0.395	0.478	1	Snrpg	B-cell	FALSE	FALSE	FALSE
0.474206	0.177181	0.342	0.358	1	Maea	B-cell	FALSE	FALSE	FALSE
0.475478	0.271826	0.263	0.276	1	Limd1	B-cell	FALSE	FALSE	FALSE
0.476131	0.424553	0.289	0.201	1	Pld4	B-cell	FALSE	FALSE	FALSE
0.476259	0.427824	0.632	0.545	1	Sell	B-cell	FALSE	TRUE	TRUE
0.47626	-0.196491	0.447	0.418	1	Rela	B-cell	TRUE	FALSE	FALSE
0.476606	-0.315216	0.632	0.672	1	Ablim1	B-cell	FALSE	FALSE	FALSE
0.476901	-0.404434	0.658	0.716	1	Gpr171	B-cell	FALSE	FALSE	FALSE
0.477757	-0.475322	0.421	0.47	1	Purb	B-cell	TRUE	FALSE	FALSE
0.478249	0.261545	0.816	0.739	1	BC005537	B-cell	FALSE	FALSE	FALSE
0.478708	0.341045	0.763	0.672	1	H3f3a	B-cell	FALSE	FALSE	FALSE
0.479523	-0.377347	0.237	0.284	1	Ubr4	B-cell	FALSE	FALSE	FALSE
0.481907	-0.0871043	0.421	0.515	1	Ythdf3	B-cell	FALSE	FALSE	FALSE
0.481955	-0.613019	0.184	0.254	1	Cyp4f18	B-cell	FALSE	FALSE	FALSE
0.482234	-0.265098	0.289	0.388	1	Tmem64	B-cell	FALSE	FALSE	FALSE
0.482501	-0.312004	0.263	0.366	1	Nub1	B-cell	FALSE	FALSE	FALSE
0.483898	0.0281054	0.421	0.463	1	Smc6	B-cell	FALSE	FALSE	FALSE
0.484483	-0.258789	0.237	0.328	1	Klhl6	B-cell	FALSE	FALSE	FALSE
0.486291	0.0936425	0.526	0.433	1	Dek	B-cell	FALSE	FALSE	FALSE
0.486315	0.325209	0.526	0.425	1	Aff3	B-cell	TRUE	FALSE	FALSE
0.486382	-0.298933	0.316	0.336	1	Arhgap26	B-cell	FALSE	FALSE	FALSE
0.486635	-0.182868	0.5	0.463	1	Raly	B-cell	FALSE	FALSE	FALSE
0.487163	0.483482	0.263	0.246	1	Ube2z	B-cell	FALSE	FALSE	FALSE
0.487357	0.335669	0.526	0.448	1	Brd2	B-cell	FALSE	FALSE	FALSE
0.487417	0.198754	0.395	0.291	1	Dynlrb1	B-cell	FALSE	FALSE	FALSE
0.488419	-0.0232278	0.342	0.276	1	Psmc6	B-cell	FALSE	FALSE	FALSE
0.488893	-0.45656	0.237	0.336	1	Maz	B-cell	TRUE	FALSE	FALSE
0.489273	0.379994	0.342	0.276	1	Iws1	B-cell	FALSE	FALSE	FALSE
0.490028	-0.333622	0.579	0.664	1	Polr2a	B-cell	FALSE	FALSE	FALSE
0.492028	-0.0679996	0.5	0.463	1	Acin1	B-cell	FALSE	FALSE	FALSE
0.492786	0.402803	0.342	0.276	1	Phip	B-cell	FALSE	FALSE	FALSE
0.492811	-0.390787	0.158	0.246	1	Mapk14	B-cell	FALSE	FALSE	FALSE
0.493035	0.137457	0.526	0.425	1	Ncoa3	B-cell	FALSE	FALSE	FALSE
0.493415	0.288994	0.368	0.269	1	B3gnt2	B-cell	FALSE	FALSE	FALSE
0.494444	-0.27448	0.447	0.433	1	Anp32a	B-cell	FALSE	FALSE	FALSE
0.494513	0.17472	0.632	0.53	1	Selenot	B-cell	FALSE	FALSE	FALSE
0.496297	-0.0409507	0.368	0.448	1	St6gal1	B-cell	FALSE	FALSE	FALSE
0.49637	0.283434	0.447	0.343	1	Tecr	B-cell	FALSE	FALSE	FALSE
0.49709	0.355462	0.368	0.269	1	Ep400	B-cell	FALSE	FALSE	FALSE
0.497948	0.285926	0.447	0.343	1	Selenok	B-cell	FALSE	FALSE	FALSE
0.500006	0.356583	0.289	0.284	1	Rnf130	B-cell	FALSE	FALSE	FALSE
0.500381	-0.433676	0.211	0.306	1	Cdk19	B-cell	FALSE	FALSE	FALSE
0.500831	0.125003	0.211	0.239	1	Trib2	B-cell	FALSE	FALSE	FALSE
0.501488	-0.325094	0.289	0.366	1	Snx20	B-cell	FALSE	FALSE	FALSE
0.502433	-0.110827	0.5	0.44	1	Polr1d	B-cell	FALSE	FALSE	FALSE
0.502531	0.2417	0.263	0.254	1	Rnf167	B-cell	FALSE	FALSE	FALSE
0.502546	-0.138088	0.526	0.5	1	Parp1	B-cell	FALSE	FALSE	FALSE
0.502969	-0.343955	0.447	0.552	1	Stat4	B-cell	TRUE	FALSE	FALSE
0.505085	-0.368265	0.421	0.522	1	Eif3g	B-cell	FALSE	FALSE	FALSE
0.506859	0.180029	0.289	0.328	1	Sash3	B-cell	FALSE	FALSE	FALSE
0.510577	0.310027	0.395	0.366	1	Sh3kbp1	B-cell	FALSE	FALSE	FALSE
0.510954	-0.190084	0.658	0.754	1	Tmsb10	B-cell	FALSE	FALSE	FALSE
0.511255	0.48227	0.395	0.321	1	Tagap	B-cell	FALSE	FALSE	FALSE
0.512053	0.328612	0.289	0.231	1	Fam91a1	B-cell	FALSE	FALSE	FALSE
0.512231	-0.269075	0.526	0.612	1	Gnas	B-cell	FALSE	FALSE	FALSE
0.513383	0.144826	0.316	0.328	1	Arl5c	B-cell	FALSE	FALSE	FALSE
0.513827	0.264709	0.474	0.373	1	Cnr2	B-cell	FALSE	FALSE	FALSE
0.51384	-0.524902	0.211	0.291	1	Car1	B-cell	FALSE	FALSE	FALSE
0.514511	0.0387835	0.395	0.455	1	Ip6k1	B-cell	FALSE	FALSE	FALSE
0.514948	-0.383999	0.737	0.799	1	Wnk1	B-cell	FALSE	FALSE	FALSE
0.51504	-0.474038	0.289	0.373	1	Arhgap25	B-cell	FALSE	FALSE	FALSE
0.517279	-0.415494	0.316	0.418	1	Rhog	B-cell	FALSE	FALSE	FALSE
0.517994	0.0997778	0.237	0.276	1	Psen1	B-cell	FALSE	FALSE	FALSE
0.518386	0.00403026	0.632	0.545	1	Hnrnpa2b1	B-cell	FALSE	FALSE	FALSE
0.518956	-0.480533	0.316	0.41	1	Rbm17	B-cell	FALSE	FALSE	FALSE
0.519056	0.159463	0.447	0.448	1	Nfe2l2	B-cell	TRUE	FALSE	FALSE
0.519599	-0.437817	0.447	0.545	1	St8sia4	B-cell	FALSE	FALSE	FALSE
0.520015	0.310608	0.474	0.388	1	Tle5	B-cell	FALSE	FALSE	FALSE
0.520248	0.179417	0.237	0.157	1	Cript	B-cell	FALSE	FALSE	FALSE
0.521058	-0.361861	0.684	0.709	1	Kctd12	B-cell	FALSE	FALSE	FALSE
0.521857	0.0790224	0.368	0.291	1	Kars	B-cell	FALSE	FALSE	FALSE
0.52218	0.380576	0.5	0.403	1	Ltb	B-cell	FALSE	FALSE	FALSE
0.522309	-0.0672234	0.342	0.41	1	Pds5a	B-cell	FALSE	FALSE	FALSE
0.523184	0.0919375	0.605	0.634	1	Lrp10	B-cell	FALSE	FALSE	FALSE
0.524009	0.305685	0.421	0.321	1	Xpo6	B-cell	FALSE	FALSE	FALSE
0.524393	0.0166799	0.237	0.276	1	Midn	B-cell	FALSE	FALSE	FALSE
0.52448	0.112552	0.342	0.388	1	Elob	B-cell	FALSE	FALSE	FALSE
0.524583	0.186213	0.211	0.224	1	Icosl	B-cell	FALSE	TRUE	FALSE
0.524702	0.304164	0.368	0.321	1	Smarca4	B-cell	FALSE	FALSE	FALSE
0.524745	-0.343606	0.289	0.299	1	Fubp1	B-cell	FALSE	FALSE	FALSE
0.524794	-0.419891	0.132	0.209	1	Sept2	B-cell	FALSE	FALSE	FALSE
0.526248	-0.131872	0.211	0.291	1	Hspe1	B-cell	FALSE	FALSE	FALSE
0.526442	0.197508	0.632	0.537	1	Tln1	B-cell	FALSE	FALSE	FALSE
0.526499	-0.553662	0.184	0.269	1	Smc1a	B-cell	FALSE	FALSE	FALSE
0.528502	-0.223405	0.789	0.776	1	Elf1	B-cell	TRUE	FALSE	FALSE
0.529695	0.174193	0.211	0.209	1	Ndufa8	B-cell	FALSE	FALSE	FALSE
0.531459	0.312334	0.395	0.299	1	Ly6a	B-cell	FALSE	FALSE	FALSE
0.531606	-0.376737	0.447	0.53	1	Fnbp1	B-cell	FALSE	FALSE	FALSE
0.531748	0.198595	0.263	0.179	1	Tfeb	B-cell	TRUE	FALSE	FALSE
0.532871	0.257392	0.316	0.336	1	Ier5	B-cell	FALSE	FALSE	FALSE
0.533076	0.374645	0.447	0.351	1	Serpinb1a	B-cell	FALSE	FALSE	FALSE
0.533362	0.266111	0.579	0.522	1	Rab21	B-cell	FALSE	FALSE	FALSE
0.533375	0.316924	0.579	0.507	1	Lsp1	B-cell	FALSE	FALSE	FALSE
0.533609	-0.0330116	0.5	0.575	1	Ncl	B-cell	FALSE	FALSE	TRUE
0.533932	-0.413498	0.316	0.396	1	Fuca1	B-cell	FALSE	FALSE	FALSE
0.534064	-0.339123	0.368	0.41	1	Ccm2	B-cell	FALSE	FALSE	FALSE
0.534244	0.499312	0.342	0.254	1	Fosl2	B-cell	TRUE	FALSE	FALSE
0.534303	0.182137	0.579	0.478	1	Tpst2	B-cell	FALSE	FALSE	FALSE
0.535697	-0.151084	0.289	0.373	1	Yme1l1	B-cell	FALSE	FALSE	FALSE
0.536308	0.0138252	0.395	0.306	1	Tacc1	B-cell	FALSE	FALSE	FALSE
0.537848	-0.367479	0.368	0.433	1	Fam117b	B-cell	FALSE	FALSE	FALSE
0.538862	0.219481	0.579	0.478	1	Irf8	B-cell	TRUE	FALSE	FALSE
0.539023	-0.077937	0.737	0.664	1	Foxo1	B-cell	TRUE	FALSE	FALSE
0.539227	-0.381088	0.474	0.56	1	Spib	B-cell	TRUE	FALSE	FALSE
0.53942	-0.347158	0.263	0.358	1	Pag1	B-cell	FALSE	FALSE	FALSE
0.539889	-0.370181	0.316	0.41	1	Nup98	B-cell	FALSE	FALSE	FALSE
0.5407	-0.404982	0.184	0.269	1	Ndufb7	B-cell	FALSE	FALSE	FALSE
0.542176	0.183956	0.421	0.328	1	Ctdsp1	B-cell	FALSE	FALSE	FALSE
0.542269	0.256185	0.289	0.291	1	Bloc1s2	B-cell	FALSE	FALSE	FALSE
0.542771	0.183288	0.368	0.366	1	Ankrd13c	B-cell	FALSE	FALSE	FALSE
0.544006	0.28598	0.421	0.328	1	Stk4	B-cell	FALSE	FALSE	FALSE
0.544673	-0.184622	0.553	0.522	1	Sipa1	B-cell	FALSE	FALSE	FALSE
0.544803	0.092379	0.368	0.396	1	Eif4g3	B-cell	FALSE	FALSE	FALSE
0.544956	0.196904	0.526	0.425	1	Cggbp1	B-cell	FALSE	FALSE	FALSE
0.54528	-0.30668	0.184	0.269	1	Slc30a5	B-cell	FALSE	FALSE	FALSE
0.546806	0.0839545	0.526	0.448	1	Pcf11	B-cell	FALSE	FALSE	FALSE
0.54721	0.264366	0.526	0.448	1	Il16	B-cell	FALSE	TRUE	FALSE
0.547903	-0.225159	0.342	0.44	1	Pitpna	B-cell	FALSE	FALSE	FALSE
0.548499	-0.251502	0.316	0.321	1	Srsf9	B-cell	FALSE	FALSE	FALSE
0.548631	-0.350437	0.316	0.41	1	Ppp2r1a	B-cell	FALSE	FALSE	FALSE
0.549757	-0.285698	0.711	0.776	1	Map3k1	B-cell	FALSE	FALSE	FALSE
0.550087	0.30119	0.316	0.231	1	Supt6	B-cell	FALSE	FALSE	FALSE
0.55062	0.362614	0.184	0.172	1	Man2b1	B-cell	FALSE	FALSE	FALSE
0.550681	0.397508	0.395	0.336	1	Srp9	B-cell	FALSE	FALSE	FALSE
0.550719	0.145579	0.289	0.209	1	Ccng1	B-cell	FALSE	FALSE	FALSE
0.551229	0.102522	0.263	0.306	1	Rbm22	B-cell	FALSE	FALSE	FALSE
0.551698	-0.344565	0.211	0.299	1	Ube2q1	B-cell	FALSE	FALSE	FALSE
0.551959	0.34579	0.289	0.269	1	Traf1	B-cell	FALSE	FALSE	FALSE
0.55207	-0.390193	0.553	0.634	1	Retreg1	B-cell	FALSE	FALSE	FALSE
0.552808	0.339372	0.368	0.291	1	Copg1	B-cell	FALSE	FALSE	FALSE
0.552979	0.286661	0.5	0.455	1	Sp3	B-cell	TRUE	FALSE	FALSE
0.553594	-0.34986	0.132	0.201	1	Slamf7	B-cell	FALSE	FALSE	FALSE
0.553889	-0.246764	0.368	0.463	1	Ppp4r2	B-cell	FALSE	FALSE	FALSE
0.554148	-0.0656853	0.553	0.649	1	Fcrl1	B-cell	FALSE	FALSE	FALSE
0.554627	-0.00750369	0.211	0.246	1	Eif2s3y	B-cell	FALSE	FALSE	FALSE
0.554783	0.277699	0.342	0.254	1	Edf1	B-cell	FALSE	FALSE	FALSE
0.555543	0.2439	0.553	0.478	1	Rlim	B-cell	FALSE	FALSE	FALSE
0.555962	-0.590182	0.026	0.067	1	Il2rb	B-cell	FALSE	FALSE	FALSE
0.556859	-0.170319	0.447	0.537	1	Mapk1	B-cell	FALSE	FALSE	FALSE
0.556922	-0.00727837	0.316	0.366	1	Smdt1	B-cell	FALSE	FALSE	FALSE
0.556976	0.252658	0.263	0.284	1	Fcgr2b	B-cell	FALSE	FALSE	FALSE
0.557625	0.211959	0.342	0.254	1	Themis2	B-cell	FALSE	FALSE	FALSE
0.558011	-0.150384	0.5	0.478	1	Vcp	B-cell	FALSE	FALSE	FALSE
0.558091	-0.485865	0.263	0.291	1	Emp3	B-cell	FALSE	FALSE	FALSE
0.560065	0.251268	0.605	0.507	1	Slc38a2	B-cell	FALSE	FALSE	FALSE
0.560956	-0.0575102	0.316	0.388	1	Lman2	B-cell	FALSE	FALSE	FALSE
0.561572	-0.145332	0.868	0.843	1	Nr4a1	B-cell	TRUE	FALSE	FALSE
0.562169	0.266394	0.816	0.746	1	Sf3b1	B-cell	FALSE	FALSE	FALSE
0.56305	0.106731	0.368	0.381	1	Sar1a	B-cell	FALSE	FALSE	FALSE
0.564035	-0.411772	0.447	0.478	1	Dtx1	B-cell	FALSE	FALSE	FALSE
0.56419	0.291738	0.421	0.328	1	Rbbp6	B-cell	FALSE	FALSE	FALSE
0.564238	-0.0298418	0.079	0.119	1	St8sia6	B-cell	FALSE	FALSE	FALSE
0.564518	0.168038	0.342	0.343	1	Smarcd2	B-cell	FALSE	FALSE	FALSE
0.566741	-0.453641	0.395	0.448	1	Cdv3	B-cell	FALSE	FALSE	FALSE
0.56689	-0.838119	0.026	0.06	1	Mki67	B-cell	FALSE	FALSE	FALSE
0.567165	-0.368049	0.368	0.463	1	Mpc1	B-cell	FALSE	FALSE	FALSE
0.567276	0.248407	0.342	0.373	1	Rab8a	B-cell	FALSE	FALSE	FALSE
0.567353	0.143604	0.5	0.403	1	Gpr183	B-cell	FALSE	FALSE	FALSE
0.569013	0.230516	0.553	0.463	1	Ubap2l	B-cell	FALSE	FALSE	FALSE
0.569031	0.123177	0.895	0.866	1	Cxcr4	B-cell	FALSE	FALSE	TRUE
0.569268	0.404774	0.237	0.172	1	Unc13d	B-cell	FALSE	FALSE	FALSE
0.569714	0.323403	0.553	0.455	1	Plaur	B-cell	FALSE	FALSE	FALSE
0.570052	-0.0856952	0.158	0.216	1	Hspa14	B-cell	FALSE	FALSE	FALSE
0.57012	-0.438442	0.421	0.478	1	Jak2	B-cell	FALSE	FALSE	FALSE
0.570473	-0.48224	0.263	0.313	1	Ccnd3	B-cell	FALSE	FALSE	FALSE
0.570656	-0.294572	0.316	0.328	1	Dipk1a	B-cell	FALSE	FALSE	FALSE
0.571063	-0.175547	0.263	0.328	1	Abca1	B-cell	FALSE	FALSE	FALSE
0.57145	0.0209551	0.816	0.873	1	Vps37b	B-cell	FALSE	FALSE	FALSE
0.571571	-0.0647063	0.368	0.44	1	Chtop	B-cell	FALSE	FALSE	FALSE
0.572967	0.370481	0.316	0.246	1	Abi3	B-cell	FALSE	FALSE	FALSE
0.574352	0.294502	0.395	0.336	1	Rsbn1l	B-cell	FALSE	FALSE	FALSE
0.576241	0.258843	0.289	0.306	1	Ube2r2	B-cell	FALSE	FALSE	FALSE
0.576525	0.422157	0.447	0.403	1	Pecam1	B-cell	FALSE	TRUE	TRUE
0.577029	0.163423	0.368	0.366	1	Ywhag	B-cell	FALSE	FALSE	FALSE
0.577741	0.31961	0.368	0.291	1	Zbtb7a	B-cell	TRUE	FALSE	FALSE
0.579754	-0.00667114	0.737	0.679	1	Eif4g2	B-cell	FALSE	FALSE	FALSE
0.58269	-0.355771	0.526	0.612	1	Pkn1	B-cell	FALSE	FALSE	FALSE
0.583597	-0.153922	0.263	0.328	1	Trak1	B-cell	FALSE	FALSE	FALSE
0.584876	-0.16324	0.184	0.246	1	Zdhhc4	B-cell	FALSE	FALSE	FALSE
0.58614	-0.232863	0.447	0.537	1	Scpep1	B-cell	FALSE	FALSE	FALSE
0.586315	-0.0978267	0.421	0.5	1	Flcn	B-cell	FALSE	FALSE	FALSE
0.586375	0.252867	0.579	0.485	1	Pold4	B-cell	FALSE	FALSE	FALSE
0.5876	-0.184245	0.421	0.396	1	Hadhb	B-cell	FALSE	FALSE	FALSE
0.58763	-0.266815	0.447	0.478	1	Snu13	B-cell	FALSE	FALSE	FALSE
0.588158	0.0943604	0.684	0.604	1	Itm2b	B-cell	FALSE	FALSE	FALSE
0.588391	0.226595	0.579	0.485	1	Uqcrfs1	B-cell	FALSE	FALSE	FALSE
0.588894	-0.0859319	0.316	0.373	1	Sin3b	B-cell	FALSE	FALSE	FALSE
0.589779	0.0485074	0.421	0.343	1	Eif3h	B-cell	FALSE	FALSE	FALSE
0.59022	0.244167	0.211	0.149	1	Ppp1r12c	B-cell	FALSE	FALSE	FALSE
0.590729	0.243991	0.447	0.358	1	Strn3	B-cell	FALSE	FALSE	FALSE
0.592036	-0.428137	0.237	0.321	1	Ndufb1-ps	B-cell	FALSE	FALSE	FALSE
0.592609	-0.175386	0.421	0.381	1	Rasgrp3	B-cell	FALSE	FALSE	FALSE
0.593849	0.0700695	0.658	0.567	1	Map1lc3b	B-cell	FALSE	FALSE	FALSE
0.594946	0.284397	0.553	0.493	1	Sept1	B-cell	FALSE	FALSE	FALSE
0.595775	-0.0312609	0.105	0.157	1	Slc23a2	B-cell	FALSE	FALSE	FALSE
0.59646	-0.436046	0.211	0.291	1	R3hdm2	B-cell	FALSE	FALSE	FALSE
0.596591	-0.252608	0.5	0.522	1	Ankrd11	B-cell	FALSE	FALSE	FALSE
0.597818	0.257928	0.421	0.366	1	Fgd3	B-cell	FALSE	FALSE	FALSE
0.597853	-0.588094	0.158	0.231	1	Acsl3	B-cell	FALSE	FALSE	FALSE
0.598954	0.252902	0.316	0.313	1	Ostf1	B-cell	FALSE	FALSE	FALSE
0.599693	-0.442251	0.184	0.261	1	Nus1	B-cell	FALSE	FALSE	FALSE
0.600181	-0.367687	0.342	0.433	1	Ddx3y	B-cell	FALSE	FALSE	FALSE
0.600488	-0.0383203	0.447	0.381	1	Ptpn18	B-cell	FALSE	FALSE	FALSE
0.600605	-0.264298	0.395	0.425	1	Sod1	B-cell	FALSE	FALSE	FALSE
0.600803	-0.406159	0.237	0.306	1	Hyou1	B-cell	FALSE	FALSE	FALSE
0.600848	0.0122409	0.658	0.59	1	Cyfip2	B-cell	FALSE	FALSE	FALSE
0.600989	-0.374805	0.316	0.388	1	Eif3l	B-cell	FALSE	FALSE	FALSE
0.601075	-0.32609	0.605	0.672	1	Gpcpd1	B-cell	FALSE	FALSE	FALSE
0.601075	0.201149	0.421	0.373	1	Stat6	B-cell	TRUE	FALSE	FALSE
0.60246	0.347998	0.289	0.216	1	Pik3r1	B-cell	FALSE	FALSE	FALSE
0.602734	0.168601	0.842	0.769	1	Cd19	B-cell	FALSE	FALSE	FALSE
0.602825	0.337616	0.447	0.366	1	Syvn1	B-cell	FALSE	FALSE	FALSE
0.602938	0.0993605	0.737	0.739	1	Fcrla	B-cell	FALSE	FALSE	FALSE
0.602941	-0.170977	0.263	0.254	1	Gtf3c2	B-cell	FALSE	FALSE	FALSE
0.603034	-0.477547	0.263	0.343	1	Tomm34	B-cell	FALSE	FALSE	FALSE
0.603184	0.239097	0.605	0.545	1	Hsp90ab1	B-cell	FALSE	FALSE	FALSE
0.603413	-0.474729	0.289	0.366	1	Zfp318	B-cell	TRUE	FALSE	FALSE
0.604163	0.331466	0.263	0.194	1	Plp2	B-cell	FALSE	FALSE	FALSE
0.604754	0.239828	0.316	0.239	1	Ywhae	B-cell	FALSE	FALSE	FALSE
0.604785	-0.507413	0.184	0.239	1	Cpm	B-cell	FALSE	FALSE	FALSE
0.605048	-0.381555	0.211	0.291	1	Rubcn	B-cell	FALSE	FALSE	FALSE
0.605401	-0.351713	0.447	0.53	1	Rtn3	B-cell	FALSE	FALSE	FALSE
0.605419	0.101264	0.579	0.493	1	Phc2	B-cell	FALSE	FALSE	FALSE
0.605557	-0.143126	0.395	0.485	1	Pip4p1	B-cell	FALSE	FALSE	FALSE
0.606825	-0.490393	0.158	0.231	1	Tob1	B-cell	FALSE	FALSE	FALSE
0.606991	-0.148054	0.132	0.179	1	Bex3	B-cell	FALSE	FALSE	FALSE
0.607157	0.341068	0.447	0.366	1	S100a10	B-cell	FALSE	FALSE	FALSE
0.607858	0.480736	0.474	0.403	1	Rilpl2	B-cell	FALSE	FALSE	FALSE
0.607947	-0.384605	0.184	0.261	1	Lrrfip1	B-cell	TRUE	FALSE	FALSE
0.608069	0.268956	0.5	0.418	1	Tmem243	B-cell	FALSE	FALSE	FALSE
0.608211	-0.134457	0.974	0.993	1	Ly6e	B-cell	FALSE	FALSE	FALSE
0.609061	-0.120217	0.316	0.381	1	Fkbp8	B-cell	FALSE	FALSE	FALSE
0.609534	0.306611	0.342	0.261	1	Pik3cg	B-cell	FALSE	FALSE	FALSE
0.610434	0.267116	0.237	0.216	1	Srp72	B-cell	FALSE	FALSE	FALSE
0.610494	0.142671	0.368	0.284	1	Cmtm7	B-cell	FALSE	FALSE	FALSE
0.612148	-0.388391	0.263	0.313	1	Atf1	B-cell	TRUE	FALSE	FALSE
0.612178	-0.128097	0.526	0.507	1	Ptbp1	B-cell	FALSE	FALSE	FALSE
0.612485	-0.158098	0.605	0.687	1	Jmjd1c	B-cell	FALSE	FALSE	FALSE
0.612821	0.162685	0.5	0.41	1	Arhgef3	B-cell	FALSE	FALSE	FALSE
0.613297	0.181811	0.684	0.597	1	Brd4	B-cell	FALSE	FALSE	FALSE
0.614832	0.146841	0.342	0.343	1	N4bp2l2	B-cell	FALSE	FALSE	FALSE
0.615037	0.330675	0.342	0.313	1	Ctdsp2	B-cell	FALSE	FALSE	FALSE
0.615165	-0.101525	0.605	0.567	1	Rhoa	B-cell	FALSE	FALSE	FALSE
0.615644	0.161697	0.553	0.463	1	Fam168b	B-cell	FALSE	FALSE	FALSE
0.615909	-0.357042	0.211	0.246	1	Sppl2a	B-cell	FALSE	FALSE	FALSE
0.616614	0.177849	0.5	0.41	1	Pfdn5	B-cell	FALSE	FALSE	FALSE
0.617939	0.301207	0.447	0.381	1	Srcap	B-cell	FALSE	FALSE	FALSE
0.619109	-0.430778	0.237	0.276	1	Seh1l	B-cell	FALSE	FALSE	FALSE
0.619288	0.151779	0.421	0.336	1	Notch2	B-cell	FALSE	FALSE	TRUE
0.61952	-0.0704985	0.447	0.396	1	Tomm22	B-cell	FALSE	FALSE	FALSE
0.619534	-0.0219883	0.579	0.515	1	Fbxo11	B-cell	FALSE	FALSE	FALSE
0.620723	-0.0655007	0.237	0.201	1	Cd44	B-cell	FALSE	FALSE	TRUE
0.622908	0.111752	0.553	0.582	1	Nipbl	B-cell	FALSE	FALSE	FALSE
0.62302	-0.233924	0.263	0.336	1	Rheb	B-cell	FALSE	FALSE	FALSE
0.623727	-0.110422	0.237	0.313	1	Ets2	B-cell	TRUE	FALSE	FALSE
0.624525	-0.160809	0.526	0.612	1	Tmod3	B-cell	FALSE	FALSE	FALSE
0.626097	0.180902	0.342	0.343	1	Ahsa1	B-cell	FALSE	FALSE	FALSE
0.626279	0.00530292	0.316	0.366	1	Birc6	B-cell	FALSE	FALSE	FALSE
0.627864	-0.286065	0.263	0.343	1	Ifngr2	B-cell	FALSE	FALSE	FALSE
0.627937	0.104235	0.316	0.351	1	Ugcg	B-cell	FALSE	FALSE	FALSE
0.628306	0.0710565	0.342	0.276	1	Bin2	B-cell	FALSE	FALSE	FALSE
0.628697	-0.43334	0.237	0.291	1	Psmc3	B-cell	FALSE	FALSE	FALSE
0.628749	0.245337	0.632	0.627	1	Ncf2	B-cell	FALSE	FALSE	FALSE
0.628763	-0.250329	0.105	0.164	1	Rrad	B-cell	FALSE	FALSE	FALSE
0.6293	-0.319259	0.289	0.373	1	H2-D1	B-cell	FALSE	TRUE	FALSE
0.629534	0.0574797	0.474	0.403	1	Aup1	B-cell	FALSE	FALSE	FALSE
0.630512	-0.130378	0.974	0.993	1	Ets1	B-cell	TRUE	FALSE	FALSE
0.631174	0.194864	0.421	0.403	1	Hnrnpul2	B-cell	FALSE	FALSE	FALSE
0.631669	-0.0550934	0.237	0.299	1	Rbm4	B-cell	FALSE	FALSE	FALSE
0.632424	-0.304012	0.263	0.291	1	Chd3	B-cell	FALSE	FALSE	FALSE
0.633702	0.0603508	0.421	0.366	1	Chd1	B-cell	FALSE	FALSE	FALSE
0.635083	0.0946501	0.447	0.463	1	Psme1	B-cell	FALSE	FALSE	FALSE
0.635565	-0.123457	0.658	0.642	1	Cdc42	B-cell	FALSE	FALSE	FALSE
0.636006	0.234743	0.474	0.388	1	Myo1e	B-cell	FALSE	FALSE	FALSE
0.636017	0.104467	0.579	0.493	1	Arih1	B-cell	FALSE	FALSE	FALSE
0.636681	-0.291497	0.553	0.612	1	Mknk2	B-cell	FALSE	FALSE	FALSE
0.64022	-0.455333	0.263	0.336	1	Top2b	B-cell	FALSE	FALSE	FALSE
0.640639	-0.501488	0.237	0.313	1	Mlec	B-cell	FALSE	FALSE	FALSE
0.641111	-0.0142496	0.289	0.239	1	Ildr1	B-cell	FALSE	FALSE	FALSE
0.641424	-0.189248	0.895	0.881	1	Rac2	B-cell	FALSE	FALSE	FALSE
0.641522	-0.552996	0.079	0.127	1	Mpeg1	B-cell	FALSE	FALSE	FALSE
0.643314	-0.249774	0.474	0.56	1	B4galnt1	B-cell	FALSE	FALSE	FALSE
0.643721	-0.24625	0.316	0.396	1	Gnb1	B-cell	FALSE	FALSE	FALSE
0.643943	0.260301	0.263	0.209	1	Lax1	B-cell	FALSE	FALSE	FALSE
0.645859	-0.434946	0.658	0.694	1	Ppp1r16b	B-cell	FALSE	FALSE	FALSE
0.647066	-0.34162	0.237	0.313	1	Mlf2	B-cell	FALSE	FALSE	FALSE
0.647473	0.221039	0.5	0.44	1	Nsmce4a	B-cell	FALSE	FALSE	FALSE
0.648243	0.189349	0.368	0.388	1	Lat2	B-cell	FALSE	FALSE	FALSE
0.649642	-0.260888	0.553	0.634	1	Smg1	B-cell	FALSE	FALSE	FALSE
0.650284	0.165623	0.342	0.269	1	Ankrd44	B-cell	FALSE	FALSE	FALSE
0.650424	-0.267082	0.342	0.358	1	Gnai3	B-cell	FALSE	FALSE	FALSE
0.650527	-0.288109	0.289	0.366	1	Atp5e	B-cell	FALSE	FALSE	FALSE
0.650804	0.311455	0.289	0.224	1	Eif4a3	B-cell	FALSE	FALSE	FALSE
0.650924	-0.175264	0.237	0.216	1	Cebpb	B-cell	TRUE	FALSE	FALSE
0.651359	0.345203	0.342	0.269	1	Itgb7	B-cell	FALSE	FALSE	FALSE
0.651556	-0.119974	0.342	0.41	1	Mtss1	B-cell	FALSE	FALSE	FALSE
0.65338	0.221246	0.368	0.351	1	Psma6	B-cell	FALSE	FALSE	FALSE
0.653385	-0.229873	0.5	0.485	1	Cyba	B-cell	FALSE	FALSE	FALSE
0.655531	0.315579	0.421	0.373	1	Copa	B-cell	FALSE	FALSE	FALSE
0.655545	-0.256352	0.605	0.672	1	Morf4l1	B-cell	FALSE	FALSE	FALSE
0.65725	-0.19684	0.263	0.336	1	Stk11	B-cell	FALSE	FALSE	FALSE
0.657343	-0.790237	0.026	0.045	1	Rgs13	B-cell	FALSE	FALSE	FALSE
0.658137	0.0795415	0.684	0.604	1	Slc38a1	B-cell	FALSE	FALSE	FALSE
0.658174	0.0973062	0.316	0.246	1	Akr1b3	B-cell	FALSE	FALSE	FALSE
0.658298	-0.0369967	0.368	0.425	1	Syncrip	B-cell	FALSE	FALSE	FALSE
0.658808	-0.344294	0.184	0.224	1	Micos10	B-cell	FALSE	FALSE	FALSE
0.659128	0.0518558	0.474	0.425	1	Rnps1	B-cell	FALSE	FALSE	FALSE
0.660584	-0.354922	0.289	0.299	1	Runx3	B-cell	TRUE	FALSE	FALSE
0.660806	-0.435863	0.079	0.127	1	Stard4	B-cell	FALSE	FALSE	FALSE
0.661018	-0.221642	0.368	0.41	1	Slbp	B-cell	FALSE	FALSE	FALSE
0.661908	-0.38207	0.184	0.254	1	Sirt2	B-cell	FALSE	FALSE	FALSE
0.663316	0.341562	0.395	0.336	1	Bcar3	B-cell	FALSE	FALSE	FALSE
0.663994	-0.384037	0.158	0.224	1	Dennd5b	B-cell	FALSE	FALSE	FALSE
0.664007	-0.142207	0.526	0.507	1	Ppp6r1	B-cell	FALSE	FALSE	FALSE
0.665477	0.178883	0.421	0.351	1	Lmo2	B-cell	FALSE	FALSE	FALSE
0.665797	-0.230915	0.737	0.784	1	Iqgap1	B-cell	FALSE	FALSE	FALSE
0.666406	-0.157328	0.289	0.358	1	Ric1	B-cell	FALSE	FALSE	FALSE
0.666443	-0.0727224	0.421	0.381	1	Ppp1r11	B-cell	FALSE	FALSE	FALSE
0.666818	0.049844	0.289	0.224	1	Trappc5	B-cell	FALSE	FALSE	FALSE
0.667001	0.147511	0.553	0.47	1	Arid1b	B-cell	TRUE	FALSE	FALSE
0.667111	-0.340966	0.342	0.396	1	Snn	B-cell	FALSE	FALSE	FALSE
0.667441	-0.335256	0.605	0.642	1	Kmt2e	B-cell	FALSE	FALSE	FALSE
0.667931	0.245182	0.447	0.418	1	Cdc42se1	B-cell	FALSE	FALSE	FALSE
0.668197	-0.387794	0.289	0.366	1	Magoh	B-cell	FALSE	FALSE	FALSE
0.66909	-0.334432	0.263	0.291	1	Got2	B-cell	FALSE	FALSE	FALSE
0.670195	0.315389	0.342	0.284	1	Ptar1	B-cell	FALSE	FALSE	FALSE
0.670841	0.386261	0.132	0.082	1	Maff	B-cell	TRUE	FALSE	FALSE
0.671174	0.165562	0.316	0.299	1	Cmah	B-cell	FALSE	FALSE	FALSE
0.671204	0.00629792	0.342	0.373	1	Bax	B-cell	FALSE	FALSE	FALSE
0.671761	0.229387	0.395	0.403	1	Cybc1	B-cell	FALSE	FALSE	FALSE
0.671772	-0.651419	0.053	0.09	1	Nr4a2	B-cell	TRUE	FALSE	FALSE
0.67246	0.140469	0.395	0.321	1	Zmiz2	B-cell	TRUE	FALSE	FALSE
0.673442	0.175301	0.395	0.321	1	Pml	B-cell	FALSE	FALSE	FALSE
0.673659	-0.298534	0.184	0.224	1	Txndc5	B-cell	FALSE	FALSE	FALSE
0.673952	-0.0367415	0.263	0.224	1	Cox7b	B-cell	FALSE	FALSE	FALSE
0.674294	-0.180498	0.211	0.194	1	Prr7	B-cell	FALSE	FALSE	FALSE
0.677343	0.203952	0.421	0.343	1	Ppp3cb	B-cell	FALSE	FALSE	FALSE
0.677898	0.203112	0.342	0.321	1	Kpna4	B-cell	FALSE	FALSE	FALSE
0.678033	-0.285129	0.316	0.336	1	Cnn3	B-cell	FALSE	FALSE	FALSE
0.678308	0.295895	0.316	0.306	1	Mettl23	B-cell	FALSE	FALSE	FALSE
0.679403	-0.315535	0.289	0.366	1	Nmt1	B-cell	FALSE	FALSE	FALSE
0.679604	-0.0943041	0.421	0.396	1	S100a11	B-cell	FALSE	FALSE	FALSE
0.679623	0.138863	0.579	0.5	1	Aldh2	B-cell	FALSE	FALSE	FALSE
0.680192	0.26206	0.158	0.104	1	Glipr1	B-cell	FALSE	FALSE	FALSE
0.680203	0.230482	0.316	0.246	1	Nubp1	B-cell	FALSE	FALSE	FALSE
0.680893	0.0368905	0.289	0.313	1	Usp15	B-cell	FALSE	FALSE	FALSE
0.68113	-0.259005	0.395	0.44	1	Snrnp200	B-cell	FALSE	FALSE	FALSE
0.681656	-0.12162	0.605	0.56	1	Stap1	B-cell	FALSE	FALSE	FALSE
0.682225	0.234497	0.5	0.425	1	Ttpal	B-cell	FALSE	FALSE	FALSE
0.683026	-0.262819	0.5	0.552	1	Epn1	B-cell	FALSE	FALSE	FALSE
0.683542	-0.153506	0.316	0.373	1	Edem1	B-cell	FALSE	FALSE	FALSE
0.684402	-0.360545	0.263	0.321	1	Elovl5	B-cell	FALSE	FALSE	FALSE
0.685247	0.185547	0.289	0.276	1	Pou2f2	B-cell	TRUE	FALSE	FALSE
0.686721	0.260608	0.342	0.276	1	Gimap1	B-cell	FALSE	FALSE	FALSE
0.688482	0.126744	0.579	0.552	1	Pum2	B-cell	FALSE	FALSE	FALSE
0.688575	-0.371009	0.237	0.306	1	Relb	B-cell	TRUE	FALSE	FALSE
0.688633	0.128084	0.368	0.373	1	Cyld	B-cell	FALSE	FALSE	FALSE
0.6899	0.147127	0.316	0.246	1	Rnf146	B-cell	FALSE	FALSE	FALSE
0.689927	-0.1001	0.316	0.366	1	Atp5o	B-cell	FALSE	FALSE	FALSE
0.690057	0.0688573	0.395	0.403	1	Tra2a	B-cell	FALSE	FALSE	FALSE
0.690215	-0.228962	0.395	0.47	1	Ddx17	B-cell	FALSE	FALSE	FALSE
0.690334	-0.164957	0.316	0.306	1	Samsn1	B-cell	FALSE	FALSE	FALSE
0.690981	0.279109	0.237	0.179	1	Ino80b	B-cell	FALSE	FALSE	FALSE
0.691042	0.063672	0.868	0.813	1	Clk1	B-cell	FALSE	FALSE	FALSE
0.691559	-0.273582	0.237	0.231	1	Ralgds	B-cell	FALSE	FALSE	FALSE
0.691669	0.078664	0.316	0.261	1	Anxa6	B-cell	FALSE	FALSE	FALSE
0.692607	0.158049	0.553	0.478	1	Was	B-cell	FALSE	FALSE	FALSE
0.694199	0.174815	0.5	0.5	1	Ap2m1	B-cell	FALSE	FALSE	FALSE
0.694429	-0.15038	0.5	0.567	1	Cybb	B-cell	FALSE	FALSE	FALSE
0.694836	-0.415175	0.237	0.299	1	Spata13	B-cell	FALSE	FALSE	FALSE
0.695572	0.0893332	0.737	0.776	1	Ubc	B-cell	FALSE	FALSE	FALSE
0.695742	-0.365703	0.079	0.127	1	Pde4d	B-cell	FALSE	FALSE	FALSE
0.695754	-0.376388	0.237	0.284	1	Pkm	B-cell	FALSE	FALSE	FALSE
0.695991	0.263374	0.553	0.515	1	Lats2	B-cell	FALSE	FALSE	FALSE
0.696417	-0.348609	0.237	0.299	1	Lpxn	B-cell	FALSE	FALSE	FALSE
0.696565	0.0892877	0.342	0.366	1	Trmt112	B-cell	FALSE	FALSE	FALSE
0.696684	-0.00241454	0.263	0.299	1	Ccng2	B-cell	FALSE	FALSE	FALSE
0.697178	-0.193479	0.211	0.269	1	Prex1	B-cell	FALSE	FALSE	FALSE
0.697358	0.16938	0.447	0.47	1	Arhgap30	B-cell	FALSE	FALSE	FALSE
0.69771	-0.496851	0.132	0.187	1	Trim59	B-cell	FALSE	FALSE	FALSE
0.697822	-0.0546447	0.605	0.657	1	Eef1b2	B-cell	FALSE	FALSE	FALSE
0.698425	0.120835	0.237	0.254	1	Gramd1a	B-cell	FALSE	FALSE	FALSE
0.698713	-0.0169016	1	0.993	1	Tmsb4x	B-cell	FALSE	FALSE	FALSE
0.699385	-0.277353	0.184	0.246	1	Ahcyl1	B-cell	FALSE	FALSE	FALSE
0.700169	-0.505283	0.079	0.127	1	Mcm6	B-cell	FALSE	FALSE	FALSE
0.700553	-0.177586	0.158	0.209	1	Terf2	B-cell	TRUE	FALSE	FALSE
0.701378	-0.110932	0.553	0.515	1	Dazap2	B-cell	FALSE	FALSE	FALSE
0.701483	0.122693	0.421	0.351	1	Bcl3	B-cell	FALSE	FALSE	FALSE
0.702475	-0.171201	0.237	0.306	1	Sec11a	B-cell	FALSE	FALSE	FALSE
0.705	0.115916	0.368	0.381	1	Pdcd6ip	B-cell	FALSE	FALSE	FALSE
0.705272	0.154287	0.526	0.515	1	Cd22	B-cell	FALSE	TRUE	TRUE
0.705346	-0.161882	0.158	0.216	1	Marcks	B-cell	FALSE	FALSE	FALSE
0.705457	0.136134	0.289	0.291	1	Gngt2	B-cell	FALSE	FALSE	FALSE
0.706204	0.309709	0.342	0.291	1	Zc3h15	B-cell	FALSE	FALSE	FALSE
0.706475	0.231979	0.289	0.254	1	Dgkz	B-cell	FALSE	FALSE	FALSE
0.707175	0.230334	0.395	0.343	1	Wsb1	B-cell	FALSE	FALSE	FALSE
0.707211	0.103299	0.368	0.358	1	Ly86	B-cell	FALSE	FALSE	FALSE
0.708829	0.193426	0.737	0.724	1	Ptp4a3	B-cell	FALSE	FALSE	FALSE
0.709233	-0.232125	0.368	0.44	1	Tbc1d15	B-cell	FALSE	FALSE	FALSE
0.709315	0.126914	0.789	0.724	1	Wdr26	B-cell	FALSE	FALSE	FALSE
0.711047	0.236677	0.526	0.455	1	Grk6	B-cell	FALSE	FALSE	FALSE
0.711213	-0.209876	0.447	0.425	1	Pde3b	B-cell	FALSE	FALSE	FALSE
0.71166	-0.271836	0.158	0.216	1	Pank2	B-cell	FALSE	FALSE	FALSE
0.712233	-0.121535	0.026	0.052	1	Pdcd1lg2	B-cell	FALSE	TRUE	FALSE
0.712739	0.050612	0.474	0.403	1	Ssb	B-cell	FALSE	FALSE	FALSE
0.712949	-0.249871	0.684	0.739	1	Mef2d	B-cell	TRUE	FALSE	FALSE
0.712997	-0.211663	0.158	0.209	1	Utp14b	B-cell	FALSE	FALSE	FALSE
0.713403	0.173115	0.842	0.791	1	Rap1b	B-cell	FALSE	FALSE	FALSE
0.714514	-0.00684723	0.895	0.843	1	Cd83	B-cell	FALSE	FALSE	FALSE
0.714873	-0.383927	0.237	0.299	1	Manea	B-cell	FALSE	FALSE	FALSE
0.715722	-0.0945825	0.105	0.149	1	Ezh2	B-cell	FALSE	FALSE	FALSE
0.716143	-0.103384	0.316	0.381	1	Prpf40a	B-cell	FALSE	FALSE	FALSE
0.717277	-0.0544037	0.395	0.366	1	Tmbim6	B-cell	FALSE	FALSE	FALSE
0.717289	0.366297	0.5	0.463	1	Ifrd1	B-cell	FALSE	FALSE	FALSE
0.717464	-0.23276	0.368	0.41	1	Trp53inp2	B-cell	FALSE	FALSE	FALSE
0.718002	0.191751	0.474	0.403	1	Fis1	B-cell	FALSE	FALSE	FALSE
0.718538	-0.319016	0.132	0.187	1	Bnip2	B-cell	FALSE	FALSE	FALSE
0.718978	0.218658	0.289	0.246	1	Smarcad1	B-cell	FALSE	FALSE	FALSE
0.719945	0.0849898	0.263	0.201	1	Hist1h2ap	B-cell	FALSE	FALSE	FALSE
0.720526	-0.19386	0.289	0.358	1	Spcs3	B-cell	FALSE	FALSE	FALSE
0.721783	-0.300748	0.289	0.358	1	Ifi30	B-cell	FALSE	FALSE	FALSE
0.72186	0.159691	0.842	0.791	1	Nfatc3	B-cell	TRUE	FALSE	FALSE
0.722347	0.219968	0.395	0.351	1	Zfr	B-cell	FALSE	FALSE	FALSE
0.723966	0.295603	0.342	0.284	1	Tec	B-cell	FALSE	FALSE	FALSE
0.724629	0.104066	0.263	0.201	1	Mex3c	B-cell	FALSE	FALSE	FALSE
0.725229	0.0658306	0.316	0.261	1	Cd2ap	B-cell	FALSE	FALSE	FALSE
0.726275	0.282436	0.395	0.366	1	Psmb8	B-cell	FALSE	FALSE	FALSE
0.726608	-0.303381	0.263	0.328	1	Otud4	B-cell	FALSE	FALSE	FALSE
0.726805	0.0118378	0.368	0.396	1	Cnbp	B-cell	TRUE	FALSE	FALSE
0.727158	0.118574	0.711	0.731	1	Akap13	B-cell	FALSE	FALSE	FALSE
0.727748	0.0437377	0.395	0.328	1	Itprip	B-cell	FALSE	FALSE	FALSE
0.728143	0.119162	0.289	0.261	1	Smu1	B-cell	FALSE	FALSE	FALSE
0.729141	-0.052096	0.079	0.104	1	Txnrd1	B-cell	FALSE	FALSE	FALSE
0.729586	-0.034747	0.526	0.485	1	Actr3	B-cell	FALSE	FALSE	FALSE
0.730723	0.316212	0.395	0.328	1	Gga2	B-cell	FALSE	FALSE	FALSE
0.731614	0.129262	0.447	0.463	1	Ppm1a	B-cell	FALSE	FALSE	FALSE
0.732436	0.203311	0.342	0.336	1	Lin7c	B-cell	FALSE	FALSE	FALSE
0.733117	-0.0645907	0.395	0.373	1	Tmem234	B-cell	FALSE	FALSE	FALSE
0.733395	0.0759704	0.605	0.649	1	Atp6v0d1	B-cell	FALSE	FALSE	FALSE
0.733768	-0.130029	0.395	0.455	1	M6pr	B-cell	FALSE	FALSE	FALSE
0.733775	0.246394	0.395	0.343	1	Gng10	B-cell	FALSE	FALSE	FALSE
0.734231	-0.275002	0.263	0.306	1	Klf13	B-cell	TRUE	FALSE	FALSE
0.735034	0.134973	0.342	0.276	1	Cand1	B-cell	FALSE	FALSE	FALSE
0.736618	0.125306	0.447	0.381	1	Atp6ap1	B-cell	FALSE	FALSE	FALSE
0.737533	-0.338565	0.211	0.261	1	Taldo1	B-cell	FALSE	FALSE	FALSE
0.737541	-0.213617	0.421	0.493	1	Pak2	B-cell	FALSE	FALSE	FALSE
0.737827	-0.252118	0.053	0.09	1	Fut8	B-cell	FALSE	FALSE	FALSE
0.738114	-0.321816	0.263	0.328	1	Phf20l1	B-cell	FALSE	FALSE	FALSE
0.738468	-0.21936	0.711	0.694	1	Prkcb	B-cell	FALSE	FALSE	FALSE
0.739382	-0.249644	0.342	0.403	1	Sqstm1	B-cell	FALSE	FALSE	FALSE
0.739893	0.229454	0.5	0.47	1	Dock10	B-cell	FALSE	FALSE	FALSE
0.740281	-0.310796	0.237	0.284	1	Cenpa	B-cell	TRUE	FALSE	FALSE
0.74094	-0.333078	0.474	0.545	1	Ddx3x	B-cell	FALSE	FALSE	FALSE
0.741094	-0.263934	0.237	0.299	1	Pdcd6	B-cell	FALSE	FALSE	FALSE
0.741341	-0.140396	0.211	0.179	1	Tes	B-cell	FALSE	FALSE	FALSE
0.742548	0.381288	0.184	0.134	1	Clec2i	B-cell	FALSE	TRUE	FALSE
0.743971	-0.275003	0.553	0.597	1	Atp2a3	B-cell	FALSE	FALSE	FALSE
0.744265	-0.0309554	0.421	0.373	1	Akr1a1	B-cell	FALSE	FALSE	FALSE
0.745656	-0.429681	0.184	0.231	1	Plekhb2	B-cell	FALSE	FALSE	FALSE
0.746292	-0.328754	0.211	0.254	1	Arl8b	B-cell	FALSE	FALSE	FALSE
0.746463	0.184886	0.447	0.381	1	Dock8	B-cell	FALSE	FALSE	FALSE
0.746679	-0.43035	0.026	0.052	1	Mef2b	B-cell	TRUE	FALSE	FALSE
0.747128	-0.182691	0.526	0.59	1	Khdrbs1	B-cell	FALSE	FALSE	FALSE
0.747668	0.110499	0.5	0.433	1	Nup153	B-cell	FALSE	FALSE	FALSE
0.74909	-0.29283	0.237	0.299	1	Gnl3	B-cell	FALSE	FALSE	FALSE
0.749185	0.23647	0.474	0.418	1	Pcbp2	B-cell	FALSE	FALSE	FALSE
0.749366	-0.250559	0.737	0.776	1	Kras	B-cell	FALSE	FALSE	FALSE
0.752049	-0.0853919	0.316	0.291	1	Mapk1ip1l	B-cell	FALSE	FALSE	FALSE
0.752973	-0.297425	0.237	0.299	1	Ctsa	B-cell	FALSE	FALSE	FALSE
0.753065	0.0528005	0.342	0.284	1	Fam111a	B-cell	FALSE	FALSE	FALSE
0.753681	-0.169054	0.316	0.306	1	Med13l	B-cell	FALSE	FALSE	FALSE
0.754411	-0.252036	0.368	0.425	1	Pdia4	B-cell	FALSE	FALSE	FALSE
0.755121	0.502453	0.105	0.09	1	Lta	B-cell	FALSE	TRUE	FALSE
0.756138	0.20742	0.316	0.321	1	Gtf2a1	B-cell	FALSE	FALSE	FALSE
0.756414	0.0392409	0.237	0.194	1	H2afz	B-cell	FALSE	FALSE	FALSE
0.756446	0.216258	0.263	0.209	1	Ranbp1	B-cell	FALSE	FALSE	FALSE
0.756454	-0.276216	0.316	0.373	1	Cct4	B-cell	FALSE	FALSE	FALSE
0.757009	-0.03957	0.711	0.694	1	Cd164	B-cell	FALSE	FALSE	FALSE
0.75827	0.145686	0.237	0.187	1	Zfp362	B-cell	TRUE	FALSE	FALSE
0.758957	0.212931	0.421	0.358	1	Rras2	B-cell	FALSE	FALSE	FALSE
0.758958	-0.333769	0.289	0.313	1	Zmiz1	B-cell	TRUE	FALSE	FALSE
0.759236	-0.284817	0.342	0.403	1	Cdk9	B-cell	FALSE	FALSE	FALSE
0.759864	0.140508	0.579	0.567	1	Tram1	B-cell	FALSE	FALSE	FALSE
0.760359	-0.276251	0.316	0.381	1	Zfp91	B-cell	TRUE	FALSE	FALSE
0.760634	0.148817	0.632	0.642	1	Arhgdia	B-cell	FALSE	FALSE	FALSE
0.760798	-0.314142	0.421	0.478	1	Rnf44	B-cell	FALSE	FALSE	FALSE
0.761006	-0.40418	0.105	0.134	1	Mcm4	B-cell	FALSE	FALSE	FALSE
0.761097	-0.319045	0.211	0.269	1	Akt1	B-cell	FALSE	FALSE	FALSE
0.761275	0.0286127	0.816	0.776	1	Ms4a1	B-cell	FALSE	FALSE	FALSE
0.761611	0.0944271	0.289	0.231	1	Chsy1	B-cell	FALSE	FALSE	FALSE
0.761643	0.0731867	0.342	0.373	1	Ogdh	B-cell	FALSE	FALSE	FALSE
0.762024	-0.199875	0.263	0.239	1	Nfkbie	B-cell	FALSE	FALSE	FALSE
0.762268	0.141493	0.553	0.485	1	Hsp90aa1	B-cell	FALSE	FALSE	FALSE
0.762652	-0.259056	0.211	0.269	1	Rfc2	B-cell	FALSE	FALSE	FALSE
0.762727	0.258057	0.237	0.187	1	Atg3	B-cell	FALSE	FALSE	FALSE
0.763589	-0.313539	0.316	0.343	1	Dhx38	B-cell	FALSE	FALSE	FALSE
0.764331	0.0260692	0.5	0.448	1	Akap8	B-cell	FALSE	FALSE	FALSE
0.764566	0.162026	0.289	0.269	1	Zfp384	B-cell	TRUE	FALSE	FALSE
0.765349	-0.0604304	0.579	0.552	1	Sfpq	B-cell	FALSE	FALSE	FALSE
0.76537	0.227149	0.395	0.373	1	Glyr1	B-cell	FALSE	FALSE	FALSE
0.767536	0.0202139	0.211	0.224	1	Chst10	B-cell	FALSE	FALSE	FALSE
0.769776	-0.200062	0.184	0.239	1	Cope	B-cell	FALSE	FALSE	FALSE
0.770071	-0.318803	0.289	0.351	1	Tlk1	B-cell	FALSE	FALSE	FALSE
0.770465	0.072794	0.579	0.515	1	Plekho1	B-cell	FALSE	FALSE	FALSE
0.771439	-0.371732	0.132	0.172	1	Sertad2	B-cell	FALSE	FALSE	FALSE
0.771521	-0.368884	0.079	0.104	1	Tfdp1	B-cell	TRUE	FALSE	FALSE
0.771945	0.13653	0.316	0.299	1	Psmd4	B-cell	FALSE	FALSE	FALSE
0.772597	0.156082	0.421	0.358	1	Cse1l	B-cell	FALSE	FALSE	FALSE
0.772794	-0.155159	0.316	0.373	1	Elavl1	B-cell	FALSE	FALSE	FALSE
0.774034	0.162537	0.289	0.284	1	Map4k4	B-cell	FALSE	FALSE	FALSE
0.775013	0.0733956	0.316	0.261	1	Stat5b	B-cell	TRUE	FALSE	FALSE
0.775464	0.245133	0.395	0.343	1	Ppp6c	B-cell	FALSE	FALSE	FALSE
0.775478	-0.0895324	0.5	0.47	1	Btf3	B-cell	FALSE	FALSE	FALSE
0.775623	0.107812	0.711	0.649	1	Tmem123	B-cell	FALSE	FALSE	FALSE
0.77573	0.282584	0.421	0.358	1	Dennd1b	B-cell	FALSE	FALSE	FALSE
0.776358	-0.108589	0.526	0.59	1	Actr2	B-cell	FALSE	FALSE	FALSE
0.777706	0.180013	0.316	0.276	1	Api5	B-cell	FALSE	FALSE	FALSE
0.778566	0.247425	0.263	0.209	1	Cxxc5	B-cell	FALSE	FALSE	FALSE
0.781082	-0.0807739	0.211	0.187	1	Acsl5	B-cell	FALSE	FALSE	FALSE
0.781351	-0.0222579	0.684	0.627	1	Malt1	B-cell	FALSE	FALSE	FALSE
0.781403	-0.218309	0.474	0.47	1	Tut7	B-cell	FALSE	FALSE	FALSE
0.781582	-0.0288223	0.947	0.97	1	Srgn	B-cell	FALSE	FALSE	FALSE
0.781687	0.136749	0.395	0.336	1	Ubn1	B-cell	FALSE	FALSE	FALSE
0.781889	0.118134	0.447	0.425	1	Rnf4	B-cell	FALSE	FALSE	FALSE
0.78211	-0.308105	0.237	0.284	1	Ddx41	B-cell	FALSE	FALSE	FALSE
0.782732	0.238598	0.184	0.172	1	Sms	B-cell	FALSE	FALSE	FALSE
0.782977	0.0270068	0.395	0.41	1	Sesn3	B-cell	FALSE	FALSE	FALSE
0.784038	0.118523	0.474	0.515	1	Tor1aip1	B-cell	FALSE	FALSE	FALSE
0.78488	-0.203181	0.316	0.321	1	Asnsd1	B-cell	FALSE	FALSE	FALSE
0.785445	0.0797168	0.395	0.41	1	Ddx24	B-cell	FALSE	FALSE	FALSE
0.785838	0.136818	0.553	0.522	1	Csk	B-cell	FALSE	FALSE	FALSE
0.785923	-0.333375	0.237	0.291	1	Rnf138	B-cell	FALSE	FALSE	FALSE
0.785954	0.247145	0.474	0.41	1	Slc3a2	B-cell	FALSE	FALSE	FALSE
0.786404	-0.220164	0.158	0.172	1	Tgfbr1	B-cell	FALSE	FALSE	FALSE
0.786793	-0.27977	0.263	0.291	1	Tbc1d14	B-cell	FALSE	FALSE	FALSE
0.787176	0.295753	0.105	0.082	1	Mpp6	B-cell	FALSE	FALSE	FALSE
0.787241	-0.0660021	0.737	0.694	1	Eif3f	B-cell	FALSE	FALSE	FALSE
0.787337	-0.0618573	0.921	0.948	1	H3f3b	B-cell	FALSE	FALSE	FALSE
0.787608	-0.30372	0.395	0.448	1	Cisd2	B-cell	FALSE	FALSE	FALSE
0.787855	-0.282801	0.342	0.403	1	Arfgef1	B-cell	FALSE	FALSE	FALSE
0.788897	-0.0609931	0.421	0.381	1	mt-Nd5	B-cell	FALSE	FALSE	FALSE
0.788943	-0.313288	0.474	0.493	1	Cab39	B-cell	FALSE	FALSE	FALSE
0.789705	-0.247662	0.368	0.418	1	Sept7	B-cell	FALSE	FALSE	FALSE
0.790776	0.00734442	0.395	0.44	1	Kdm2a	B-cell	FALSE	FALSE	FALSE
0.791832	0.368903	0.211	0.164	1	Arhgef2	B-cell	FALSE	FALSE	FALSE
0.791972	0.161691	0.526	0.47	1	Numa1	B-cell	FALSE	FALSE	FALSE
0.792044	0.341667	0.158	0.119	1	Rfc1	B-cell	FALSE	FALSE	FALSE
0.792468	-0.258667	0.579	0.627	1	Kdm6b	B-cell	FALSE	FALSE	FALSE
0.79316	0.0972346	0.526	0.485	1	U2af2	B-cell	FALSE	FALSE	FALSE
0.793448	0.0235099	0.395	0.343	1	Myh9	B-cell	FALSE	FALSE	FALSE
0.794711	-0.0661553	0.368	0.336	1	Taf1d	B-cell	FALSE	FALSE	FALSE
0.794739	-0.219484	0.237	0.291	1	Trim27	B-cell	FALSE	FALSE	FALSE
0.795176	0.168819	0.289	0.276	1	Tmem259	B-cell	FALSE	FALSE	FALSE
0.795759	0.123469	0.263	0.261	1	Glmp	B-cell	TRUE	FALSE	FALSE
0.795885	-0.239478	0.211	0.261	1	Sod2	B-cell	FALSE	FALSE	FALSE
0.796708	0.163111	0.289	0.246	1	Efr3a	B-cell	FALSE	FALSE	FALSE
0.797383	-0.30592	0.316	0.358	1	Emg1	B-cell	FALSE	FALSE	FALSE
0.798574	-0.268495	0.105	0.112	1	Slc41a2	B-cell	FALSE	FALSE	FALSE
0.799382	0.104482	0.237	0.254	1	Supt16	B-cell	FALSE	FALSE	FALSE
0.799508	0.0405545	0.079	0.097	1	Anxa2	B-cell	FALSE	FALSE	FALSE
0.800209	-0.270808	0.263	0.291	1	Lamp2	B-cell	FALSE	FALSE	FALSE
0.800449	0.193698	0.5	0.44	1	Abi1	B-cell	FALSE	FALSE	FALSE
0.800918	-0.335325	0.211	0.261	1	Arf3	B-cell	FALSE	FALSE	FALSE
0.801937	-0.112019	0.368	0.366	1	Ppp4r3b	B-cell	FALSE	FALSE	FALSE
0.80218	0.0898651	0.316	0.328	1	Rabep1	B-cell	FALSE	FALSE	FALSE
0.802493	-0.130566	0.421	0.396	1	Rere	B-cell	TRUE	FALSE	FALSE
0.802808	0.130477	0.447	0.388	1	Hnrnpl	B-cell	FALSE	FALSE	FALSE
0.802904	-0.00786046	0.342	0.299	1	Hp1bp3	B-cell	FALSE	FALSE	FALSE
0.803003	-0.172276	0.316	0.373	1	Drap1	B-cell	FALSE	FALSE	FALSE
0.803154	0.201795	0.237	0.201	1	mt-Nd4l	B-cell	FALSE	FALSE	FALSE
0.805669	0.0944345	0.395	0.396	1	Map4k2	B-cell	FALSE	FALSE	FALSE
0.805898	-0.203154	0.105	0.142	1	Ldlr	B-cell	FALSE	FALSE	FALSE
0.806016	-0.22618	0.289	0.343	1	Ski	B-cell	FALSE	FALSE	FALSE
0.806648	0.106459	0.368	0.313	1	Rab5a	B-cell	FALSE	FALSE	FALSE
0.807235	-0.228209	0.395	0.44	1	Ifi209	B-cell	FALSE	FALSE	FALSE
0.807713	-0.14884	0.237	0.284	1	Klf3	B-cell	TRUE	FALSE	FALSE
0.809078	0.00116783	0.421	0.455	1	Arrdc3	B-cell	FALSE	FALSE	FALSE
0.809554	-0.214882	0.211	0.254	1	Gpr174	B-cell	FALSE	FALSE	FALSE
0.809669	-0.157435	0.447	0.455	1	Zfand5	B-cell	FALSE	FALSE	FALSE
0.809919	-0.0798698	0.079	0.112	1	Gtf3c5	B-cell	FALSE	FALSE	FALSE
0.810015	-0.0479623	0.684	0.716	1	Srebf2	B-cell	TRUE	FALSE	FALSE
0.810081	-0.0430369	0.289	0.328	1	Myo5a	B-cell	FALSE	FALSE	FALSE
0.812887	-0.312431	0.342	0.396	1	Nxf1	B-cell	FALSE	FALSE	FALSE
0.813712	0.00915815	0.184	0.209	1	Eif4e	B-cell	FALSE	FALSE	FALSE
0.816534	-0.0238909	0.5	0.455	1	Smad7	B-cell	TRUE	FALSE	FALSE
0.816688	0.0775653	0.316	0.306	1	Sys1	B-cell	FALSE	FALSE	FALSE
0.817116	0.0841194	0.158	0.119	1	Cdyl	B-cell	FALSE	FALSE	FALSE
0.817149	0.0907888	0.421	0.366	1	Mta3	B-cell	TRUE	FALSE	FALSE
0.81818	-0.30601	0.289	0.321	1	Ldha	B-cell	FALSE	FALSE	FALSE
0.818203	-0.325105	0.184	0.224	1	Gsn	B-cell	FALSE	FALSE	FALSE
0.818302	0.474565	0.026	0.03	1	Igkv15-103	B-cell	FALSE	FALSE	FALSE
0.818809	-0.273345	0.289	0.321	1	Ptpa	B-cell	FALSE	FALSE	FALSE
0.818923	0.193357	0.342	0.299	1	Cst3	B-cell	FALSE	FALSE	FALSE
0.81953	-0.146874	0.421	0.47	1	Il4ra	B-cell	FALSE	FALSE	TRUE
0.82037	-0.166101	0.289	0.269	1	Osbpl9	B-cell	FALSE	FALSE	FALSE
0.820997	0.147701	0.421	0.403	1	Irak2	B-cell	FALSE	FALSE	FALSE
0.823387	-0.00608743	0.316	0.343	1	Psma4	B-cell	FALSE	FALSE	FALSE
0.823599	0.213177	0.184	0.149	1	Prr5	B-cell	FALSE	FALSE	FALSE
0.824739	-0.19265	0.211	0.201	1	Dmbt1	B-cell	FALSE	FALSE	FALSE
0.824872	-0.134544	0.342	0.328	1	Rae1	B-cell	FALSE	FALSE	FALSE
0.825045	0.0762902	0.579	0.522	1	Serbp1	B-cell	FALSE	FALSE	FALSE
0.825407	-0.256102	0.289	0.336	1	Ndufa13	B-cell	FALSE	FALSE	FALSE
0.825586	-0.224191	0.421	0.463	1	Uvrag	B-cell	FALSE	FALSE	FALSE
0.826518	0.293309	0.237	0.194	1	Cetn3	B-cell	FALSE	FALSE	FALSE
0.826932	0.0399688	0.158	0.157	1	Dck	B-cell	FALSE	FALSE	FALSE
0.827181	-0.109448	0.263	0.299	1	Calm3	B-cell	FALSE	FALSE	FALSE
0.827822	-0.247727	0.526	0.567	1	Hnrnpa1	B-cell	FALSE	FALSE	FALSE
0.828803	-0.0852284	0.289	0.336	1	Rbm3	B-cell	FALSE	FALSE	FALSE
0.829622	-0.0969018	0.526	0.522	1	Jpt1	B-cell	FALSE	FALSE	FALSE
0.829835	0.236469	0.421	0.396	1	Plgrkt	B-cell	FALSE	FALSE	FALSE
0.830179	-0.395	0.079	0.112	1	Bcor	B-cell	FALSE	FALSE	FALSE
0.831576	0.179251	0.395	0.351	1	Nup210	B-cell	FALSE	FALSE	FALSE
0.831693	-0.175134	0.447	0.5	1	Hipk1	B-cell	FALSE	FALSE	FALSE
0.831824	-0.199187	0.263	0.313	1	Nucb1	B-cell	FALSE	FALSE	FALSE
0.832454	0.0986589	0.237	0.216	1	Gadd45b	B-cell	FALSE	FALSE	FALSE
0.832469	-0.245128	0.263	0.313	1	Dnajc8	B-cell	FALSE	FALSE	FALSE
0.832841	-0.218968	0.316	0.336	1	Npc2	B-cell	FALSE	FALSE	FALSE
0.833114	-0.259696	0.289	0.336	1	Srsf11	B-cell	FALSE	FALSE	FALSE
0.833694	0.0523642	0.421	0.433	1	Sgms1	B-cell	FALSE	FALSE	FALSE
0.833699	-0.404754	0.132	0.157	1	Syap1	B-cell	FALSE	FALSE	FALSE
0.833818	-0.398815	0.079	0.112	1	Stmn1	B-cell	FALSE	FALSE	FALSE
0.834962	0.194734	0.132	0.097	1	Helq	B-cell	FALSE	FALSE	FALSE
0.835144	-0.17292	0.316	0.366	1	Rab2a	B-cell	FALSE	FALSE	FALSE
0.835633	-0.0314625	0.237	0.261	1	Ndufb10	B-cell	FALSE	FALSE	FALSE
0.836131	0.137539	0.368	0.321	1	Khsrp	B-cell	TRUE	FALSE	FALSE
0.837268	-0.0245219	0.368	0.403	1	Sh2b3	B-cell	FALSE	FALSE	FALSE
0.837517	-0.198343	0.079	0.06	1	Tent5c	B-cell	FALSE	FALSE	FALSE
0.838539	-0.304172	0.237	0.284	1	Ap1m1	B-cell	FALSE	FALSE	FALSE
0.838644	0.136385	0.947	0.925	1	Ccr7	B-cell	FALSE	FALSE	TRUE
0.838671	0.134154	0.553	0.5	1	Ppp3ca	B-cell	FALSE	FALSE	FALSE
0.838758	-0.117603	0.263	0.299	1	Akirin1	B-cell	FALSE	FALSE	FALSE
0.839104	0.0973587	0.737	0.739	1	Arhgef1	B-cell	FALSE	FALSE	FALSE
0.839762	-0.244503	0.079	0.067	1	Lipc	B-cell	FALSE	FALSE	FALSE
0.84133	-0.017376	0.632	0.59	1	Ivns1abp	B-cell	FALSE	FALSE	FALSE
0.84149	-0.191003	0.605	0.634	1	Nfatc1	B-cell	TRUE	FALSE	FALSE
0.841778	-0.130426	0.395	0.366	1	Brk1	B-cell	FALSE	FALSE	FALSE
0.841802	0.155881	0.447	0.418	1	Derl1	B-cell	FALSE	FALSE	FALSE
0.841819	0.00903914	0.395	0.366	1	Napsa	B-cell	FALSE	FALSE	FALSE
0.842363	0.15618	0.447	0.403	1	Nono	B-cell	FALSE	FALSE	FALSE
0.842798	0.00474894	0.789	0.828	1	Tgfbr2	B-cell	FALSE	FALSE	TRUE
0.843131	-0.0531568	0.342	0.381	1	Eif4b	B-cell	FALSE	FALSE	FALSE
0.843569	0.18595	0.316	0.299	1	Sgpl1	B-cell	FALSE	FALSE	FALSE
0.843776	-0.107882	0.474	0.522	1	Cirbp	B-cell	FALSE	FALSE	FALSE
0.844079	0.118946	0.263	0.269	1	Appl1	B-cell	FALSE	FALSE	FALSE
0.844536	-0.0477168	0.289	0.261	1	Vamp3	B-cell	FALSE	FALSE	FALSE
0.845142	-0.0493212	0.789	0.828	1	Ctss	B-cell	FALSE	FALSE	FALSE
0.84557	0.111562	0.289	0.276	1	Rfx7	B-cell	TRUE	FALSE	FALSE
0.84578	0.0558436	0.447	0.448	1	Sdha	B-cell	FALSE	FALSE	FALSE
0.846379	0.0299061	0.184	0.149	1	Net1	B-cell	FALSE	FALSE	FALSE
0.846528	-0.146383	0.289	0.291	1	Cox5a	B-cell	FALSE	FALSE	FALSE
0.846871	0.0233878	0.395	0.418	1	Rbbp4	B-cell	FALSE	FALSE	FALSE
0.847832	0.170908	0.5	0.463	1	Myo1c	B-cell	FALSE	FALSE	FALSE
0.848067	-0.181575	0.289	0.306	1	Rcc2	B-cell	FALSE	FALSE	FALSE
0.849529	0.0281871	0.605	0.642	1	Trim25	B-cell	FALSE	FALSE	FALSE
0.849732	-0.074632	0.5	0.5	1	Smim14	B-cell	FALSE	FALSE	FALSE
0.849878	0.209881	0.316	0.284	1	Dapk3	B-cell	FALSE	FALSE	FALSE
0.850721	0.113218	0.368	0.321	1	Cmtm6	B-cell	FALSE	FALSE	FALSE
0.851353	-0.243867	0.368	0.396	1	Tma7	B-cell	FALSE	FALSE	FALSE
0.852416	-0.299913	0.553	0.582	1	Mzb1	B-cell	FALSE	FALSE	FALSE
0.85296	-0.278139	0.211	0.239	1	Traf3ip2	B-cell	FALSE	FALSE	FALSE
0.853408	-0.216231	0.184	0.224	1	Cct3	B-cell	FALSE	FALSE	FALSE
0.853608	0.179219	0.211	0.187	1	Jak3	B-cell	FALSE	FALSE	FALSE
0.854279	-0.239063	0.368	0.418	1	Rapgef6	B-cell	FALSE	FALSE	FALSE
0.854426	-0.0212505	0.316	0.336	1	Rab4b	B-cell	FALSE	FALSE	FALSE
0.855303	0.0290154	0.789	0.791	1	Cd52	B-cell	FALSE	TRUE	FALSE
0.856428	-0.237175	0.316	0.358	1	Gabarap	B-cell	FALSE	FALSE	FALSE
0.857694	-0.123793	0.474	0.522	1	Emd	B-cell	FALSE	FALSE	FALSE
0.858578	0.108527	0.395	0.366	1	Gm2a	B-cell	FALSE	FALSE	FALSE
0.85875	0.0398761	0.553	0.56	1	Sh3glb1	B-cell	FALSE	FALSE	FALSE
0.858762	0.0896224	0.211	0.216	1	Larp4b	B-cell	FALSE	FALSE	FALSE
0.859104	-0.233093	0.237	0.261	1	Phf14	B-cell	FALSE	FALSE	FALSE
0.860707	0.0032566	0.289	0.306	1	Add1	B-cell	FALSE	FALSE	FALSE
0.861576	-0.126397	0.526	0.53	1	Coq8a	B-cell	FALSE	FALSE	FALSE
0.862619	0.272345	0.184	0.157	1	Sephs2	B-cell	FALSE	FALSE	FALSE
0.862884	-0.0787294	0.289	0.313	1	Dnajc3	B-cell	FALSE	FALSE	FALSE
0.863497	-0.20271	0.632	0.672	1	Mif4gd	B-cell	FALSE	FALSE	FALSE
0.863799	-0.129322	0.132	0.157	1	Npepl1	B-cell	FALSE	FALSE	FALSE
0.864063	-0.14666	0.316	0.358	1	Pspc1	B-cell	FALSE	FALSE	FALSE
0.864265	-0.225374	0.316	0.313	1	Tnfaip8	B-cell	FALSE	FALSE	FALSE
0.864423	0.105071	0.342	0.313	1	Prpf38b	B-cell	FALSE	FALSE	FALSE
0.864573	-0.251462	0.474	0.522	1	Snx9	B-cell	FALSE	FALSE	FALSE
0.864619	0.00203449	0.421	0.448	1	Aff4	B-cell	TRUE	FALSE	FALSE
0.864676	-0.186294	0.026	0.045	1	Derl3	B-cell	FALSE	FALSE	FALSE
0.865665	-0.124393	0.632	0.672	1	Prrc2c	B-cell	FALSE	FALSE	FALSE
0.865952	-0.0739361	0.368	0.358	1	Fmnl1	B-cell	FALSE	FALSE	FALSE
0.866627	0.0192186	0.289	0.254	1	Usp6nl	B-cell	FALSE	FALSE	FALSE
0.868106	0.0311966	0.316	0.328	1	Vps54	B-cell	FALSE	FALSE	FALSE
0.86895	0.0156218	0.263	0.291	1	Uhmk1	B-cell	FALSE	FALSE	FALSE
0.868978	0.125801	0.447	0.44	1	Sat1	B-cell	FALSE	FALSE	FALSE
0.86998	-0.182469	0.263	0.306	1	Lrrc59	B-cell	FALSE	FALSE	FALSE
0.870891	-0.266982	0.237	0.254	1	Psip1	B-cell	FALSE	FALSE	FALSE
0.870957	-0.0600652	0.395	0.381	1	Set	B-cell	FALSE	FALSE	FALSE
0.871094	-0.0188722	0.237	0.254	1	Srsf10	B-cell	FALSE	FALSE	FALSE
0.871444	0.237159	0.447	0.418	1	Ciita	B-cell	FALSE	FALSE	FALSE
0.871588	-0.169235	0.237	0.276	1	Psmb9	B-cell	FALSE	FALSE	FALSE
0.872247	-0.133192	0.237	0.224	1	Fzr1	B-cell	FALSE	FALSE	FALSE
0.872266	0.0241329	0.368	0.328	1	Pnrc2	B-cell	FALSE	FALSE	FALSE
0.872318	0.173714	0.316	0.284	1	Safb2	B-cell	FALSE	FALSE	FALSE
0.872613	-0.0806321	0.316	0.299	1	Med28	B-cell	FALSE	FALSE	FALSE
0.874226	-0.0107494	0.526	0.567	1	Sun2	B-cell	FALSE	FALSE	FALSE
0.87428	0.0359041	0.421	0.381	1	Egln2	B-cell	FALSE	FALSE	FALSE
0.874332	-0.265896	0.368	0.396	1	Dennd4b	B-cell	FALSE	FALSE	FALSE
0.874505	-0.207819	0.368	0.388	1	Tapbp	B-cell	FALSE	FALSE	FALSE
0.874558	0.021248	0.421	0.425	1	Prpf39	B-cell	FALSE	FALSE	FALSE
0.875157	-0.050191	0.605	0.649	1	Irf2bp2	B-cell	FALSE	FALSE	FALSE
0.875169	0.123615	0.184	0.149	1	Bmt2	B-cell	FALSE	FALSE	FALSE
0.875416	0.171735	0.447	0.403	1	Serf2	B-cell	FALSE	FALSE	FALSE
0.875504	-0.087348	0.421	0.44	1	Rnf145	B-cell	FALSE	FALSE	FALSE
0.875527	0.0398408	0.447	0.41	1	Ctsc	B-cell	FALSE	FALSE	FALSE
0.875547	0.147727	0.342	0.336	1	Gorasp2	B-cell	FALSE	FALSE	FALSE
0.876314	0.0115115	0.526	0.545	1	Nsd1	B-cell	FALSE	FALSE	FALSE
0.877897	0.117321	0.211	0.194	1	Mprip	B-cell	FALSE	FALSE	FALSE
0.877961	0.0180488	0.237	0.261	1	Myl12a	B-cell	FALSE	FALSE	FALSE
0.878542	-0.0784979	0.553	0.59	1	Use1	B-cell	FALSE	FALSE	FALSE
0.878771	-0.0882983	0.368	0.388	1	Gpx1	B-cell	FALSE	FALSE	FALSE
0.879002	-0.266033	0.132	0.164	1	Lsm2	B-cell	FALSE	FALSE	FALSE
0.879581	-0.325016	0.237	0.269	1	Dcaf11	B-cell	FALSE	FALSE	FALSE
0.879889	0.0524784	0.395	0.351	1	Tra2b	B-cell	FALSE	FALSE	FALSE
0.880421	0.0344652	0.447	0.403	1	Bclaf1	B-cell	TRUE	FALSE	FALSE
0.880462	0.0439691	0.289	0.254	1	Cul4b	B-cell	FALSE	FALSE	FALSE
0.880687	0.018129	0.474	0.44	1	Naa50	B-cell	FALSE	FALSE	FALSE
0.880946	0.119316	0.237	0.201	1	Acox3	B-cell	FALSE	FALSE	FALSE
0.881563	0.166013	0.263	0.224	1	Stard7	B-cell	FALSE	FALSE	FALSE
0.882129	-0.0114333	0.237	0.216	1	Cd40	B-cell	FALSE	FALSE	TRUE
0.882478	0.159844	0.263	0.231	1	Fermt3	B-cell	FALSE	FALSE	FALSE
0.883183	0.0913663	0.526	0.493	1	Kansl1	B-cell	FALSE	FALSE	FALSE
0.883985	0.0594046	0.421	0.418	1	Acly	B-cell	FALSE	FALSE	FALSE
0.885126	0.0120968	0.289	0.306	1	Atp5f1	B-cell	FALSE	FALSE	FALSE
0.885621	0.114296	0.342	0.351	1	Marcksl1	B-cell	FALSE	FALSE	FALSE
0.885784	-0.140879	0.105	0.09	1	Emb	B-cell	FALSE	FALSE	FALSE
0.885957	0.115591	0.421	0.396	1	Rassf2	B-cell	FALSE	FALSE	FALSE
0.886704	0.0217835	0.5	0.455	1	Elk4	B-cell	TRUE	FALSE	FALSE
0.886852	0.136564	0.605	0.59	1	Wipf1	B-cell	FALSE	FALSE	FALSE
0.887125	0.153404	0.211	0.179	1	Oxr1	B-cell	FALSE	FALSE	FALSE
0.887162	0.0123683	0.474	0.44	1	Lsm14a	B-cell	FALSE	FALSE	FALSE
0.887817	-0.117039	0.316	0.358	1	Hnrnph1	B-cell	FALSE	FALSE	FALSE
0.888116	-0.050917	0.237	0.276	1	Hist1h2bc	B-cell	FALSE	FALSE	FALSE
0.888141	-0.0735537	0.421	0.418	1	Glcci1	B-cell	FALSE	FALSE	FALSE
0.888209	-0.180076	0.316	0.358	1	Ccnl2	B-cell	FALSE	FALSE	FALSE
0.889013	-0.0773526	0.342	0.366	1	Tbca	B-cell	FALSE	FALSE	FALSE
0.889288	-0.208005	0.316	0.351	1	Epb41	B-cell	FALSE	FALSE	FALSE
0.889951	-0.181686	0.316	0.351	1	Eif3d	B-cell	FALSE	FALSE	FALSE
0.89	-0.263545	0.368	0.403	1	D8Ertd738e	B-cell	FALSE	FALSE	FALSE
0.890198	-0.0463706	0.342	0.381	1	Tmed7	B-cell	FALSE	FALSE	FALSE
0.892048	-0.254164	0.421	0.455	1	Ssh2	B-cell	FALSE	FALSE	FALSE
0.892778	-0.192342	0.263	0.299	1	Hmgcr	B-cell	FALSE	FALSE	FALSE
0.892813	0.0442028	0.158	0.164	1	Man2a2	B-cell	FALSE	FALSE	FALSE
0.893465	-0.0686231	0.368	0.403	1	Rbm42	B-cell	FALSE	FALSE	FALSE
0.893803	-0.0334969	0.368	0.403	1	Sptbn1	B-cell	FALSE	FALSE	FALSE
0.893953	0.0652251	0.421	0.448	1	Ldb1	B-cell	FALSE	FALSE	FALSE
0.89486	-0.15374	0.447	0.485	1	Luc7l2	B-cell	FALSE	FALSE	FALSE
0.89531	0.024241	0.289	0.261	1	Crip1	B-cell	FALSE	FALSE	FALSE
0.895815	0.0566317	0.632	0.59	1	Cd72	B-cell	FALSE	FALSE	TRUE
0.896731	-0.113797	0.263	0.291	1	Tmem134	B-cell	FALSE	FALSE	FALSE
0.896802	0.0852192	0.421	0.381	1	Chd4	B-cell	FALSE	FALSE	FALSE
0.899228	0.0188494	0.789	0.754	1	Ptk2b	B-cell	FALSE	FALSE	FALSE
0.899728	-0.0203578	0.553	0.522	1	Rsrc2	B-cell	FALSE	FALSE	FALSE
0.899877	0.0280935	0.342	0.306	1	Slc1a5	B-cell	FALSE	FALSE	FALSE
0.900143	0.111943	0.474	0.433	1	Mbnl1	B-cell	FALSE	FALSE	FALSE
0.900602	-0.117931	0.711	0.746	1	H2-K1	B-cell	FALSE	TRUE	FALSE
0.901221	0.0797024	0.579	0.56	1	Prpf8	B-cell	FALSE	FALSE	FALSE
0.901233	-0.202214	0.184	0.209	1	Mast3	B-cell	FALSE	FALSE	FALSE
0.90134	-0.203577	0.237	0.254	1	Atxn7l1	B-cell	FALSE	FALSE	FALSE
0.901698	-0.000603611	0.316	0.343	1	Btk	B-cell	FALSE	FALSE	FALSE
0.901747	0.0397078	0.474	0.455	1	Pdcd4	B-cell	FALSE	FALSE	FALSE
0.902375	0.123417	0.237	0.254	1	Bhlhe40	B-cell	TRUE	FALSE	FALSE
0.903374	-0.023721	0.289	0.313	1	Ppm1b	B-cell	FALSE	FALSE	FALSE
0.903377	-0.200131	0.421	0.418	1	Atp5d	B-cell	FALSE	FALSE	FALSE
0.904394	-0.0378009	0.289	0.261	1	Gemin7	B-cell	FALSE	FALSE	FALSE
0.904549	0.0693502	0.474	0.433	1	Jarid2	B-cell	TRUE	FALSE	FALSE
0.904629	0.101352	0.316	0.313	1	Cpsf3	B-cell	FALSE	FALSE	FALSE
0.905522	0.0378232	0.553	0.53	1	Hnrnpu	B-cell	FALSE	FALSE	FALSE
0.905983	0.00364524	0.289	0.306	1	Lrrc47	B-cell	FALSE	FALSE	FALSE
0.90728	0.0476853	0.105	0.112	1	Bid	B-cell	FALSE	FALSE	FALSE
0.907728	-0.0907763	0.5	0.485	1	Cep120	B-cell	FALSE	FALSE	FALSE
0.907852	-0.110747	0.237	0.269	1	Slc25a36	B-cell	FALSE	FALSE	FALSE
0.908304	0.113674	0.316	0.336	1	Kif5b	B-cell	FALSE	FALSE	FALSE
0.908653	-0.111741	0.289	0.276	1	Anxa7	B-cell	FALSE	FALSE	FALSE
0.908733	0.121397	0.447	0.455	1	Apbb1ip	B-cell	FALSE	FALSE	FALSE
0.90885	0.153591	0.553	0.53	1	Galnt1	B-cell	FALSE	FALSE	FALSE
0.911119	0.0623428	0.579	0.545	1	Xpo1	B-cell	FALSE	FALSE	FALSE
0.911399	-0.227215	0.237	0.254	1	Mtf2	B-cell	FALSE	FALSE	FALSE
0.913258	-0.186185	0.184	0.201	1	Mef2a	B-cell	TRUE	FALSE	FALSE
0.914114	0.0532801	0.5	0.47	1	Rbm5	B-cell	FALSE	FALSE	FALSE
0.915149	-0.261896	0.132	0.157	1	Mcm3	B-cell	FALSE	FALSE	FALSE
0.915502	-0.120125	0.553	0.59	1	Gpr132	B-cell	FALSE	FALSE	FALSE
0.916259	-0.152668	0.211	0.216	1	Ak2	B-cell	FALSE	FALSE	FALSE
0.916369	-0.146462	0.395	0.418	1	Cdc42se2	B-cell	FALSE	FALSE	FALSE
0.916957	-0.156291	0.605	0.642	1	Ube2b	B-cell	FALSE	FALSE	FALSE
0.917237	0.146755	0.289	0.276	1	Mcm2	B-cell	FALSE	FALSE	FALSE
0.91766	0.0951207	0.395	0.358	1	Ndufa2	B-cell	FALSE	FALSE	FALSE
0.917747	-0.000549603	0.579	0.552	1	Eif3k	B-cell	FALSE	FALSE	FALSE
0.917912	0.0532729	0.289	0.269	1	Ctps2	B-cell	FALSE	FALSE	FALSE
0.918191	-0.0234705	0.895	0.91	1	Ucp2	B-cell	FALSE	FALSE	FALSE
0.918396	-0.176883	0.342	0.366	1	Kdm5a	B-cell	FALSE	FALSE	FALSE
0.919758	-0.071485	0.289	0.321	1	Ppp1r12a	B-cell	FALSE	FALSE	FALSE
0.920397	-0.0771004	0.447	0.47	1	Pabpn1	B-cell	FALSE	FALSE	FALSE
0.920448	-0.0164044	0.526	0.493	1	Pkig	B-cell	FALSE	FALSE	FALSE
0.920791	-0.188405	0.342	0.366	1	Mia2	B-cell	FALSE	FALSE	FALSE
0.921978	-0.0204114	0.395	0.366	1	Itga4	B-cell	FALSE	FALSE	FALSE
0.922387	0.028188	0.342	0.328	1	P2rx4	B-cell	FALSE	FALSE	FALSE
0.922863	0.099512	0.368	0.343	1	Nek7	B-cell	FALSE	FALSE	FALSE
0.923316	0.129488	0.447	0.418	1	Szrd1	B-cell	FALSE	FALSE	FALSE
0.923947	-0.0175145	0.289	0.261	1	Bcl10	B-cell	FALSE	FALSE	FALSE
0.924715	-0.0684855	0.684	0.716	1	Zdhhc18	B-cell	FALSE	FALSE	FALSE
0.925785	-0.0710882	1	1	1	Tpt1	B-cell	FALSE	FALSE	FALSE
0.925844	0.00207741	0.474	0.44	1	Ifngr1	B-cell	FALSE	FALSE	FALSE
0.926168	-0.191081	0.316	0.336	1	Itgal	B-cell	FALSE	FALSE	TRUE
0.926865	-0.123771	0.632	0.657	1	Vasp	B-cell	FALSE	FALSE	FALSE
0.927653	0.105012	0.132	0.134	1	Rbpj	B-cell	TRUE	FALSE	FALSE
0.928259	-0.103347	0.368	0.403	1	Sypl	B-cell	FALSE	FALSE	FALSE
0.928753	-0.124076	0.184	0.209	1	Rab30	B-cell	FALSE	FALSE	FALSE
0.929639	-0.102819	0.316	0.328	1	Fmnl3	B-cell	FALSE	FALSE	FALSE
0.932995	-0.0550607	0.368	0.336	1	Rp9	B-cell	FALSE	FALSE	FALSE
0.933064	0.0543811	0.526	0.493	1	Ilf3	B-cell	FALSE	FALSE	FALSE
0.934183	-0.0415824	0.368	0.351	1	Poldip3	B-cell	FALSE	FALSE	FALSE
0.934303	0.0402316	0.158	0.134	1	Sept9	B-cell	FALSE	FALSE	FALSE
0.934554	0.154835	0.342	0.313	1	Tinf2	B-cell	FALSE	FALSE	FALSE
0.934814	-0.106708	0.211	0.239	1	Cops4	B-cell	FALSE	FALSE	FALSE
0.93486	-0.339718	0.395	0.41	1	Myc	B-cell	TRUE	FALSE	FALSE
0.935409	-0.0478421	0.447	0.433	1	Dbnl	B-cell	FALSE	FALSE	FALSE
0.936058	0.0632706	0.316	0.299	1	Arl6ip5	B-cell	FALSE	FALSE	FALSE
0.936326	0.0496395	0.289	0.269	1	Tap1	B-cell	FALSE	FALSE	FALSE
0.936532	0.0509795	0.447	0.433	1	Csnk1g2	B-cell	FALSE	FALSE	FALSE
0.937711	-0.16043	0.447	0.463	1	Xrn2	B-cell	FALSE	FALSE	FALSE
0.939965	0.000493557	0.474	0.493	1	Tax1bp1	B-cell	TRUE	FALSE	FALSE
0.940372	0.0490786	0.605	0.604	1	Plcg2	B-cell	FALSE	FALSE	FALSE
0.940692	-0.177458	0.237	0.254	1	Clk2	B-cell	FALSE	FALSE	FALSE
0.941417	-0.00611733	0.447	0.47	1	Cbfb	B-cell	TRUE	FALSE	FALSE
0.941531	-0.104683	0.5	0.478	1	Syf2	B-cell	FALSE	FALSE	FALSE
0.941682	0.0124631	0.316	0.306	1	Vpreb3	B-cell	FALSE	FALSE	FALSE
0.941736	0.0203949	0.289	0.261	1	Ap1s3	B-cell	FALSE	FALSE	FALSE
0.942041	-0.000636594	0.684	0.694	1	Ero1lb	B-cell	FALSE	FALSE	FALSE
0.943275	-0.0869682	0.5	0.53	1	Selenow	B-cell	FALSE	FALSE	FALSE
0.94341	0.0565242	0.132	0.134	1	Mxd1	B-cell	TRUE	FALSE	FALSE
0.944105	-0.153335	0.263	0.291	1	Psmb5	B-cell	FALSE	FALSE	FALSE
0.944296	0.0933005	0.421	0.403	1	Sema4b	B-cell	FALSE	FALSE	FALSE
0.94456	0.100419	0.368	0.351	1	Wdr82	B-cell	FALSE	FALSE	FALSE
0.945093	-0.0499222	0.289	0.269	1	Otub1	B-cell	FALSE	FALSE	FALSE
0.946927	-0.119326	0.447	0.478	1	Rasgrp2	B-cell	FALSE	FALSE	FALSE
0.947164	-0.114108	0.421	0.403	1	Hnrnph2	B-cell	FALSE	FALSE	FALSE
0.947359	0.0310195	0.211	0.187	1	Gla	B-cell	FALSE	FALSE	FALSE
0.947645	-0.104927	1	1	1	Cd74	B-cell	FALSE	FALSE	TRUE
0.94932	-0.111256	0.421	0.448	1	Suz12	B-cell	FALSE	FALSE	FALSE
0.949963	-0.0437464	0.158	0.179	1	Gucd1	B-cell	FALSE	FALSE	FALSE
0.950924	-0.0120882	0.237	0.216	1	Trak2	B-cell	FALSE	FALSE	FALSE
0.951182	0.050641	0.447	0.455	1	Psma3	B-cell	FALSE	FALSE	FALSE
0.951868	-0.0348529	0.342	0.328	1	Ap2b1	B-cell	FALSE	FALSE	FALSE
0.951937	-0.190077	0.289	0.306	1	Glud1	B-cell	FALSE	FALSE	FALSE
0.952844	0.0261826	0.289	0.276	1	Cmpk1	B-cell	FALSE	FALSE	FALSE
0.9529	-0.0481653	0.237	0.261	1	Nptn	B-cell	FALSE	FALSE	FALSE
0.952958	0.069521	0.474	0.448	1	Bzw1	B-cell	FALSE	FALSE	FALSE
0.953052	-0.18569	0.237	0.261	1	Ube2k	B-cell	FALSE	FALSE	FALSE
0.955595	-0.126433	0.342	0.366	1	Ghitm	B-cell	FALSE	FALSE	FALSE
0.955769	-0.00424428	0.447	0.44	1	Susd6	B-cell	FALSE	FALSE	FALSE
0.955901	-0.046179	0.5	0.485	1	Cd81	B-cell	FALSE	FALSE	FALSE
0.956448	-0.13812	0.474	0.5	1	Spin1	B-cell	FALSE	FALSE	FALSE
0.95684	0.0659005	0.289	0.269	1	Nfkbib	B-cell	FALSE	FALSE	FALSE
0.956922	-0.136489	0.421	0.448	1	Mier1	B-cell	TRUE	FALSE	FALSE
0.957498	0.112816	0.263	0.261	1	Ubl5	B-cell	FALSE	FALSE	FALSE
0.958179	-0.158813	0.421	0.44	1	Wdfy4	B-cell	FALSE	FALSE	FALSE
0.958456	0.128088	0.184	0.179	1	Apobec1	B-cell	FALSE	FALSE	FALSE
0.959347	-0.0622467	0.132	0.149	1	Dars	B-cell	FALSE	FALSE	FALSE
0.960037	-0.1407	0.211	0.231	1	Hprt	B-cell	FALSE	FALSE	FALSE
0.96152	-0.0423441	0.342	0.351	1	Usp25	B-cell	FALSE	FALSE	FALSE
0.961641	0.0558327	0.342	0.336	1	Nedd9	B-cell	FALSE	FALSE	FALSE
0.96199	0.0184096	0.5	0.478	1	March7	B-cell	FALSE	FALSE	FALSE
0.962622	-0.180449	0.553	0.567	1	Gramd3	B-cell	FALSE	FALSE	FALSE
0.962989	-0.115346	0.342	0.358	1	Ssr1	B-cell	FALSE	FALSE	FALSE
0.963196	0.108035	0.263	0.254	1	Txndc9	B-cell	FALSE	FALSE	FALSE
0.964464	-0.0553321	0.316	0.299	1	Tmed9	B-cell	FALSE	FALSE	FALSE
0.964759	-0.137589	0.368	0.373	1	Wdr83os	B-cell	FALSE	FALSE	FALSE
0.964885	-0.00998481	0.211	0.224	1	Gid8	B-cell	FALSE	FALSE	FALSE
0.964977	0.0153278	0.632	0.649	1	Mcl1	B-cell	FALSE	FALSE	FALSE
0.965969	-0.0324067	0.158	0.142	1	Carhsp1	B-cell	TRUE	FALSE	FALSE
0.966044	0.0608327	0.711	0.716	1	H2-Eb2	B-cell	FALSE	FALSE	FALSE
0.967624	-0.0640213	0.474	0.485	1	Matr3	B-cell	FALSE	FALSE	FALSE
0.96784	-0.034478	0.395	0.396	1	Usp38	B-cell	FALSE	FALSE	FALSE
0.96787	0.007684	0.474	0.463	1	mt-Cytb	B-cell	FALSE	FALSE	FALSE
0.96816	-0.118422	0.342	0.351	1	Irf5	B-cell	TRUE	FALSE	FALSE
0.968518	-0.127505	0.421	0.433	1	Aldoa	B-cell	FALSE	FALSE	FALSE
0.969272	-0.0969808	0.053	0.06	1	Jchain	B-cell	FALSE	FALSE	FALSE
0.971074	0.104903	0.158	0.149	1	Taf10	B-cell	FALSE	FALSE	FALSE
0.97148	-0.0547825	0.421	0.433	1	Ms4a4c	B-cell	FALSE	FALSE	FALSE
0.972102	-0.174461	0.211	0.224	1	Arhgap9	B-cell	FALSE	FALSE	FALSE
0.972308	-0.0695164	0.368	0.388	1	Eif5	B-cell	FALSE	FALSE	FALSE
0.973073	-0.0047274	0.211	0.216	1	Sh3bgrl	B-cell	FALSE	FALSE	FALSE
0.973652	0.0749252	0.079	0.09	1	Igha	B-cell	FALSE	FALSE	FALSE
0.974709	-0.082427	0.421	0.425	1	Clint1	B-cell	FALSE	FALSE	FALSE
0.975797	0.0118653	0.711	0.701	1	Blk	B-cell	FALSE	FALSE	FALSE
0.976884	0.011076	0.421	0.403	1	Pqbp1	B-cell	FALSE	FALSE	FALSE
0.977371	-0.0863666	0.737	0.739	1	Plac8	B-cell	FALSE	FALSE	FALSE
0.978321	-0.176121	0.105	0.112	1	Egr2	B-cell	TRUE	FALSE	FALSE
0.978431	0.0360779	0.474	0.455	1	Mta2	B-cell	TRUE	FALSE	FALSE
0.979342	0.0097166	0.421	0.403	1	Psap	B-cell	FALSE	TRUE	FALSE
0.979507	0.00766877	0.132	0.119	1	Cib1	B-cell	FALSE	FALSE	FALSE
0.979561	0.156202	0.553	0.545	1	Tut4	B-cell	FALSE	FALSE	FALSE
0.979605	0.0160685	0.184	0.179	1	Mob2	B-cell	FALSE	FALSE	FALSE
0.979669	-0.12746	0.368	0.366	1	Nsf	B-cell	FALSE	FALSE	FALSE
0.980201	0.0975187	0.158	0.157	1	Med30	B-cell	FALSE	FALSE	FALSE
0.980456	-0.149136	0.184	0.194	1	Cyth4	B-cell	FALSE	FALSE	FALSE
0.980881	-0.0700258	0.368	0.366	1	Rbm25	B-cell	FALSE	FALSE	FALSE
0.981473	-0.0326594	0.289	0.276	1	Srsf1	B-cell	FALSE	FALSE	FALSE
0.981563	-0.0440404	0.237	0.231	1	Rpa1	B-cell	FALSE	FALSE	FALSE
0.982825	-0.0842622	0.263	0.269	1	Snf8	B-cell	FALSE	FALSE	FALSE
0.98372	-0.0253691	0.289	0.291	1	Tox4	B-cell	TRUE	FALSE	FALSE
0.983823	-0.135864	0.368	0.381	1	Srrm1	B-cell	FALSE	FALSE	FALSE
0.984141	0.000389557	0.184	0.187	1	Sfi1	B-cell	FALSE	FALSE	FALSE
0.984875	0.00025412	0.237	0.231	1	Pak1ip1	B-cell	FALSE	FALSE	FALSE
0.98582	-0.112709	0.053	0.06	1	Racgap1	B-cell	FALSE	FALSE	FALSE
0.985857	-0.104303	0.316	0.328	1	Tank	B-cell	FALSE	FALSE	FALSE
0.986279	-0.0425623	0.342	0.328	1	Surf4	B-cell	FALSE	FALSE	FALSE
0.986456	-0.0586223	0.289	0.276	1	Mgat1	B-cell	FALSE	FALSE	FALSE
0.986595	-0.171158	0.263	0.276	1	Ptp4a2	B-cell	FALSE	FALSE	FALSE
0.987849	0.0578173	0.474	0.463	1	Erp29	B-cell	FALSE	FALSE	FALSE
0.989596	-0.0489015	0.342	0.336	1	Eif4e2	B-cell	FALSE	FALSE	FALSE
0.989972	0.0408771	0.289	0.284	1	Slc25a5	B-cell	FALSE	FALSE	FALSE
0.992764	-0.0519056	0.026	0.03	1	Tpx2	B-cell	FALSE	FALSE	FALSE
0.993158	0.00929665	0.553	0.545	1	Kmt2d	B-cell	FALSE	FALSE	FALSE
0.993309	0.0190606	0.5	0.507	1	Npm1	B-cell	FALSE	FALSE	FALSE
0.993793	-0.0520566	0.342	0.351	1	Dhx15	B-cell	FALSE	FALSE	FALSE
0.994345	-0.0906349	0.316	0.313	1	Adss	B-cell	FALSE	FALSE	FALSE
0.995234	-0.0227263	0.263	0.261	1	Epb41l2	B-cell	FALSE	FALSE	FALSE
0.995288	-0.114702	0.289	0.291	1	Zc3h12d	B-cell	FALSE	FALSE	FALSE
0.995449	-0.011259	0.605	0.597	1	Eef2	B-cell	FALSE	FALSE	FALSE
0.99587	0.121997	0.816	0.813	1	Pten	B-cell	FALSE	FALSE	FALSE
0.996734	-0.0174434	0.447	0.44	1	Ppdpf	B-cell	FALSE	FALSE	FALSE
0.996798	-0.0807615	0.211	0.216	1	Slc35a4	B-cell	FALSE	FALSE	FALSE
0.997684	-0.0474908	0.579	0.582	1	Nfkb2	B-cell	TRUE	FALSE	FALSE
0.997758	0.0502074	0.579	0.575	1	Sdcbp	B-cell	FALSE	FALSE	FALSE
0.997929	-0.0300533	0.316	0.321	1	Cdc37	B-cell	FALSE	FALSE	FALSE
0.998399	0.0497664	0.368	0.373	1	Tardbp	B-cell	FALSE	FALSE	FALSE
0.998425	-0.0871796	0.263	0.261	1	Eif5a	B-cell	FALSE	FALSE	FALSE
0.999254	-0.0707536	1	1	1	Eef1a1	B-cell	FALSE	FALSE	FALSE
0.999412	-0.00522057	0.237	0.239	1	Clic1	B-cell	FALSE	FALSE	FALSE
0.99945	-0.0362984	0.184	0.187	1	Mark2	B-cell	FALSE	FALSE	FALSE

## Sheet: Th CD4+
p_val	avg_log2FC	pct.1	pct.2	p_val_adj	gene	ident	transcription_factor	ligand	receptor	cell_type_leiden_main	cell_type_leiden_fine
0.000100059	-0.403167	0.959	0.902	0.120271	Gramd3	Th CD4+	FALSE	FALSE	FALSE
0.000108901	0.716184	0.622	0.304	0.130899	Elovl5	Th CD4+	FALSE	FALSE	FALSE
0.00020046	0.659767	0.608	0.304	0.240953	Gpr18	Th CD4+	FALSE	FALSE	FALSE
0.000415758	0.645278	0.919	0.761	0.499741	mt-Nd1	Th CD4+	FALSE	FALSE	FALSE
0.000467371	0.500349	0.743	0.457	0.56178	Lcp1	Th CD4+	FALSE	FALSE	FALSE
0.000483696	0.377398	0.743	0.478	0.581403	Sun2	Th CD4+	FALSE	FALSE	FALSE
0.000563121	0.830868	0.541	0.25	0.676872	Pkm	Th CD4+	FALSE	FALSE	FALSE
0.000772143	-0.248014	0.5	0.359	0.928116	Tmem234	Th CD4+	FALSE	FALSE	FALSE
0.000930528	0.456973	0.986	0.87	1	H2-Q7	Th CD4+	FALSE	TRUE	FALSE
0.00093719	0.35358	0.716	0.457	1	Nfatc3	Th CD4+	TRUE	FALSE	FALSE
0.0010983	0.989943	0.338	0.293	1	Socs3	Th CD4+	FALSE	FALSE	FALSE
0.00111609	0.276335	0.716	0.457	1	Hist1h1e	Th CD4+	FALSE	FALSE	FALSE
0.00121682	0.383781	0.554	0.304	1	Fnbp1	Th CD4+	FALSE	FALSE	FALSE
0.00178646	0.612149	0.757	0.489	1	Thy1	Th CD4+	FALSE	TRUE	FALSE
0.00182626	-0.562962	0.797	0.902	1	Fth1	Th CD4+	FALSE	FALSE	FALSE
0.00228216	-0.995543	0.311	0.511	1	Isy1	Th CD4+	FALSE	FALSE	FALSE
0.00246688	-0.282002	0.743	0.62	1	Grap2	Th CD4+	FALSE	FALSE	FALSE
0.00280238	0.601635	0.878	0.717	1	Mcl1	Th CD4+	FALSE	FALSE	FALSE
0.00345152	0.51448	0.811	0.576	1	Cd247	Th CD4+	FALSE	FALSE	FALSE
0.00386574	-1.47024	0.122	0.304	1	Itm2a	Th CD4+	FALSE	FALSE	FALSE
0.00406705	0.56757	0.608	0.359	1	Itpkb	Th CD4+	FALSE	FALSE	FALSE
0.00506745	0.380753	0.5	0.283	1	Magoh	Th CD4+	FALSE	FALSE	FALSE
0.00562284	-0.503829	0.878	0.957	1	Ccr7	Th CD4+	FALSE	FALSE	TRUE
0.00642657	0.915196	0.432	0.207	1	Slbp	Th CD4+	FALSE	FALSE	FALSE
0.00644042	0.592066	0.649	0.402	1	Lnpep	Th CD4+	FALSE	FALSE	FALSE
0.00667706	0.528732	0.824	0.609	1	Mbd2	Th CD4+	TRUE	FALSE	FALSE
0.00679356	0.563293	0.473	0.25	1	Mbp	Th CD4+	FALSE	FALSE	FALSE
0.0069409	0.0469925	0.622	0.435	1	Epc1	Th CD4+	FALSE	FALSE	FALSE
0.00737613	0.657982	0.568	0.326	1	Rhoa	Th CD4+	FALSE	FALSE	FALSE
0.00749851	0.532101	0.824	0.609	1	Fxyd5	Th CD4+	FALSE	FALSE	FALSE
0.00756751	0.73549	0.73	0.511	1	Cxcr4	Th CD4+	FALSE	FALSE	TRUE
0.00819879	-0.471895	0.581	0.609	1	Cnn2	Th CD4+	FALSE	FALSE	FALSE
0.00829495	0.643682	0.486	0.261	1	Nop58	Th CD4+	FALSE	FALSE	FALSE
0.00837439	0.305988	0.635	0.424	1	Dhx9	Th CD4+	FALSE	FALSE	FALSE
0.0088064	0.710344	0.662	0.533	1	Cd47	Th CD4+	FALSE	FALSE	TRUE
0.0092531	-0.1858	0.527	0.424	1	Zmynd11	Th CD4+	FALSE	FALSE	FALSE
0.0092666	-0.74886	0.324	0.402	1	Ctdsp2	Th CD4+	FALSE	FALSE	FALSE
0.00967577	-0.681872	0.473	0.652	1	Arpc3	Th CD4+	FALSE	FALSE	FALSE
0.00983462	0.324201	0.581	0.37	1	Cd4	Th CD4+	FALSE	FALSE	TRUE
0.0103127	-0.959327	0.176	0.37	1	Med13l	Th CD4+	FALSE	FALSE	FALSE
0.0103392	0.104671	0.5	0.337	1	Cyld	Th CD4+	FALSE	FALSE	FALSE
0.0106817	-0.801626	0.405	0.522	1	Stat5a	Th CD4+	TRUE	FALSE	FALSE
0.011002	0.360985	1	1	1	Tmsb4x	Th CD4+	FALSE	FALSE	FALSE
0.0114118	-0.11289	0.527	0.424	1	Pdlim1	Th CD4+	FALSE	FALSE	FALSE
0.012003	0.876189	0.378	0.174	1	Pstpip1	Th CD4+	FALSE	FALSE	FALSE
0.0128702	-0.703211	0.392	0.511	1	Usp9x	Th CD4+	FALSE	FALSE	FALSE
0.0139583	0.464482	0.689	0.467	1	Tln1	Th CD4+	FALSE	FALSE	FALSE
0.0143338	0.582304	0.27	0.109	1	Ddx42	Th CD4+	FALSE	FALSE	FALSE
0.0148297	-1.41641	0.054	0.163	1	Tnfsf11	Th CD4+	FALSE	TRUE	FALSE
0.0150239	0.374293	0.946	0.804	1	Crlf3	Th CD4+	FALSE	FALSE	FALSE
0.016127	0.0937307	0.689	0.522	1	Pkn1	Th CD4+	FALSE	FALSE	FALSE
0.0165089	0.0674321	0.649	0.5	1	Grk2	Th CD4+	FALSE	FALSE	FALSE
0.0172154	-0.0613955	0.608	0.478	1	Gtf2i	Th CD4+	TRUE	FALSE	FALSE
0.0173458	-0.283845	0.378	0.304	1	Pink1	Th CD4+	FALSE	FALSE	FALSE
0.0174595	0.38915	0.716	0.5	1	Pfn1	Th CD4+	FALSE	FALSE	FALSE
0.017832	0.252508	0.743	0.543	1	Ndufa6	Th CD4+	FALSE	FALSE	FALSE
0.0187971	-0.536899	0.838	0.924	1	Tgfbr2	Th CD4+	FALSE	FALSE	TRUE
0.0190689	-0.425998	0.811	0.848	1	H3f3b	Th CD4+	FALSE	FALSE	FALSE
0.0205864	0.281866	0.257	0.12	1	Ptger4	Th CD4+	FALSE	FALSE	FALSE
0.0207738	0.322232	0.865	0.685	1	Map1lc3b	Th CD4+	FALSE	FALSE	FALSE
0.0208383	0.209741	0.608	0.435	1	Matr3	Th CD4+	FALSE	FALSE	FALSE
0.0210346	-0.0533921	0.946	0.837	1	Trbc2	Th CD4+	FALSE	FALSE	FALSE
0.0213675	-0.339212	0.284	0.478	1	Gnas	Th CD4+	FALSE	FALSE	FALSE
0.0216691	0.825077	0.568	0.37	1	Cited2	Th CD4+	FALSE	FALSE	FALSE
0.0216848	-1.28502	0.081	0.207	1	Nr4a2	Th CD4+	TRUE	FALSE	FALSE
0.0222976	-1.69117	0	0.054	1	Trbv4	Th CD4+	FALSE	FALSE	FALSE
0.0230989	-0.529615	0.622	0.696	1	Jmy	Th CD4+	FALSE	FALSE	FALSE
0.0233887	0.447964	0.5	0.304	1	Nub1	Th CD4+	FALSE	FALSE	FALSE
0.0234567	0.667517	0.581	0.37	1	Dusp11	Th CD4+	FALSE	FALSE	FALSE
0.0240239	-0.49513	0.541	0.609	1	Sfpq	Th CD4+	FALSE	FALSE	FALSE
0.0264896	-0.189935	0.392	0.315	1	Akna	Th CD4+	TRUE	FALSE	FALSE
0.0269365	-0.0756335	0.581	0.467	1	Cdc42	Th CD4+	FALSE	FALSE	FALSE
0.0271006	-0.270687	0.838	0.728	1	Actg1	Th CD4+	FALSE	FALSE	FALSE
0.0274127	0.543539	0.622	0.413	1	Ssb	Th CD4+	FALSE	FALSE	FALSE
0.0279489	0.766379	0.311	0.141	1	Slc49a4	Th CD4+	FALSE	FALSE	FALSE
0.028074	0.493951	0.5	0.304	1	Eif3d	Th CD4+	FALSE	FALSE	FALSE
0.0282112	0.488889	0.73	0.533	1	Bcl2	Th CD4+	FALSE	FALSE	FALSE
0.0283062	0.254471	0.703	0.522	1	Arih1	Th CD4+	FALSE	FALSE	FALSE
0.0293784	-0.100071	0.581	0.478	1	Ddx3x	Th CD4+	FALSE	FALSE	FALSE
0.0294741	0.735341	0.27	0.217	1	Id2	Th CD4+	TRUE	FALSE	FALSE
0.0296497	0.059175	0.5	0.37	1	Sp3	Th CD4+	TRUE	FALSE	FALSE
0.0297043	-0.636622	0.419	0.554	1	Ppp2ca	Th CD4+	FALSE	FALSE	FALSE
0.0297806	0.207713	0.703	0.522	1	Pde4b	Th CD4+	FALSE	FALSE	FALSE
0.0309532	-0.574515	0.419	0.522	1	Galnt6	Th CD4+	FALSE	FALSE	FALSE
0.032142	0.71638	0.392	0.207	1	Slamf6	Th CD4+	FALSE	FALSE	FALSE
0.0322392	-0.430307	0.568	0.533	1	Nabp1	Th CD4+	FALSE	FALSE	FALSE
0.0324008	0.397465	0.378	0.207	1	Cd6	Th CD4+	FALSE	TRUE	TRUE
0.0327483	-0.354898	0.405	0.413	1	Nup98	Th CD4+	FALSE	FALSE	FALSE
0.0329603	0.00829227	0.5	0.359	1	Bcl11b	Th CD4+	FALSE	FALSE	FALSE
0.0334389	-0.399862	0.378	0.348	1	Nop10	Th CD4+	FALSE	FALSE	FALSE
0.033456	-0.411361	0.595	0.565	1	Klhdc2	Th CD4+	FALSE	FALSE	FALSE
0.0335678	-0.425015	0.635	0.652	1	Pde4d	Th CD4+	FALSE	FALSE	FALSE
0.0335867	-0.0172307	0.351	0.25	1	Nme2	Th CD4+	TRUE	FALSE	FALSE
0.0336641	0.116922	0.446	0.304	1	Ahsa1	Th CD4+	FALSE	FALSE	FALSE
0.0337843	0.652589	0.514	0.315	1	Arhgap9	Th CD4+	FALSE	FALSE	FALSE
0.0342684	-0.0816968	0.5	0.402	1	Hsp90aa1	Th CD4+	FALSE	FALSE	FALSE
0.0346574	0.442285	0.716	0.685	1	Naca	Th CD4+	FALSE	FALSE	FALSE
0.0353961	-0.441258	0.959	0.967	1	Satb1	Th CD4+	TRUE	FALSE	FALSE
0.0359549	0.00512096	0.338	0.25	1	Tmed9	Th CD4+	FALSE	FALSE	FALSE
0.0361237	0.553972	0.5	0.304	1	Chd4	Th CD4+	FALSE	FALSE	FALSE
0.0363029	0.139185	0.554	0.413	1	Dek	Th CD4+	FALSE	FALSE	FALSE
0.0372745	-0.485488	0.257	0.25	1	Ppm1h	Th CD4+	FALSE	FALSE	FALSE
0.0374349	-0.553299	0.635	0.674	1	Tmem64	Th CD4+	FALSE	FALSE	FALSE
0.0376836	0.285002	0.676	0.489	1	Klf3	Th CD4+	TRUE	FALSE	FALSE
0.0384509	0.667465	0.541	0.348	1	Sec11a	Th CD4+	FALSE	FALSE	FALSE
0.038582	0.577107	0.568	0.37	1	Zfp292	Th CD4+	TRUE	FALSE	FALSE
0.0392894	-0.504761	0.662	0.728	1	Stat5b	Th CD4+	TRUE	FALSE	FALSE
0.0393794	0.0460411	0.541	0.413	1	Tatdn2	Th CD4+	FALSE	FALSE	FALSE
0.0397886	-1.16463	0.203	0.315	1	Il2rb	Th CD4+	FALSE	FALSE	FALSE
0.0398989	0.0292082	0.5	0.37	1	Jmjd1c	Th CD4+	FALSE	FALSE	FALSE
0.0401149	-0.589707	0.392	0.522	1	Atp11b	Th CD4+	FALSE	FALSE	FALSE
0.0403796	0.357583	0.554	0.38	1	Bzw2	Th CD4+	FALSE	FALSE	FALSE
0.0418204	-0.123168	1	0.967	1	Gimap6	Th CD4+	FALSE	FALSE	FALSE
0.0421773	0.293571	0.986	0.957	1	Tmsb10	Th CD4+	FALSE	FALSE	FALSE
0.0427002	-0.047182	0.541	0.446	1	Hspa5	Th CD4+	FALSE	FALSE	FALSE
0.0430747	-0.426522	0.568	0.641	1	Cnot6l	Th CD4+	FALSE	FALSE	FALSE
0.0435932	-0.977302	0.27	0.457	1	Fam241a	Th CD4+	FALSE	FALSE	FALSE
0.0442122	-0.211319	0.892	0.826	1	Jak1	Th CD4+	FALSE	FALSE	FALSE
0.0443996	-0.688918	0.405	0.5	1	Myb	Th CD4+	TRUE	FALSE	FALSE
0.0470915	0.44565	0.595	0.402	1	Fli1	Th CD4+	TRUE	FALSE	FALSE
0.0484087	0.220415	0.514	0.359	1	Ldha	Th CD4+	FALSE	FALSE	FALSE
0.0507473	0.800572	0.432	0.272	1	Ipcef1	Th CD4+	FALSE	FALSE	FALSE
0.0511016	0.26928	0.878	0.728	1	Eif4g2	Th CD4+	FALSE	FALSE	FALSE
0.0512498	0.733408	0.365	0.196	1	Resf1	Th CD4+	FALSE	FALSE	FALSE
0.0521663	-0.644377	0.351	0.533	1	Zbtb21	Th CD4+	TRUE	FALSE	FALSE
0.052734	-0.316835	0.946	0.957	1	Ifngr1	Th CD4+	FALSE	FALSE	FALSE
0.0531298	0.327175	0.905	0.772	1	Cd3d	Th CD4+	FALSE	FALSE	FALSE
0.0537333	-0.761559	0.514	0.609	1	Nr4a3	Th CD4+	TRUE	FALSE	FALSE
0.0539897	0.0912026	0.541	0.413	1	Kdm2a	Th CD4+	FALSE	FALSE	FALSE
0.054547	0.180933	0.797	0.641	1	Eif1	Th CD4+	FALSE	FALSE	FALSE
0.0563997	0.265419	0.595	0.424	1	Stk24	Th CD4+	FALSE	FALSE	FALSE
0.056511	0.359541	0.486	0.315	1	Sh3bp5	Th CD4+	FALSE	FALSE	FALSE
0.0565391	0.50799	0.459	0.283	1	Tnfaip8	Th CD4+	FALSE	FALSE	FALSE
0.0573389	0.633227	0.473	0.293	1	Ranbp9	Th CD4+	FALSE	FALSE	FALSE
0.0581419	0.376731	0.419	0.261	1	Ppp4c	Th CD4+	FALSE	FALSE	FALSE
0.0589506	-0.51023	0.514	0.587	1	Hnrnpul1	Th CD4+	FALSE	FALSE	FALSE
0.0593281	-0.298065	0.297	0.25	1	Copg1	Th CD4+	FALSE	FALSE	FALSE
0.0594094	0.250952	0.419	0.293	1	Taf1d	Th CD4+	FALSE	FALSE	FALSE
0.0594128	0.38542	0.527	0.348	1	Dync1h1	Th CD4+	FALSE	FALSE	FALSE
0.0594681	0.5049	0.608	0.424	1	Gnai2	Th CD4+	FALSE	FALSE	FALSE
0.060144	0.0633855	0.419	0.304	1	Rel	Th CD4+	TRUE	FALSE	FALSE
0.0609457	0.540838	0.365	0.207	1	Bag6	Th CD4+	FALSE	TRUE	FALSE
0.0613845	-0.132079	0.919	0.815	1	Ppp1r15a	Th CD4+	FALSE	FALSE	FALSE
0.061562	0.663554	0.459	0.326	1	Kcnab2	Th CD4+	FALSE	FALSE	FALSE
0.0615742	0.022325	0.784	0.652	1	Eif3k	Th CD4+	FALSE	FALSE	FALSE
0.0618342	-0.455322	0.77	0.815	1	Sik1	Th CD4+	FALSE	FALSE	FALSE
0.0621517	0.495983	0.459	0.283	1	Myl12a	Th CD4+	FALSE	FALSE	FALSE
0.0626963	0.250359	1	0.989	1	Fau	Th CD4+	FALSE	FALSE	FALSE
0.0632847	0.403954	0.297	0.163	1	Cog3	Th CD4+	FALSE	FALSE	FALSE
0.0640946	-0.600034	0.378	0.5	1	Emd	Th CD4+	FALSE	FALSE	FALSE
0.0641571	-0.0345031	0.459	0.359	1	Dock8	Th CD4+	FALSE	FALSE	FALSE
0.0641724	-0.814983	0.284	0.424	1	Orai1	Th CD4+	FALSE	FALSE	FALSE
0.0644942	0.304513	0.527	0.359	1	Ppm1a	Th CD4+	FALSE	FALSE	FALSE
0.0646495	-0.586799	0.378	0.5	1	Crbn	Th CD4+	FALSE	FALSE	FALSE
0.0650932	-0.103339	0.459	0.391	1	Cmip	Th CD4+	FALSE	FALSE	FALSE
0.0658295	-0.276009	0.676	0.652	1	Atn1	Th CD4+	FALSE	FALSE	FALSE
0.0668907	-0.271344	0.635	0.587	1	Kras	Th CD4+	FALSE	FALSE	FALSE
0.0673025	0.161765	0.514	0.359	1	Alkbh5	Th CD4+	FALSE	FALSE	FALSE
0.0678512	-0.155805	0.459	0.391	1	Dad1	Th CD4+	FALSE	FALSE	FALSE
0.0680906	0.107703	0.365	0.25	1	Sla	Th CD4+	FALSE	FALSE	FALSE
0.0686018	0.535242	0.405	0.239	1	Cd69	Th CD4+	FALSE	FALSE	FALSE
0.0688018	-0.309698	0.527	0.489	1	Calm1	Th CD4+	FALSE	FALSE	FALSE
0.0690645	0.652038	0.419	0.25	1	Sgpp1	Th CD4+	FALSE	FALSE	FALSE
0.0693671	0.0802954	0.649	0.522	1	Serbp1	Th CD4+	FALSE	FALSE	FALSE
0.0694457	-0.37514	0.473	0.457	1	Csnk1g2	Th CD4+	FALSE	FALSE	FALSE
0.07089	0.878145	0.351	0.207	1	Pde2a	Th CD4+	FALSE	FALSE	FALSE
0.0710201	0.457458	0.662	0.489	1	Tpr	Th CD4+	FALSE	FALSE	FALSE
0.0713622	-0.336029	0.514	0.467	1	Rgs10	Th CD4+	FALSE	FALSE	FALSE
0.0718404	0.759381	0.405	0.239	1	Gimap7	Th CD4+	FALSE	FALSE	FALSE
0.0723515	-0.667432	0.311	0.391	1	Ppm1g	Th CD4+	FALSE	FALSE	FALSE
0.0739315	-0.533863	0.392	0.424	1	Usp25	Th CD4+	FALSE	FALSE	FALSE
0.0754532	0.126313	0.554	0.413	1	Uqcrc1	Th CD4+	FALSE	FALSE	FALSE
0.0754546	-0.258062	0.486	0.457	1	Actr3	Th CD4+	FALSE	FALSE	FALSE
0.0756036	-0.162964	0.324	0.272	1	Midn	Th CD4+	FALSE	FALSE	FALSE
0.0758118	0.601895	0.378	0.217	1	Vim	Th CD4+	FALSE	FALSE	FALSE
0.0758261	0.526135	0.676	0.511	1	Igfbp4	Th CD4+	FALSE	FALSE	FALSE
0.0766147	-0.610817	0.351	0.489	1	Aff4	Th CD4+	TRUE	FALSE	FALSE
0.0770539	-0.291663	0.676	0.652	1	Ptbp1	Th CD4+	FALSE	FALSE	FALSE
0.0772044	0.0713881	0.784	0.674	1	Sdf4	Th CD4+	FALSE	FALSE	FALSE
0.0774919	0.0953164	0.351	0.228	1	Epsti1	Th CD4+	FALSE	FALSE	FALSE
0.0808187	-0.0538899	0.676	0.554	1	Edem1	Th CD4+	FALSE	FALSE	FALSE
0.0813623	0.611466	0.541	0.38	1	Zfp592	Th CD4+	TRUE	FALSE	FALSE
0.0819143	0.188644	0.473	0.337	1	Tprgl	Th CD4+	FALSE	FALSE	FALSE
0.0819321	0.504155	0.757	0.663	1	Tcf7	Th CD4+	TRUE	FALSE	FALSE
0.0829261	-0.0220598	0.432	0.315	1	Efr3a	Th CD4+	FALSE	FALSE	FALSE
0.0839689	0.529415	0.473	0.304	1	Plcg1	Th CD4+	FALSE	FALSE	FALSE
0.0849278	0.579937	0.459	0.293	1	Herpud1	Th CD4+	FALSE	FALSE	FALSE
0.0861364	0.490928	0.541	0.37	1	Itga6	Th CD4+	FALSE	FALSE	FALSE
0.086753	-0.578291	0.541	0.652	1	Stat3	Th CD4+	TRUE	FALSE	FALSE
0.0885539	-0.0598511	0.432	0.337	1	Smdt1	Th CD4+	FALSE	FALSE	FALSE
0.0887984	-0.176717	0.608	0.554	1	Smad7	Th CD4+	TRUE	FALSE	FALSE
0.0892715	1.09571	0.311	0.207	1	Rgs1	Th CD4+	FALSE	FALSE	FALSE
0.0892975	0.149102	0.527	0.391	1	Papola	Th CD4+	FALSE	FALSE	FALSE
0.0899191	-0.503837	0.405	0.446	1	Elmsan1	Th CD4+	TRUE	FALSE	FALSE
0.0901959	0.280264	0.932	0.967	1	mt-Atp6	Th CD4+	FALSE	FALSE	FALSE
0.0906718	-0.00401344	0.554	0.467	1	Ppp1r18	Th CD4+	FALSE	FALSE	FALSE
0.0908227	-0.479815	0.216	0.37	1	Rer1	Th CD4+	FALSE	FALSE	FALSE
0.0917587	-0.0571502	0.703	0.598	1	Sod1	Th CD4+	FALSE	FALSE	FALSE
0.0918993	-0.515285	0.622	0.696	1	Tpm4	Th CD4+	FALSE	FALSE	FALSE
0.0920006	-0.569841	0.351	0.424	1	Rnf10	Th CD4+	FALSE	FALSE	FALSE
0.0920251	0.405666	0.527	0.359	1	Skap1	Th CD4+	FALSE	FALSE	FALSE
0.0934309	0.136747	0.473	0.348	1	Psip1	Th CD4+	FALSE	FALSE	FALSE
0.0945004	0.390629	0.514	0.348	1	Wipf1	Th CD4+	FALSE	FALSE	FALSE
0.0952247	-0.496489	0.392	0.435	1	Tnfrsf1b	Th CD4+	FALSE	FALSE	TRUE
0.0959601	-0.398762	0.649	0.772	1	Ugcg	Th CD4+	FALSE	FALSE	FALSE
0.0963784	-0.0889724	0.446	0.359	1	Usp38	Th CD4+	FALSE	FALSE	FALSE
0.0966043	0.402778	0.514	0.348	1	Fam168b	Th CD4+	FALSE	FALSE	FALSE
0.0977333	0.178642	0.324	0.217	1	Ppp3r1	Th CD4+	FALSE	FALSE	FALSE
0.0978292	0.0613833	0.581	0.446	1	Ighm	Th CD4+	FALSE	FALSE	TRUE
0.0980892	-0.692225	0.243	0.304	1	Bax	Th CD4+	FALSE	FALSE	FALSE
0.0984693	-0.0959844	0.595	0.522	1	Rbm33	Th CD4+	FALSE	FALSE	FALSE
0.0984713	-0.314637	0.486	0.652	1	Numa1	Th CD4+	FALSE	FALSE	FALSE
0.0984946	-0.240508	0.378	0.348	1	Ankrd13a	Th CD4+	FALSE	FALSE	FALSE
0.0989908	-0.5042	0.446	0.533	1	Gls	Th CD4+	FALSE	FALSE	FALSE
0.0991557	-0.372596	0.77	0.815	1	Fam107b	Th CD4+	FALSE	FALSE	FALSE
0.0995014	-0.19887	0.986	1	1	Vps37b	Th CD4+	FALSE	FALSE	FALSE
0.0998201	-0.070963	0.392	0.315	1	Pcna	Th CD4+	FALSE	FALSE	FALSE
0.100562	-0.141479	0.351	0.293	1	Prkd2	Th CD4+	FALSE	FALSE	FALSE
0.100599	0.265675	0.527	0.38	1	Grk6	Th CD4+	FALSE	FALSE	FALSE
0.100675	-0.442539	0.581	0.587	1	Neurl3	Th CD4+	FALSE	FALSE	FALSE
0.100737	-0.180974	0.689	0.62	1	Prkch	Th CD4+	FALSE	FALSE	FALSE
0.100821	0.511988	0.324	0.185	1	Cyb5a	Th CD4+	FALSE	FALSE	FALSE
0.100997	-0.497984	0.486	0.609	1	Ssh2	Th CD4+	FALSE	FALSE	FALSE
0.101602	0.266605	0.932	0.848	1	Cfl1	Th CD4+	FALSE	FALSE	FALSE
0.101628	0.456021	0.568	0.402	1	Itgb2	Th CD4+	FALSE	FALSE	FALSE
0.103422	0.293351	0.973	0.924	1	Rack1	Th CD4+	FALSE	FALSE	FALSE
0.104188	0.458349	0.568	0.402	1	Nup210	Th CD4+	FALSE	FALSE	FALSE
0.105264	0.0816299	0.581	0.446	1	Eif3g	Th CD4+	FALSE	FALSE	FALSE
0.106068	0.108145	0.378	0.457	1	Ets2	Th CD4+	TRUE	FALSE	FALSE
0.106187	0.427608	0.432	0.283	1	Acp5	Th CD4+	FALSE	FALSE	FALSE
0.106597	-0.36802	0.703	0.63	1	Ubald2	Th CD4+	FALSE	FALSE	FALSE
0.107008	0.502187	0.365	0.217	1	Nrip1	Th CD4+	FALSE	FALSE	FALSE
0.107033	0.31074	0.486	0.337	1	Clk4	Th CD4+	FALSE	FALSE	FALSE
0.107936	0.444246	0.851	0.728	1	Dusp1	Th CD4+	FALSE	FALSE	FALSE
0.108839	-0.298044	0.878	0.87	1	Cd2	Th CD4+	FALSE	FALSE	FALSE
0.110518	-0.343227	0.527	0.522	1	Rasa3	Th CD4+	FALSE	FALSE	FALSE
0.110803	0.607089	0.257	0.13	1	Trbv12-2	Th CD4+	FALSE	FALSE	FALSE
0.111684	0.325029	0.311	0.185	1	Sec63	Th CD4+	FALSE	FALSE	FALSE
0.112028	-0.469161	0.324	0.37	1	G3bp2	Th CD4+	FALSE	FALSE	FALSE
0.112915	0.214212	0.432	0.304	1	Retreg1	Th CD4+	FALSE	FALSE	FALSE
0.114274	0.502426	0.905	0.859	1	Klf6	Th CD4+	TRUE	FALSE	FALSE
0.115442	-0.425175	0.662	0.793	1	Rnf125	Th CD4+	FALSE	FALSE	FALSE
0.115953	0.218154	0.419	0.293	1	Dnajc7	Th CD4+	FALSE	FALSE	FALSE
0.117897	-0.420832	0.703	0.739	1	Zdhhc18	Th CD4+	FALSE	FALSE	FALSE
0.118359	0.300365	0.649	0.489	1	Morf4l1	Th CD4+	FALSE	FALSE	FALSE
0.118662	-0.501816	0.338	0.402	1	Ppp6r3	Th CD4+	FALSE	FALSE	FALSE
0.119682	0.165767	0.649	0.5	1	Foxo1	Th CD4+	TRUE	FALSE	FALSE
0.120149	0.210956	0.568	0.424	1	Actr2	Th CD4+	FALSE	FALSE	FALSE
0.122307	-0.18847	0.446	0.413	1	Vgll4	Th CD4+	FALSE	FALSE	FALSE
0.122496	-0.305351	0.392	0.37	1	Sept7	Th CD4+	FALSE	FALSE	FALSE
0.123442	-0.463953	0.419	0.478	1	Hcls1	Th CD4+	FALSE	FALSE	FALSE
0.123894	-0.464095	0.541	0.62	1	B4galnt1	Th CD4+	FALSE	FALSE	FALSE
0.123997	-0.686373	0.324	0.457	1	Morf4l2	Th CD4+	FALSE	FALSE	FALSE
0.124216	-0.326755	0.365	0.359	1	Atp5d	Th CD4+	FALSE	FALSE	FALSE
0.124826	0.545728	0.446	0.293	1	Kif5b	Th CD4+	FALSE	FALSE	FALSE
0.124882	0.656453	0.473	0.326	1	Prex1	Th CD4+	FALSE	FALSE	FALSE
0.124949	0.314047	0.608	0.457	1	Acin1	Th CD4+	FALSE	FALSE	FALSE
0.124983	-0.516656	0.527	0.652	1	Slc3a2	Th CD4+	FALSE	FALSE	FALSE
0.128646	-0.350683	0.595	0.728	1	Cyth1	Th CD4+	FALSE	FALSE	FALSE
0.130245	-0.601169	0.27	0.38	1	Fam32a	Th CD4+	FALSE	FALSE	FALSE
0.13169	0.369834	0.757	0.674	1	Ube2d2a	Th CD4+	FALSE	FALSE	FALSE
0.131994	-0.334821	0.527	0.5	1	Irf2bp2	Th CD4+	FALSE	FALSE	FALSE
0.132661	0.3195	0.568	0.413	1	Kbtbd11	Th CD4+	FALSE	FALSE	FALSE
0.133386	-0.71381	0.243	0.348	1	Slc38a1	Th CD4+	FALSE	FALSE	FALSE
0.136422	1.01443	0.108	0.033	1	Bag3	Th CD4+	FALSE	FALSE	FALSE
0.136904	0.118478	0.581	0.467	1	Stk38	Th CD4+	FALSE	FALSE	FALSE
0.137543	-0.227345	0.986	0.989	1	Cd53	Th CD4+	FALSE	FALSE	FALSE
0.137554	0.825489	0.189	0.087	1	Pdlim4	Th CD4+	FALSE	FALSE	FALSE
0.137898	0.625241	0.459	0.337	1	Prdx6	Th CD4+	FALSE	FALSE	FALSE
0.138609	0.353703	0.838	0.728	1	Per1	Th CD4+	FALSE	FALSE	FALSE
0.138883	0.439179	0.405	0.261	1	Eif4g3	Th CD4+	FALSE	FALSE	FALSE
0.140802	-0.537489	0.595	0.663	1	Ramp3	Th CD4+	FALSE	FALSE	FALSE
0.141857	-0.345202	0.608	0.717	1	Ablim1	Th CD4+	FALSE	FALSE	FALSE
0.142357	-0.594573	0.324	0.457	1	Cggbp1	Th CD4+	FALSE	FALSE	FALSE
0.142574	-0.0941111	0.486	0.435	1	mt-Nd2	Th CD4+	FALSE	FALSE	FALSE
0.143288	0.174389	0.432	0.315	1	Anp32e	Th CD4+	FALSE	FALSE	FALSE
0.14341	0.233848	0.73	0.587	1	Ddx21	Th CD4+	FALSE	FALSE	FALSE
0.145284	0.427753	0.716	0.674	1	Pik3cd	Th CD4+	FALSE	FALSE	FALSE
0.145736	-0.0853123	0.392	0.315	1	Nr1d2	Th CD4+	TRUE	FALSE	FALSE
0.14672	-0.0172121	0.446	0.348	1	Tbca	Th CD4+	FALSE	FALSE	FALSE
0.146896	0.0545487	0.905	0.804	1	Btg2	Th CD4+	FALSE	FALSE	FALSE
0.146912	-0.632395	0.203	0.283	1	Nsun4	Th CD4+	FALSE	FALSE	FALSE
0.147321	-0.438864	0.581	0.685	1	Heca	Th CD4+	FALSE	FALSE	FALSE
0.148627	-0.17675	0.392	0.348	1	Ubn1	Th CD4+	FALSE	FALSE	FALSE
0.149386	-0.186691	0.581	0.554	1	Ago2	Th CD4+	FALSE	FALSE	FALSE
0.149882	0.338743	0.365	0.239	1	Kmt2a	Th CD4+	FALSE	FALSE	FALSE
0.149992	0.447293	0.419	0.402	1	Srsf2	Th CD4+	FALSE	FALSE	FALSE
0.150547	-0.492741	0.784	0.837	1	Crem	Th CD4+	TRUE	FALSE	FALSE
0.151698	-0.324615	0.5	0.522	1	Smad4	Th CD4+	TRUE	FALSE	FALSE
0.151731	-0.773117	0.162	0.239	1	Zbtb10	Th CD4+	TRUE	FALSE	FALSE
0.152673	-0.0424072	0.851	0.772	1	Cd164	Th CD4+	FALSE	FALSE	FALSE
0.153089	-0.912365	0.081	0.152	1	Cnn3	Th CD4+	FALSE	FALSE	FALSE
0.153696	-0.49934	0.257	0.304	1	Srsf3	Th CD4+	FALSE	FALSE	FALSE
0.153702	-0.300777	0.392	0.402	1	Diaph1	Th CD4+	FALSE	FALSE	FALSE
0.153959	0.309315	0.527	0.38	1	Eif4ebp2	Th CD4+	FALSE	FALSE	FALSE
0.154927	0.489294	0.541	0.391	1	Tram1	Th CD4+	FALSE	FALSE	FALSE
0.15499	-0.0121226	0.676	0.587	1	Anp32a	Th CD4+	FALSE	FALSE	FALSE
0.15538	0.214145	0.77	0.641	1	Wdr26	Th CD4+	FALSE	FALSE	FALSE
0.155565	0.0784007	0.486	0.391	1	Srsf6	Th CD4+	FALSE	FALSE	FALSE
0.156279	0.616855	0.473	0.326	1	Sema4d	Th CD4+	FALSE	TRUE	FALSE
0.156347	0.582246	0.459	0.315	1	Pcf11	Th CD4+	FALSE	FALSE	FALSE
0.156981	-0.0224147	0.365	0.283	1	Hnrnph2	Th CD4+	FALSE	FALSE	FALSE
0.160244	-0.307786	0.541	0.522	1	Mxd1	Th CD4+	TRUE	FALSE	FALSE
0.16033	0.0836879	0.514	0.402	1	Sf3b2	Th CD4+	FALSE	FALSE	FALSE
0.160685	-0.261293	0.486	0.467	1	Sdcbp	Th CD4+	FALSE	FALSE	FALSE
0.162465	0.474637	0.459	0.402	1	Cdc37	Th CD4+	FALSE	FALSE	FALSE
0.162902	-0.3696	0.622	0.609	1	Ier2	Th CD4+	FALSE	FALSE	FALSE
0.163679	-0.513499	0.297	0.348	1	Ddx17	Th CD4+	FALSE	FALSE	FALSE
0.168084	0.308205	0.324	0.207	1	Cdk11b	Th CD4+	FALSE	FALSE	FALSE
0.169101	-0.33276	0.946	0.967	1	S1pr1	Th CD4+	FALSE	FALSE	FALSE
0.169945	0.328258	0.405	0.272	1	Ass1	Th CD4+	FALSE	FALSE	FALSE
0.170535	0.459654	0.446	0.304	1	Map3k3	Th CD4+	FALSE	FALSE	FALSE
0.170833	-0.566529	0.257	0.304	1	Rbbp7	Th CD4+	FALSE	FALSE	FALSE
0.171398	0.372074	0.189	0.098	1	Ppp5c	Th CD4+	FALSE	FALSE	FALSE
0.171421	0.305153	0.784	0.652	1	Cd3g	Th CD4+	FALSE	FALSE	FALSE
0.172004	-0.00758281	0.446	0.38	1	Suz12	Th CD4+	FALSE	FALSE	FALSE
0.172466	0.287227	0.419	0.283	1	Wdr83os	Th CD4+	FALSE	FALSE	FALSE
0.174119	0.493227	0.514	0.37	1	Top1	Th CD4+	FALSE	FALSE	FALSE
0.174158	-0.668518	0.189	0.304	1	Hmgcr	Th CD4+	FALSE	FALSE	FALSE
0.174849	0.0494348	0.608	0.522	1	Arhgef18	Th CD4+	FALSE	FALSE	FALSE
0.176752	0.504469	0.486	0.348	1	Ypel3	Th CD4+	FALSE	FALSE	FALSE
0.177027	-0.175274	0.514	0.652	1	Icos	Th CD4+	FALSE	FALSE	TRUE
0.177341	-0.31825	0.419	0.402	1	Psenen	Th CD4+	FALSE	FALSE	FALSE
0.177399	-0.25938	0.554	0.576	1	Tle5	Th CD4+	FALSE	FALSE	FALSE
0.177846	0.496744	0.432	0.293	1	Tdrp	Th CD4+	FALSE	FALSE	FALSE
0.178127	0.379203	0.649	0.598	1	Evl	Th CD4+	FALSE	FALSE	FALSE
0.178787	0.0913914	0.689	0.587	1	Dock2	Th CD4+	FALSE	FALSE	FALSE
0.179098	-0.195766	0.365	0.326	1	Sh3glb1	Th CD4+	FALSE	FALSE	FALSE
0.180689	-0.340119	0.338	0.337	1	Zhx2	Th CD4+	TRUE	FALSE	FALSE
0.181001	-0.438495	0.365	0.435	1	Sdha	Th CD4+	FALSE	FALSE	FALSE
0.181525	-0.183941	0.703	0.641	1	Ly6e	Th CD4+	FALSE	FALSE	FALSE
0.182118	-0.341821	0.743	0.804	1	Fyb	Th CD4+	FALSE	FALSE	FALSE
0.182585	-0.474582	0.297	0.326	1	Pde7a	Th CD4+	FALSE	FALSE	FALSE
0.183777	0.423391	0.608	0.467	1	Dhx15	Th CD4+	FALSE	FALSE	FALSE
0.184899	-0.262813	0.378	0.37	1	Rtcb	Th CD4+	FALSE	FALSE	FALSE
0.184966	-0.434829	0.311	0.239	1	Irf1	Th CD4+	TRUE	FALSE	FALSE
0.185028	0.300388	0.77	0.641	1	Itm2b	Th CD4+	FALSE	FALSE	FALSE
0.18554	-0.38308	0.338	0.478	1	Rbm5	Th CD4+	FALSE	FALSE	FALSE
0.186931	-0.555433	0.351	0.457	1	Nsd1	Th CD4+	FALSE	FALSE	FALSE
0.186974	-0.327997	0.486	0.511	1	Pdcd6ip	Th CD4+	FALSE	FALSE	FALSE
0.187484	-0.417043	0.405	0.478	1	Cdk17	Th CD4+	FALSE	FALSE	FALSE
0.187672	0.0118714	0.676	0.576	1	Pabpc1	Th CD4+	FALSE	FALSE	FALSE
0.188211	0.194833	0.392	0.283	1	Golph3	Th CD4+	FALSE	FALSE	FALSE
0.188459	0.047238	0.405	0.304	1	Jak2	Th CD4+	FALSE	FALSE	FALSE
0.188735	-0.0218496	0.162	0.098	1	Mxi1	Th CD4+	TRUE	FALSE	FALSE
0.189023	0.401186	0.405	0.272	1	Nsg2	Th CD4+	FALSE	FALSE	FALSE
0.189519	-0.494969	0.311	0.348	1	Stx5a	Th CD4+	FALSE	FALSE	FALSE
0.189995	0.332668	0.486	0.348	1	Calm2	Th CD4+	FALSE	FALSE	FALSE
0.190036	0.124613	0.608	0.663	1	Rapgef6	Th CD4+	FALSE	FALSE	FALSE
0.19016	0.882093	0.135	0.065	1	Ldlr	Th CD4+	FALSE	FALSE	FALSE
0.190382	-0.185657	0.689	0.663	1	Eef2	Th CD4+	FALSE	FALSE	FALSE
0.1906	-0.119426	0.568	0.533	1	Arpc2	Th CD4+	FALSE	FALSE	FALSE
0.200292	-0.329178	0.446	0.478	1	Aup1	Th CD4+	FALSE	FALSE	FALSE
0.2005	0.409699	0.73	0.674	1	Samhd1	Th CD4+	FALSE	FALSE	FALSE
0.201296	-0.551925	0.392	0.489	1	Tes	Th CD4+	FALSE	FALSE	FALSE
0.202496	0.418407	0.473	0.337	1	Rab5c	Th CD4+	FALSE	FALSE	FALSE
0.203714	-0.218622	0.892	0.87	1	Dgka	Th CD4+	FALSE	FALSE	FALSE
0.204037	-0.550355	0.311	0.424	1	Lfng	Th CD4+	FALSE	FALSE	FALSE
0.204514	0.0650919	0.541	0.435	1	Gimap8	Th CD4+	FALSE	FALSE	FALSE
0.206526	-0.275467	0.581	0.554	1	Dnaja2	Th CD4+	FALSE	FALSE	FALSE
0.206682	0.411547	0.311	0.304	1	Tob2	Th CD4+	FALSE	FALSE	FALSE
0.208878	0.201271	0.527	0.413	1	Srsf7	Th CD4+	FALSE	FALSE	FALSE
0.209033	0.485581	0.473	0.413	1	Ltb	Th CD4+	FALSE	FALSE	FALSE
0.209244	-0.283617	0.27	0.217	1	Traf4	Th CD4+	FALSE	FALSE	FALSE
0.210298	0.0748891	0.5	0.402	1	S1pr4	Th CD4+	FALSE	FALSE	FALSE
0.210671	-0.0183122	0.243	0.185	1	Ptprcap	Th CD4+	FALSE	FALSE	FALSE
0.211195	0.166292	0.757	0.63	1	Inpp4b	Th CD4+	FALSE	FALSE	FALSE
0.212693	0.622466	0.311	0.196	1	Fam53b	Th CD4+	FALSE	FALSE	FALSE
0.213549	-0.440386	0.446	0.489	1	Skil	Th CD4+	FALSE	FALSE	FALSE
0.213699	-0.305474	0.568	0.576	1	Atp1a1	Th CD4+	FALSE	FALSE	FALSE
0.216339	0.477692	0.351	0.228	1	Tbl1xr1	Th CD4+	FALSE	FALSE	FALSE
0.216486	0.447058	0.595	0.467	1	Ifnar1	Th CD4+	FALSE	FALSE	FALSE
0.217382	0.393726	0.432	0.304	1	Stim1	Th CD4+	FALSE	FALSE	FALSE
0.217572	-0.19614	0.649	0.772	1	Cd28	Th CD4+	FALSE	FALSE	TRUE
0.217915	0.526418	0.446	0.315	1	Tnip1	Th CD4+	FALSE	FALSE	FALSE
0.219757	-0.474021	0.405	0.478	1	Ppp4r2	Th CD4+	FALSE	FALSE	FALSE
0.219905	-0.517717	0.23	0.272	1	St8sia6	Th CD4+	FALSE	FALSE	FALSE
0.220372	0.388537	0.527	0.435	1	Stk4	Th CD4+	FALSE	FALSE	FALSE
0.220744	0.298493	0.446	0.315	1	Sept9	Th CD4+	FALSE	FALSE	FALSE
0.22324	0.424049	0.338	0.217	1	Pdhb	Th CD4+	FALSE	FALSE	FALSE
0.223614	0.596733	0.257	0.196	1	Plaat3	Th CD4+	FALSE	FALSE	FALSE
0.224159	-0.15254	0.797	0.728	1	Il21r	Th CD4+	FALSE	FALSE	FALSE
0.224765	-0.223952	0.878	0.87	1	B2m	Th CD4+	FALSE	FALSE	FALSE
0.226261	-0.354774	0.716	0.793	1	Prrc2c	Th CD4+	FALSE	FALSE	FALSE
0.22661	-0.36049	0.338	0.37	1	Ndufa3	Th CD4+	FALSE	FALSE	FALSE
0.226833	-0.246861	0.378	0.359	1	Ttyh3	Th CD4+	FALSE	FALSE	FALSE
0.229069	0.460865	0.432	0.304	1	Arf5	Th CD4+	FALSE	FALSE	FALSE
0.229607	0.367127	0.608	0.478	1	Arhgap15	Th CD4+	FALSE	FALSE	FALSE
0.231265	-0.208241	0.541	0.5	1	Rras2	Th CD4+	FALSE	FALSE	FALSE
0.231601	0.0995726	0.365	0.272	1	Tapbp	Th CD4+	FALSE	FALSE	FALSE
0.232612	-0.283217	0.946	0.967	1	Itk	Th CD4+	FALSE	FALSE	FALSE
0.233322	-0.280885	0.419	0.391	1	Srp9	Th CD4+	FALSE	FALSE	FALSE
0.234874	0.0868756	0.419	0.315	1	Maf1	Th CD4+	TRUE	FALSE	FALSE
0.235998	-0.0453818	0.338	0.283	1	Pnpla8	Th CD4+	FALSE	FALSE	FALSE
0.236019	0.224145	0.459	0.348	1	Leprotl1	Th CD4+	FALSE	FALSE	FALSE
0.236198	-0.35127	0.635	0.609	1	Ezr	Th CD4+	FALSE	FALSE	FALSE
0.236625	0.205708	0.405	0.304	1	Ube2v1	Th CD4+	FALSE	FALSE	FALSE
0.237166	-0.701201	0.135	0.174	1	Riok1	Th CD4+	FALSE	FALSE	FALSE
0.239926	0.0575289	0.27	0.337	1	Nfatc1	Th CD4+	TRUE	FALSE	FALSE
0.240617	0.0516917	0.378	0.304	1	Wdr33	Th CD4+	FALSE	FALSE	FALSE
0.240812	0.180355	0.365	0.261	1	Atp1b1	Th CD4+	FALSE	FALSE	FALSE
0.241334	-0.876774	0.095	0.174	1	Hacd3	Th CD4+	FALSE	FALSE	FALSE
0.241853	-0.373136	0.392	0.522	1	Tgoln1	Th CD4+	FALSE	FALSE	FALSE
0.242666	-0.285447	0.432	0.435	1	Map3k14	Th CD4+	FALSE	FALSE	FALSE
0.24295	0.523273	0.351	0.283	1	Tnfrsf26	Th CD4+	FALSE	FALSE	FALSE
0.243531	-0.682632	0.176	0.261	1	Slc25a36	Th CD4+	FALSE	FALSE	FALSE
0.244837	-0.10253	0.743	0.848	1	Txnip	Th CD4+	FALSE	FALSE	FALSE
0.245956	0.327792	0.73	0.609	1	Eif3f	Th CD4+	FALSE	FALSE	FALSE
0.246078	0.318984	0.554	0.424	1	Gpsm3	Th CD4+	FALSE	FALSE	FALSE
0.247186	0.505874	0.23	0.13	1	Nsrp1	Th CD4+	FALSE	FALSE	FALSE
0.247466	-0.266085	0.365	0.402	1	Man1a	Th CD4+	FALSE	FALSE	FALSE
0.247755	0.600536	0.311	0.207	1	Csrnp1	Th CD4+	TRUE	FALSE	FALSE
0.248401	0.580531	0.486	0.38	1	Gpr183	Th CD4+	FALSE	FALSE	FALSE
0.249379	-0.00050188	0.5	0.424	1	Bclaf1	Th CD4+	TRUE	FALSE	FALSE
0.250687	-0.426542	0.392	0.435	1	Rnf145	Th CD4+	FALSE	FALSE	FALSE
0.251763	-0.369633	0.392	0.489	1	Atg2a	Th CD4+	FALSE	FALSE	FALSE
0.252191	-0.101465	0.608	0.554	1	Ppia	Th CD4+	FALSE	FALSE	FALSE
0.254676	-0.744089	0.135	0.228	1	Ppp1r11	Th CD4+	FALSE	FALSE	FALSE
0.25511	-0.456474	0.432	0.522	1	Gch1	Th CD4+	FALSE	FALSE	FALSE
0.255896	0.518416	0.324	0.217	1	Coa5	Th CD4+	FALSE	FALSE	FALSE
0.256529	0.327991	0.541	0.413	1	Smg1	Th CD4+	FALSE	FALSE	FALSE
0.256567	0.0501733	0.892	0.804	1	Ikzf1	Th CD4+	TRUE	FALSE	FALSE
0.257782	0.104914	0.459	0.37	1	Ubl3	Th CD4+	FALSE	FALSE	FALSE
0.257982	0.12667	0.743	0.641	1	Eef1g	Th CD4+	FALSE	FALSE	FALSE
0.258136	0.228477	0.919	0.848	1	Lef1	Th CD4+	TRUE	FALSE	FALSE
0.258453	-0.0290766	0.392	0.326	1	Rexo2	Th CD4+	FALSE	FALSE	FALSE
0.260683	-0.394177	0.419	0.5	1	Hbp1	Th CD4+	TRUE	FALSE	FALSE
0.261417	0.310456	0.27	0.283	1	Ifi209	Th CD4+	FALSE	FALSE	FALSE
0.263905	-0.45808	0.23	0.25	1	Marc2	Th CD4+	FALSE	FALSE	FALSE
0.264456	-0.110781	0.405	0.37	1	Phf20l1	Th CD4+	FALSE	FALSE	FALSE
0.264696	0.354417	0.527	0.402	1	Tcf25	Th CD4+	TRUE	FALSE	FALSE
0.264856	-0.00790341	0.527	0.435	1	Add3	Th CD4+	FALSE	FALSE	FALSE
0.265152	0.343782	0.73	0.62	1	Hsp90ab1	Th CD4+	FALSE	FALSE	FALSE
0.265187	-0.19906	0.486	0.457	1	Sh3kbp1	Th CD4+	FALSE	FALSE	FALSE
0.265453	-0.373453	0.446	0.467	1	Tuba1a	Th CD4+	FALSE	FALSE	FALSE
0.266668	-0.1342	0.419	0.359	1	Akr1a1	Th CD4+	FALSE	FALSE	FALSE
0.267237	-0.11217	0.784	0.75	1	Nop53	Th CD4+	FALSE	FALSE	FALSE
0.267556	-0.325022	0.473	0.533	1	Btf3	Th CD4+	FALSE	FALSE	FALSE
0.267618	-0.317407	0.365	0.391	1	Crybg1	Th CD4+	FALSE	FALSE	FALSE
0.269295	-0.371888	0.446	0.489	1	Kmt2e	Th CD4+	FALSE	FALSE	FALSE
0.271622	0.0479607	0.77	0.674	1	Akap13	Th CD4+	FALSE	FALSE	FALSE
0.271891	-0.276665	0.622	0.663	1	Paip2	Th CD4+	FALSE	FALSE	FALSE
0.274999	0.316251	0.716	0.598	1	Ccnl1	Th CD4+	FALSE	FALSE	FALSE
0.275546	0.225815	0.662	0.543	1	Arpc5	Th CD4+	FALSE	FALSE	FALSE
0.275757	-0.0622266	0.257	0.207	1	Slfn1	Th CD4+	FALSE	FALSE	FALSE
0.276088	-0.156695	0.73	0.696	1	Ptbp3	Th CD4+	FALSE	FALSE	FALSE
0.276533	0.210854	0.581	0.457	1	Cd52	Th CD4+	FALSE	TRUE	FALSE
0.277203	0.281878	0.716	0.598	1	Ncl	Th CD4+	FALSE	FALSE	TRUE
0.278039	0.902328	0.176	0.12	1	Myc	Th CD4+	TRUE	FALSE	FALSE
0.278152	0.498448	0.351	0.239	1	Rrad	Th CD4+	FALSE	FALSE	FALSE
0.278373	0.422209	0.703	0.598	1	Jun	Th CD4+	TRUE	FALSE	FALSE
0.27917	-0.37052	0.378	0.5	1	Spn	Th CD4+	FALSE	FALSE	TRUE
0.279391	0.255756	0.338	0.239	1	Nfe2l2	Th CD4+	TRUE	FALSE	FALSE
0.284806	0.26758	0.446	0.337	1	Bola2	Th CD4+	FALSE	FALSE	FALSE
0.284941	-0.0263167	0.622	0.533	1	Epb41	Th CD4+	FALSE	FALSE	FALSE
0.286258	0.34959	0.743	0.652	1	Slfn2	Th CD4+	FALSE	FALSE	FALSE
0.287218	0.132097	0.473	0.37	1	Ctbp1	Th CD4+	FALSE	FALSE	FALSE
0.287353	-0.144763	0.757	0.696	1	Cblb	Th CD4+	FALSE	FALSE	FALSE
0.287442	-0.185737	0.716	0.685	1	Ube2b	Th CD4+	FALSE	FALSE	FALSE
0.287756	0.267586	0.378	0.272	1	Usp7	Th CD4+	FALSE	FALSE	FALSE
0.288665	0.315635	0.662	0.543	1	Pak2	Th CD4+	FALSE	FALSE	FALSE
0.289309	0.238755	0.608	0.489	1	Polr2a	Th CD4+	FALSE	FALSE	FALSE
0.289778	-0.0804447	0.419	0.511	1	Dgkz	Th CD4+	FALSE	FALSE	FALSE
0.289792	-0.124369	0.568	0.543	1	Tut4	Th CD4+	FALSE	FALSE	FALSE
0.290037	0.519375	0.338	0.228	1	Arid4b	Th CD4+	TRUE	FALSE	FALSE
0.291795	-0.338111	0.297	0.413	1	Rc3h1	Th CD4+	FALSE	FALSE	FALSE
0.292139	0.0604777	0.514	0.424	1	Prpf8	Th CD4+	FALSE	FALSE	FALSE
0.292309	0.0230915	0.216	0.141	1	Rundc3b	Th CD4+	FALSE	FALSE	FALSE
0.292396	-0.23475	0.851	0.87	1	Clk1	Th CD4+	FALSE	FALSE	FALSE
0.293309	0.0978392	0.527	0.435	1	Gimap1	Th CD4+	FALSE	FALSE	FALSE
0.295192	0.308006	0.811	0.707	1	Ms4a6b	Th CD4+	FALSE	FALSE	FALSE
0.295501	-0.417443	0.405	0.5	1	Ankrd13c	Th CD4+	FALSE	FALSE	FALSE
0.295546	-0.0490058	0.473	0.402	1	Tmem123	Th CD4+	FALSE	FALSE	FALSE
0.295559	-0.233242	0.473	0.489	1	Iqgap1	Th CD4+	FALSE	FALSE	FALSE
0.297984	-0.251287	0.797	0.826	1	BC005537	Th CD4+	FALSE	FALSE	FALSE
0.29815	-0.0383773	0.257	0.337	1	Gpbp1l1	Th CD4+	TRUE	FALSE	FALSE
0.298789	0.284124	0.27	0.185	1	Pmepa1	Th CD4+	FALSE	FALSE	FALSE
0.301136	-0.0106743	0.473	0.424	1	Wac	Th CD4+	FALSE	FALSE	FALSE
0.301717	0.352336	0.405	0.293	1	H13	Th CD4+	FALSE	FALSE	FALSE
0.302196	-0.0787136	0.392	0.359	1	Pitpnc1	Th CD4+	FALSE	FALSE	FALSE
0.303196	-0.112641	0.622	0.63	1	Ube2h	Th CD4+	FALSE	FALSE	FALSE
0.303366	0.214197	0.622	0.511	1	Chd3	Th CD4+	FALSE	FALSE	FALSE
0.303474	-0.342943	0.392	0.511	1	Uba1	Th CD4+	FALSE	FALSE	FALSE
0.303492	0.370993	0.703	0.609	1	Fyn	Th CD4+	FALSE	FALSE	FALSE
0.305516	0.441659	0.311	0.207	1	Hmgcs1	Th CD4+	FALSE	FALSE	FALSE
0.306074	0.338337	0.689	0.576	1	Aff1	Th CD4+	TRUE	FALSE	FALSE
0.306515	0.462019	0.527	0.413	1	Agfg1	Th CD4+	FALSE	FALSE	FALSE
0.307482	-0.166096	0.149	0.228	1	Cd55	Th CD4+	FALSE	FALSE	FALSE
0.308909	0.242153	0.608	0.489	1	Ivns1abp	Th CD4+	FALSE	FALSE	FALSE
0.309666	0.127624	0.446	0.359	1	Ddx24	Th CD4+	FALSE	FALSE	FALSE
0.310548	-0.321965	0.5	0.554	1	Kdm7a	Th CD4+	FALSE	FALSE	FALSE
0.31099	-0.112038	0.446	0.391	1	Rock1	Th CD4+	FALSE	FALSE	FALSE
0.31156	-0.376589	0.338	0.424	1	Purb	Th CD4+	TRUE	FALSE	FALSE
0.312497	-0.263015	0.973	0.978	1	Cytip	Th CD4+	FALSE	FALSE	FALSE
0.313898	0.457704	0.446	0.348	1	Kpna1	Th CD4+	FALSE	FALSE	FALSE
0.314206	-0.063591	0.932	0.978	1	Jund	Th CD4+	TRUE	FALSE	FALSE
0.314687	-0.189762	0.23	0.185	1	Elovl6	Th CD4+	FALSE	FALSE	FALSE
0.315968	-0.338633	0.405	0.5	1	Ppm1b	Th CD4+	FALSE	FALSE	FALSE
0.315981	-0.0413465	0.514	0.435	1	Cd5	Th CD4+	FALSE	FALSE	FALSE
0.316415	-0.23019	0.784	0.783	1	Ucp2	Th CD4+	FALSE	FALSE	FALSE
0.318222	-0.207201	0.27	0.207	1	Sh2d1a	Th CD4+	FALSE	FALSE	FALSE
0.31853	-0.0838294	0.757	0.707	1	Ms4a4b	Th CD4+	FALSE	FALSE	FALSE
0.319369	-0.401627	0.324	0.424	1	Dock11	Th CD4+	FALSE	FALSE	FALSE
0.319536	-0.499194	0.189	0.196	1	Gadd45b	Th CD4+	FALSE	FALSE	FALSE
0.322267	0.360181	0.378	0.272	1	Rbm3	Th CD4+	FALSE	FALSE	FALSE
0.323606	-0.243106	0.527	0.5	1	Ccm2	Th CD4+	FALSE	FALSE	FALSE
0.324128	-0.0208568	0.378	0.315	1	Abtb2	Th CD4+	FALSE	FALSE	FALSE
0.324183	-0.102697	0.257	0.228	1	Tpst2	Th CD4+	FALSE	FALSE	FALSE
0.326034	0.336823	0.541	0.424	1	Hp1bp3	Th CD4+	FALSE	FALSE	FALSE
0.326175	0.363965	0.541	0.424	1	Nono	Th CD4+	FALSE	FALSE	FALSE
0.32636	-0.29157	0.446	0.446	1	Ptk2b	Th CD4+	FALSE	FALSE	FALSE
0.326499	0.312623	0.459	0.435	1	Birc3	Th CD4+	FALSE	FALSE	FALSE
0.327265	-0.345867	0.622	0.717	1	Ptpn22	Th CD4+	FALSE	FALSE	FALSE
0.328205	-0.676018	0.149	0.239	1	Bcl6	Th CD4+	TRUE	FALSE	FALSE
0.330235	-0.0841874	0.459	0.402	1	Chd7	Th CD4+	FALSE	FALSE	FALSE
0.330379	-0.326346	0.459	0.543	1	Cab39	Th CD4+	FALSE	FALSE	FALSE
0.330387	0.384604	0.568	0.457	1	Ppib	Th CD4+	FALSE	FALSE	FALSE
0.330561	0.442567	0.5	0.391	1	Kansl1	Th CD4+	FALSE	FALSE	FALSE
0.333884	-0.215656	0.608	0.609	1	Rhog	Th CD4+	FALSE	FALSE	FALSE
0.334156	0.116312	0.824	0.728	1	Pdcd4	Th CD4+	FALSE	FALSE	FALSE
0.335217	-0.438705	0.284	0.348	1	Rpf1	Th CD4+	FALSE	FALSE	FALSE
0.335241	-0.363865	0.284	0.391	1	Spin1	Th CD4+	FALSE	FALSE	FALSE
0.336484	-0.189068	0.243	0.228	1	Eif2s3y	Th CD4+	FALSE	FALSE	FALSE
0.33768	0.515981	0.514	0.402	1	Mier1	Th CD4+	TRUE	FALSE	FALSE
0.339039	0.497824	0.324	0.239	1	Trappc8	Th CD4+	FALSE	FALSE	FALSE
0.3399	0.222091	0.311	0.315	1	Uqcrc2	Th CD4+	FALSE	FALSE	FALSE
0.343233	-0.0046913	0.5	0.424	1	Rab8a	Th CD4+	FALSE	FALSE	FALSE
0.344044	-0.305137	0.527	0.609	1	Mknk2	Th CD4+	FALSE	FALSE	FALSE
0.344313	0.0143639	0.595	0.522	1	Abi1	Th CD4+	FALSE	FALSE	FALSE
0.344642	-0.163008	0.419	0.38	1	Atp6v0c	Th CD4+	FALSE	FALSE	FALSE
0.345471	-0.292261	0.365	0.37	1	Dnajc9	Th CD4+	FALSE	FALSE	FALSE
0.345544	0.112185	0.541	0.446	1	Sri	Th CD4+	FALSE	FALSE	FALSE
0.346192	-0.381183	0.284	0.304	1	Abracl	Th CD4+	FALSE	FALSE	FALSE
0.346754	0.10377	0.419	0.337	1	Smc6	Th CD4+	FALSE	FALSE	FALSE
0.347301	-0.522815	0.162	0.239	1	Smu1	Th CD4+	FALSE	FALSE	FALSE
0.348698	0.0819754	0.405	0.304	1	Otulinl	Th CD4+	FALSE	FALSE	FALSE
0.350089	-0.441362	0.365	0.435	1	Rflnb	Th CD4+	FALSE	FALSE	FALSE
0.350334	0.285304	0.5	0.391	1	Xpo1	Th CD4+	FALSE	FALSE	FALSE
0.352058	0.364201	0.365	0.261	1	Znrf1	Th CD4+	FALSE	FALSE	FALSE
0.353681	-0.225457	0.73	0.707	1	Macf1	Th CD4+	FALSE	FALSE	FALSE
0.353816	0.1855	0.946	0.913	1	mt-Atp8	Th CD4+	FALSE	FALSE	FALSE
0.353895	0.569611	0.338	0.239	1	Cd84	Th CD4+	FALSE	FALSE	FALSE
0.355801	-0.33782	0.662	0.728	1	Brd4	Th CD4+	FALSE	FALSE	FALSE
0.356233	0.0304238	0.73	0.674	1	Cox7a2l	Th CD4+	FALSE	FALSE	FALSE
0.357334	-0.500274	0.243	0.337	1	Mdh1	Th CD4+	FALSE	FALSE	FALSE
0.358139	-0.0123391	0.568	0.489	1	Itgb7	Th CD4+	FALSE	FALSE	FALSE
0.360526	-0.0557069	0.581	0.533	1	Rsrc2	Th CD4+	FALSE	FALSE	FALSE
0.361151	-0.503763	0.216	0.304	1	Rnf213	Th CD4+	FALSE	FALSE	FALSE
0.361563	-0.455316	0.27	0.359	1	Etv3	Th CD4+	TRUE	FALSE	FALSE
0.362628	-0.0259199	0.419	0.359	1	Glud1	Th CD4+	FALSE	FALSE	FALSE
0.363154	0.0505623	0.473	0.402	1	Brd2	Th CD4+	FALSE	FALSE	FALSE
0.363899	0.152157	0.311	0.239	1	U2surp	Th CD4+	FALSE	FALSE	FALSE
0.364811	0.440884	0.689	0.598	1	Smc4	Th CD4+	FALSE	FALSE	FALSE
0.364973	0.390293	0.27	0.239	1	Snw1	Th CD4+	FALSE	FALSE	FALSE
0.365342	-0.213753	0.568	0.554	1	Rnf4	Th CD4+	FALSE	FALSE	FALSE
0.365554	0.182252	0.932	0.913	1	Coro1a	Th CD4+	FALSE	FALSE	FALSE
0.366524	0.565473	0.392	0.304	1	Nsmce4a	Th CD4+	FALSE	FALSE	FALSE
0.367626	0.156681	0.743	0.641	1	H2afy	Th CD4+	FALSE	FALSE	FALSE
0.367699	0.850419	0.081	0.033	1	Trbv1	Th CD4+	FALSE	FALSE	FALSE
0.367765	0.384962	0.432	0.326	1	Psma3	Th CD4+	FALSE	FALSE	FALSE
0.368896	0.305988	0.284	0.196	1	Thrap3	Th CD4+	FALSE	FALSE	FALSE
0.370348	-0.116014	0.338	0.304	1	Fam3c	Th CD4+	FALSE	FALSE	FALSE
0.37048	-0.116303	0.324	0.293	1	Eif4e2	Th CD4+	FALSE	FALSE	FALSE
0.370702	0.0266524	0.635	0.554	1	Pde3b	Th CD4+	FALSE	FALSE	FALSE
0.371802	0.194573	0.514	0.424	1	Serinc1	Th CD4+	FALSE	FALSE	FALSE
0.372519	0.363066	0.5	0.391	1	Ncoa3	Th CD4+	FALSE	FALSE	FALSE
0.372843	0.358421	0.541	0.446	1	Nup153	Th CD4+	FALSE	FALSE	FALSE
0.372928	0.305042	0.5	0.391	1	Slc44a2	Th CD4+	FALSE	FALSE	FALSE
0.373301	0.495885	0.338	0.25	1	Fxr1	Th CD4+	FALSE	FALSE	FALSE
0.374437	-0.300587	0.554	0.62	1	Hnrnpa1	Th CD4+	FALSE	FALSE	FALSE
0.375866	-0.431072	0.392	0.467	1	Tbc1d15	Th CD4+	FALSE	FALSE	FALSE
0.37681	0.229746	0.595	0.489	1	Snrpg	Th CD4+	FALSE	FALSE	FALSE
0.377634	0.0778549	0.73	0.63	1	Ddx5	Th CD4+	FALSE	FALSE	FALSE
0.379323	0.154338	0.838	0.75	1	Gimap3	Th CD4+	FALSE	FALSE	FALSE
0.380433	-0.0209686	0.257	0.207	1	Mndal	Th CD4+	FALSE	FALSE	FALSE
0.380532	-0.347129	0.473	0.576	1	Spata13	Th CD4+	FALSE	FALSE	FALSE
0.385747	-0.0453052	0.392	0.348	1	Map4k2	Th CD4+	FALSE	FALSE	FALSE
0.385768	-0.032031	0.851	0.804	1	Zc3hav1	Th CD4+	FALSE	FALSE	FALSE
0.386566	-0.332556	0.378	0.478	1	Atf1	Th CD4+	TRUE	FALSE	FALSE
0.389652	0.303628	0.486	0.38	1	Atp5b	Th CD4+	FALSE	FALSE	FALSE
0.392582	0.226309	0.716	0.62	1	Hexim1	Th CD4+	FALSE	FALSE	FALSE
0.392921	0.419415	0.324	0.239	1	Mbtps1	Th CD4+	FALSE	FALSE	FALSE
0.392936	0.199491	0.892	0.848	1	Hspa8	Th CD4+	FALSE	FALSE	FALSE
0.393812	-0.0428457	0.405	0.5	1	Grcc10	Th CD4+	FALSE	FALSE	FALSE
0.393947	-0.629326	0.216	0.293	1	Fosb	Th CD4+	TRUE	FALSE	FALSE
0.394509	0.213504	0.378	0.283	1	Ppp1r16b	Th CD4+	FALSE	FALSE	FALSE
0.395603	0.213225	0.311	0.326	1	Emp3	Th CD4+	FALSE	FALSE	FALSE
0.397839	0.187247	0.959	0.946	1	Junb	Th CD4+	TRUE	FALSE	FALSE
0.399075	0.206623	0.568	0.543	1	Selenop	Th CD4+	FALSE	FALSE	FALSE
0.40019	0.172681	0.392	0.304	1	Myh9	Th CD4+	FALSE	FALSE	FALSE
0.400349	0.245702	0.635	0.533	1	Flna	Th CD4+	FALSE	FALSE	FALSE
0.400386	-0.601569	0.068	0.13	1	Tnfrsf4	Th CD4+	FALSE	FALSE	TRUE
0.400614	0.160452	0.5	0.402	1	Hipk1	Th CD4+	FALSE	FALSE	FALSE
0.400949	0.463838	0.365	0.283	1	Larp1	Th CD4+	FALSE	FALSE	FALSE
0.401747	-0.0329974	0.378	0.337	1	Stat1	Th CD4+	TRUE	FALSE	FALSE
0.402072	-0.208097	0.959	0.946	1	Srgn	Th CD4+	FALSE	FALSE	FALSE
0.402901	-0.535766	0.176	0.217	1	Ccdc117	Th CD4+	FALSE	FALSE	FALSE
0.403985	-0.129276	0.446	0.402	1	Irs2	Th CD4+	FALSE	FALSE	FALSE
0.404058	-0.371057	0.365	0.467	1	Rnf19a	Th CD4+	FALSE	FALSE	FALSE
0.404281	-0.350731	0.095	0.163	1	Chkb	Th CD4+	FALSE	FALSE	FALSE
0.404355	-0.420188	0.311	0.37	1	Zfand5	Th CD4+	FALSE	FALSE	FALSE
0.406545	-0.415133	0.216	0.283	1	Zzz3	Th CD4+	TRUE	FALSE	FALSE
0.408631	-0.229437	0.243	0.326	1	Dcaf7	Th CD4+	FALSE	FALSE	FALSE
0.408981	0.126323	0.568	0.467	1	Srpk1	Th CD4+	FALSE	FALSE	FALSE
0.409243	-0.00783219	0.378	0.326	1	Mat2b	Th CD4+	FALSE	FALSE	FALSE
0.410204	-0.329057	0.581	0.641	1	Ndfip1	Th CD4+	FALSE	FALSE	FALSE
0.410486	-0.123608	0.324	0.283	1	Pvr	Th CD4+	FALSE	TRUE	TRUE
0.411077	-0.484779	0.324	0.359	1	Slain1	Th CD4+	FALSE	FALSE	FALSE
0.411762	0.057189	0.311	0.25	1	Hnrnpc	Th CD4+	FALSE	FALSE	FALSE
0.412752	0.0806385	0.527	0.446	1	Jpt1	Th CD4+	FALSE	FALSE	FALSE
0.414626	-0.180589	0.243	0.217	1	Itpk1	Th CD4+	FALSE	FALSE	FALSE
0.415156	0.0862753	0.432	0.348	1	Csnk1a1	Th CD4+	FALSE	FALSE	FALSE
0.417949	0.190877	0.405	0.315	1	Atp13a3	Th CD4+	FALSE	FALSE	FALSE
0.417955	0.222149	0.405	0.315	1	Pds5a	Th CD4+	FALSE	FALSE	FALSE
0.420008	0.0749236	0.297	0.239	1	Smpdl3a	Th CD4+	FALSE	FALSE	FALSE
0.422259	0.352059	0.514	0.413	1	Klf13	Th CD4+	TRUE	FALSE	FALSE
0.423682	-0.338641	0.635	0.652	1	Zfp36	Th CD4+	FALSE	FALSE	FALSE
0.423994	0.482577	0.365	0.283	1	Nudt21	Th CD4+	FALSE	FALSE	FALSE
0.425449	-0.460506	0.243	0.326	1	Tmem59	Th CD4+	FALSE	FALSE	FALSE
0.427292	0.406306	0.324	0.239	1	Rp9	Th CD4+	FALSE	FALSE	FALSE
0.428426	-0.0489398	0.608	0.554	1	Hnrnpk	Th CD4+	FALSE	FALSE	FALSE
0.428778	0.042942	0.284	0.217	1	Tent5c	Th CD4+	FALSE	FALSE	FALSE
0.429043	-0.464918	0.189	0.272	1	Ccar1	Th CD4+	FALSE	FALSE	FALSE
0.430619	-0.0582935	0.514	0.489	1	mt-Nd4l	Th CD4+	FALSE	FALSE	FALSE
0.431638	-0.326118	0.419	0.489	1	Camk4	Th CD4+	FALSE	FALSE	FALSE
0.432628	0.137025	0.554	0.467	1	Cmtm6	Th CD4+	FALSE	FALSE	FALSE
0.433257	0.0497308	0.946	0.902	1	Laptm5	Th CD4+	FALSE	FALSE	FALSE
0.43373	0.300338	0.514	0.413	1	Ythdf3	Th CD4+	FALSE	FALSE	FALSE
0.434172	0.280214	0.662	0.565	1	Tax1bp1	Th CD4+	TRUE	FALSE	FALSE
0.435728	0.0509079	0.703	0.62	1	Il6st	Th CD4+	FALSE	FALSE	FALSE
0.435868	-0.177156	0.581	0.565	1	Cnbp	Th CD4+	TRUE	FALSE	FALSE
0.43718	-0.373532	0.311	0.348	1	Cops9	Th CD4+	FALSE	FALSE	FALSE
0.437355	0.0236025	0.176	0.13	1	Pcmtd2	Th CD4+	FALSE	FALSE	FALSE
0.438949	0.428033	0.351	0.272	1	Ndufa1	Th CD4+	FALSE	FALSE	FALSE
0.439223	-0.371463	0.216	0.228	1	Dtnb	Th CD4+	FALSE	FALSE	FALSE
0.441544	0.159516	0.959	0.913	1	Ptprc	Th CD4+	FALSE	TRUE	TRUE
0.442014	0.192642	0.946	0.935	1	Pnrc1	Th CD4+	FALSE	FALSE	FALSE
0.44227	0.439576	0.77	0.696	1	Tsc22d3	Th CD4+	TRUE	FALSE	FALSE
0.443258	-0.165404	0.554	0.554	1	Syf2	Th CD4+	FALSE	FALSE	FALSE
0.443346	0.118381	0.662	0.565	1	Clta	Th CD4+	FALSE	FALSE	FALSE
0.443501	0.243114	0.23	0.152	1	Usp36	Th CD4+	FALSE	FALSE	FALSE
0.444639	-0.320048	0.459	0.511	1	Nipbl	Th CD4+	FALSE	FALSE	FALSE
0.444651	-0.412473	0.122	0.12	1	Bambi	Th CD4+	FALSE	FALSE	FALSE
0.445645	0.241315	0.405	0.315	1	Rnf167	Th CD4+	FALSE	FALSE	FALSE
0.446604	-0.216362	0.392	0.413	1	Mob2	Th CD4+	FALSE	FALSE	FALSE
0.446622	-0.0449612	0.297	0.261	1	Gatad2a	Th CD4+	FALSE	FALSE	FALSE
0.446671	-0.371511	0.257	0.272	1	Azin1	Th CD4+	FALSE	FALSE	FALSE
0.44733	0.406639	0.459	0.37	1	Psme3	Th CD4+	FALSE	FALSE	FALSE
0.447933	-0.273547	0.392	0.489	1	Cbfb	Th CD4+	TRUE	FALSE	FALSE
0.448181	0.278968	0.878	0.848	1	Zfp36l2	Th CD4+	TRUE	FALSE	FALSE
0.449462	0.0503229	0.27	0.217	1	Ywhab	Th CD4+	FALSE	FALSE	FALSE
0.449856	0.348902	0.554	0.457	1	Stt3b	Th CD4+	FALSE	FALSE	FALSE
0.450493	-0.241494	0.419	0.413	1	Vcp	Th CD4+	FALSE	FALSE	FALSE
0.450612	-0.232091	0.757	0.772	1	Ppp2r5a	Th CD4+	FALSE	FALSE	FALSE
0.451716	-0.11284	0.257	0.217	1	Txn2	Th CD4+	FALSE	FALSE	FALSE
0.452858	0.371759	0.351	0.293	1	Ubr2	Th CD4+	FALSE	FALSE	FALSE
0.45441	0.211061	0.541	0.446	1	Elob	Th CD4+	FALSE	FALSE	FALSE
0.45599	-0.217292	0.405	0.402	1	Rnf44	Th CD4+	FALSE	FALSE	FALSE
0.458734	0.0948107	0.797	0.717	1	Lck	Th CD4+	FALSE	TRUE	FALSE
0.458936	-0.09993	0.338	0.304	1	Rhob	Th CD4+	FALSE	FALSE	FALSE
0.459935	0.063909	0.554	0.478	1	Atxn2l	Th CD4+	FALSE	FALSE	FALSE
0.462281	0.950996	0.041	0.011	1	Trbv29	Th CD4+	FALSE	FALSE	FALSE
0.462368	-0.243567	0.338	0.348	1	Rgcc	Th CD4+	FALSE	FALSE	FALSE
0.463888	0.31265	0.338	0.25	1	mt-Nd6	Th CD4+	FALSE	FALSE	FALSE
0.467055	0.229354	0.649	0.554	1	Chchd2	Th CD4+	FALSE	FALSE	FALSE
0.467322	-0.258558	0.311	0.326	1	Ubtf	Th CD4+	TRUE	FALSE	FALSE
0.467608	0.0528686	0.676	0.609	1	Il7r	Th CD4+	FALSE	FALSE	FALSE
0.46769	0.12874	0.541	0.467	1	Kbtbd2	Th CD4+	FALSE	FALSE	FALSE
0.46946	-0.216499	0.527	0.543	1	Bzw1	Th CD4+	FALSE	FALSE	FALSE
0.473656	0.430255	0.284	0.207	1	Pycard	Th CD4+	FALSE	FALSE	FALSE
0.473907	0.261353	0.892	0.87	1	Npc2	Th CD4+	FALSE	FALSE	FALSE
0.474276	0.0998704	0.676	0.598	1	Kmt2d	Th CD4+	FALSE	FALSE	FALSE
0.474921	0.250185	0.595	0.576	1	Elmo1	Th CD4+	FALSE	FALSE	FALSE
0.475596	-0.23843	0.905	0.946	1	Dusp10	Th CD4+	FALSE	FALSE	FALSE
0.476162	-0.173136	0.676	0.761	1	Mbnl1	Th CD4+	FALSE	FALSE	FALSE
0.478262	0.420552	0.486	0.413	1	Sp100	Th CD4+	TRUE	FALSE	FALSE
0.4785	-0.182814	0.5	0.5	1	D16Ertd472e	Th CD4+	FALSE	FALSE	FALSE
0.48019	0.0011746	0.689	0.63	1	Fus	Th CD4+	FALSE	FALSE	FALSE
0.483712	-0.034015	0.676	0.641	1	Foxp1	Th CD4+	TRUE	FALSE	FALSE
0.484147	0.298162	0.311	0.228	1	Ube3a	Th CD4+	FALSE	FALSE	FALSE
0.484425	0.224352	0.5	0.478	1	Nab1	Th CD4+	FALSE	FALSE	FALSE
0.485079	0.397641	0.378	0.304	1	Ddx23	Th CD4+	FALSE	FALSE	FALSE
0.485368	-0.277305	0.27	0.293	1	Psmd11	Th CD4+	FALSE	FALSE	FALSE
0.485421	0.255449	0.527	0.435	1	Gdi2	Th CD4+	FALSE	FALSE	FALSE
0.487375	0.259257	0.365	0.283	1	Smc3	Th CD4+	FALSE	FALSE	FALSE
0.489077	-0.0815231	0.176	0.25	1	Por	Th CD4+	FALSE	FALSE	FALSE
0.48999	-0.276027	0.203	0.283	1	Psap	Th CD4+	FALSE	TRUE	FALSE
0.491007	-0.312989	0.243	0.25	1	Zfand2a	Th CD4+	FALSE	FALSE	FALSE
0.491347	-0.409987	0.284	0.359	1	Derl1	Th CD4+	FALSE	FALSE	FALSE
0.492216	-0.231924	0.351	0.337	1	Psmb8	Th CD4+	FALSE	FALSE	FALSE
0.494119	0.036905	0.986	0.957	1	Shisa5	Th CD4+	FALSE	FALSE	FALSE
0.496572	-0.143503	0.297	0.261	1	H2afv	Th CD4+	FALSE	FALSE	FALSE
0.498057	0.260613	0.527	0.446	1	Tagap	Th CD4+	FALSE	FALSE	FALSE
0.502766	0.169021	0.554	0.467	1	Tecpr1	Th CD4+	FALSE	FALSE	FALSE
0.503881	0.334681	0.446	0.38	1	Tbc1d10c	Th CD4+	FALSE	FALSE	FALSE
0.504894	-0.259878	0.311	0.326	1	Zmat2	Th CD4+	FALSE	FALSE	FALSE
0.505207	-0.345468	0.216	0.293	1	Cnppd1	Th CD4+	FALSE	FALSE	FALSE
0.505941	0.0194279	0.311	0.272	1	Ptpn1	Th CD4+	FALSE	FALSE	FALSE
0.506666	-0.362326	0.095	0.152	1	Trim13	Th CD4+	FALSE	FALSE	FALSE
0.50699	-0.00479411	0.473	0.413	1	Thada	Th CD4+	FALSE	FALSE	FALSE
0.507672	0.101474	1	1	1	Tpt1	Th CD4+	FALSE	FALSE	FALSE
0.507731	0.237008	0.703	0.685	1	Pim1	Th CD4+	FALSE	FALSE	FALSE
0.509456	-0.324626	0.324	0.337	1	Igtp	Th CD4+	FALSE	FALSE	FALSE
0.512901	-0.456055	0.149	0.217	1	H2-Ke6	Th CD4+	FALSE	FALSE	FALSE
0.513354	0.359408	0.446	0.37	1	Maz	Th CD4+	TRUE	FALSE	FALSE
0.515255	-0.0494611	0.662	0.63	1	Clint1	Th CD4+	FALSE	FALSE	FALSE
0.515754	0.245129	0.514	0.424	1	Sesn3	Th CD4+	FALSE	FALSE	FALSE
0.51724	-0.0110499	0.378	0.337	1	Ppp4r3b	Th CD4+	FALSE	FALSE	FALSE
0.518184	-0.285169	0.216	0.293	1	Micos13	Th CD4+	FALSE	FALSE	FALSE
0.518294	-0.0283387	0.514	0.467	1	Hnrnpu	Th CD4+	FALSE	FALSE	FALSE
0.51924	-0.293125	0.297	0.348	1	Galnt1	Th CD4+	FALSE	FALSE	FALSE
0.520869	0.120304	0.703	0.62	1	Raly	Th CD4+	FALSE	FALSE	FALSE
0.520883	0.156935	0.378	0.304	1	Stat6	Th CD4+	TRUE	FALSE	FALSE
0.522262	-0.249621	0.23	0.228	1	Tinf2	Th CD4+	FALSE	FALSE	FALSE
0.523684	0.241503	0.324	0.337	1	Max	Th CD4+	TRUE	FALSE	FALSE
0.524167	0.196408	0.77	0.728	1	Wnk1	Th CD4+	FALSE	FALSE	FALSE
0.524333	0.129898	0.541	0.457	1	Pecam1	Th CD4+	FALSE	TRUE	TRUE
0.525432	0.352265	0.5	0.424	1	Eif5a	Th CD4+	FALSE	FALSE	FALSE
0.527675	0.257124	0.541	0.457	1	Psme1	Th CD4+	FALSE	FALSE	FALSE
0.527739	-0.278278	0.27	0.315	1	Rbm39	Th CD4+	FALSE	FALSE	FALSE
0.527864	0.295933	0.311	0.304	1	Med28	Th CD4+	FALSE	FALSE	FALSE
0.52859	0.297069	0.365	0.283	1	Dip2b	Th CD4+	FALSE	FALSE	FALSE
0.528776	-0.194871	0.473	0.489	1	Yy1	Th CD4+	TRUE	FALSE	FALSE
0.528814	-0.0922479	0.432	0.402	1	Arid5a	Th CD4+	TRUE	FALSE	FALSE
0.536329	-0.216795	0.365	0.38	1	Pitpna	Th CD4+	FALSE	FALSE	FALSE
0.536388	0.0210254	1	0.989	1	Btg1	Th CD4+	FALSE	FALSE	FALSE
0.536928	-0.194278	0.568	0.652	1	Ifngr2	Th CD4+	FALSE	FALSE	FALSE
0.537965	-0.305948	0.635	0.685	1	Nr4a1	Th CD4+	TRUE	FALSE	FALSE
0.539269	-0.183589	0.419	0.413	1	Pfdn5	Th CD4+	FALSE	FALSE	FALSE
0.540197	0.0658415	0.77	0.783	1	Tcp11l2	Th CD4+	FALSE	FALSE	FALSE
0.540255	-0.0960779	0.473	0.446	1	Ripor2	Th CD4+	FALSE	FALSE	FALSE
0.541258	-0.280225	0.351	0.435	1	Rela	Th CD4+	TRUE	FALSE	FALSE
0.542103	-0.391138	0.243	0.293	1	Sp1	Th CD4+	TRUE	FALSE	FALSE
0.54297	0.319041	0.541	0.457	1	B4galt1	Th CD4+	FALSE	FALSE	FALSE
0.544344	-0.238295	0.973	0.946	1	Trac	Th CD4+	FALSE	FALSE	FALSE
0.54521	0.160731	0.851	0.826	1	Eif4a2	Th CD4+	FALSE	FALSE	FALSE
0.545666	-0.223062	0.351	0.402	1	Ndel1	Th CD4+	FALSE	FALSE	FALSE
0.54607	0.286885	0.23	0.163	1	Slamf1	Th CD4+	FALSE	FALSE	FALSE
0.546442	0.0558168	0.473	0.413	1	Susd6	Th CD4+	FALSE	FALSE	FALSE
0.546728	0.133587	0.838	0.837	1	Gpr132	Th CD4+	FALSE	FALSE	FALSE
0.547146	-0.308042	0.676	0.717	1	Trib2	Th CD4+	FALSE	FALSE	FALSE
0.551189	-0.336359	0.405	0.489	1	Pik3r1	Th CD4+	FALSE	FALSE	FALSE
0.552296	0.0646995	0.784	0.717	1	Mef2d	Th CD4+	TRUE	FALSE	FALSE
0.553794	-0.285583	0.243	0.261	1	Tspan14	Th CD4+	FALSE	FALSE	FALSE
0.554431	-0.155553	0.324	0.315	1	Csnk1d	Th CD4+	FALSE	FALSE	FALSE
0.555493	0.268171	0.419	0.337	1	Znrf2	Th CD4+	FALSE	FALSE	FALSE
0.556011	-0.0732275	0.284	0.261	1	Ndrg3	Th CD4+	FALSE	FALSE	FALSE
0.556733	-0.333313	0.297	0.337	1	Dyrk2	Th CD4+	FALSE	FALSE	FALSE
0.557129	-0.144846	0.257	0.315	1	Atp6v1d	Th CD4+	FALSE	FALSE	FALSE
0.557243	0.376487	0.459	0.391	1	Sin3b	Th CD4+	FALSE	FALSE	FALSE
0.557467	0.376772	0.378	0.326	1	Cds2	Th CD4+	FALSE	FALSE	FALSE
0.559062	-0.260098	0.459	0.478	1	Tgif1	Th CD4+	TRUE	FALSE	FALSE
0.559667	0.322432	0.541	0.457	1	Eif3h	Th CD4+	FALSE	FALSE	FALSE
0.560633	-0.227839	0.27	0.348	1	Lsm8	Th CD4+	FALSE	FALSE	FALSE
0.560865	0.368851	0.203	0.141	1	Dapl1	Th CD4+	FALSE	FALSE	FALSE
0.561509	0.240032	0.73	0.652	1	March7	Th CD4+	FALSE	FALSE	FALSE
0.561984	-0.0170624	0.162	0.109	1	Dusp6	Th CD4+	FALSE	FALSE	FALSE
0.563955	0.0328212	0.324	0.283	1	Spty2d1	Th CD4+	FALSE	FALSE	FALSE
0.56398	-0.110007	0.514	0.511	1	Ppp2r5c	Th CD4+	FALSE	FALSE	FALSE
0.565636	0.382218	0.324	0.25	1	Slc1a5	Th CD4+	FALSE	FALSE	FALSE
0.566646	-0.247646	0.338	0.38	1	Lrrfip1	Th CD4+	TRUE	FALSE	FALSE
0.567175	-0.261037	0.365	0.446	1	Tcf20	Th CD4+	FALSE	FALSE	FALSE
0.567893	0.0881042	0.5	0.457	1	Nlrc5	Th CD4+	FALSE	FALSE	FALSE
0.568546	-0.144895	0.595	0.674	1	Actn1	Th CD4+	FALSE	FALSE	FALSE
0.568619	-0.28121	0.473	0.554	1	Sptbn1	Th CD4+	FALSE	FALSE	FALSE
0.569068	0.0839834	0.568	0.5	1	Slc25a3	Th CD4+	FALSE	FALSE	FALSE
0.570954	0.221746	0.595	0.533	1	Use1	Th CD4+	FALSE	FALSE	FALSE
0.573037	0.154886	0.365	0.293	1	Clec2d	Th CD4+	FALSE	TRUE	FALSE
0.573632	0.197092	0.662	0.674	1	mt-Cytb	Th CD4+	FALSE	FALSE	FALSE
0.574168	0.198942	0.77	0.707	1	Sell	Th CD4+	FALSE	TRUE	TRUE
0.574964	0.0437097	0.378	0.326	1	Sfr1	Th CD4+	FALSE	FALSE	FALSE
0.575303	-0.220332	0.459	0.467	1	Dazap2	Th CD4+	FALSE	FALSE	FALSE
0.575462	-0.128978	0.338	0.326	1	Mapk14	Th CD4+	FALSE	FALSE	FALSE
0.575723	-0.182707	0.865	0.891	1	Fosl2	Th CD4+	TRUE	FALSE	FALSE
0.575742	-0.0940939	0.541	0.511	1	Gpcpd1	Th CD4+	FALSE	FALSE	FALSE
0.576833	-0.115645	0.5	0.489	1	Arl6ip5	Th CD4+	FALSE	FALSE	FALSE
0.579525	-0.145456	0.419	0.435	1	Mat2a	Th CD4+	FALSE	FALSE	FALSE
0.579539	0.226308	0.392	0.315	1	Copb1	Th CD4+	FALSE	FALSE	FALSE
0.580942	-0.123603	0.608	0.685	1	Cotl1	Th CD4+	FALSE	FALSE	FALSE
0.581447	-0.152368	0.365	0.359	1	D8Ertd738e	Th CD4+	FALSE	FALSE	FALSE
0.582513	0.063961	0.581	0.511	1	Pum2	Th CD4+	FALSE	FALSE	FALSE
0.583996	0.224022	0.514	0.435	1	Rhoh	Th CD4+	FALSE	FALSE	FALSE
0.584048	0.085767	0.676	0.609	1	Tubb5	Th CD4+	FALSE	FALSE	FALSE
0.584121	-0.114479	0.486	0.467	1	Crebbp	Th CD4+	FALSE	FALSE	FALSE
0.585514	0.195258	0.514	0.435	1	Mlec	Th CD4+	FALSE	FALSE	FALSE
0.585545	-0.241138	0.514	0.576	1	Huwe1	Th CD4+	FALSE	FALSE	FALSE
0.58718	0.145007	0.419	0.348	1	Acap1	Th CD4+	FALSE	FALSE	FALSE
0.588148	-0.240868	0.527	0.598	1	Ccni	Th CD4+	FALSE	FALSE	FALSE
0.588811	-0.109199	0.716	0.696	1	Srsf5	Th CD4+	FALSE	FALSE	FALSE
0.589455	0.32905	0.5	0.435	1	Runx3	Th CD4+	TRUE	FALSE	FALSE
0.589559	-0.0119111	0.703	0.652	1	Serinc3	Th CD4+	FALSE	FALSE	FALSE
0.590124	-0.275125	0.243	0.315	1	Spop	Th CD4+	FALSE	FALSE	FALSE
0.590404	0.271984	0.459	0.38	1	Usp3	Th CD4+	FALSE	FALSE	FALSE
0.592556	0.032133	0.595	0.554	1	Ifrd1	Th CD4+	FALSE	FALSE	FALSE
0.593055	0.400618	0.176	0.12	1	Nrros	Th CD4+	FALSE	FALSE	FALSE
0.59322	-0.226026	0.527	0.522	1	Sh2d2a	Th CD4+	FALSE	FALSE	FALSE
0.593298	-0.310376	0.365	0.413	1	Kdm6b	Th CD4+	FALSE	FALSE	FALSE
0.596802	-0.159582	0.486	0.565	1	Emg1	Th CD4+	FALSE	FALSE	FALSE
0.597604	0.0736481	0.311	0.261	1	Npm3	Th CD4+	FALSE	FALSE	FALSE
0.597769	-0.0226752	0.297	0.261	1	Tap1	Th CD4+	FALSE	FALSE	FALSE
0.597813	-0.137614	0.622	0.62	1	Ldb1	Th CD4+	FALSE	FALSE	FALSE
0.599636	0.331478	0.5	0.435	1	Wdr82	Th CD4+	FALSE	FALSE	FALSE
0.600539	-0.233621	0.27	0.283	1	Prkacb	Th CD4+	FALSE	FALSE	FALSE
0.600642	0.125961	0.405	0.337	1	Arhgef3	Th CD4+	FALSE	FALSE	FALSE
0.60274	0.0650853	0.473	0.413	1	Themis	Th CD4+	FALSE	FALSE	FALSE
0.602835	0.341139	0.162	0.109	1	Izumo1r	Th CD4+	FALSE	FALSE	FALSE
0.605296	0.321557	0.486	0.413	1	Rnf138	Th CD4+	FALSE	FALSE	FALSE
0.607811	-0.114899	0.351	0.348	1	Arap2	Th CD4+	FALSE	FALSE	FALSE
0.607879	-0.0109289	0.378	0.348	1	Ep400	Th CD4+	FALSE	FALSE	FALSE
0.608414	-0.0393975	0.851	0.902	1	Limd2	Th CD4+	FALSE	FALSE	FALSE
0.608424	-0.379024	0.203	0.261	1	Dda1	Th CD4+	FALSE	FALSE	FALSE
0.608708	0.179113	0.459	0.391	1	Mia2	Th CD4+	FALSE	FALSE	FALSE
0.610196	0.246425	0.446	0.457	1	Osbpl9	Th CD4+	FALSE	FALSE	FALSE
0.611514	-0.274908	0.311	0.38	1	Stk11	Th CD4+	FALSE	FALSE	FALSE
0.611562	-0.800114	0.041	0.076	1	Trbv2	Th CD4+	FALSE	FALSE	FALSE
0.612136	0.0294348	0.5	0.446	1	Rasgrp1	Th CD4+	FALSE	FALSE	FALSE
0.613234	0.282574	0.419	0.359	1	Cnot2	Th CD4+	FALSE	FALSE	FALSE
0.613979	-0.212693	0.257	0.326	1	Cbarp	Th CD4+	FALSE	FALSE	FALSE
0.615281	-0.333845	0.338	0.38	1	Eif3i	Th CD4+	FALSE	FALSE	FALSE
0.616374	-0.140607	0.527	0.543	1	Ndufa2	Th CD4+	FALSE	FALSE	FALSE
0.620725	-0.129583	0.324	0.315	1	Atp5e	Th CD4+	FALSE	FALSE	FALSE
0.621976	0.295591	0.5	0.446	1	Cdk2ap2	Th CD4+	FALSE	FALSE	FALSE
0.622555	-0.289687	0.405	0.446	1	Kpna4	Th CD4+	FALSE	FALSE	FALSE
0.623792	0.080494	0.973	0.967	1	mt-Co2	Th CD4+	FALSE	FALSE	FALSE
0.624466	0.216746	0.432	0.359	1	Srrm1	Th CD4+	FALSE	FALSE	FALSE
0.626409	0.0772636	0.27	0.217	1	Dph5	Th CD4+	FALSE	FALSE	FALSE
0.626442	-0.62709	0.068	0.109	1	Trbv19	Th CD4+	FALSE	FALSE	FALSE
0.628031	-0.236524	0.473	0.511	1	Stat4	Th CD4+	TRUE	FALSE	FALSE
0.628199	-0.451211	0.243	0.293	1	Gabpb1	Th CD4+	TRUE	FALSE	FALSE
0.629358	-0.216748	0.514	0.543	1	Prkcq	Th CD4+	FALSE	FALSE	FALSE
0.630393	0.19574	0.338	0.272	1	Akirin1	Th CD4+	FALSE	FALSE	FALSE
0.630683	-0.230189	0.365	0.402	1	Zap70	Th CD4+	FALSE	FALSE	FALSE
0.631426	-0.371481	0.149	0.174	1	Batf	Th CD4+	TRUE	FALSE	FALSE
0.635173	0.943456	0.041	0.022	1	Trbv17	Th CD4+	FALSE	FALSE	FALSE
0.635515	-0.243127	0.23	0.293	1	Klk8	Th CD4+	FALSE	FALSE	FALSE
0.636102	0.327999	0.351	0.283	1	Bcl10	Th CD4+	FALSE	FALSE	FALSE
0.636378	-0.101752	0.405	0.391	1	Ik	Th CD4+	FALSE	FALSE	FALSE
0.639854	-0.264778	0.405	0.467	1	Adipor1	Th CD4+	FALSE	FALSE	TRUE
0.6406	-0.144885	0.797	0.848	1	Ubc	Th CD4+	FALSE	FALSE	FALSE
0.644664	0.287862	0.392	0.326	1	Dnm2	Th CD4+	FALSE	FALSE	FALSE
0.645497	-0.153505	0.149	0.196	1	Dgat1	Th CD4+	FALSE	FALSE	FALSE
0.647549	0.205866	0.784	0.728	1	Peli1	Th CD4+	FALSE	FALSE	FALSE
0.648474	-0.21367	0.405	0.37	1	Nfkbia	Th CD4+	FALSE	FALSE	FALSE
0.648522	0.180987	0.284	0.228	1	Psmb9	Th CD4+	FALSE	FALSE	FALSE
0.649829	-0.241492	0.392	0.435	1	Apbb1ip	Th CD4+	FALSE	FALSE	FALSE
0.650383	-0.0818159	0.432	0.5	1	Cd82	Th CD4+	FALSE	FALSE	FALSE
0.650399	0.289338	0.378	0.315	1	Tecr	Th CD4+	FALSE	FALSE	FALSE
0.650912	-0.134013	0.378	0.446	1	Ncoa2	Th CD4+	FALSE	FALSE	FALSE
0.651357	-0.187305	0.243	0.239	1	Ikzf3	Th CD4+	TRUE	FALSE	FALSE
0.651756	-0.828284	0.027	0.054	1	Trbv20	Th CD4+	FALSE	FALSE	FALSE
0.654017	0.245565	0.338	0.272	1	Lsp1	Th CD4+	FALSE	FALSE	FALSE
0.659243	-0.303492	0.243	0.304	1	Cyp51	Th CD4+	FALSE	FALSE	FALSE
0.659477	0.337309	0.122	0.13	1	Cd7	Th CD4+	FALSE	FALSE	FALSE
0.659779	0.0486703	0.405	0.359	1	Fam169b	Th CD4+	FALSE	FALSE	FALSE
0.662673	0.0548248	0.365	0.326	1	Rbm42	Th CD4+	FALSE	FALSE	FALSE
0.663947	-0.24662	0.459	0.5	1	Lbh	Th CD4+	FALSE	FALSE	FALSE
0.66399	0.197795	0.622	0.554	1	Selenot	Th CD4+	FALSE	FALSE	FALSE
0.664105	0.288472	0.378	0.315	1	Fbrs	Th CD4+	FALSE	FALSE	FALSE
0.664418	-0.449702	0.149	0.196	1	Slc7a5	Th CD4+	FALSE	FALSE	FALSE
0.664439	-0.302475	0.473	0.543	1	Snx18	Th CD4+	FALSE	FALSE	FALSE
0.664534	0.316998	0.27	0.217	1	Slc16a1	Th CD4+	FALSE	FALSE	FALSE
0.667147	-0.26936	0.297	0.359	1	Xbp1	Th CD4+	TRUE	FALSE	FALSE
0.668137	-0.0555571	0.338	0.326	1	Ywhah	Th CD4+	FALSE	FALSE	FALSE
0.668376	0.101638	0.324	0.272	1	Arfgef1	Th CD4+	FALSE	FALSE	FALSE
0.669182	0.0481733	0.622	0.565	1	Cul3	Th CD4+	FALSE	FALSE	FALSE
0.669314	0.308562	0.284	0.228	1	Atl3	Th CD4+	FALSE	FALSE	FALSE
0.669999	-0.0552396	0.351	0.326	1	Lrch4	Th CD4+	FALSE	FALSE	FALSE
0.670733	-0.139697	0.459	0.446	1	Nfkb1	Th CD4+	TRUE	FALSE	FALSE
0.672068	-0.0982715	0.284	0.272	1	Rnf103	Th CD4+	FALSE	FALSE	FALSE
0.672543	-0.133035	0.351	0.413	1	Puf60	Th CD4+	FALSE	FALSE	FALSE
0.673057	-0.204658	0.419	0.446	1	Gnai3	Th CD4+	FALSE	FALSE	FALSE
0.673188	-0.238562	0.405	0.457	1	Smchd1	Th CD4+	FALSE	FALSE	FALSE
0.674282	0.0906813	0.405	0.359	1	Itgal	Th CD4+	FALSE	FALSE	TRUE
0.674624	-0.0780121	0.338	0.326	1	Cdc42se1	Th CD4+	FALSE	FALSE	FALSE
0.675376	-0.364578	0.054	0.087	1	Ccr8	Th CD4+	FALSE	FALSE	TRUE
0.675478	0.197188	0.703	0.652	1	Txk	Th CD4+	FALSE	FALSE	FALSE
0.676083	-0.0918871	0.459	0.435	1	Celf2	Th CD4+	FALSE	FALSE	FALSE
0.677018	-0.0272949	0.486	0.457	1	Erbin	Th CD4+	FALSE	FALSE	FALSE
0.67738	-0.126723	0.676	0.663	1	Tob1	Th CD4+	FALSE	FALSE	FALSE
0.677577	-0.183239	0.284	0.348	1	Snrnp200	Th CD4+	FALSE	FALSE	FALSE
0.677813	-0.236158	0.284	0.348	1	Kdm3a	Th CD4+	FALSE	FALSE	FALSE
0.678148	0.0950097	0.257	0.217	1	Pdk1	Th CD4+	FALSE	FALSE	FALSE
0.678384	-0.0807137	0.27	0.239	1	Eprs	Th CD4+	FALSE	FALSE	FALSE
0.679682	0.0605132	0.432	0.38	1	Hadhb	Th CD4+	FALSE	FALSE	FALSE
0.68133	-0.264198	0.081	0.12	1	Trbv3	Th CD4+	FALSE	FALSE	FALSE
0.681659	-0.198326	0.324	0.38	1	Traf3ip3	Th CD4+	FALSE	FALSE	FALSE
0.682002	0.112632	0.365	0.304	1	Tagln2	Th CD4+	FALSE	FALSE	FALSE
0.682305	-0.216204	0.297	0.348	1	Yme1l1	Th CD4+	FALSE	FALSE	FALSE
0.683051	0.152843	0.243	0.196	1	Inpp1	Th CD4+	FALSE	FALSE	FALSE
0.688769	-0.0904863	0.392	0.38	1	Acly	Th CD4+	FALSE	FALSE	FALSE
0.689888	0.222546	0.5	0.435	1	Dazap1	Th CD4+	FALSE	FALSE	FALSE
0.692133	0.0695653	0.527	0.576	1	Slc38a2	Th CD4+	FALSE	FALSE	FALSE
0.694049	-0.206986	0.297	0.359	1	Arcn1	Th CD4+	FALSE	FALSE	FALSE
0.694288	0.270567	0.554	0.489	1	Rasal3	Th CD4+	FALSE	FALSE	FALSE
0.695064	-0.0612412	0.378	0.359	1	Cmah	Th CD4+	FALSE	FALSE	FALSE
0.695439	-0.130468	0.459	0.446	1	Snrpf	Th CD4+	FALSE	FALSE	FALSE
0.695713	0.300537	0.203	0.152	1	Pdzd8	Th CD4+	FALSE	FALSE	FALSE
0.696618	-0.0867874	0.284	0.337	1	Psmc6	Th CD4+	FALSE	FALSE	FALSE
0.697625	0.163492	0.5	0.435	1	Ranbp2	Th CD4+	FALSE	FALSE	FALSE
0.698837	0.0244145	0.459	0.402	1	Stag2	Th CD4+	FALSE	FALSE	FALSE
0.700452	-0.118516	0.905	0.935	1	Eef1b2	Th CD4+	FALSE	FALSE	FALSE
0.700664	-0.0777162	0.189	0.163	1	Mfsd14b	Th CD4+	FALSE	FALSE	FALSE
0.701106	-0.0592435	0.405	0.391	1	Trim25	Th CD4+	FALSE	FALSE	FALSE
0.701249	0.318743	0.378	0.326	1	Sec62	Th CD4+	FALSE	FALSE	FALSE
0.701845	-0.282377	0.216	0.272	1	Psd4	Th CD4+	FALSE	FALSE	FALSE
0.702125	0.266367	0.122	0.12	1	Klrd1	Th CD4+	FALSE	FALSE	FALSE
0.702935	-0.245623	0.392	0.413	1	H2afz	Th CD4+	FALSE	FALSE	FALSE
0.703384	-0.0534004	0.892	0.87	1	H2-K1	Th CD4+	FALSE	TRUE	FALSE
0.704126	0.09723	0.311	0.261	1	Fam78a	Th CD4+	FALSE	FALSE	FALSE
0.70543	-0.208147	0.392	0.391	1	Gpx1	Th CD4+	FALSE	FALSE	FALSE
0.706853	0.0819837	0.541	0.489	1	Tab2	Th CD4+	FALSE	FALSE	FALSE
0.707569	0.0293341	0.378	0.348	1	Sertad1	Th CD4+	FALSE	FALSE	FALSE
0.710466	0.064936	0.338	0.293	1	Cd27	Th CD4+	FALSE	FALSE	TRUE
0.710646	0.301998	0.162	0.152	1	Sgk1	Th CD4+	FALSE	FALSE	FALSE
0.711169	0.0657833	0.716	0.663	1	Sf3b1	Th CD4+	FALSE	FALSE	FALSE
0.711425	-0.173946	0.527	0.565	1	Hnrnpa2b1	Th CD4+	FALSE	FALSE	FALSE
0.711518	0.00601541	0.527	0.489	1	Anxa6	Th CD4+	FALSE	FALSE	FALSE
0.714123	-0.0694795	0.486	0.543	1	Prkar1a	Th CD4+	FALSE	FALSE	FALSE
0.714683	-0.113559	0.297	0.293	1	Naa15	Th CD4+	FALSE	FALSE	FALSE
0.714863	-0.117281	0.203	0.25	1	Trnt1	Th CD4+	FALSE	FALSE	FALSE
0.715539	0.125685	0.311	0.261	1	Mta3	Th CD4+	TRUE	FALSE	FALSE
0.716444	0.322815	0.351	0.293	1	Ccdc88b	Th CD4+	FALSE	FALSE	FALSE
0.716619	0.254292	0.635	0.576	1	Rasgrp2	Th CD4+	FALSE	FALSE	FALSE
0.71767	-0.208406	0.595	0.641	1	Etnk1	Th CD4+	FALSE	FALSE	FALSE
0.719296	-0.0847187	0.419	0.478	1	Pten	Th CD4+	FALSE	FALSE	FALSE
0.719401	-0.0336748	0.378	0.359	1	Klhl24	Th CD4+	FALSE	FALSE	FALSE
0.719944	0.0252564	0.622	0.576	1	Supt4a	Th CD4+	FALSE	FALSE	FALSE
0.720707	-0.17452	0.27	0.326	1	Ubl5	Th CD4+	FALSE	FALSE	FALSE
0.722217	0.0248729	0.608	0.554	1	Selenow	Th CD4+	FALSE	FALSE	FALSE
0.722232	-0.201389	0.297	0.337	1	Pspc1	Th CD4+	FALSE	FALSE	FALSE
0.724397	-0.0293747	0.311	0.304	1	Atf7ip	Th CD4+	FALSE	FALSE	FALSE
0.728321	-0.14144	0.378	0.391	1	Psmb1	Th CD4+	FALSE	FALSE	FALSE
0.728335	0.100503	0.527	0.467	1	Lsm14a	Th CD4+	FALSE	FALSE	FALSE
0.72923	-0.229699	0.554	0.554	1	Madd	Th CD4+	FALSE	FALSE	FALSE
0.729482	0.203912	0.162	0.163	1	Nkg7	Th CD4+	FALSE	FALSE	FALSE
0.730235	-0.103869	0.338	0.337	1	Utrn	Th CD4+	FALSE	FALSE	FALSE
0.730804	0.0567332	0.595	0.543	1	Xrn2	Th CD4+	FALSE	FALSE	FALSE
0.730827	0.242152	0.419	0.359	1	Traf1	Th CD4+	FALSE	FALSE	FALSE
0.731601	-0.0219042	0.73	0.783	1	Il4ra	Th CD4+	FALSE	FALSE	TRUE
0.733349	-0.0565502	0.216	0.196	1	Klf7	Th CD4+	TRUE	FALSE	FALSE
0.733701	0.0284592	0.473	0.446	1	Slc12a7	Th CD4+	FALSE	FALSE	FALSE
0.734256	-0.0966099	0.23	0.207	1	Rassf3	Th CD4+	FALSE	FALSE	FALSE
0.734421	-0.0890617	0.311	0.293	1	Cebpb	Th CD4+	TRUE	FALSE	FALSE
0.735363	-0.223602	0.189	0.239	1	Lrig1	Th CD4+	FALSE	FALSE	FALSE
0.73656	0.211516	0.459	0.435	1	Il16	Th CD4+	FALSE	TRUE	FALSE
0.737974	0.11027	0.514	0.457	1	Srrm2	Th CD4+	FALSE	FALSE	FALSE
0.741396	-0.0960832	0.284	0.283	1	Atp2a2	Th CD4+	FALSE	FALSE	FALSE
0.742727	0.119607	0.5	0.446	1	Snu13	Th CD4+	FALSE	FALSE	FALSE
0.743339	0.21469	0.432	0.435	1	Insig1	Th CD4+	FALSE	FALSE	FALSE
0.743468	-0.119078	0.297	0.293	1	Mxd4	Th CD4+	TRUE	FALSE	FALSE
0.746676	-0.249333	0.149	0.185	1	Fbxl14	Th CD4+	FALSE	FALSE	FALSE
0.746705	-0.0465706	0.365	0.337	1	Wbp11	Th CD4+	FALSE	FALSE	FALSE
0.74699	-0.0771127	0.959	0.946	1	Saraf	Th CD4+	FALSE	FALSE	FALSE
0.748037	0.0500333	0.689	0.641	1	Ddx6	Th CD4+	FALSE	FALSE	FALSE
0.748963	-0.151865	0.378	0.359	1	Ccnd3	Th CD4+	FALSE	FALSE	FALSE
0.749721	0.109386	0.297	0.25	1	Tmem50a	Th CD4+	FALSE	FALSE	FALSE
0.749744	-0.0480515	0.419	0.413	1	Mapre1	Th CD4+	FALSE	FALSE	FALSE
0.750309	-0.145415	0.297	0.304	1	Got1	Th CD4+	FALSE	FALSE	FALSE
0.750704	-0.295602	0.216	0.261	1	Dbnl	Th CD4+	FALSE	FALSE	FALSE
0.750895	0.32961	0.257	0.239	1	Dbf4	Th CD4+	FALSE	FALSE	FALSE
0.752707	-0.0220835	0.541	0.511	1	Ccnd2	Th CD4+	FALSE	FALSE	FALSE
0.753019	0.0815452	0.5	0.457	1	Gatad2b	Th CD4+	TRUE	FALSE	FALSE
0.753139	-0.0178412	0.378	0.402	1	Chtop	Th CD4+	FALSE	FALSE	FALSE
0.754823	-0.0426579	0.459	0.435	1	Hnrnpl	Th CD4+	FALSE	FALSE	FALSE
0.754886	0.24615	0.378	0.337	1	Cdc42se2	Th CD4+	FALSE	FALSE	FALSE
0.755775	-0.0935847	0.216	0.261	1	Rictor	Th CD4+	FALSE	FALSE	FALSE
0.756809	0.0749718	0.878	0.848	1	Arhgap45	Th CD4+	FALSE	FALSE	FALSE
0.757946	0.0202507	0.473	0.435	1	Wapl	Th CD4+	FALSE	FALSE	FALSE
0.758869	0.173461	0.284	0.239	1	Cyth4	Th CD4+	FALSE	FALSE	FALSE
0.759428	0.0102168	0.338	0.293	1	Nfkb2	Th CD4+	TRUE	FALSE	FALSE
0.760488	0.097919	0.716	0.663	1	Vasp	Th CD4+	FALSE	FALSE	FALSE
0.760676	0.331197	0.419	0.38	1	Rbbp4	Th CD4+	FALSE	FALSE	FALSE
0.762093	-0.0870902	0.378	0.435	1	Poldip3	Th CD4+	FALSE	FALSE	FALSE
0.763703	0.100445	0.324	0.283	1	Ybx1	Th CD4+	TRUE	FALSE	FALSE
0.767122	-0.170867	0.514	0.554	1	Dnaja1	Th CD4+	FALSE	FALSE	FALSE
0.767458	-0.100265	0.243	0.228	1	Aldoa	Th CD4+	FALSE	FALSE	FALSE
0.771489	-0.0178697	0.649	0.641	1	Sept1	Th CD4+	FALSE	FALSE	FALSE
0.772247	-0.0333334	0.23	0.207	1	Kctd12	Th CD4+	FALSE	FALSE	FALSE
0.772414	-0.172242	0.595	0.62	1	Cyfip2	Th CD4+	FALSE	FALSE	FALSE
0.773812	-0.0609735	0.905	0.913	1	Rap1b	Th CD4+	FALSE	FALSE	FALSE
0.774439	-0.0133501	0.351	0.326	1	Cast	Th CD4+	FALSE	FALSE	FALSE
0.77461	0.0633193	0.243	0.261	1	Calr	Th CD4+	FALSE	FALSE	FALSE
0.774754	-0.183009	0.338	0.391	1	Ifi27l2a	Th CD4+	FALSE	FALSE	FALSE
0.774831	-0.0214544	0.419	0.457	1	Myl12b	Th CD4+	FALSE	FALSE	FALSE
0.775261	0.121243	0.919	0.935	1	Nsd3	Th CD4+	FALSE	FALSE	FALSE
0.776168	0.271422	0.635	0.641	1	Fos	Th CD4+	TRUE	FALSE	FALSE
0.77724	0.123245	0.378	0.326	1	Top2b	Th CD4+	FALSE	FALSE	FALSE
0.77729	-0.0519742	0.554	0.609	1	H2-Q6	Th CD4+	FALSE	TRUE	FALSE
0.778938	-0.189628	0.851	0.848	1	Dusp5	Th CD4+	FALSE	FALSE	FALSE
0.781045	-0.00590122	0.392	0.37	1	Rprd2	Th CD4+	FALSE	FALSE	FALSE
0.78115	-0.484163	0.054	0.065	1	Trbv16	Th CD4+	FALSE	FALSE	FALSE
0.782023	-0.0506794	0.473	0.457	1	Esyt1	Th CD4+	FALSE	FALSE	FALSE
0.782462	-0.0905633	0.514	0.522	1	Msl2	Th CD4+	FALSE	FALSE	FALSE
0.783498	-0.13149	0.5	0.554	1	Oga	Th CD4+	FALSE	FALSE	FALSE
0.783753	0.186448	0.581	0.533	1	Bin2	Th CD4+	FALSE	FALSE	FALSE
0.784693	-0.0635781	0.297	0.272	1	Ppp6c	Th CD4+	FALSE	FALSE	FALSE
0.784942	-0.0711896	0.446	0.5	1	Bach2	Th CD4+	TRUE	FALSE	FALSE
0.785716	0.00728507	0.946	0.967	1	Tnfaip3	Th CD4+	FALSE	FALSE	FALSE
0.786323	0.272621	0.554	0.511	1	Ip6k1	Th CD4+	FALSE	FALSE	FALSE
0.786503	-0.12871	0.365	0.359	1	Rab5a	Th CD4+	FALSE	FALSE	FALSE
0.786557	-0.261217	0.257	0.283	1	Ptar1	Th CD4+	FALSE	FALSE	FALSE
0.78691	-0.342718	0.176	0.185	1	Gbp4	Th CD4+	FALSE	FALSE	FALSE
0.787166	0.0611606	0.419	0.38	1	Was	Th CD4+	FALSE	FALSE	FALSE
0.787593	-0.285638	0.149	0.185	1	Pycr2	Th CD4+	FALSE	FALSE	FALSE
0.791316	0.00199316	0.392	0.424	1	Rab3ip	Th CD4+	FALSE	FALSE	FALSE
0.792104	0.0817885	0.338	0.293	1	mt-Nd4	Th CD4+	FALSE	FALSE	FALSE
0.792723	-0.106637	0.432	0.435	1	Tnfrsf1a	Th CD4+	FALSE	FALSE	TRUE
0.792912	-0.0397558	0.405	0.391	1	Med13	Th CD4+	FALSE	FALSE	FALSE
0.793	-0.0431827	0.703	0.75	1	Son	Th CD4+	TRUE	FALSE	FALSE
0.793872	0.133561	0.365	0.391	1	Rassf5	Th CD4+	FALSE	FALSE	FALSE
0.794288	-0.0182407	0.986	0.989	1	Klf2	Th CD4+	TRUE	FALSE	FALSE
0.796059	-0.212605	0.311	0.337	1	Dhx40	Th CD4+	FALSE	FALSE	FALSE
0.796564	0.141	0.338	0.293	1	Tubb2a	Th CD4+	FALSE	FALSE	FALSE
0.796917	-0.0752794	0.419	0.424	1	Rlim	Th CD4+	FALSE	FALSE	FALSE
0.797586	0.160036	0.351	0.326	1	Tiprl	Th CD4+	FALSE	FALSE	FALSE
0.799052	-0.00430301	0.446	0.413	1	Ncor1	Th CD4+	TRUE	FALSE	FALSE
0.8026	0.209785	0.405	0.37	1	Cbx4	Th CD4+	FALSE	FALSE	FALSE
0.803504	0.0454344	0.338	0.304	1	Arrb2	Th CD4+	FALSE	FALSE	FALSE
0.803687	-0.158875	0.405	0.457	1	Arf6	Th CD4+	FALSE	FALSE	FALSE
0.803821	0.267845	0.216	0.185	1	Acsl3	Th CD4+	FALSE	FALSE	FALSE
0.807071	-0.186094	0.486	0.511	1	Cirbp	Th CD4+	FALSE	FALSE	FALSE
0.809363	-0.0385923	0.432	0.402	1	Mta2	Th CD4+	TRUE	FALSE	FALSE
0.809363	0.171585	0.351	0.304	1	Crip1	Th CD4+	FALSE	FALSE	FALSE
0.810825	0.102185	0.378	0.348	1	Dyrk1a	Th CD4+	FALSE	FALSE	FALSE
0.810829	0.154832	0.351	0.304	1	Rnf19b	Th CD4+	FALSE	FALSE	FALSE
0.8128	0.0690651	0.541	0.511	1	Uqcrfs1	Th CD4+	FALSE	FALSE	FALSE
0.817907	0.13835	0.392	0.391	1	Tma7	Th CD4+	FALSE	FALSE	FALSE
0.818979	0.144569	0.473	0.424	1	Atp6v1f	Th CD4+	FALSE	FALSE	FALSE
0.821684	-0.0809992	0.338	0.38	1	Nap1l4	Th CD4+	FALSE	FALSE	FALSE
0.821846	0.0129052	0.338	0.359	1	Ypel5	Th CD4+	FALSE	FALSE	FALSE
0.823851	0.179126	0.311	0.293	1	Pced1b	Th CD4+	FALSE	FALSE	FALSE
0.825149	0.086009	0.568	0.543	1	Rgs2	Th CD4+	FALSE	FALSE	FALSE
0.827263	-0.348735	0.081	0.109	1	Trbv31	Th CD4+	FALSE	FALSE	FALSE
0.829146	0.0331145	0.378	0.402	1	Mex3c	Th CD4+	FALSE	FALSE	FALSE
0.829183	-0.311424	0.216	0.239	1	Eps15	Th CD4+	FALSE	FALSE	FALSE
0.830551	-0.0521186	0.365	0.402	1	Tubb4b	Th CD4+	FALSE	FALSE	FALSE
0.831689	-0.0551679	0.446	0.489	1	H3f3a	Th CD4+	FALSE	FALSE	FALSE
0.83169	0.0102077	0.311	0.283	1	Ubash3a	Th CD4+	FALSE	FALSE	FALSE
0.831887	0.10939	0.378	0.337	1	Tor1aip1	Th CD4+	FALSE	FALSE	FALSE
0.832285	0.538865	0.189	0.185	1	Hist1h2bc	Th CD4+	FALSE	FALSE	FALSE
0.833146	0.193198	0.176	0.141	1	Cd8a	Th CD4+	FALSE	TRUE	TRUE
0.833203	-0.182418	0.135	0.163	1	Ankrd10	Th CD4+	FALSE	FALSE	FALSE
0.834421	-0.111972	0.297	0.304	1	Ndufb1-ps	Th CD4+	FALSE	FALSE	FALSE
0.835264	0.121553	0.459	0.413	1	Esyt2	Th CD4+	FALSE	FALSE	FALSE
0.837873	0.073264	0.324	0.304	1	Stip1	Th CD4+	FALSE	FALSE	FALSE
0.839544	-0.0488027	0.203	0.228	1	Dcaf15	Th CD4+	FALSE	FALSE	FALSE
0.841217	-0.199418	0.351	0.359	1	Zc3h12a	Th CD4+	FALSE	FALSE	FALSE
0.842	0.0185407	0.5	0.478	1	Sub1	Th CD4+	TRUE	FALSE	FALSE
0.842482	-0.126308	0.446	0.489	1	Tra2a	Th CD4+	FALSE	FALSE	FALSE
0.846391	0.173645	0.311	0.272	1	Aamp	Th CD4+	FALSE	FALSE	FALSE
0.849427	-0.177137	0.297	0.337	1	Gramd4	Th CD4+	FALSE	FALSE	FALSE
0.850054	-0.12219	0.27	0.272	1	Lta4h	Th CD4+	FALSE	FALSE	FALSE
0.851213	0.090625	0.23	0.217	1	Ctsw	Th CD4+	FALSE	FALSE	FALSE
0.852136	0.0284654	0.554	0.533	1	Adgre5	Th CD4+	FALSE	TRUE	FALSE
0.855027	0.0524402	0.419	0.446	1	Gramd1a	Th CD4+	FALSE	FALSE	FALSE
0.855532	0.0599479	0.27	0.239	1	Pttg1ip	Th CD4+	FALSE	FALSE	FALSE
0.856802	-0.189562	0.081	0.076	1	Cks2	Th CD4+	FALSE	FALSE	FALSE
0.857485	0.145797	0.311	0.272	1	Ogdh	Th CD4+	FALSE	FALSE	FALSE
0.858711	0.0546073	0.905	0.88	1	Msn	Th CD4+	FALSE	FALSE	FALSE
0.858988	-0.184998	0.797	0.826	1	Gimap4	Th CD4+	FALSE	FALSE	FALSE
0.860505	0.0449739	0.405	0.424	1	Khdrbs1	Th CD4+	FALSE	FALSE	FALSE
0.860692	-0.0897068	0.297	0.337	1	Pabpn1	Th CD4+	FALSE	FALSE	FALSE
0.861901	-0.0784091	0.5	0.511	1	Ptma	Th CD4+	FALSE	FALSE	FALSE
0.86193	-0.0789075	0.365	0.38	1	Tor1aip2	Th CD4+	FALSE	FALSE	FALSE
0.861973	0.0967369	0.297	0.261	1	Cmas	Th CD4+	FALSE	FALSE	FALSE
0.862604	0.0184031	0.419	0.391	1	Coq10b	Th CD4+	FALSE	FALSE	FALSE
0.862767	0.200571	0.5	0.467	1	Hnrnpm	Th CD4+	FALSE	FALSE	FALSE
0.862944	0.114558	0.378	0.348	1	Tm9sf2	Th CD4+	FALSE	FALSE	FALSE
0.863177	-0.0404751	0.378	0.38	1	Rbm38	Th CD4+	FALSE	FALSE	FALSE
0.863592	0.0514844	0.432	0.391	1	Dnajb6	Th CD4+	FALSE	FALSE	FALSE
0.86393	0.119084	0.284	0.283	1	Acot2	Th CD4+	FALSE	FALSE	FALSE
0.864589	0.00142006	0.419	0.435	1	Fam102a	Th CD4+	FALSE	FALSE	FALSE
0.864711	0.218542	0.432	0.391	1	Vsir	Th CD4+	FALSE	TRUE	FALSE
0.864739	0.00770309	0.959	0.946	1	Stk17b	Th CD4+	FALSE	FALSE	FALSE
0.864903	0.169519	0.351	0.326	1	Actn4	Th CD4+	FALSE	FALSE	FALSE
0.866457	-0.0382059	0.811	0.815	1	Atp1b3	Th CD4+	FALSE	FALSE	FALSE
0.866729	-0.00442421	0.716	0.707	1	Gna13	Th CD4+	FALSE	FALSE	FALSE
0.86831	0.279629	0.23	0.217	1	Otud1	Th CD4+	FALSE	FALSE	FALSE
0.869076	-0.158344	0.216	0.25	1	Ehd3	Th CD4+	FALSE	FALSE	FALSE
0.870756	0.0707076	0.23	0.239	1	Prps1l3	Th CD4+	FALSE	FALSE	FALSE
0.872274	0.00226475	0.378	0.359	1	Tnfrsf18	Th CD4+	FALSE	FALSE	TRUE
0.87576	0.0353153	0.473	0.446	1	Birc6	Th CD4+	FALSE	FALSE	FALSE
0.876094	0.291334	0.216	0.185	1	Sh3bp1	Th CD4+	FALSE	FALSE	FALSE
0.877349	-0.00508236	0.851	0.848	1	Arhgef1	Th CD4+	FALSE	FALSE	FALSE
0.877793	0.149971	0.473	0.467	1	Kif21b	Th CD4+	FALSE	FALSE	FALSE
0.878589	-0.137279	0.135	0.141	1	Sidt1	Th CD4+	FALSE	FALSE	FALSE
0.880121	0.119384	0.527	0.5	1	Dock10	Th CD4+	FALSE	FALSE	FALSE
0.881527	0.0679594	0.851	0.859	1	Elf1	Th CD4+	TRUE	FALSE	FALSE
0.881628	0.0034832	0.5	0.522	1	Nxf1	Th CD4+	FALSE	FALSE	FALSE
0.884811	0.0812681	0.581	0.543	1	Gimap9	Th CD4+	FALSE	FALSE	FALSE
0.886756	0.121383	0.284	0.25	1	Gpr146	Th CD4+	FALSE	FALSE	FALSE
0.886893	0.105932	0.405	0.402	1	Nop56	Th CD4+	FALSE	FALSE	FALSE
0.888784	-0.241212	0.081	0.098	1	Tubb2b	Th CD4+	FALSE	FALSE	FALSE
0.889538	0.00572815	0.676	0.663	1	Rabac1	Th CD4+	FALSE	FALSE	FALSE
0.891706	0.0159518	0.284	0.304	1	Cwc15	Th CD4+	FALSE	FALSE	FALSE
0.892419	0.0745586	0.581	0.554	1	Bcl2l11	Th CD4+	FALSE	FALSE	FALSE
0.895543	-0.0448969	0.203	0.228	1	Frg1	Th CD4+	FALSE	FALSE	FALSE
0.898706	0.231704	0.338	0.304	1	Ep300	Th CD4+	FALSE	FALSE	FALSE
0.899166	-0.0596052	0.243	0.272	1	Sltm	Th CD4+	FALSE	FALSE	FALSE
0.899186	-0.0117259	0.432	0.446	1	S100a10	Th CD4+	FALSE	FALSE	FALSE
0.900152	-0.0605205	0.378	0.413	1	mt-Nd3	Th CD4+	FALSE	FALSE	FALSE
0.908458	-0.148125	0.419	0.424	1	Wasf2	Th CD4+	FALSE	FALSE	FALSE
0.908913	-0.134628	0.432	0.446	1	Chd1	Th CD4+	FALSE	FALSE	FALSE
0.911541	0.0698872	0.649	0.663	1	Il2rg	Th CD4+	FALSE	FALSE	FALSE
0.912724	0.195407	0.365	0.359	1	Rnps1	Th CD4+	FALSE	FALSE	FALSE
0.914605	0.0463495	0.851	0.848	1	mt-Co3	Th CD4+	FALSE	FALSE	FALSE
0.914802	-0.0658106	0.365	0.391	1	Malt1	Th CD4+	FALSE	FALSE	FALSE
0.91579	-0.269882	0.095	0.087	1	Trbv12-1	Th CD4+	FALSE	FALSE	FALSE
0.91639	-0.0800861	0.5	0.533	1	Sept6	Th CD4+	FALSE	FALSE	FALSE
0.917351	0.0778124	0.378	0.359	1	Ddx3y	Th CD4+	FALSE	FALSE	FALSE
0.918007	-0.106589	0.203	0.228	1	Ctla4	Th CD4+	FALSE	FALSE	TRUE
0.91839	-0.0584313	0.486	0.457	1	Smap2	Th CD4+	FALSE	FALSE	FALSE
0.918444	-0.0836976	0.054	0.065	1	Trdc	Th CD4+	FALSE	FALSE	FALSE
0.919342	-0.0303222	0.297	0.326	1	Bcas2	Th CD4+	FALSE	FALSE	FALSE
0.920687	0.14622	0.541	0.511	1	Polr1d	Th CD4+	FALSE	FALSE	FALSE
0.920711	0.10971	0.595	0.565	1	Cap1	Th CD4+	FALSE	FALSE	TRUE
0.921017	-0.110526	0.338	0.315	1	Pja1	Th CD4+	FALSE	FALSE	FALSE
0.921498	0.137692	0.149	0.13	1	Ap1ar	Th CD4+	FALSE	FALSE	FALSE
0.921965	0.114912	0.473	0.457	1	Trbc1	Th CD4+	FALSE	FALSE	FALSE
0.922624	0.0285313	0.351	0.359	1	Klhl6	Th CD4+	FALSE	FALSE	FALSE
0.922889	0.10181	0.541	0.511	1	Capzb	Th CD4+	FALSE	FALSE	FALSE
0.922972	0.184902	0.5	0.489	1	Gpr171	Th CD4+	FALSE	FALSE	FALSE
0.923179	-0.111311	0.581	0.598	1	Ppp6r1	Th CD4+	FALSE	FALSE	FALSE
0.923263	-0.0738745	0.892	0.88	1	mt-Co1	Th CD4+	FALSE	FALSE	FALSE
0.923507	0.100365	0.676	0.663	1	Npm1	Th CD4+	FALSE	FALSE	FALSE
0.925528	0.0787292	0.527	0.5	1	Ss18	Th CD4+	FALSE	FALSE	FALSE
0.925842	-0.0718259	0.392	0.391	1	Wsb1	Th CD4+	FALSE	FALSE	FALSE
0.9262	-0.0708142	0.459	0.489	1	Tut7	Th CD4+	FALSE	FALSE	FALSE
0.926328	0.0517724	0.081	0.098	1	Litaf	Th CD4+	TRUE	FALSE	FALSE
0.927986	-0.0893392	0.257	0.283	1	Plec	Th CD4+	FALSE	FALSE	FALSE
0.930555	0.0477708	0.23	0.207	1	Ecm1	Th CD4+	FALSE	FALSE	FALSE
0.930861	-0.141431	0.351	0.359	1	Atp6v0d1	Th CD4+	FALSE	FALSE	FALSE
0.933165	-0.144864	0.203	0.207	1	Foxo4	Th CD4+	TRUE	FALSE	FALSE
0.933514	-0.0187522	0.351	0.348	1	Ssr4	Th CD4+	FALSE	FALSE	FALSE
0.93586	0.097829	0.486	0.467	1	Pcbp1	Th CD4+	FALSE	FALSE	FALSE
0.936418	-0.108251	0.378	0.391	1	Zfand3	Th CD4+	FALSE	FALSE	FALSE
0.93643	0.0220602	0.405	0.391	1	Tnks2	Th CD4+	FALSE	FALSE	FALSE
0.936571	-0.137408	0.216	0.239	1	Usp12	Th CD4+	FALSE	FALSE	FALSE
0.936583	0.0659474	0.311	0.293	1	Mdm2	Th CD4+	FALSE	FALSE	FALSE
0.936953	-0.0886094	0.311	0.337	1	Rnf114	Th CD4+	FALSE	FALSE	FALSE
0.938052	0.00380172	0.568	0.543	1	Zfp281	Th CD4+	TRUE	FALSE	FALSE
0.938088	-0.0014845	1	1	1	Eef1a1	Th CD4+	FALSE	FALSE	FALSE
0.938969	0.00278833	0.419	0.402	1	Tspan13	Th CD4+	FALSE	FALSE	FALSE
0.939863	-0.172911	0.162	0.152	1	Gata3	Th CD4+	TRUE	FALSE	FALSE
0.940282	0.113381	0.351	0.326	1	Tial1	Th CD4+	FALSE	FALSE	FALSE
0.940511	-0.083961	0.365	0.37	1	Tle3	Th CD4+	FALSE	FALSE	FALSE
0.940702	-0.0558904	0.365	0.391	1	Lrp10	Th CD4+	FALSE	FALSE	FALSE
0.940801	-0.0659613	0.365	0.391	1	Impdh2	Th CD4+	FALSE	FALSE	FALSE
0.94274	-0.0124161	0.473	0.467	1	Pcbp2	Th CD4+	FALSE	FALSE	FALSE
0.94365	-0.0272913	0.811	0.804	1	Lat	Th CD4+	FALSE	FALSE	FALSE
0.94672	-0.0596707	0.351	0.348	1	Mycbp2	Th CD4+	FALSE	FALSE	FALSE
0.946873	-0.0706085	0.27	0.293	1	Hspe1	Th CD4+	FALSE	FALSE	FALSE
0.94762	-0.140404	0.149	0.163	1	Kcnn4	Th CD4+	FALSE	FALSE	FALSE
0.947705	-0.0189787	0.405	0.38	1	Dnajb1	Th CD4+	FALSE	FALSE	FALSE
0.948895	0.0234762	0.27	0.283	1	Ikbke	Th CD4+	FALSE	FALSE	FALSE
0.949089	-0.0135427	0.514	0.511	1	Mapk1	Th CD4+	FALSE	FALSE	FALSE
0.949486	0.0896696	0.446	0.435	1	Fam117b	Th CD4+	FALSE	FALSE	FALSE
0.950626	0.0457755	0.649	0.641	1	mt-Nd5	Th CD4+	FALSE	FALSE	FALSE
0.950854	0.128865	0.378	0.359	1	Ap2m1	Th CD4+	FALSE	FALSE	FALSE
0.951431	-0.121541	0.608	0.63	1	Odc1	Th CD4+	FALSE	FALSE	FALSE
0.954149	0.0493555	0.905	0.891	1	Cd3e	Th CD4+	FALSE	FALSE	FALSE
0.955326	0.0239214	0.5	0.5	1	Trir	Th CD4+	FALSE	FALSE	FALSE
0.955345	0.0847483	0.27	0.25	1	Nfkbiz	Th CD4+	FALSE	FALSE	FALSE
0.956321	0.0892129	0.662	0.641	1	Fam49b	Th CD4+	FALSE	FALSE	FALSE
0.956773	-0.00799882	0.27	0.283	1	Med1	Th CD4+	FALSE	FALSE	FALSE
0.958007	-0.0390101	1	1	1	Ets1	Th CD4+	TRUE	FALSE	FALSE
0.958236	-0.16494	0.338	0.359	1	Rbm14	Th CD4+	FALSE	FALSE	FALSE
0.961946	0.00304098	0.203	0.196	1	Dlgap4	Th CD4+	FALSE	FALSE	FALSE
0.962798	-0.002427	0.905	0.913	1	P2ry10	Th CD4+	FALSE	FALSE	FALSE
0.963583	0.00655912	0.784	0.772	1	Cdkn1b	Th CD4+	FALSE	FALSE	FALSE
0.964079	0.283415	0.041	0.033	1	Trbv26	Th CD4+	FALSE	FALSE	FALSE
0.964604	0.0677698	0.257	0.239	1	Arnt	Th CD4+	TRUE	FALSE	FALSE
0.964906	0.0305846	0.378	0.37	1	Fkbp8	Th CD4+	FALSE	FALSE	FALSE
0.965503	-0.0409596	0.351	0.37	1	Pik3r5	Th CD4+	FALSE	FALSE	FALSE
0.96606	0.114401	0.297	0.315	1	Cd40lg	Th CD4+	FALSE	TRUE	FALSE
0.966251	0.0718582	0.378	0.359	1	Dnajb9	Th CD4+	FALSE	FALSE	FALSE
0.966658	0.10625	0.27	0.261	1	Ube2g1	Th CD4+	FALSE	FALSE	FALSE
0.968	-0.0827336	0.919	0.913	1	Emb	Th CD4+	FALSE	FALSE	FALSE
0.96829	-0.0351564	0.676	0.674	1	Chd2	Th CD4+	FALSE	FALSE	FALSE
0.969908	-0.0332581	0.27	0.261	1	Ppp1r9b	Th CD4+	FALSE	FALSE	FALSE
0.970688	-0.047861	0.5	0.511	1	Aebp2	Th CD4+	TRUE	FALSE	FALSE
0.972401	-0.0747754	0.324	0.337	1	Wbp2	Th CD4+	FALSE	FALSE	FALSE
0.973498	-0.0555304	0.878	0.87	1	Arhgdib	Th CD4+	FALSE	FALSE	FALSE
0.976956	-0.076907	0.311	0.326	1	Sugt1	Th CD4+	FALSE	FALSE	FALSE
0.979547	-0.0146501	0.473	0.467	1	Tex2	Th CD4+	FALSE	FALSE	FALSE
0.981127	-0.0344118	0.5	0.511	1	Lbr	Th CD4+	FALSE	FALSE	FALSE
0.984728	0.0866485	0.446	0.435	1	Sf3b6	Th CD4+	FALSE	FALSE	FALSE
0.984851	-0.032192	0.338	0.348	1	Il17ra	Th CD4+	FALSE	FALSE	FALSE
0.985351	-0.0373858	0.378	0.391	1	Ctss	Th CD4+	FALSE	FALSE	FALSE
0.987666	0.117692	0.392	0.391	1	Prdm2	Th CD4+	TRUE	FALSE	FALSE
0.989068	0.0489618	0.662	0.652	1	Ptpn18	Th CD4+	FALSE	FALSE	FALSE
0.989717	-0.0201087	0.23	0.239	1	Nedd8	Th CD4+	FALSE	FALSE	FALSE
0.990253	0.0123687	0.284	0.283	1	Cd8b1	Th CD4+	FALSE	FALSE	TRUE
0.990295	-0.0489237	0.919	0.924	1	Rac2	Th CD4+	FALSE	FALSE	FALSE
0.992364	0.0969224	0.581	0.576	1	Sh3bgrl3	Th CD4+	FALSE	FALSE	FALSE
0.994562	-0.0220398	0.243	0.25	1	Atp6v0e	Th CD4+	FALSE	FALSE	FALSE
0.995388	0.0166802	0.568	0.565	1	Srebf2	Th CD4+	TRUE	FALSE	FALSE
0.997425	-0.0275272	0.473	0.467	1	Fmnl1	Th CD4+	FALSE	FALSE	FALSE
0.99819	-0.0355103	0.838	0.837	1	Selplg	Th CD4+	FALSE	TRUE	FALSE
0.998704	-0.00962334	0.351	0.348	1	Hif1a	Th CD4+	TRUE	FALSE	FALSE
0.999443	0.0441952	0.622	0.62	1	Ski	Th CD4+	FALSE	FALSE	FALSE
0.99997	-0.069471	0.5	0.5	1	Map3k1	Th CD4+	FALSE	FALSE	FALSE

## Sheet: Treg
p_val	avg_log2FC	pct.1	pct.2	p_val_adj	gene	ident	transcription_factor	ligand	receptor	cell_type_leiden_main	cell_type_leiden_fine
0.00017237	1.15222	1	0.718	0.15565	Ifngr1	Treg	FALSE	FALSE	FALSE
0.000313442	2.47692	0.684	0.154	0.283038	Lmna	Treg	FALSE	FALSE	FALSE
0.000854319	-2.02056	0.158	0.667	0.77145	Il6st	Treg	FALSE	FALSE	FALSE
0.00123643	-3.33782	0.053	0.462	1	Cxcr5	Treg	FALSE	FALSE	TRUE
0.00153557	-2.00943	0.263	0.718	1	Ctsb	Treg	FALSE	FALSE	FALSE
0.00170806	1.19669	0.895	0.436	1	Eef1b2	Treg	FALSE	FALSE	FALSE
0.00180011	-2.02571	0.158	0.615	1	Bcl6	Treg	TRUE	FALSE	FALSE
0.00219047	-1.7918	0.211	0.667	1	Rnf4	Treg	FALSE	FALSE	FALSE
0.00238251	1.37577	0.947	0.718	1	Dusp5	Treg	FALSE	FALSE	FALSE
0.00267114	-2.65852	0	0.282	1	Fam43a	Treg	FALSE	FALSE	FALSE
0.00352888	-1.97004	0.105	0.538	1	Tap1	Treg	FALSE	FALSE	FALSE
0.00506556	-1.63627	0.105	0.513	1	Tox	Treg	TRUE	FALSE	FALSE
0.0051713	1.50992	0.789	0.41	1	Esyt1	Treg	FALSE	FALSE	FALSE
0.00566395	1.11365	0.895	0.487	1	Ahnak	Treg	FALSE	FALSE	FALSE
0.00669138	-0.825762	0.579	0.923	1	Fyb	Treg	FALSE	FALSE	FALSE
0.00686152	1.49347	0.842	0.564	1	Id2	Treg	TRUE	FALSE	FALSE
0.00691003	-1.34099	0.368	0.769	1	Nfkb1	Treg	TRUE	FALSE	FALSE
0.007849	-2.76282	0	0.231	1	Lag3	Treg	FALSE	FALSE	FALSE
0.00795728	0.654989	0.632	0.231	1	Inpp5d	Treg	FALSE	FALSE	FALSE
0.00884646	1.05622	0.947	0.692	1	Klf6	Treg	TRUE	FALSE	FALSE
0.0107466	-1.70902	0.105	0.487	1	Izumo1r	Treg	FALSE	FALSE	FALSE
0.0109979	-1.35416	0.263	0.667	1	Top1	Treg	FALSE	FALSE	FALSE
0.0115352	0.0469047	0.947	0.667	1	Arhgap45	Treg	FALSE	FALSE	FALSE
0.0115914	1.19903	0.789	0.385	1	Mapkapk2	Treg	FALSE	FALSE	FALSE
0.011592	-2.45525	0.263	0.564	1	Stx11	Treg	FALSE	FALSE	FALSE
0.0128511	-1.18315	0.684	0.923	1	Fyn	Treg	FALSE	FALSE	FALSE
0.0128731	1.15918	0.737	0.333	1	Smad7	Treg	TRUE	FALSE	FALSE
0.014441	-1.51214	0.263	0.641	1	Rnf145	Treg	FALSE	FALSE	FALSE
0.0162441	0.446441	0.895	0.538	1	Sod1	Treg	FALSE	FALSE	FALSE
0.0186913	-2.0421	0.316	0.667	1	Rel	Treg	TRUE	FALSE	FALSE
0.0192618	-1.34079	0.421	0.769	1	Cd6	Treg	FALSE	TRUE	TRUE
0.0193167	-1.36733	0.211	0.59	1	Hnrnpu	Treg	FALSE	FALSE	FALSE
0.0205335	-1.53248	0.421	0.718	1	Vgll4	Treg	FALSE	FALSE	FALSE
0.0208544	-1.42318	0.263	0.641	1	Cdk17	Treg	FALSE	FALSE	FALSE
0.0216797	-1.89476	0.158	0.487	1	Tiam1	Treg	FALSE	FALSE	FALSE
0.0218924	-0.69358	1	0.974	1	Shisa5	Treg	FALSE	FALSE	FALSE
0.021927	1.1279	0.789	0.436	1	Anxa6	Treg	FALSE	FALSE	FALSE
0.0227514	-0.566293	0.053	0.308	1	Tubb2a	Treg	FALSE	FALSE	FALSE
0.0228169	-1.89179	0.316	0.59	1	Satb1	Treg	TRUE	FALSE	FALSE
0.023449	0.413489	0.842	0.513	1	Itgb7	Treg	FALSE	FALSE	FALSE
0.0234875	-0.880999	0.263	0.641	1	Heca	Treg	FALSE	FALSE	FALSE
0.0260051	-1.64272	0.158	0.513	1	Ier5l	Treg	FALSE	FALSE	FALSE
0.027084	-1.95446	0.105	0.41	1	Bcas2	Treg	FALSE	FALSE	FALSE
0.0301997	-2.1734	0.158	0.41	1	Stat5a	Treg	TRUE	FALSE	FALSE
0.030264	-1.20501	0.368	0.692	1	Papola	Treg	FALSE	FALSE	FALSE
0.0303332	1.33198	0.632	0.333	1	Grap2	Treg	FALSE	FALSE	FALSE
0.0315591	-1.84504	0.158	0.462	1	Spcs3	Treg	FALSE	FALSE	FALSE
0.0325791	-1.59004	0.474	0.769	1	Cxcr4	Treg	FALSE	FALSE	TRUE
0.0330495	-0.17995	0.684	0.385	1	Nabp1	Treg	FALSE	FALSE	FALSE
0.0338454	-1.90184	0.053	0.333	1	Sgk1	Treg	FALSE	FALSE	FALSE
0.0341405	0.712494	1	0.846	1	Vps37b	Treg	FALSE	FALSE	FALSE
0.0342463	-2.10307	0.105	0.385	1	Ipmk	Treg	FALSE	FALSE	FALSE
0.0369601	-0.717518	0.158	0.487	1	Ybx1	Treg	TRUE	FALSE	FALSE
0.0373609	1.44998	0.474	0.154	1	Emp1	Treg	FALSE	FALSE	FALSE
0.0373857	-1.40712	0.263	0.615	1	Xpo1	Treg	FALSE	FALSE	FALSE
0.0374204	-1.99996	0.158	0.462	1	Smco4	Treg	FALSE	FALSE	FALSE
0.0389632	1.01885	0.789	0.821	1	Zfp36l2	Treg	TRUE	FALSE	FALSE
0.0394395	0.971776	0.684	0.333	1	Cdc37	Treg	FALSE	FALSE	FALSE
0.0396646	-1.51495	0.158	0.487	1	Srsf6	Treg	FALSE	FALSE	FALSE
0.0411395	-0.483898	0.789	0.59	1	Ramp3	Treg	FALSE	FALSE	FALSE
0.0414699	0.578867	0.842	0.513	1	Ifrd1	Treg	FALSE	FALSE	FALSE
0.0445149	2.03662	0.316	0.128	1	Ier5	Treg	FALSE	FALSE	FALSE
0.0477782	-0.728426	0.842	0.974	1	Fth1	Treg	FALSE	FALSE	FALSE
0.0481269	-1.28059	0.316	0.615	1	Mier1	Treg	TRUE	FALSE	FALSE
0.0532465	1.38064	0.632	0.385	1	Il4ra	Treg	FALSE	FALSE	TRUE
0.053841	-1.57605	0.158	0.462	1	Emg1	Treg	FALSE	FALSE	FALSE
0.0552666	-0.900027	0.526	0.821	1	Uba1	Treg	FALSE	FALSE	FALSE
0.0574318	1.29847	0.632	0.513	1	Tob1	Treg	FALSE	FALSE	FALSE
0.0574445	-1.6408	0.158	0.462	1	H1f0	Treg	FALSE	FALSE	FALSE
0.0592581	-0.859155	0.421	0.744	1	Spn	Treg	FALSE	FALSE	TRUE
0.0595446	-0.819221	0.368	0.692	1	Nfatc3	Treg	TRUE	FALSE	FALSE
0.0627395	0.900412	0.842	0.59	1	Ppp1r15a	Treg	FALSE	FALSE	FALSE
0.0679898	0.353576	0.895	0.615	1	Brd4	Treg	FALSE	FALSE	FALSE
0.0687068	1.75837	0.579	0.308	1	Tor1aip1	Treg	FALSE	FALSE	FALSE
0.0690779	-1.08643	0.368	0.641	1	Slc38a1	Treg	FALSE	FALSE	FALSE
0.0696874	-1.77707	0.263	0.462	1	Tnfsf8	Treg	FALSE	TRUE	FALSE
0.0759813	-1.89784	0.211	0.333	1	Myb	Treg	TRUE	FALSE	FALSE
0.0775981	-1.02185	0.421	0.718	1	mt-Cytb	Treg	FALSE	FALSE	FALSE
0.0791178	-1.3152	0.263	0.564	1	Raf1	Treg	FALSE	FALSE	FALSE
0.0813908	0.96162	0.895	0.692	1	Gimap4	Treg	FALSE	FALSE	FALSE
0.081451	1.03751	0.632	0.41	1	Uqcrfs1	Treg	FALSE	FALSE	FALSE
0.0819742	-1.2005	0.421	0.667	1	Dgkz	Treg	FALSE	FALSE	FALSE
0.0821849	1.26075	0.632	0.385	1	Got1	Treg	FALSE	FALSE	FALSE
0.0823856	-0.436907	0.421	0.718	1	Gnas	Treg	FALSE	FALSE	FALSE
0.0825782	-0.663908	0.474	0.359	1	Kif21b	Treg	FALSE	FALSE	FALSE
0.0845422	0.588424	0.421	0.564	1	Zfp36	Treg	FALSE	FALSE	FALSE
0.0861198	0.0967349	0.316	0.538	1	Pde4b	Treg	FALSE	FALSE	FALSE
0.0876774	1.24674	0.579	0.385	1	Pde4d	Treg	FALSE	FALSE	FALSE
0.0883963	-0.995429	0.632	0.615	1	Il2rb	Treg	FALSE	FALSE	FALSE
0.0894211	-1.48597	0.158	0.436	1	Hadhb	Treg	FALSE	FALSE	FALSE
0.0914506	1.34861	0.579	0.282	1	S100a4	Treg	FALSE	FALSE	FALSE
0.0916142	-0.936832	0.316	0.615	1	Macf1	Treg	FALSE	FALSE	FALSE
0.0920224	1.01286	0.579	0.282	1	Kars	Treg	FALSE	FALSE	FALSE
0.0922129	0.659148	0.895	0.641	1	Naca	Treg	FALSE	FALSE	FALSE
0.0926384	-0.49018	0.158	0.436	1	Ppm1b	Treg	FALSE	FALSE	FALSE
0.0935842	-0.460894	0.263	0.538	1	Tpr	Treg	FALSE	FALSE	FALSE
0.0960041	-1.07152	0.474	0.692	1	Ptk2b	Treg	FALSE	FALSE	FALSE
0.0973025	0.669458	0.684	0.385	1	Crip1	Treg	FALSE	FALSE	FALSE
0.0977328	-0.758048	0.368	0.667	1	Tram1	Treg	FALSE	FALSE	FALSE
0.0980077	0.685103	0.632	0.333	1	Susd6	Treg	FALSE	FALSE	FALSE
0.0993832	1.06693	0.526	0.385	1	S1pr4	Treg	FALSE	FALSE	FALSE
0.0999832	1.21404	0.579	0.308	1	Tsc22d3	Treg	TRUE	FALSE	FALSE
0.100238	0.553083	1	0.872	1	Tmsb10	Treg	FALSE	FALSE	FALSE
0.103224	0.913332	0.579	0.615	1	Nfkbia	Treg	FALSE	FALSE	FALSE
0.104	1.00503	0.737	0.538	1	Rab8b	Treg	FALSE	FALSE	FALSE
0.106687	1.16077	0.474	0.205	1	Tut4	Treg	FALSE	FALSE	FALSE
0.10904	0.339594	0.474	0.231	1	Atn1	Treg	FALSE	FALSE	FALSE
0.109614	0.215543	0.368	0.154	1	Hmgcs1	Treg	FALSE	FALSE	FALSE
0.110452	-0.288422	1	0.897	1	Itk	Treg	FALSE	FALSE	FALSE
0.110869	1.34299	0.368	0.128	1	Ctsw	Treg	FALSE	FALSE	FALSE
0.111046	0.722922	0.895	0.692	1	S100a10	Treg	FALSE	FALSE	FALSE
0.113068	0.923667	0.789	0.538	1	Vasp	Treg	FALSE	FALSE	FALSE
0.113525	-0.774147	0.737	0.897	1	Cd82	Treg	FALSE	FALSE	FALSE
0.114216	1.03576	0.842	0.692	1	Nsd3	Treg	FALSE	FALSE	FALSE
0.115155	0.730663	0.947	0.795	1	H2-Q7	Treg	FALSE	TRUE	FALSE
0.115985	-1.72403	0.053	0.256	1	Dhrs3	Treg	FALSE	FALSE	FALSE
0.116572	1.30735	0.526	0.256	1	Emp3	Treg	FALSE	FALSE	FALSE
0.116817	0.275793	0.842	0.59	1	Ago2	Treg	FALSE	FALSE	FALSE
0.120054	-1.67933	0.105	0.333	1	Cyfip1	Treg	FALSE	FALSE	FALSE
0.121855	0.701636	0.684	0.667	1	Nrip1	Treg	FALSE	FALSE	FALSE
0.12454	-1.13246	0.263	0.538	1	Vcp	Treg	FALSE	FALSE	FALSE
0.125599	-1.50052	0.316	0.564	1	Ighm	Treg	FALSE	FALSE	TRUE
0.128085	0.830809	0.842	0.744	1	Hspa8	Treg	FALSE	FALSE	FALSE
0.128582	0.454357	0.684	0.41	1	Selplg	Treg	FALSE	TRUE	FALSE
0.128636	0.986453	0.579	0.308	1	Ndel1	Treg	FALSE	FALSE	FALSE
0.128968	0.574099	0.842	0.59	1	Fxyd5	Treg	FALSE	FALSE	FALSE
0.129287	-0.598085	1	1	1	Srgn	Treg	FALSE	FALSE	FALSE
0.130401	-0.937312	0.421	0.692	1	Ltb	Treg	FALSE	FALSE	FALSE
0.131605	-1.35929	0.263	0.436	1	Lrig1	Treg	FALSE	FALSE	FALSE
0.13263	0.262967	0.789	0.538	1	Cnn2	Treg	FALSE	FALSE	FALSE
0.132693	-1.12341	0.421	0.564	1	Stat3	Treg	TRUE	FALSE	FALSE
0.132694	-1.7027	0.053	0.256	1	Angptl2	Treg	FALSE	TRUE	FALSE
0.136742	0.765793	0.684	0.41	1	Dennd4a	Treg	FALSE	FALSE	FALSE
0.136761	0.0910362	0.737	0.513	1	Rgs2	Treg	FALSE	FALSE	FALSE
0.137093	-1.19506	0.368	0.615	1	Bcl11b	Treg	FALSE	FALSE	FALSE
0.138244	-0.854207	0.474	0.692	1	Stat4	Treg	TRUE	FALSE	FALSE
0.138344	-0.302365	0.105	0.282	1	Slc38a2	Treg	FALSE	FALSE	FALSE
0.138637	1.10495	0.737	0.487	1	Vim	Treg	FALSE	FALSE	FALSE
0.140496	0.234613	0.895	0.667	1	mt-Nd1	Treg	FALSE	FALSE	FALSE
0.141829	0.45948	0.684	0.41	1	Mxd1	Treg	TRUE	FALSE	FALSE
0.142604	-0.840547	0.316	0.59	1	M6pr	Treg	FALSE	FALSE	FALSE
0.14438	2.38518	0.316	0.103	1	Ccl5	Treg	FALSE	TRUE	FALSE
0.146564	-0.123242	0.632	0.462	1	Ifi27l2a	Treg	FALSE	FALSE	FALSE
0.14808	-1.50433	0.421	0.462	1	Batf	Treg	TRUE	FALSE	FALSE
0.15562	-0.590433	0.789	0.795	1	Ptbp1	Treg	FALSE	FALSE	FALSE
0.157733	-1.78765	0.053	0.231	1	Gstp3	Treg	FALSE	FALSE	FALSE
0.158032	-0.13619	0.526	0.359	1	Rapgef6	Treg	FALSE	FALSE	FALSE
0.159208	-0.83303	0.526	0.718	1	Gdi2	Treg	FALSE	FALSE	FALSE
0.161849	-0.780632	0.421	0.41	1	Adora2a	Treg	FALSE	FALSE	TRUE
0.161962	0.939847	0.737	0.513	1	Lnpep	Treg	FALSE	FALSE	FALSE
0.162663	0.489978	0.789	0.538	1	Cnbp	Treg	TRUE	FALSE	FALSE
0.164648	0.468557	1	0.923	1	Rap1b	Treg	FALSE	FALSE	FALSE
0.167052	0.823011	0.842	0.667	1	Nr4a1	Treg	TRUE	FALSE	FALSE
0.168623	1.26375	0.368	0.385	1	Cbx4	Treg	FALSE	FALSE	FALSE
0.169711	1.81595	0.263	0.077	1	Nkg7	Treg	FALSE	FALSE	FALSE
0.170298	-1.0619	0.368	0.615	1	Purb	Treg	TRUE	FALSE	FALSE
0.171295	-0.860223	0.474	0.692	1	Ppia	Treg	FALSE	FALSE	FALSE
0.17329	0.235838	1	0.872	1	Junb	Treg	TRUE	FALSE	FALSE
0.175254	-0.259049	0.789	0.641	1	Esyt2	Treg	FALSE	FALSE	FALSE
0.175916	-0.854151	0.632	0.667	1	Hif1a	Treg	TRUE	FALSE	FALSE
0.177551	-0.269285	0.737	0.923	1	Sik1	Treg	FALSE	FALSE	FALSE
0.178159	-0.686958	0.789	0.846	1	Jak2	Treg	FALSE	FALSE	FALSE
0.178562	0.801466	0.579	0.513	1	Aup1	Treg	FALSE	FALSE	FALSE
0.178855	-1.20994	0.368	0.564	1	Jarid2	Treg	TRUE	FALSE	FALSE
0.179292	-1.0729	0.368	0.59	1	Birc3	Treg	FALSE	FALSE	FALSE
0.179738	-1.0842	0.421	0.59	1	Trip12	Treg	FALSE	FALSE	FALSE
0.179835	0.925265	0.632	0.385	1	Sorl1	Treg	FALSE	FALSE	FALSE
0.18094	0.855586	0.737	0.513	1	Ptpn18	Treg	FALSE	FALSE	FALSE
0.18154	0.699596	0.737	0.487	1	Ezr	Treg	FALSE	FALSE	FALSE
0.18181	-1.77443	0.211	0.41	1	Hopx	Treg	TRUE	FALSE	FALSE
0.18318	0.445237	0.895	0.692	1	S100a11	Treg	FALSE	FALSE	FALSE
0.187344	-0.81154	0.263	0.513	1	Eif4ebp2	Treg	FALSE	FALSE	FALSE
0.187708	-0.609747	0.632	0.538	1	Stat1	Treg	TRUE	FALSE	FALSE
0.18864	-0.0811468	0.579	0.385	1	Insig1	Treg	FALSE	FALSE	FALSE
0.18911	0.62609	0.737	0.538	1	Srrm2	Treg	FALSE	FALSE	FALSE
0.190941	-0.975617	0.158	0.385	1	Ctps2	Treg	FALSE	FALSE	FALSE
0.191623	0.438708	0.947	0.795	1	mt-Atp8	Treg	FALSE	FALSE	FALSE
0.191826	0.419114	1	0.949	1	Fau	Treg	FALSE	FALSE	FALSE
0.192277	0.715458	0.895	0.692	1	Cap1	Treg	FALSE	FALSE	TRUE
0.192946	0.294572	0.316	0.462	1	Wdr82	Treg	FALSE	FALSE	FALSE
0.193212	-0.970243	0.158	0.385	1	Tox2	Treg	TRUE	FALSE	FALSE
0.196602	-0.15428	0.632	0.846	1	Celf2	Treg	FALSE	FALSE	FALSE
0.196623	0.868767	0.526	0.282	1	Rsrc2	Treg	FALSE	FALSE	FALSE
0.197239	-0.331344	0.842	0.974	1	Cd53	Treg	FALSE	FALSE	FALSE
0.201235	0.0488648	0.526	0.308	1	Mxd4	Treg	TRUE	FALSE	FALSE
0.201297	-1.74728	0.158	0.308	1	Cd83	Treg	FALSE	FALSE	FALSE
0.201537	0.0485878	0.684	0.462	1	Tcf7	Treg	TRUE	FALSE	FALSE
0.201827	0.704374	0.579	0.333	1	Ccnd2	Treg	FALSE	FALSE	FALSE
0.203215	0.168601	0.737	0.538	1	Snx18	Treg	FALSE	FALSE	FALSE
0.205777	-1.82952	0.105	0.256	1	Tent5a	Treg	FALSE	FALSE	FALSE
0.209946	0.210404	0.789	0.564	1	Rhog	Treg	FALSE	FALSE	FALSE
0.210046	0.499272	0.737	0.769	1	P2ry10	Treg	FALSE	FALSE	FALSE
0.212258	0.886733	0.632	0.41	1	Rab21	Treg	FALSE	FALSE	FALSE
0.221067	0.879892	0.579	0.462	1	Sf3b2	Treg	FALSE	FALSE	FALSE
0.222185	-1.20026	0.211	0.436	1	Ugcg	Treg	FALSE	FALSE	FALSE
0.225082	1.12096	0.368	0.179	1	Cpm	Treg	FALSE	FALSE	FALSE
0.225265	-0.806272	0.895	0.949	1	Ptpn22	Treg	FALSE	FALSE	FALSE
0.227442	-0.467396	0.316	0.538	1	Rhoa	Treg	FALSE	FALSE	FALSE
0.227679	0.368308	0.789	0.564	1	Psenen	Treg	FALSE	FALSE	FALSE
0.229081	-0.89077	0.211	0.436	1	Eprs	Treg	FALSE	FALSE	FALSE
0.229416	-0.983742	0.211	0.436	1	Dnajc3	Treg	FALSE	FALSE	FALSE
0.229536	-0.714768	0.211	0.436	1	Kif5b	Treg	FALSE	FALSE	FALSE
0.230196	-0.0595032	0.316	0.513	1	Nsd1	Treg	FALSE	FALSE	FALSE
0.232314	-1.07321	0.316	0.487	1	Elk4	Treg	TRUE	FALSE	FALSE
0.232418	-0.928198	0.421	0.641	1	Trib2	Treg	FALSE	FALSE	FALSE
0.23364	-0.212566	1	0.923	1	Itm2b	Treg	FALSE	FALSE	FALSE
0.23467	0.684572	0.684	0.513	1	Npm1	Treg	FALSE	FALSE	FALSE
0.238191	0.642686	0.526	0.308	1	Csnk1g2	Treg	FALSE	FALSE	FALSE
0.239982	-0.731987	0.579	0.487	1	Rnf19b	Treg	FALSE	FALSE	FALSE
0.240258	-0.697491	0.526	0.718	1	Map1lc3b	Treg	FALSE	FALSE	FALSE
0.242145	-1.20219	0.211	0.385	1	Pkp3	Treg	FALSE	FALSE	FALSE
0.242467	-0.0783535	1	0.897	1	Cd3e	Treg	FALSE	FALSE	FALSE
0.24439	-0.571727	0.526	0.744	1	Nfkb2	Treg	TRUE	FALSE	FALSE
0.245448	-0.194626	0.579	0.462	1	Mta2	Treg	TRUE	FALSE	FALSE
0.245925	0.680835	0.316	0.359	1	Irs2	Treg	FALSE	FALSE	FALSE
0.247078	0.783218	0.789	0.667	1	Pik3r1	Treg	FALSE	FALSE	FALSE
0.248868	0.603179	0.684	0.692	1	Stk24	Treg	FALSE	FALSE	FALSE
0.249604	-0.284193	1	0.923	1	Jund	Treg	TRUE	FALSE	FALSE
0.250532	0.725957	0.737	0.538	1	Hsp90ab1	Treg	FALSE	FALSE	FALSE
0.251309	0.75408	0.895	0.795	1	Fam107b	Treg	FALSE	FALSE	FALSE
0.258252	0.436623	0.789	0.872	1	Pim1	Treg	FALSE	FALSE	FALSE
0.259969	-0.561084	0.526	0.744	1	Cdkn1b	Treg	FALSE	FALSE	FALSE
0.26215	-0.49493	0.474	0.692	1	Serf2	Treg	FALSE	FALSE	FALSE
0.262191	-0.93041	0.158	0.359	1	Gltp	Treg	FALSE	FALSE	FALSE
0.262797	0.0324792	0.368	0.538	1	Serbp1	Treg	FALSE	FALSE	FALSE
0.262943	0.79748	0.684	0.462	1	Arhgap9	Treg	FALSE	FALSE	FALSE
0.263014	0.711025	0.474	0.256	1	Rnf166	Treg	FALSE	FALSE	FALSE
0.263886	-1.0883	0.158	0.359	1	Coq8a	Treg	FALSE	FALSE	FALSE
0.26497	0.507942	0.368	0.59	1	Gadd45b	Treg	FALSE	FALSE	FALSE
0.266409	0.768968	0.789	0.641	1	Anp32a	Treg	FALSE	FALSE	FALSE
0.267024	-0.381766	0.737	0.718	1	Stat5b	Treg	TRUE	FALSE	FALSE
0.269122	0.0698002	0.684	0.513	1	Hcls1	Treg	FALSE	FALSE	FALSE
0.27064	-0.779214	0.474	0.692	1	Tpm4	Treg	FALSE	FALSE	FALSE
0.273149	-0.349225	0.579	0.538	1	Isy1	Treg	FALSE	FALSE	FALSE
0.273269	-0.619784	0.526	0.692	1	Ppp4r2	Treg	FALSE	FALSE	FALSE
0.273969	-0.697824	0.316	0.538	1	Cdk2ap2	Treg	FALSE	FALSE	FALSE
0.274506	0.817394	0.474	0.282	1	Epsti1	Treg	FALSE	FALSE	FALSE
0.274625	-0.547173	0.947	0.949	1	Icos	Treg	FALSE	FALSE	TRUE
0.274903	-0.502084	0.421	0.641	1	Ppp2r5c	Treg	FALSE	FALSE	FALSE
0.274935	-0.412223	0.684	0.667	1	Limd2	Treg	FALSE	FALSE	FALSE
0.275448	-0.109514	0.895	0.769	1	Gpr132	Treg	FALSE	FALSE	FALSE
0.278407	0.539613	0.632	0.41	1	Tagln2	Treg	FALSE	FALSE	FALSE
0.278706	-0.529841	0.474	0.692	1	Hnrnpk	Treg	FALSE	FALSE	FALSE
0.279593	-0.421674	0.421	0.641	1	Atp6v1f	Treg	FALSE	FALSE	FALSE
0.279835	-0.743197	0.368	0.59	1	Hnrnpul1	Treg	FALSE	FALSE	FALSE
0.284349	0.46414	0.579	0.359	1	Socs3	Treg	FALSE	FALSE	FALSE
0.284894	1.39868	0.579	0.436	1	Klf2	Treg	TRUE	FALSE	FALSE
0.28835	-1.00572	0.474	0.641	1	Selenop	Treg	FALSE	FALSE	FALSE
0.289239	-0.905272	0.368	0.538	1	Flna	Treg	FALSE	FALSE	FALSE
0.290366	-0.816113	0.211	0.41	1	Zc3h12d	Treg	FALSE	FALSE	FALSE
0.292881	-0.241554	0.474	0.667	1	Arpc2	Treg	FALSE	FALSE	FALSE
0.293475	0.832352	0.474	0.282	1	Hdlbp	Treg	FALSE	FALSE	FALSE
0.296883	-0.992958	0.316	0.513	1	Pitpna	Treg	FALSE	FALSE	FALSE
0.297061	0.97622	0.684	0.538	1	Eef2	Treg	FALSE	FALSE	FALSE
0.297393	-1.3937	0.158	0.333	1	Trim8	Treg	FALSE	FALSE	FALSE
0.29799	1.69197	0.263	0.103	1	Klrk1	Treg	FALSE	FALSE	TRUE
0.298643	1.02048	0.421	0.231	1	Lrch4	Treg	FALSE	FALSE	FALSE
0.299554	0.31065	0.158	0.282	1	Cstb	Treg	FALSE	FALSE	FALSE
0.302425	-0.763155	0.211	0.41	1	Metap2	Treg	FALSE	FALSE	FALSE
0.303339	-0.833952	0.632	0.692	1	Wipf1	Treg	FALSE	FALSE	FALSE
0.303955	0.745766	0.368	0.385	1	Lrrfip1	Treg	TRUE	FALSE	FALSE
0.304474	0.400486	0.789	0.59	1	Raly	Treg	FALSE	FALSE	FALSE
0.30506	-0.831486	0.211	0.41	1	Cyba	Treg	FALSE	FALSE	FALSE
0.30519	0.947637	0.684	0.513	1	Neurl3	Treg	FALSE	FALSE	FALSE
0.307385	0.571501	0.737	0.538	1	Srsf5	Treg	FALSE	FALSE	FALSE
0.308225	-0.517593	0.526	0.538	1	Jpt1	Treg	FALSE	FALSE	FALSE
0.30826	1.23901	0.263	0.103	1	Spag9	Treg	FALSE	FALSE	FALSE
0.309668	0.76779	0.632	0.436	1	Il7r	Treg	FALSE	FALSE	FALSE
0.311165	0.38162	1	0.974	1	Tpt1	Treg	FALSE	FALSE	FALSE
0.311244	0.438117	0.421	0.231	1	Rbm38	Treg	FALSE	FALSE	FALSE
0.312302	-0.548827	0.684	0.846	1	Nr4a3	Treg	TRUE	FALSE	FALSE
0.313656	-0.778896	0.368	0.538	1	Fis1	Treg	FALSE	FALSE	FALSE
0.3139	0.685585	0.526	0.385	1	Rab43	Treg	FALSE	FALSE	FALSE
0.314093	-0.913671	0.421	0.538	1	Elob	Treg	FALSE	FALSE	FALSE
0.318891	0.0842272	0.368	0.205	1	Mcm6	Treg	FALSE	FALSE	FALSE
0.321177	0.122915	0.737	0.564	1	Camk4	Treg	FALSE	FALSE	FALSE
0.322623	0.00131382	0.316	0.462	1	Csnk1a1	Treg	FALSE	FALSE	FALSE
0.322667	1.52375	0.211	0.077	1	Fgl2	Treg	FALSE	FALSE	FALSE
0.32693	1.11409	0.421	0.231	1	Ptger4	Treg	FALSE	FALSE	FALSE
0.328295	1.36118	0.474	0.385	1	Spty2d1	Treg	FALSE	FALSE	FALSE
0.328555	-0.170388	0.316	0.487	1	Glrx	Treg	FALSE	FALSE	FALSE
0.328953	-0.811963	0.421	0.538	1	Ncl	Treg	FALSE	FALSE	TRUE
0.329949	-0.519352	0.684	0.692	1	Son	Treg	TRUE	FALSE	FALSE
0.334278	-0.024223	0.632	0.487	1	Cmip	Treg	FALSE	FALSE	FALSE
0.335029	0.275684	0.526	0.333	1	Mlec	Treg	FALSE	FALSE	FALSE
0.335176	-0.652494	0.526	0.718	1	Mapk1	Treg	FALSE	FALSE	FALSE
0.335936	-0.597957	0.842	0.949	1	Btg1	Treg	FALSE	FALSE	FALSE
0.336001	0.315214	1	1	1	Eef1a1	Treg	FALSE	FALSE	FALSE
0.336491	1.23615	0.368	0.205	1	Rgcc	Treg	FALSE	FALSE	FALSE
0.338472	0.263981	0.842	0.667	1	Sh3bgrl3	Treg	FALSE	FALSE	FALSE
0.339598	0.382091	0.632	0.718	1	Itpkb	Treg	FALSE	FALSE	FALSE
0.340359	0.826001	0.316	0.154	1	Ctla2a	Treg	FALSE	FALSE	FALSE
0.341072	0.212771	0.737	0.821	1	H3f3b	Treg	FALSE	FALSE	FALSE
0.342117	-0.350731	0.316	0.513	1	Plaat3	Treg	FALSE	FALSE	FALSE
0.343134	0.578534	0.526	0.564	1	Cnot6l	Treg	FALSE	FALSE	FALSE
0.343542	-0.356498	0.842	0.949	1	Odc1	Treg	FALSE	FALSE	FALSE
0.345079	0.768301	0.579	0.385	1	Tagap	Treg	FALSE	FALSE	FALSE
0.346071	0.422891	0.632	0.436	1	Hnrnpm	Treg	FALSE	FALSE	FALSE
0.346358	-0.17494	0.474	0.359	1	Pten	Treg	FALSE	FALSE	FALSE
0.346449	-0.440555	0.579	0.487	1	Pdcd4	Treg	FALSE	FALSE	FALSE
0.34798	-0.743635	0.526	0.667	1	Prkar1a	Treg	FALSE	FALSE	FALSE
0.349094	-1.30124	0.316	0.436	1	Tmem65	Treg	FALSE	FALSE	FALSE
0.352194	-1.05272	0.211	0.256	1	Ptms	Treg	FALSE	FALSE	FALSE
0.355268	0.410533	0.526	0.333	1	Evl	Treg	FALSE	FALSE	FALSE
0.356735	0.895028	0.421	0.256	1	Gabpb1	Treg	TRUE	FALSE	FALSE
0.356949	-0.34018	0.579	0.513	1	Nab1	Treg	FALSE	FALSE	FALSE
0.35799	0.336624	0.684	0.487	1	Polr1d	Treg	FALSE	FALSE	FALSE
0.359003	0.380712	0.684	0.487	1	Orai1	Treg	FALSE	FALSE	FALSE
0.359056	-0.558615	0.316	0.513	1	Snx3	Treg	FALSE	FALSE	FALSE
0.359403	-0.024585	0.842	0.744	1	Elf1	Treg	TRUE	FALSE	FALSE
0.360232	-0.146111	0.316	0.513	1	Ssr1	Treg	FALSE	FALSE	FALSE
0.360829	-0.576684	0.526	0.718	1	Cblb	Treg	FALSE	FALSE	FALSE
0.361903	-0.329513	0.368	0.564	1	March7	Treg	FALSE	FALSE	FALSE
0.362288	-0.123774	0.474	0.333	1	Was	Treg	FALSE	FALSE	FALSE
0.362886	-0.173415	0.526	0.385	1	Tgfb1	Treg	FALSE	TRUE	FALSE
0.363469	0.790224	0.263	0.308	1	Atp5md	Treg	FALSE	FALSE	FALSE
0.365053	0.587252	0.789	0.641	1	Cd52	Treg	FALSE	TRUE	FALSE
0.36602	-0.449584	0.368	0.564	1	Atp6v0c	Treg	FALSE	FALSE	FALSE
0.368752	0.174022	0.526	0.615	1	Rock1	Treg	FALSE	FALSE	FALSE
0.369783	0.505499	0.526	0.333	1	Gpi1	Treg	FALSE	FALSE	FALSE
0.371157	-1.03425	0.263	0.436	1	Pdcd1	Treg	FALSE	FALSE	TRUE
0.3714	1.53393	0.263	0.128	1	Dusp6	Treg	FALSE	FALSE	FALSE
0.371599	-0.0948143	0.368	0.513	1	Trir	Treg	FALSE	FALSE	FALSE
0.373396	-0.702498	0.632	0.718	1	Cd5	Treg	FALSE	FALSE	FALSE
0.373981	-0.474022	0.526	0.436	1	Nek7	Treg	FALSE	FALSE	FALSE
0.374239	0.822785	0.526	0.333	1	Cd40lg	Treg	FALSE	TRUE	FALSE
0.377263	-0.66214	0.526	0.538	1	Stk4	Treg	FALSE	FALSE	FALSE
0.377608	0.403957	0.947	0.872	1	Msn	Treg	FALSE	FALSE	FALSE
0.37937	-0.834589	0.263	0.436	1	Tm9sf3	Treg	FALSE	FALSE	FALSE
0.38017	-0.264257	0.789	0.641	1	Sept9	Treg	FALSE	FALSE	FALSE
0.381554	0.180389	0.368	0.487	1	Ss18	Treg	FALSE	FALSE	FALSE
0.382883	0.113665	0.684	0.513	1	D16Ertd472e	Treg	FALSE	FALSE	FALSE
0.383254	1.10161	0.316	0.179	1	Arhgef18	Treg	FALSE	FALSE	FALSE
0.384378	-0.580373	0.684	0.795	1	Sla	Treg	FALSE	FALSE	FALSE
0.388356	0.28953	0.789	0.615	1	Bhlhe40	Treg	TRUE	FALSE	FALSE
0.391465	-0.628224	0.526	0.615	1	Prrc2b	Treg	FALSE	FALSE	FALSE
0.39235	-0.250166	0.895	0.846	1	Cfl1	Treg	FALSE	FALSE	FALSE
0.393947	-0.338459	0.263	0.436	1	Psmb1	Treg	FALSE	FALSE	FALSE
0.394133	-1.12003	0.158	0.308	1	Ddit4	Treg	FALSE	FALSE	FALSE
0.395865	-0.212678	0.842	0.718	1	Rora	Treg	TRUE	FALSE	FALSE
0.396301	0.0535331	0.579	0.41	1	Gpx1	Treg	FALSE	FALSE	FALSE
0.397086	-0.054882	0.579	0.744	1	Ubl3	Treg	FALSE	FALSE	FALSE
0.397687	0.352517	0.842	0.846	1	Emb	Treg	FALSE	FALSE	FALSE
0.398866	-0.752477	0.211	0.385	1	Herpud1	Treg	FALSE	FALSE	FALSE
0.399094	0.718559	0.842	0.692	1	Dusp10	Treg	FALSE	FALSE	FALSE
0.399383	-1.16778	0.158	0.282	1	Arhgap31	Treg	FALSE	FALSE	FALSE
0.399424	-0.638315	0.211	0.385	1	Ctbp1	Treg	FALSE	FALSE	FALSE
0.39943	0.610666	0.474	0.436	1	Tex2	Treg	FALSE	FALSE	FALSE
0.399958	0.840057	0.474	0.359	1	Wac	Treg	FALSE	FALSE	FALSE
0.400321	-0.857635	0.263	0.436	1	Eea1	Treg	FALSE	FALSE	FALSE
0.400399	1.12426	0.316	0.179	1	Ell2	Treg	FALSE	FALSE	FALSE
0.401	-1.05797	0.421	0.513	1	Sh2d1a	Treg	FALSE	FALSE	FALSE
0.401265	0.446691	0.421	0.487	1	Cggbp1	Treg	FALSE	FALSE	FALSE
0.402416	-0.451357	1	0.974	1	Ptprc	Treg	FALSE	TRUE	TRUE
0.402687	0.564081	0.789	0.692	1	Arpc5	Treg	FALSE	FALSE	FALSE
0.404315	-0.0787707	0.474	0.641	1	Sept7	Treg	FALSE	FALSE	FALSE
0.405307	0.289781	0.632	0.692	1	Dgka	Treg	FALSE	FALSE	FALSE
0.407956	0.639783	0.684	0.564	1	Pabpc1	Treg	FALSE	FALSE	FALSE
0.408832	-0.0454221	0.421	0.564	1	Retreg1	Treg	FALSE	FALSE	FALSE
0.414336	0.00713765	0.947	1	1	H2-K1	Treg	FALSE	TRUE	FALSE
0.414919	-0.65953	0.632	0.692	1	Paip2	Treg	FALSE	FALSE	FALSE
0.416019	0.58512	0.579	0.538	1	Nop53	Treg	FALSE	FALSE	FALSE
0.416427	0.529733	0.263	0.308	1	Rbpj	Treg	TRUE	FALSE	FALSE
0.419071	0.36492	0.684	0.513	1	Chchd2	Treg	FALSE	FALSE	FALSE
0.419673	-0.798569	0.316	0.487	1	Hnrnpl	Treg	FALSE	FALSE	FALSE
0.420894	0.780499	0.368	0.333	1	Capg	Treg	FALSE	FALSE	FALSE
0.421111	-1.3572	0.211	0.308	1	Tnfrsf9	Treg	FALSE	FALSE	TRUE
0.422092	-0.635514	0.368	0.436	1	Arap2	Treg	FALSE	FALSE	FALSE
0.423104	-0.374929	0.842	0.846	1	Serinc3	Treg	FALSE	FALSE	FALSE
0.424144	-0.108167	0.526	0.692	1	Ccnl1	Treg	FALSE	FALSE	FALSE
0.42541	0.125121	0.789	0.897	1	Cd3g	Treg	FALSE	FALSE	FALSE
0.425484	-0.63362	0.526	0.667	1	Khdrbs1	Treg	FALSE	FALSE	FALSE
0.427233	-0.458804	0.842	0.846	1	Gimap6	Treg	FALSE	FALSE	FALSE
0.42815	-0.780419	0.421	0.59	1	Mcl1	Treg	FALSE	FALSE	FALSE
0.429428	0.290709	0.684	0.769	1	Arhgef1	Treg	FALSE	FALSE	FALSE
0.43036	0.742285	0.579	0.436	1	Ier2	Treg	FALSE	FALSE	FALSE
0.430748	0.234556	0.947	0.846	1	Coro1a	Treg	FALSE	FALSE	FALSE
0.431318	-1.51592	0.105	0.205	1	Hey1	Treg	TRUE	FALSE	FALSE
0.433007	-0.389476	0.947	0.974	1	Ucp2	Treg	FALSE	FALSE	FALSE
0.433691	-0.752234	0.316	0.487	1	Foxp1	Treg	TRUE	FALSE	FALSE
0.433923	0.224278	0.474	0.564	1	Fam117b	Treg	FALSE	FALSE	FALSE
0.436575	0.723976	0.684	0.59	1	Cd47	Treg	FALSE	FALSE	TRUE
0.437225	-0.307077	0.895	0.821	1	Cd2	Treg	FALSE	FALSE	FALSE
0.437409	-0.150454	0.105	0.205	1	Lrrc32	Treg	FALSE	FALSE	FALSE
0.438657	0.148222	0.947	0.974	1	Laptm5	Treg	FALSE	FALSE	FALSE
0.440606	0.165352	0.421	0.256	1	Gpr171	Treg	FALSE	FALSE	FALSE
0.442361	0.0400549	0.526	0.667	1	Arf6	Treg	FALSE	FALSE	FALSE
0.442872	0.454475	0.684	0.538	1	Ivns1abp	Treg	FALSE	FALSE	FALSE
0.446139	-0.000258883	0.526	0.667	1	Fus	Treg	FALSE	FALSE	FALSE
0.446681	0.584858	0.474	0.308	1	Cdk6	Treg	FALSE	FALSE	FALSE
0.44824	-0.447671	0.737	0.692	1	Ikzf3	Treg	TRUE	FALSE	FALSE
0.449994	0.306921	0.895	0.795	1	Thy1	Treg	FALSE	TRUE	FALSE
0.450199	0.0751576	0.789	0.641	1	Sept1	Treg	FALSE	FALSE	FALSE
0.453723	-0.534179	0.316	0.487	1	Bzw1	Treg	FALSE	FALSE	FALSE
0.453746	-0.406115	0.474	0.641	1	Lrp10	Treg	FALSE	FALSE	FALSE
0.453757	-0.566301	0.579	0.718	1	Tcp11l2	Treg	FALSE	FALSE	FALSE
0.45429	-0.525428	0.421	0.436	1	Rnf19a	Treg	FALSE	FALSE	FALSE
0.456861	0.397068	0.684	0.513	1	Lsp1	Treg	FALSE	FALSE	FALSE
0.457538	-0.173559	0.526	0.41	1	Zfand5	Treg	FALSE	FALSE	FALSE
0.458909	0.122726	0.579	0.436	1	Smc4	Treg	FALSE	FALSE	FALSE
0.459297	0.427339	0.421	0.282	1	Tnfsf11	Treg	FALSE	TRUE	FALSE
0.459329	0.455297	0.684	0.513	1	Atp1b3	Treg	FALSE	FALSE	FALSE
0.459967	0.310421	0.789	0.769	1	Mbd2	Treg	TRUE	FALSE	FALSE
0.460173	-0.0516111	0.579	0.462	1	Serinc1	Treg	FALSE	FALSE	FALSE
0.461314	-0.174141	0.526	0.436	1	Gpcpd1	Treg	FALSE	FALSE	FALSE
0.461495	-0.614109	0.474	0.41	1	Sat1	Treg	FALSE	FALSE	FALSE
0.461704	0.256971	0.579	0.667	1	Rnf138	Treg	FALSE	FALSE	FALSE
0.462087	0.790996	0.526	0.436	1	Cd69	Treg	FALSE	FALSE	FALSE
0.462792	-0.364685	0.579	0.564	1	Ccni	Treg	FALSE	FALSE	FALSE
0.463125	0.737645	0.421	0.282	1	Ctdsp1	Treg	FALSE	FALSE	FALSE
0.465454	-0.466685	0.474	0.641	1	Erbin	Treg	FALSE	FALSE	FALSE
0.465745	-0.618219	0.368	0.538	1	Ptp4a2	Treg	FALSE	FALSE	FALSE
0.466625	-0.547936	0.632	0.744	1	Pfn1	Treg	FALSE	FALSE	FALSE
0.466717	-0.322457	0.632	0.692	1	Capzb	Treg	FALSE	FALSE	FALSE
0.4691	0.461243	0.474	0.308	1	Gls	Treg	FALSE	FALSE	FALSE
0.469238	-0.388681	0.368	0.538	1	Eif3h	Treg	FALSE	FALSE	FALSE
0.470383	-0.512618	0.368	0.538	1	Hist1h1e	Treg	FALSE	FALSE	FALSE
0.471265	-0.422894	0.474	0.641	1	Hspa5	Treg	FALSE	FALSE	FALSE
0.471446	-0.316911	0.579	0.513	1	Ccm2	Treg	FALSE	FALSE	FALSE
0.471564	-0.500611	0.526	0.692	1	Tle5	Treg	FALSE	FALSE	FALSE
0.471889	-0.2789	0.421	0.59	1	Golph3	Treg	FALSE	FALSE	FALSE
0.47228	-0.448543	0.368	0.538	1	Eif3k	Treg	FALSE	FALSE	FALSE
0.472305	-0.542221	0.211	0.359	1	Ikzf2	Treg	TRUE	FALSE	FALSE
0.473852	-0.78401	0.316	0.436	1	Adipor1	Treg	FALSE	FALSE	TRUE
0.474443	0.288131	0.632	0.692	1	Itgb2	Treg	FALSE	FALSE	FALSE
0.474741	-0.730177	0.316	0.462	1	Sdcbp	Treg	FALSE	FALSE	FALSE
0.475906	-0.320144	0.211	0.128	1	Serpina3g	Treg	FALSE	FALSE	FALSE
0.476174	-0.303835	0.842	0.769	1	Itgal	Treg	FALSE	FALSE	TRUE
0.477284	0.251383	1	0.949	1	Rac2	Treg	FALSE	FALSE	FALSE
0.47763	0.548691	0.526	0.385	1	Fli1	Treg	TRUE	FALSE	FALSE
0.479678	0.0874475	0.316	0.436	1	Irf1	Treg	TRUE	FALSE	FALSE
0.47971	-0.385783	0.632	0.615	1	Tgif1	Treg	TRUE	FALSE	FALSE
0.480569	0.687695	0.421	0.282	1	Tgoln1	Treg	FALSE	FALSE	FALSE
0.4812	0.454819	0.526	0.359	1	Psmb8	Treg	FALSE	FALSE	FALSE
0.481288	0.144295	0.579	0.436	1	Ms4a6b	Treg	FALSE	FALSE	FALSE
0.481449	0.352859	0.526	0.359	1	Ppp1r9b	Treg	FALSE	FALSE	FALSE
0.483562	-0.947689	0.158	0.103	1	Ccr5	Treg	FALSE	FALSE	TRUE
0.484435	0.105347	0.421	0.538	1	Hivep2	Treg	TRUE	FALSE	FALSE
0.48479	1.53333	0.263	0.231	1	Ccr7	Treg	FALSE	FALSE	TRUE
0.4851	-0.714707	0.211	0.359	1	Grap	Treg	FALSE	FALSE	FALSE
0.487564	-0.662544	0.789	0.846	1	Ubald2	Treg	FALSE	FALSE	FALSE
0.488775	0.0601414	0.842	0.718	1	Maf	Treg	TRUE	FALSE	FALSE
0.489619	0.0545915	0.526	0.641	1	Edem1	Treg	FALSE	FALSE	FALSE
0.492644	0.799536	0.632	0.513	1	Npc2	Treg	FALSE	FALSE	FALSE
0.493103	-0.867479	0.368	0.513	1	Cyld	Treg	FALSE	FALSE	FALSE
0.497645	-0.265121	0.789	0.795	1	Wnk1	Treg	FALSE	FALSE	FALSE
0.498042	0.615426	0.789	0.692	1	Dock2	Treg	FALSE	FALSE	FALSE
0.499478	1.011	0.316	0.282	1	Pmaip1	Treg	FALSE	FALSE	FALSE
0.500262	-0.634218	0.474	0.513	1	Arhgef3	Treg	FALSE	FALSE	FALSE
0.504741	0.787308	0.368	0.256	1	Dhx40	Treg	FALSE	FALSE	FALSE
0.505025	-0.834379	0.316	0.41	1	Hbp1	Treg	TRUE	FALSE	FALSE
0.505175	0.18184	0.789	0.641	1	Irf2bp2	Treg	FALSE	FALSE	FALSE
0.506649	0.391008	0.842	0.846	1	Rnf125	Treg	FALSE	FALSE	FALSE
0.507336	0.328446	0.842	0.872	1	Dusp1	Treg	FALSE	FALSE	FALSE
0.508639	0.459294	0.737	0.615	1	Gimap3	Treg	FALSE	FALSE	FALSE
0.509854	0.488588	0.526	0.487	1	Cd37	Treg	FALSE	FALSE	FALSE
0.509994	-0.420616	0.632	0.641	1	Kras	Treg	FALSE	FALSE	FALSE
0.510983	-0.684774	0.526	0.538	1	Fmnl1	Treg	FALSE	FALSE	FALSE
0.511	-0.262133	0.947	0.974	1	Saraf	Treg	FALSE	FALSE	FALSE
0.512433	0.459268	0.632	0.641	1	Cdc42	Treg	FALSE	FALSE	FALSE
0.517035	-1.12016	0.158	0.231	1	Cul2	Treg	FALSE	FALSE	FALSE
0.517241	0.843708	0.316	0.179	1	Rhof	Treg	FALSE	FALSE	FALSE
0.519355	-0.52937	0.368	0.513	1	Map2k3	Treg	FALSE	FALSE	FALSE
0.5196	0.0302538	0.579	0.692	1	Ppib	Treg	FALSE	FALSE	FALSE
0.521094	-0.00606299	0.368	0.462	1	Tubb5	Treg	FALSE	FALSE	FALSE
0.521434	-0.257452	0.368	0.513	1	mt-Nd4l	Treg	FALSE	FALSE	FALSE
0.521778	0.697191	0.263	0.256	1	Nfkbid	Treg	FALSE	FALSE	FALSE
0.522925	-0.0981566	0.737	0.667	1	Atp1a1	Treg	FALSE	FALSE	FALSE
0.527023	0.0335414	0.263	0.385	1	Pdcd6	Treg	FALSE	FALSE	FALSE
0.529732	0.196703	0.789	0.846	1	Ubc	Treg	FALSE	FALSE	FALSE
0.532599	0.560896	0.474	0.41	1	Eif4b	Treg	FALSE	FALSE	FALSE
0.535844	-0.278974	0.526	0.667	1	Arpc3	Treg	FALSE	FALSE	FALSE
0.536031	0.18047	0.684	0.538	1	Tmem64	Treg	FALSE	FALSE	FALSE
0.536617	0.383155	0.368	0.385	1	Magoh	Treg	FALSE	FALSE	FALSE
0.537632	-0.675717	0.368	0.436	1	Fip1l1	Treg	FALSE	FALSE	FALSE
0.537991	-0.855101	0.211	0.333	1	Csrnp1	Treg	TRUE	FALSE	FALSE
0.541368	0.048553	0.316	0.436	1	Pink1	Treg	FALSE	FALSE	FALSE
0.542612	-0.0873888	0.684	0.795	1	H2afy	Treg	FALSE	FALSE	FALSE
0.546683	-0.324839	0.737	0.846	1	Clk1	Treg	FALSE	FALSE	FALSE
0.547283	0.529996	0.579	0.436	1	Glud1	Treg	FALSE	FALSE	FALSE
0.547771	-0.116033	0.684	0.59	1	Ablim1	Treg	FALSE	FALSE	FALSE
0.549071	0.1034	0.579	0.436	1	Cited2	Treg	FALSE	FALSE	FALSE
0.550496	-0.655604	0.263	0.308	1	Kdm2b	Treg	FALSE	FALSE	FALSE
0.551075	0.438251	0.632	0.487	1	Actr2	Treg	FALSE	FALSE	FALSE
0.552041	-0.676544	0.316	0.41	1	Ncoa2	Treg	FALSE	FALSE	FALSE
0.552865	0.620567	0.368	0.231	1	Gata3	Treg	TRUE	FALSE	FALSE
0.552953	0.0389669	0.474	0.359	1	Psma2	Treg	FALSE	FALSE	FALSE
0.553909	-0.508267	1	1	1	Trac	Treg	FALSE	FALSE	FALSE
0.554596	-0.496087	0.474	0.59	1	Fam49b	Treg	FALSE	FALSE	FALSE
0.554714	-0.158014	0.474	0.615	1	Brk1	Treg	FALSE	FALSE	FALSE
0.554834	-0.614464	0.421	0.564	1	Galnt2	Treg	FALSE	FALSE	FALSE
0.555313	-0.212218	0.421	0.564	1	Nfatc2	Treg	TRUE	FALSE	FALSE
0.555872	-0.231027	0.842	0.846	1	Cd3d	Treg	FALSE	FALSE	FALSE
0.556178	0.00923063	0.895	0.795	1	Cd4	Treg	FALSE	FALSE	TRUE
0.557225	-0.397344	0.895	0.846	1	Trbc2	Treg	FALSE	FALSE	FALSE
0.557563	-0.085084	0.737	0.692	1	Slc3a2	Treg	FALSE	FALSE	FALSE
0.560524	-0.697194	0.263	0.359	1	Ehmt2	Treg	FALSE	FALSE	FALSE
0.560993	-0.696459	0.316	0.436	1	Specc1l	Treg	FALSE	FALSE	FALSE
0.563686	-0.725116	0.158	0.282	1	Lamp2	Treg	FALSE	FALSE	FALSE
0.56435	-0.232062	0.421	0.333	1	Gsk3b	Treg	FALSE	FALSE	FALSE
0.564391	0.611911	0.474	0.333	1	Riok3	Treg	FALSE	FALSE	FALSE
0.566161	-0.768215	0.158	0.282	1	Msi2	Treg	FALSE	FALSE	FALSE
0.568726	-0.739788	0.368	0.487	1	Nlrc5	Treg	FALSE	FALSE	FALSE
0.569715	-0.399746	0.579	0.718	1	Lbh	Treg	FALSE	FALSE	FALSE
0.569873	0.329115	0.579	0.59	1	Fosb	Treg	TRUE	FALSE	FALSE
0.570736	-0.194284	0.368	0.513	1	Msl2	Treg	FALSE	FALSE	FALSE
0.571089	0.371045	0.579	0.436	1	Mob1a	Treg	FALSE	FALSE	FALSE
0.572051	-0.565853	0.316	0.41	1	Nt5e	Treg	FALSE	FALSE	FALSE
0.573616	-0.133113	0.789	0.718	1	Jak1	Treg	FALSE	FALSE	FALSE
0.573688	-0.231996	0.579	0.513	1	Hnrnpa2b1	Treg	FALSE	FALSE	FALSE
0.574058	-0.352547	0.474	0.436	1	Bcl2a1b	Treg	FALSE	FALSE	FALSE
0.575881	-0.285444	0.526	0.667	1	Rabac1	Treg	FALSE	FALSE	FALSE
0.575957	-0.895497	0.211	0.333	1	Pycard	Treg	FALSE	FALSE	FALSE
0.576773	0.229797	0.526	0.385	1	Abcb1a	Treg	FALSE	FALSE	FALSE
0.576846	0.800431	0.368	0.282	1	Rcsd1	Treg	FALSE	FALSE	FALSE
0.577735	0.740422	0.368	0.359	1	Dusp4	Treg	FALSE	FALSE	FALSE
0.578241	0.605337	0.474	0.333	1	Ndufb8	Treg	FALSE	FALSE	FALSE
0.580299	-0.378011	0.421	0.564	1	Cops9	Treg	FALSE	FALSE	FALSE
0.581161	-0.169493	0.684	0.641	1	Tnfrsf18	Treg	FALSE	FALSE	TRUE
0.581166	-0.61627	0.474	0.436	1	Inpp4b	Treg	FALSE	FALSE	FALSE
0.582578	-0.367901	0.526	0.667	1	Slfn2	Treg	FALSE	FALSE	FALSE
0.58295	0.446979	0.632	0.487	1	Zdhhc18	Treg	FALSE	FALSE	FALSE
0.582956	-0.33177	0.368	0.513	1	Znrf1	Treg	FALSE	FALSE	FALSE
0.583168	0.238854	0.632	0.487	1	Rassf5	Treg	FALSE	FALSE	FALSE
0.583752	0.442122	0.421	0.385	1	Gimap9	Treg	FALSE	FALSE	FALSE
0.584098	-0.373522	0.474	0.615	1	Ppp2ca	Treg	FALSE	FALSE	FALSE
0.584565	0.643238	0.474	0.333	1	Il18r1	Treg	FALSE	FALSE	FALSE
0.584614	-0.352904	0.579	0.615	1	Kmt2e	Treg	FALSE	FALSE	FALSE
0.584863	-0.702969	0.368	0.41	1	Nadk	Treg	FALSE	FALSE	FALSE
0.584911	-0.93456	0.158	0.256	1	Sgpp1	Treg	FALSE	FALSE	FALSE
0.586406	0.943865	0.105	0.103	1	Klrg1	Treg	FALSE	FALSE	TRUE
0.586428	-0.0261164	0.526	0.667	1	Trp53inp1	Treg	FALSE	FALSE	FALSE
0.587801	-0.16709	0.474	0.385	1	Tnip1	Treg	FALSE	FALSE	FALSE
0.587956	-0.769275	0.368	0.385	1	Itga4	Treg	FALSE	FALSE	FALSE
0.588681	-0.95104	0.263	0.385	1	Ass1	Treg	FALSE	FALSE	FALSE
0.588942	-0.315127	0.789	0.872	1	Tgfbr2	Treg	FALSE	FALSE	TRUE
0.589287	0.404178	0.474	0.333	1	Chd2	Treg	FALSE	FALSE	FALSE
0.589939	0.404372	0.474	0.333	1	Kbtbd11	Treg	FALSE	FALSE	FALSE
0.59006	0.166519	0.421	0.513	1	Ms4a4b	Treg	FALSE	FALSE	FALSE
0.591263	-0.597556	0.316	0.41	1	Eif3d	Treg	FALSE	FALSE	FALSE
0.591675	-0.270059	0.632	0.641	1	Ube2b	Treg	FALSE	FALSE	FALSE
0.591993	0.374542	0.526	0.385	1	Ndufb11	Treg	FALSE	FALSE	FALSE
0.594288	0.0821127	0.579	0.462	1	Clint1	Treg	FALSE	FALSE	FALSE
0.59481	-0.162528	0.474	0.615	1	Numa1	Treg	FALSE	FALSE	FALSE
0.597715	-0.131544	0.737	0.692	1	Prrc2c	Treg	FALSE	FALSE	FALSE
0.60039	1.84535	0.105	0.051	1	Hspa1a	Treg	FALSE	FALSE	FALSE
0.604568	0.198339	1	1	1	Tmsb4x	Treg	FALSE	FALSE	FALSE
0.607323	-0.578673	0.474	0.564	1	Morf4l1	Treg	FALSE	FALSE	FALSE
0.607412	-0.853338	0.105	0.205	1	Zeb1	Treg	TRUE	FALSE	FALSE
0.607987	-0.314827	0.737	0.821	1	Akap13	Treg	FALSE	FALSE	FALSE
0.608509	-0.931227	0.211	0.333	1	Myo1g	Treg	FALSE	FALSE	FALSE
0.609589	-0.339452	0.895	0.949	1	Ndfip1	Treg	FALSE	FALSE	FALSE
0.616975	0.225828	0.789	0.667	1	Zc3hav1	Treg	FALSE	FALSE	FALSE
0.619305	-0.553925	0.579	0.641	1	Aff1	Treg	TRUE	FALSE	FALSE
0.620729	-0.39175	0.421	0.538	1	Tmem50a	Treg	FALSE	FALSE	FALSE
0.622167	0.27267	0.842	0.744	1	Fnbp1	Treg	FALSE	FALSE	FALSE
0.623126	0.185905	0.579	0.667	1	Iqgap1	Treg	FALSE	FALSE	FALSE
0.623269	0.273797	0.474	0.487	1	Sub1	Treg	TRUE	FALSE	FALSE
0.624812	0.463033	0.632	0.513	1	Pkn1	Treg	FALSE	FALSE	FALSE
0.626282	-0.132301	0.789	0.744	1	Aebp2	Treg	TRUE	FALSE	FALSE
0.627387	-0.286411	0.842	0.769	1	mt-Co3	Treg	FALSE	FALSE	FALSE
0.627729	0.597373	0.579	0.513	1	Skap1	Treg	FALSE	FALSE	FALSE
0.629064	-0.595309	0.368	0.462	1	Ppm1a	Treg	FALSE	FALSE	FALSE
0.629252	-0.192722	0.474	0.59	1	Pdia3	Treg	FALSE	FALSE	FALSE
0.629923	-0.205941	0.474	0.59	1	Psma3	Treg	FALSE	FALSE	FALSE
0.630296	0.405151	0.474	0.513	1	Selenot	Treg	FALSE	FALSE	FALSE
0.632164	-0.623587	0.421	0.487	1	Ranbp2	Treg	FALSE	FALSE	FALSE
0.634303	-0.170029	0.526	0.462	1	Trbc1	Treg	FALSE	FALSE	FALSE
0.635501	-0.630724	0.421	0.538	1	Pkm	Treg	FALSE	FALSE	FALSE
0.638782	-0.0455929	0.579	0.692	1	Fos	Treg	TRUE	FALSE	FALSE
0.63944	-0.338701	0.579	0.59	1	Ppp2r5a	Treg	FALSE	FALSE	FALSE
0.640047	0.289062	0.316	0.333	1	Sh3bgrl	Treg	FALSE	FALSE	FALSE
0.641011	-0.531254	0.421	0.41	1	Tnfrsf4	Treg	FALSE	FALSE	TRUE
0.642141	-0.616811	0.421	0.538	1	Sun2	Treg	FALSE	FALSE	FALSE
0.642881	0.217888	0.579	0.462	1	Reps1	Treg	FALSE	FALSE	FALSE
0.643601	0.377202	0.684	0.564	1	Ldha	Treg	FALSE	FALSE	FALSE
0.644999	-0.0431532	0.421	0.513	1	Bin2	Treg	FALSE	FALSE	FALSE
0.646106	0.0679295	0.947	0.872	1	Lat	Treg	FALSE	FALSE	FALSE
0.647741	0.203658	0.632	0.513	1	Cyfip2	Treg	FALSE	FALSE	FALSE
0.648191	0.39795	0.579	0.513	1	Psd4	Treg	FALSE	FALSE	FALSE
0.648449	-0.417484	0.737	0.744	1	Il2rg	Treg	FALSE	FALSE	FALSE
0.653029	-0.333433	0.368	0.41	1	B3gnt2	Treg	FALSE	FALSE	FALSE
0.653455	-0.00882629	1	0.974	1	Pnrc1	Treg	FALSE	FALSE	FALSE
0.65346	-0.020697	0.579	0.487	1	Tmem59	Treg	FALSE	FALSE	FALSE
0.657581	0.354082	0.316	0.205	1	Wdyhv1	Treg	FALSE	FALSE	FALSE
0.657751	-1.18355	0.105	0.179	1	Trbv19	Treg	FALSE	FALSE	FALSE
0.658388	-0.24553	0.421	0.538	1	Map3k1	Treg	FALSE	FALSE	FALSE
0.658896	-0.476825	0.316	0.282	1	Pde7a	Treg	FALSE	FALSE	FALSE
0.659677	0.281711	0.421	0.436	1	Spin1	Treg	FALSE	FALSE	FALSE
0.659776	0.365462	0.474	0.564	1	Nfkbiz	Treg	FALSE	FALSE	FALSE
0.660979	0.247478	0.526	0.564	1	Txnip	Treg	FALSE	FALSE	FALSE
0.661312	0.159347	0.368	0.436	1	Cd27	Treg	FALSE	FALSE	TRUE
0.665288	0.438791	0.368	0.256	1	Jak3	Treg	FALSE	FALSE	FALSE
0.667903	-0.127692	0.211	0.308	1	Ulk1	Treg	FALSE	FALSE	FALSE
0.669453	-0.353119	0.526	0.615	1	Use1	Treg	FALSE	FALSE	FALSE
0.6714	-0.653302	0.316	0.436	1	Furin	Treg	FALSE	FALSE	FALSE
0.671926	-0.544218	0.105	0.077	1	Sell	Treg	FALSE	TRUE	TRUE
0.672572	0.136308	0.368	0.436	1	Mapk14	Treg	FALSE	FALSE	FALSE
0.673665	-0.23079	0.474	0.59	1	Selenow	Treg	FALSE	FALSE	FALSE
0.675835	0.34523	0.579	0.462	1	Ube2h	Treg	FALSE	FALSE	FALSE
0.675925	0.199311	0.684	0.564	1	Smpdl3a	Treg	FALSE	FALSE	FALSE
0.676085	-0.161646	0.421	0.538	1	Wdr1	Treg	FALSE	FALSE	FALSE
0.676255	-0.290766	0.316	0.436	1	Mif4gd	Treg	FALSE	FALSE	FALSE
0.678197	0.175155	0.526	0.436	1	Elovl5	Treg	FALSE	FALSE	FALSE
0.67916	0.686277	0.421	0.308	1	Ctsa	Treg	FALSE	FALSE	FALSE
0.680103	0.502356	0.579	0.462	1	Skil	Treg	FALSE	FALSE	FALSE
0.68126	0.102495	0.474	0.359	1	U2af2	Treg	FALSE	FALSE	FALSE
0.682192	-0.458374	0.368	0.487	1	Pde3b	Treg	FALSE	FALSE	FALSE
0.685337	-0.440378	0.368	0.385	1	Sf3b6	Treg	FALSE	FALSE	FALSE
0.685426	-0.388757	0.368	0.487	1	Zc3h12a	Treg	FALSE	FALSE	FALSE
0.687007	-0.568374	0.316	0.41	1	Got2	Treg	FALSE	FALSE	FALSE
0.687286	0.177318	0.789	0.846	1	Rack1	Treg	FALSE	FALSE	FALSE
0.687468	-0.708072	0.158	0.256	1	P4ha1	Treg	FALSE	FALSE	FALSE
0.687833	0.363395	0.316	0.308	1	Ccr4	Treg	FALSE	FALSE	TRUE
0.688614	0.100836	0.842	0.744	1	mt-Co1	Treg	FALSE	FALSE	FALSE
0.689218	-0.0847657	0.579	0.487	1	mt-Nd5	Treg	FALSE	FALSE	FALSE
0.690094	-0.335483	0.368	0.487	1	Dazap1	Treg	FALSE	FALSE	FALSE
0.691005	-0.198505	0.263	0.205	1	Itgav	Treg	FALSE	FALSE	FALSE
0.69101	0.476701	0.421	0.308	1	Ankrd13a	Treg	FALSE	FALSE	FALSE
0.691454	-0.193856	0.789	0.821	1	BC005537	Treg	FALSE	FALSE	FALSE
0.691727	-0.481458	0.368	0.487	1	Cox14	Treg	FALSE	FALSE	FALSE
0.69226	-0.347236	0.632	0.692	1	Sf3b1	Treg	FALSE	FALSE	FALSE
0.695955	0.508554	0.526	0.41	1	Rnf10	Treg	FALSE	FALSE	FALSE
0.696152	-0.0443276	0.368	0.282	1	Dgat1	Treg	FALSE	FALSE	FALSE
0.696273	0.124216	0.474	0.538	1	Supt4a	Treg	FALSE	FALSE	FALSE
0.696464	-0.48499	0.421	0.487	1	Tut7	Treg	FALSE	FALSE	FALSE
0.697132	0.661832	0.474	0.359	1	Cldnd1	Treg	FALSE	FALSE	FALSE
0.697812	0.333211	0.579	0.462	1	Gm2a	Treg	FALSE	FALSE	FALSE
0.697953	-0.563239	0.579	0.667	1	Sh2d2a	Treg	FALSE	FALSE	FALSE
0.698184	0.22852	0.421	0.308	1	Dock10	Treg	FALSE	FALSE	FALSE
0.698785	0.228272	0.421	0.308	1	Cirbp	Treg	FALSE	FALSE	FALSE
0.699396	-0.0339031	0.421	0.333	1	Vamp8	Treg	FALSE	FALSE	FALSE
0.702521	0.341057	0.579	0.462	1	Sfpq	Treg	FALSE	FALSE	FALSE
0.702864	-0.38317	0.421	0.538	1	Akr1a1	Treg	FALSE	FALSE	FALSE
0.704241	0.139857	0.158	0.103	1	Trbv4	Treg	FALSE	FALSE	FALSE
0.704509	-0.201067	0.632	0.59	1	Cul3	Treg	FALSE	FALSE	FALSE
0.704559	-0.35059	0.474	0.59	1	Sec11c	Treg	FALSE	FALSE	FALSE
0.705882	-0.14993	0.368	0.462	1	Hacd3	Treg	FALSE	FALSE	FALSE
0.706126	0.12421	0.421	0.462	1	Kmt2d	Treg	FALSE	FALSE	FALSE
0.706835	-0.0421289	0.579	0.538	1	Gpsm3	Treg	FALSE	FALSE	FALSE
0.707188	0.47121	0.526	0.41	1	Hsp90aa1	Treg	FALSE	FALSE	FALSE
0.707338	0.290533	0.526	0.41	1	B4galnt1	Treg	FALSE	FALSE	FALSE
0.708666	0.0267406	0.421	0.513	1	Traf1	Treg	FALSE	FALSE	FALSE
0.70973	0.713871	0.421	0.41	1	Pcbp2	Treg	FALSE	FALSE	FALSE
0.715884	-0.417416	0.421	0.385	1	Tank	Treg	FALSE	FALSE	FALSE
0.716405	-0.167133	0.579	0.564	1	Actr3	Treg	FALSE	FALSE	FALSE
0.716756	-0.319581	0.579	0.615	1	Eif3f	Treg	FALSE	FALSE	FALSE
0.720517	0.363888	0.368	0.385	1	Ssr4	Treg	FALSE	FALSE	FALSE
0.722163	-0.03031	0.579	0.513	1	Sri	Treg	FALSE	FALSE	FALSE
0.724081	-0.114224	0.474	0.385	1	Atl3	Treg	FALSE	FALSE	FALSE
0.725151	-0.330153	0.632	0.692	1	Foxo1	Treg	TRUE	FALSE	FALSE
0.725749	0.00426743	0.895	0.821	1	H2-Q6	Treg	FALSE	TRUE	FALSE
0.72649	-0.457212	0.421	0.462	1	Snx2	Treg	FALSE	FALSE	FALSE
0.727148	0.275298	0.789	0.692	1	Actg1	Treg	FALSE	FALSE	FALSE
0.728298	-0.16423	0.842	0.821	1	Ly6e	Treg	FALSE	FALSE	FALSE
0.730002	-0.737197	0.263	0.359	1	Slamf6	Treg	FALSE	FALSE	FALSE
0.730444	-0.43245	0.368	0.462	1	Puf60	Treg	FALSE	FALSE	FALSE
0.730475	-0.0866739	0.526	0.436	1	Arl6ip5	Treg	FALSE	FALSE	FALSE
0.730501	0.10736	0.474	0.385	1	Eef1g	Treg	FALSE	FALSE	FALSE
0.734181	-0.485708	0.316	0.41	1	Usp9x	Treg	FALSE	FALSE	FALSE
0.734335	0.249977	0.632	0.692	1	Lcp2	Treg	FALSE	FALSE	FALSE
0.735734	-0.249966	0.526	0.462	1	H2afz	Treg	FALSE	FALSE	FALSE
0.738196	0.0848301	0.895	0.949	1	Tnfaip3	Treg	FALSE	FALSE	FALSE
0.74462	0.502734	0.474	0.385	1	H2-D1	Treg	FALSE	TRUE	FALSE
0.746844	-0.281536	0.421	0.513	1	Tnks2	Treg	FALSE	FALSE	FALSE
0.747189	0.0477271	0.579	0.487	1	Sec62	Treg	FALSE	FALSE	FALSE
0.747424	0.0665818	0.316	0.359	1	Fcho1	Treg	FALSE	FALSE	FALSE
0.752141	-0.3176	0.526	0.462	1	Klf3	Treg	TRUE	FALSE	FALSE
0.752672	0.322565	0.737	0.641	1	Grk2	Treg	FALSE	FALSE	FALSE
0.754397	-0.537103	0.263	0.282	1	Il10rb	Treg	FALSE	FALSE	FALSE
0.754657	0.193527	0.842	0.872	1	Fosl2	Treg	TRUE	FALSE	FALSE
0.754659	-0.507025	0.105	0.179	1	Cdkn1a	Treg	FALSE	FALSE	FALSE
0.755208	-0.396369	0.421	0.436	1	Ube2v1	Treg	FALSE	FALSE	FALSE
0.756575	0.0944071	0.526	0.436	1	Sesn3	Treg	FALSE	FALSE	FALSE
0.757034	-0.217764	0.526	0.615	1	Nr3c1	Treg	TRUE	FALSE	FALSE
0.758099	0.176897	0.579	0.487	1	Sema4d	Treg	FALSE	TRUE	FALSE
0.764685	-0.500488	0.368	0.41	1	Anp32e	Treg	FALSE	FALSE	FALSE
0.764849	0.321134	0.263	0.179	1	Rgs3	Treg	FALSE	FALSE	FALSE
0.765171	0.414805	0.526	0.436	1	Cyth1	Treg	FALSE	FALSE	FALSE
0.765184	-0.165079	0.316	0.256	1	Slc35e1	Treg	FALSE	FALSE	FALSE
0.765573	-0.479811	0.316	0.41	1	Zc3h7a	Treg	FALSE	FALSE	FALSE
0.766445	0.326698	0.263	0.179	1	Klf10	Treg	TRUE	FALSE	FALSE
0.766942	-0.0815614	0.421	0.513	1	Fkbp8	Treg	FALSE	FALSE	FALSE
0.767539	-0.5325	0.263	0.282	1	Fam169b	Treg	FALSE	FALSE	FALSE
0.770289	0.0622744	0.684	0.59	1	Tmem123	Treg	FALSE	FALSE	FALSE
0.770521	-0.26076	0.684	0.667	1	Tln1	Treg	FALSE	FALSE	FALSE
0.770786	0.321796	0.368	0.41	1	Tmem234	Treg	FALSE	FALSE	FALSE
0.77379	-0.0923228	0.368	0.436	1	Sec24c	Treg	FALSE	FALSE	FALSE
0.775258	-0.0163904	0.632	0.538	1	Ppp1r12a	Treg	FALSE	FALSE	FALSE
0.775374	0.196559	0.316	0.231	1	Smap1	Treg	FALSE	FALSE	FALSE
0.776032	-0.0135241	0.526	0.462	1	Mdh1	Treg	FALSE	FALSE	FALSE
0.777128	0.481774	0.368	0.359	1	Nr4a2	Treg	TRUE	FALSE	FALSE
0.777809	-0.394931	0.421	0.487	1	Ap2m1	Treg	FALSE	FALSE	FALSE
0.779963	0.199844	0.316	0.231	1	Sema4b	Treg	FALSE	FALSE	FALSE
0.780018	0.247404	0.632	0.538	1	Madd	Treg	FALSE	FALSE	FALSE
0.782142	0.213125	0.684	0.59	1	Mknk2	Treg	FALSE	FALSE	FALSE
0.782157	0.333617	0.526	0.436	1	Ddx3x	Treg	FALSE	FALSE	FALSE
0.782601	0.161084	0.842	0.769	1	Ctla4	Treg	FALSE	FALSE	TRUE
0.784222	0.411796	0.368	0.282	1	Smad3	Treg	TRUE	FALSE	FALSE
0.786853	-0.750471	0.211	0.282	1	Jun	Treg	TRUE	FALSE	FALSE
0.787115	0.265308	0.316	0.359	1	Uhrf2	Treg	FALSE	FALSE	FALSE
0.787223	-0.447035	0.421	0.513	1	Ppp1r18	Treg	FALSE	FALSE	FALSE
0.789758	-0.345037	0.421	0.513	1	Clec2d	Treg	FALSE	TRUE	FALSE
0.790087	0.428913	0.526	0.462	1	Pdcd6ip	Treg	FALSE	FALSE	FALSE
0.793236	-0.216383	0.474	0.564	1	Kdm6b	Treg	FALSE	FALSE	FALSE
0.794055	-0.153502	0.474	0.538	1	Rhoh	Treg	FALSE	FALSE	FALSE
0.794194	-0.0988673	0.632	0.718	1	Mef2d	Treg	TRUE	FALSE	FALSE
0.796502	0.211215	0.632	0.538	1	Sept6	Treg	FALSE	FALSE	FALSE
0.79677	-0.203322	0.368	0.462	1	Eif1	Treg	FALSE	FALSE	FALSE
0.798919	-0.560813	0.368	0.436	1	Ssb	Treg	FALSE	FALSE	FALSE
0.799734	0.0925644	0.579	0.487	1	Ppp1r16b	Treg	FALSE	FALSE	FALSE
0.800432	-0.220461	0.474	0.487	1	Xbp1	Treg	TRUE	FALSE	FALSE
0.800681	-0.113056	0.526	0.615	1	Sh3kbp1	Treg	FALSE	FALSE	FALSE
0.800871	0.486643	0.368	0.282	1	Gatad2b	Treg	TRUE	FALSE	FALSE
0.802858	-0.360145	0.263	0.256	1	Ube2k	Treg	FALSE	FALSE	FALSE
0.803277	0.305253	0.368	0.282	1	Srpk1	Treg	FALSE	FALSE	FALSE
0.803811	-0.222792	0.421	0.513	1	Myl12b	Treg	FALSE	FALSE	FALSE
0.804157	0.190697	0.526	0.436	1	Jmjd1c	Treg	FALSE	FALSE	FALSE
0.804986	-0.0175649	0.474	0.513	1	Kansl1	Treg	FALSE	FALSE	FALSE
0.805312	-0.128415	0.421	0.513	1	Psip1	Treg	FALSE	FALSE	FALSE
0.805725	-0.22542	0.421	0.513	1	Prex1	Treg	FALSE	FALSE	FALSE
0.806331	0.162844	0.789	0.795	1	Lcp1	Treg	FALSE	FALSE	FALSE
0.806686	0.0121492	0.579	0.513	1	Hnrnpa1	Treg	FALSE	FALSE	FALSE
0.807206	-0.496892	0.368	0.436	1	Tes	Treg	FALSE	FALSE	FALSE
0.807321	0.449695	0.421	0.41	1	Arih1	Treg	FALSE	FALSE	FALSE
0.809253	0.434999	0.368	0.385	1	Rnasek	Treg	FALSE	FALSE	FALSE
0.809728	0.262904	0.526	0.436	1	Hexim1	Treg	FALSE	FALSE	FALSE
0.809808	0.0602525	0.526	0.436	1	Atp2b1	Treg	FALSE	FALSE	FALSE
0.811226	-0.0473385	0.737	0.667	1	Ddx5	Treg	FALSE	FALSE	FALSE
0.811521	-0.0281208	0.684	0.641	1	Elmo1	Treg	FALSE	FALSE	FALSE
0.811843	0.288679	0.316	0.256	1	Lrrc8d	Treg	FALSE	FALSE	FALSE
0.811889	-0.220802	0.526	0.615	1	Prpf8	Treg	FALSE	FALSE	FALSE
0.812346	-0.347014	0.579	0.59	1	Spata13	Treg	FALSE	FALSE	FALSE
0.813771	-0.263307	0.421	0.385	1	Sin3b	Treg	FALSE	FALSE	FALSE
0.814847	-0.156878	0.474	0.41	1	Rab11fip1	Treg	FALSE	FALSE	FALSE
0.81711	0.335091	0.526	0.462	1	Gimap7	Treg	FALSE	FALSE	FALSE
0.818187	-0.332978	0.632	0.692	1	Vps54	Treg	FALSE	FALSE	FALSE
0.819614	0.586297	0.211	0.154	1	Tmem243	Treg	FALSE	FALSE	FALSE
0.819824	0.461499	0.684	0.615	1	Gnai2	Treg	FALSE	FALSE	FALSE
0.820492	-0.0394372	0.263	0.333	1	Ets2	Treg	TRUE	FALSE	FALSE
0.82144	0.257659	0.526	0.487	1	Rab5c	Treg	FALSE	FALSE	FALSE
0.823529	-0.191803	0.421	0.436	1	S1pr1	Treg	FALSE	FALSE	FALSE
0.823542	0.255764	0.842	0.795	1	Arhgdib	Treg	FALSE	FALSE	FALSE
0.828909	-0.665243	0.211	0.256	1	Faim	Treg	FALSE	FALSE	FALSE
0.830222	-0.0477969	0.421	0.487	1	Arf4	Treg	FALSE	FALSE	FALSE
0.831237	-0.419588	0.211	0.282	1	Rgs16	Treg	FALSE	FALSE	FALSE
0.834066	-0.0634131	0.368	0.41	1	Tpst2	Treg	FALSE	FALSE	FALSE
0.834326	-0.236811	0.684	0.615	1	Cd247	Treg	FALSE	FALSE	FALSE
0.834645	-0.355393	0.211	0.282	1	Rrad	Treg	FALSE	FALSE	FALSE
0.835208	-0.23836	0.474	0.487	1	Ndufa13	Treg	FALSE	FALSE	FALSE
0.835681	0.13235	0.474	0.41	1	Atp5d	Treg	FALSE	FALSE	FALSE
0.836662	-0.223347	0.947	0.949	1	Gna13	Treg	FALSE	FALSE	FALSE
0.840423	-0.423238	0.211	0.282	1	Slc25a19	Treg	FALSE	FALSE	FALSE
0.840699	-0.207756	0.526	0.59	1	Rgs10	Treg	FALSE	FALSE	FALSE
0.843135	0.01584	0.368	0.308	1	Lims1	Treg	FALSE	FALSE	FALSE
0.843634	-0.468796	0.368	0.385	1	Pik3cd	Treg	FALSE	FALSE	FALSE
0.847415	-0.0321818	0.158	0.205	1	Irgm2	Treg	FALSE	FALSE	FALSE
0.848823	0.325473	0.579	0.513	1	Gramd3	Treg	FALSE	FALSE	FALSE
0.849951	-0.408221	0.316	0.385	1	Tmem258	Treg	FALSE	FALSE	FALSE
0.853242	0.244971	0.368	0.308	1	Kctd12	Treg	FALSE	FALSE	FALSE
0.854415	-0.747343	0.211	0.256	1	Tnfrsf26	Treg	FALSE	FALSE	FALSE
0.854722	-0.0827115	0.579	0.513	1	Tob2	Treg	FALSE	FALSE	FALSE
0.856391	-0.106268	0.316	0.282	1	Sra1	Treg	FALSE	FALSE	FALSE
0.857246	-0.0706153	0.421	0.487	1	Mat2b	Treg	FALSE	FALSE	FALSE
0.859641	-0.0103558	0.947	0.974	1	Stk17b	Treg	FALSE	FALSE	FALSE
0.860089	0.0985771	0.316	0.333	1	Tomm34	Treg	FALSE	FALSE	FALSE
0.860489	-0.536017	0.263	0.231	1	Nav2	Treg	FALSE	FALSE	FALSE
0.861843	-0.0975048	0.579	0.564	1	Btf3	Treg	FALSE	FALSE	FALSE
0.862474	0.201917	0.632	0.59	1	Ndufa6	Treg	FALSE	FALSE	FALSE
0.863588	-0.199544	0.789	0.744	1	Crem	Treg	TRUE	FALSE	FALSE
0.864085	-0.201003	0.526	0.513	1	Tspan13	Treg	FALSE	FALSE	FALSE
0.866472	-0.210148	0.158	0.128	1	Irf4	Treg	TRUE	FALSE	FALSE
0.866981	0.193557	0.684	0.692	1	Malt1	Treg	FALSE	FALSE	FALSE
0.867299	-0.221999	0.474	0.462	1	Tle3	Treg	FALSE	FALSE	FALSE
0.867434	0.166566	0.684	0.615	1	Pak2	Treg	FALSE	FALSE	FALSE
0.869326	0.0113533	0.895	0.923	1	mt-Co2	Treg	FALSE	FALSE	FALSE
0.869558	-0.402748	0.737	0.744	1	Nfatc1	Treg	TRUE	FALSE	FALSE
0.871169	0.0649593	0.842	0.821	1	Per1	Treg	FALSE	FALSE	FALSE
0.872411	0.148514	0.895	0.846	1	mt-Atp6	Treg	FALSE	FALSE	FALSE
0.873471	-0.0608567	0.474	0.538	1	Zbtb1	Treg	TRUE	FALSE	FALSE
0.873614	-0.111798	0.737	0.795	1	Cd164	Treg	FALSE	FALSE	FALSE
0.873694	-0.28118	0.474	0.436	1	Ric1	Treg	FALSE	FALSE	FALSE
0.874622	0.253911	0.421	0.41	1	Tlk1	Treg	FALSE	FALSE	FALSE
0.875135	0.022118	0.842	0.846	1	Lck	Treg	FALSE	TRUE	FALSE
0.87923	0.011136	0.579	0.615	1	Peli1	Treg	FALSE	FALSE	FALSE
0.880885	-0.182321	0.579	0.564	1	Lbr	Treg	FALSE	FALSE	FALSE
0.880961	-0.296981	0.684	0.692	1	Zap70	Treg	FALSE	FALSE	FALSE
0.881689	-0.266372	0.211	0.205	1	Fkbp3	Treg	FALSE	FALSE	FALSE
0.881772	-0.155058	0.474	0.538	1	Akna	Treg	TRUE	FALSE	FALSE
0.884032	0.280922	0.316	0.256	1	Tiparp	Treg	FALSE	FALSE	FALSE
0.884854	-0.152821	0.368	0.436	1	Nfil3	Treg	TRUE	FALSE	FALSE
0.885231	-0.0604568	0.737	0.718	1	Eif4g2	Treg	FALSE	FALSE	FALSE
0.887403	-0.140239	0.579	0.615	1	Rasgrp1	Treg	FALSE	FALSE	FALSE
0.888876	0.203977	0.474	0.436	1	H3f3a	Treg	FALSE	FALSE	FALSE
0.889904	0.326847	0.421	0.385	1	Nckap1l	Treg	FALSE	FALSE	FALSE
0.89168	0.0512861	0.474	0.41	1	Dnaja1	Treg	FALSE	FALSE	FALSE
0.892804	-0.153399	0.632	0.667	1	Eif4a2	Treg	FALSE	FALSE	FALSE
0.89327	0.249299	0.579	0.513	1	Calm1	Treg	FALSE	FALSE	FALSE
0.893369	0.0527959	0.474	0.487	1	Sp3	Treg	TRUE	FALSE	FALSE
0.893922	-0.010418	0.789	0.795	1	Tnfrsf1b	Treg	FALSE	FALSE	TRUE
0.894461	0.0582731	0.474	0.41	1	Hnrnpul2	Treg	FALSE	FALSE	FALSE
0.894706	0.150738	0.263	0.282	1	Chd7	Treg	FALSE	FALSE	FALSE
0.89472	-0.354651	0.579	0.641	1	Agfg1	Treg	FALSE	FALSE	FALSE
0.895107	0.230448	0.526	0.462	1	Tecr	Treg	FALSE	FALSE	FALSE
0.895979	-0.088566	0.263	0.231	1	Atp5mpl	Treg	FALSE	FALSE	FALSE
0.897829	-0.34782	0.316	0.359	1	Reep5	Treg	FALSE	FALSE	FALSE
0.898759	0.403742	0.263	0.256	1	Smarcc2	Treg	TRUE	FALSE	FALSE
0.899043	-0.172705	0.526	0.59	1	Tnfaip8	Treg	FALSE	FALSE	FALSE
0.899487	0.121353	0.421	0.436	1	Xrn2	Treg	FALSE	FALSE	FALSE
0.900788	0.021743	0.579	0.641	1	Ddx6	Treg	FALSE	FALSE	FALSE
0.901367	-0.12629	0.579	0.641	1	Rabgap1l	Treg	FALSE	FALSE	FALSE
0.90295	-0.0296605	0.737	0.718	1	Sdf4	Treg	FALSE	FALSE	FALSE
0.903866	-0.0911316	0.684	0.667	1	Samsn1	Treg	FALSE	FALSE	FALSE
0.906058	0.290834	0.368	0.359	1	Itgb1	Treg	FALSE	FALSE	FALSE
0.906672	-0.0141427	0.579	0.564	1	Aldoa	Treg	FALSE	FALSE	FALSE
0.908245	-0.32896	0.526	0.538	1	Clta	Treg	FALSE	FALSE	FALSE
0.90954	-0.110543	0.368	0.333	1	Ly6a	Treg	FALSE	FALSE	FALSE
0.911824	-0.336486	0.421	0.462	1	Psme1	Treg	FALSE	FALSE	FALSE
0.913042	-0.255085	0.368	0.41	1	Ndufa1	Treg	FALSE	FALSE	FALSE
0.914132	0.201918	0.368	0.385	1	Dipk2a	Treg	FALSE	FALSE	FALSE
0.914607	-0.0463533	0.316	0.308	1	Ppp3r1	Treg	FALSE	FALSE	FALSE
0.915169	0.546589	0.316	0.282	1	Lfng	Treg	FALSE	FALSE	FALSE
0.915197	-0.168427	0.895	0.897	1	Cytip	Treg	FALSE	FALSE	FALSE
0.915355	0.215996	0.474	0.436	1	Syf2	Treg	FALSE	FALSE	FALSE
0.916503	0.0260478	0.579	0.59	1	Cab39	Treg	FALSE	FALSE	FALSE
0.917407	0.103303	0.579	0.538	1	Ctdsp2	Treg	FALSE	FALSE	FALSE
0.922187	-0.0286121	0.632	0.59	1	Prkch	Treg	FALSE	FALSE	FALSE
0.922286	-0.166076	0.579	0.564	1	Hipk1	Treg	FALSE	FALSE	FALSE
0.924774	0.268209	0.474	0.436	1	Fryl	Treg	FALSE	FALSE	FALSE
0.927237	-0.0414102	0.684	0.667	1	Ifnar1	Treg	FALSE	FALSE	FALSE
0.927557	-0.124566	0.789	0.821	1	Cd28	Treg	FALSE	FALSE	TRUE
0.92937	0.263873	0.316	0.282	1	Sqstm1	Treg	FALSE	FALSE	FALSE
0.929809	-0.0361954	0.421	0.385	1	Ppp2r1a	Treg	FALSE	FALSE	FALSE
0.930771	0.137934	0.526	0.487	1	Ip6k1	Treg	FALSE	FALSE	FALSE
0.931603	0.133061	0.632	0.615	1	Samhd1	Treg	FALSE	FALSE	FALSE
0.932011	-0.0017563	0.737	0.744	1	Btg2	Treg	FALSE	FALSE	FALSE
0.934462	-0.13759	0.316	0.359	1	Bcl2l11	Treg	FALSE	FALSE	FALSE
0.935296	0.304591	0.526	0.513	1	Rbbp4	Treg	FALSE	FALSE	FALSE
0.935844	-0.0714102	0.474	0.487	1	Alkbh5	Treg	FALSE	FALSE	FALSE
0.936368	-0.212417	0.474	0.462	1	Arf5	Treg	FALSE	FALSE	FALSE
0.936592	0.37692	0.158	0.154	1	Mmd	Treg	FALSE	FALSE	FALSE
0.937435	-0.0541364	0.737	0.692	1	Ptbp3	Treg	FALSE	FALSE	FALSE
0.937959	0.169835	0.474	0.487	1	Slc44a2	Treg	FALSE	FALSE	FALSE
0.939889	-0.300404	0.526	0.564	1	Lmnb1	Treg	FALSE	FALSE	FALSE
0.940217	-0.224934	0.263	0.308	1	Tapbp	Treg	FALSE	FALSE	FALSE
0.940258	-0.207106	0.526	0.564	1	Itm2c	Treg	FALSE	FALSE	FALSE
0.941545	-0.482378	0.053	0.077	1	Il1rl1	Treg	FALSE	FALSE	FALSE
0.943304	-0.125647	0.316	0.359	1	Ptpn1	Treg	FALSE	FALSE	FALSE
0.944631	0.256306	0.526	0.487	1	Ldb1	Treg	FALSE	FALSE	FALSE
0.945443	0.11852	0.632	0.641	1	Tab2	Treg	FALSE	FALSE	FALSE
0.945928	-0.0420282	0.263	0.231	1	Cxcr3	Treg	FALSE	FALSE	TRUE
0.946596	-0.172976	0.263	0.282	1	Cdc25b	Treg	FALSE	FALSE	FALSE
0.946692	-0.265751	0.158	0.179	1	Bcl2l1	Treg	FALSE	FALSE	FALSE
0.948153	0.325445	0.263	0.256	1	Dtx1	Treg	FALSE	FALSE	FALSE
0.948647	-0.143686	0.632	0.641	1	Ski	Treg	FALSE	FALSE	FALSE
0.949273	0.07256	0.421	0.385	1	Prr13	Treg	FALSE	FALSE	FALSE
0.9524	0.174652	0.579	0.538	1	Nipbl	Treg	FALSE	FALSE	FALSE
0.952934	-0.363537	0.263	0.282	1	Egln3	Treg	FALSE	FALSE	FALSE
0.953245	0.16726	0.789	0.769	1	Il21r	Treg	FALSE	FALSE	FALSE
0.954584	-0.127584	0.421	0.462	1	Chd4	Treg	FALSE	FALSE	FALSE
0.95642	0.0952925	0.579	0.538	1	Uqcrc1	Treg	FALSE	FALSE	FALSE
0.956655	-0.125939	0.579	0.615	1	Rgs1	Treg	FALSE	FALSE	FALSE
0.957957	0.12044	0.632	0.641	1	Pum2	Treg	FALSE	FALSE	FALSE
0.958122	0.191505	0.579	0.538	1	Ncoa3	Treg	FALSE	FALSE	FALSE
0.958133	-0.19346	0.579	0.615	1	Dhx9	Treg	FALSE	FALSE	FALSE
0.959033	0.201899	0.474	0.487	1	Hsp90b1	Treg	FALSE	FALSE	FALSE
0.959112	-0.068951	0.474	0.513	1	Cox7a2l	Treg	FALSE	FALSE	FALSE
0.959258	0.292769	0.474	0.436	1	Stag2	Treg	FALSE	FALSE	FALSE
0.959432	0.163939	1	1	1	Ets1	Treg	TRUE	FALSE	FALSE
0.959619	0.166465	0.474	0.436	1	Bex3	Treg	FALSE	FALSE	FALSE
0.960469	0.167684	0.526	0.487	1	Crlf3	Treg	FALSE	FALSE	FALSE
0.960881	0.114972	0.316	0.282	1	Stk40	Treg	FALSE	FALSE	FALSE
0.960985	-0.0822159	0.632	0.667	1	Slc25a3	Treg	FALSE	FALSE	FALSE
0.961372	-0.178063	0.474	0.513	1	Rasal3	Treg	FALSE	FALSE	FALSE
0.962164	0.118066	0.895	0.872	1	B2m	Treg	FALSE	FALSE	FALSE
0.962771	-0.384045	0.263	0.231	1	Il2ra	Treg	FALSE	FALSE	FALSE
0.962869	-0.0941748	0.526	0.564	1	Vsir	Treg	FALSE	TRUE	FALSE
0.964128	0.144547	0.684	0.718	1	Ube2d2a	Treg	FALSE	FALSE	FALSE
0.964992	0.0704876	0.474	0.487	1	Slamf1	Treg	FALSE	FALSE	FALSE
0.970594	0.0665607	0.526	0.513	1	Brd2	Treg	FALSE	FALSE	FALSE
0.972469	0.109697	0.737	0.744	1	Mbnl1	Treg	FALSE	FALSE	FALSE
0.97331	-0.3027	0.263	0.256	1	Ccr8	Treg	FALSE	FALSE	TRUE
0.974832	-0.206767	0.316	0.333	1	Adnp	Treg	TRUE	FALSE	FALSE
0.977487	-0.08917	0.579	0.564	1	Ddx21	Treg	FALSE	FALSE	FALSE
0.982031	0.0330252	0.789	0.795	1	Cotl1	Treg	FALSE	FALSE	FALSE
0.983452	0.176713	0.158	0.154	1	Lrba	Treg	FALSE	FALSE	FALSE
0.983574	0.0240995	0.526	0.513	1	Jmy	Treg	FALSE	FALSE	FALSE
0.983856	-0.161523	0.368	0.385	1	Gramd1b	Treg	FALSE	FALSE	FALSE
0.984765	0.0898411	0.737	0.718	1	Ikzf1	Treg	TRUE	FALSE	FALSE
0.984835	-0.0785133	0.684	0.667	1	Ddx24	Treg	FALSE	FALSE	FALSE
0.984965	0.503258	0.211	0.231	1	Spry1	Treg	FALSE	FALSE	FALSE
0.987015	-0.100278	0.579	0.564	1	Ypel3	Treg	FALSE	FALSE	FALSE
0.989008	0.00347803	0.474	0.487	1	Sdha	Treg	FALSE	FALSE	FALSE
0.989792	0.0719494	0.474	0.462	1	Ndufa2	Treg	FALSE	FALSE	FALSE
0.990736	0.0893697	0.526	0.513	1	Myl12a	Treg	FALSE	FALSE	FALSE
0.990907	-0.10207	0.316	0.333	1	Fbxo33	Treg	FALSE	FALSE	FALSE
0.991114	-0.105218	0.579	0.564	1	Wdr26	Treg	FALSE	FALSE	FALSE
0.991189	0.10573	0.474	0.462	1	Polr2a	Treg	FALSE	FALSE	FALSE
0.992136	-0.00280645	0.632	0.615	1	Adgre5	Treg	FALSE	TRUE	FALSE
0.992562	0.0468415	0.368	0.385	1	Gnai3	Treg	FALSE	FALSE	FALSE
0.996653	0.133497	0.368	0.359	1	Birc6	Treg	FALSE	FALSE	FALSE
0.997497	0.0851007	0.632	0.641	1	Cd44	Treg	FALSE	FALSE	TRUE
0.998813	-0.35224	0.211	0.205	1	Foxp3	Treg	TRUE	FALSE	FALSE

## Sheet: Tc CD8+
p_val	avg_log2FC	pct.1	pct.2	p_val_adj	gene	ident	transcription_factor	ligand	receptor	cell_type_leiden_main	cell_type_leiden_fine
2.56391e-07	2.09706	0.44	0.035	0.000404586	Scin	Tc CD8+	FALSE	FALSE	FALSE
2.6109e-07	2.00322	0.44	0.035	0.000412001	Hprt	Tc CD8+	FALSE	FALSE	FALSE
8.23032e-07	1.78992	0.72	0.196	0.00129874	Car2	Tc CD8+	FALSE	FALSE	FALSE
9.31779e-07	2.50207	0.56	0.095	0.00147035	Trdc	Tc CD8+	FALSE	FALSE	FALSE
1.34379e-06	2.84679	0.48	0.07	0.00212051	Tcrg-V7	Tc CD8+	FALSE	FALSE	FALSE
9.84407e-05	1.91549	0.4	0.07	0.155339	Tcrg-C1	Tc CD8+	FALSE	FALSE	FALSE
0.00017192	-2.08263	0	0.276	0.271289	Batf	Tc CD8+	TRUE	FALSE	FALSE
0.000264159	-0.459968	0.44	0.804	0.416843	Cd8b1	Tc CD8+	FALSE	FALSE	TRUE
0.000280416	0.551259	0.8	0.422	0.442497	Sun2	Tc CD8+	FALSE	FALSE	FALSE
0.000282705	1.22998	0.6	0.201	0.446109	Baiap3	Tc CD8+	FALSE	FALSE	FALSE
0.000305176	1.20116	0.72	0.382	0.481568	Klrd1	Tc CD8+	FALSE	FALSE	FALSE
0.000331561	0.921309	0.64	0.246	0.523203	Ociad1	Tc CD8+	FALSE	FALSE	FALSE
0.00047232	0.559377	1	0.714	0.745321	Rap1b	Tc CD8+	FALSE	FALSE	FALSE
0.000507085	0.84832	0.84	0.442	0.800179	Lbh	Tc CD8+	FALSE	FALSE	FALSE
0.000644235	1.5589	0.44	0.121	1	Ikzf2	Tc CD8+	TRUE	FALSE	FALSE
0.000723329	0.31912	0.76	0.432	1	Esyt2	Tc CD8+	FALSE	FALSE	FALSE
0.000795226	1.50157	0.28	0.04	1	S1pr1	Tc CD8+	FALSE	FALSE	FALSE
0.00101637	0.687058	0.68	0.317	1	Ccdc12	Tc CD8+	FALSE	FALSE	FALSE
0.00108388	0.503999	0.92	0.573	1	mt-Atp6	Tc CD8+	FALSE	FALSE	FALSE
0.00119798	-0.353918	0.56	0.407	1	Ttc7	Tc CD8+	FALSE	FALSE	FALSE
0.00123872	0.173887	0.68	0.392	1	Snd1	Tc CD8+	FALSE	FALSE	FALSE
0.0016696	1.23128	0.6	0.276	1	Atp1b3	Tc CD8+	FALSE	FALSE	FALSE
0.00172277	1.77943	0.32	0.065	1	Ighm	Tc CD8+	FALSE	FALSE	TRUE
0.00178159	0.743282	0.8	0.432	1	Hp1bp3	Tc CD8+	FALSE	FALSE	FALSE
0.00186182	0.125291	0.52	0.296	1	Tspyl1	Tc CD8+	FALSE	FALSE	FALSE
0.00209903	0.782386	0.4	0.121	1	Plek	Tc CD8+	TRUE	FALSE	FALSE
0.00221763	0.356194	0.92	0.598	1	mt-Atp8	Tc CD8+	FALSE	FALSE	FALSE
0.00231108	-1.4148	0.24	0.477	1	Mef2d	Tc CD8+	TRUE	FALSE	FALSE
0.00302193	-0.611057	0.6	0.558	1	Ptpn18	Tc CD8+	FALSE	FALSE	FALSE
0.00304709	-0.775741	0.72	0.905	1	Fth1	Tc CD8+	FALSE	FALSE	FALSE
0.00307454	1.33987	0.44	0.156	1	Crmp1	Tc CD8+	FALSE	FALSE	FALSE
0.00326172	0.597227	0.64	0.317	1	Grk6	Tc CD8+	FALSE	FALSE	FALSE
0.00354045	-1.77413	0	0.181	1	Eomes	Tc CD8+	TRUE	FALSE	FALSE
0.00422635	-0.857149	0.64	0.739	1	Ahnak	Tc CD8+	FALSE	FALSE	FALSE
0.00479753	-1.39672	0	0.171	1	Zkscan14	Tc CD8+	TRUE	FALSE	FALSE
0.00495391	-0.00183278	0.92	0.643	1	mt-Co1	Tc CD8+	FALSE	FALSE	FALSE
0.00518663	-1.23857	0.08	0.372	1	Picalm	Tc CD8+	FALSE	FALSE	FALSE
0.00543958	-2.176	0.44	0.623	1	Dnajb1	Tc CD8+	FALSE	FALSE	FALSE
0.00549334	0.407459	0.92	0.628	1	Zap70	Tc CD8+	FALSE	FALSE	FALSE
0.00600978	0.307849	0.88	0.598	1	Prkacb	Tc CD8+	FALSE	FALSE	FALSE
0.0062171	0.409733	0.6	0.317	1	Git2	Tc CD8+	FALSE	FALSE	FALSE
0.00644293	1.04941	0.2	0.03	1	Trbv16	Tc CD8+	FALSE	FALSE	FALSE
0.0065035	1.15101	0.6	0.317	1	Zmynd11	Tc CD8+	FALSE	FALSE	FALSE
0.00679991	-1.474	0.04	0.291	1	Dmbt1	Tc CD8+	FALSE	FALSE	FALSE
0.00716221	-0.563475	0.56	0.533	1	Vps54	Tc CD8+	FALSE	FALSE	FALSE
0.00732611	0.680199	0.88	0.603	1	Cd47	Tc CD8+	FALSE	FALSE	TRUE
0.00780092	0.549907	0.6	0.307	1	Dnm2	Tc CD8+	FALSE	FALSE	FALSE
0.00834859	-0.943929	0.4	0.588	1	Ube2h	Tc CD8+	FALSE	FALSE	FALSE
0.00836401	0.2654	0.44	0.226	1	Kdelr1	Tc CD8+	FALSE	FALSE	FALSE
0.00843041	0.301653	0.44	0.226	1	Tmed7	Tc CD8+	FALSE	FALSE	FALSE
0.00844002	0.458011	0.8	0.492	1	Gimap1	Tc CD8+	FALSE	FALSE	FALSE
0.00897659	0.745128	0.76	0.442	1	Rnf166	Tc CD8+	FALSE	FALSE	FALSE
0.00934026	0.949067	0.68	0.392	1	Mob1a	Tc CD8+	FALSE	FALSE	FALSE
0.00943635	0.568761	1	0.945	1	Itm2b	Tc CD8+	FALSE	FALSE	FALSE
0.00952751	0.613816	0.48	0.206	1	Spcs1	Tc CD8+	FALSE	FALSE	FALSE
0.00968734	0.532459	0.6	0.312	1	Chd1	Tc CD8+	FALSE	FALSE	FALSE
0.00997949	0.127698	0.68	0.437	1	Wdr82	Tc CD8+	FALSE	FALSE	FALSE
0.0100536	0.875895	0.48	0.196	1	Resf1	Tc CD8+	FALSE	FALSE	FALSE
0.0102652	-1.21489	0.2	0.412	1	Hnrnpa1	Tc CD8+	FALSE	FALSE	FALSE
0.0107649	0.174091	0.44	0.236	1	Nlk	Tc CD8+	FALSE	FALSE	FALSE
0.0108306	0.722285	0.6	0.291	1	Ankrd44	Tc CD8+	FALSE	FALSE	FALSE
0.0110222	-1.28343	0.2	0.417	1	Ncor1	Tc CD8+	TRUE	FALSE	FALSE
0.0113162	0.292985	0.84	0.568	1	Sf3b1	Tc CD8+	FALSE	FALSE	FALSE
0.0114241	0.987699	0.36	0.116	1	Tspan9	Tc CD8+	FALSE	FALSE	FALSE
0.0120439	-1.07906	0.04	0.246	1	Lmna	Tc CD8+	FALSE	FALSE	FALSE
0.0121785	-0.321326	0.76	0.673	1	Arpc5	Tc CD8+	FALSE	FALSE	FALSE
0.0123339	0.31108	0.72	0.467	1	Ube2d2a	Tc CD8+	FALSE	FALSE	FALSE
0.0134517	-0.410774	0.6	0.528	1	Cyth4	Tc CD8+	FALSE	FALSE	FALSE
0.0135697	0.831548	0.76	0.583	1	Dtx1	Tc CD8+	FALSE	FALSE	FALSE
0.0136007	-0.358933	0.8	0.698	1	Tnfrsf1b	Tc CD8+	FALSE	FALSE	TRUE
0.0137523	-1.03135	0.32	0.482	1	Tagln2	Tc CD8+	FALSE	FALSE	FALSE
0.0139244	-1.2955	0.24	0.508	1	Cd2	Tc CD8+	FALSE	FALSE	FALSE
0.014184	-0.872838	0.6	0.804	1	Mbnl1	Tc CD8+	FALSE	FALSE	FALSE
0.0143079	-0.810641	0.92	0.935	1	Hspa8	Tc CD8+	FALSE	FALSE	FALSE
0.0145915	-2.2515	0.2	0.427	1	Hspa1a	Tc CD8+	FALSE	FALSE	FALSE
0.0146769	0.154764	0.92	0.663	1	mt-Co2	Tc CD8+	FALSE	FALSE	FALSE
0.015064	0.443844	0.48	0.236	1	Pdpk1	Tc CD8+	FALSE	FALSE	FALSE
0.016084	0.837382	0.72	0.437	1	Tcrg-C4	Tc CD8+	FALSE	FALSE	FALSE
0.0167591	0.948585	0.72	0.533	1	Gzma	Tc CD8+	FALSE	TRUE	FALSE
0.0169686	-0.120806	0.44	0.231	1	Xcl1	Tc CD8+	FALSE	TRUE	FALSE
0.0178536	-0.0478951	0.72	0.558	1	Fmnl1	Tc CD8+	FALSE	FALSE	FALSE
0.0191738	1.47768	0.16	0.02	1	Trbv13-3	Tc CD8+	FALSE	FALSE	FALSE
0.0193251	-0.0374313	0.88	0.648	1	Emb	Tc CD8+	FALSE	FALSE	FALSE
0.0193294	-0.737078	0.4	0.688	1	Tcrg-C2	Tc CD8+	FALSE	FALSE	FALSE
0.0194585	-1.33096	0.32	0.518	1	Foxo1	Tc CD8+	TRUE	FALSE	FALSE
0.0196261	-0.150773	0.4	0.291	1	Ppdpf	Tc CD8+	FALSE	FALSE	FALSE
0.0198813	-1.24269	0.36	0.558	1	Ccr5	Tc CD8+	FALSE	FALSE	TRUE
0.0201841	0.19984	0.6	0.387	1	Rnf187	Tc CD8+	FALSE	FALSE	FALSE
0.0202322	0.638795	0.72	0.427	1	Abi1	Tc CD8+	FALSE	FALSE	FALSE
0.0209444	0.0618831	0.68	0.482	1	Nono	Tc CD8+	FALSE	FALSE	FALSE
0.0211807	-0.822527	0.4	0.548	1	Pstpip1	Tc CD8+	FALSE	FALSE	FALSE
0.0212431	0.065738	0.68	0.467	1	Tor1aip1	Tc CD8+	FALSE	FALSE	FALSE
0.0213529	0.414271	0.32	0.126	1	Klf3	Tc CD8+	TRUE	FALSE	FALSE
0.0223578	-1.05862	0.24	0.442	1	Gpi1	Tc CD8+	FALSE	FALSE	FALSE
0.02277	0.803206	0.64	0.352	1	Rpa1	Tc CD8+	FALSE	FALSE	FALSE
0.0228796	-0.171752	0.96	0.839	1	Arhgap45	Tc CD8+	FALSE	FALSE	FALSE
0.0231605	0.586079	0.6	0.322	1	Ranbp9	Tc CD8+	FALSE	FALSE	FALSE
0.0236159	0.653493	0.68	0.392	1	Psma3	Tc CD8+	FALSE	FALSE	FALSE
0.0239716	0.440149	0.96	0.859	1	Arhgdib	Tc CD8+	FALSE	FALSE	FALSE
0.0241125	0.461423	0.56	0.302	1	Rbm3	Tc CD8+	FALSE	FALSE	FALSE
0.0245592	0.4446	0.36	0.151	1	Ipo8	Tc CD8+	FALSE	FALSE	FALSE
0.0250754	1.14421	0.72	0.467	1	Hist1h1e	Tc CD8+	FALSE	FALSE	FALSE
0.0258694	-0.156691	0.64	0.487	1	Polr2a	Tc CD8+	FALSE	FALSE	FALSE
0.0259585	0.658691	0.88	0.648	1	Rnf125	Tc CD8+	FALSE	FALSE	FALSE
0.0260529	0.733108	0.64	0.357	1	Tmed9	Tc CD8+	FALSE	FALSE	FALSE
0.0261422	1.1773	0.4	0.181	1	Hist1h2ap	Tc CD8+	FALSE	FALSE	FALSE
0.0262195	0.902078	0.52	0.307	1	Ssr1	Tc CD8+	FALSE	FALSE	FALSE
0.0263199	0.0800205	0.48	0.296	1	Wbp1	Tc CD8+	FALSE	FALSE	FALSE
0.0270135	-0.598156	0.56	0.593	1	Psmb8	Tc CD8+	FALSE	FALSE	FALSE
0.0276472	0.347279	0.64	0.382	1	Med30	Tc CD8+	FALSE	FALSE	FALSE
0.0290564	0.224358	0.6	0.392	1	Ahsa1	Tc CD8+	FALSE	FALSE	FALSE
0.0291526	-0.649529	0.48	0.508	1	Ppia	Tc CD8+	FALSE	FALSE	FALSE
0.0294605	-0.339798	0.4	0.332	1	Phf12	Tc CD8+	FALSE	FALSE	FALSE
0.029594	0.827858	0.56	0.291	1	Becn1	Tc CD8+	FALSE	FALSE	FALSE
0.0296588	0.590494	0.52	0.266	1	Chmp1b	Tc CD8+	FALSE	FALSE	FALSE
0.0301394	-0.228743	0.2	0.372	1	Klrc1	Tc CD8+	FALSE	FALSE	FALSE
0.030207	-0.922565	0.24	0.382	1	Yy1	Tc CD8+	TRUE	FALSE	FALSE
0.030525	0.506785	0.64	0.372	1	Kmt2a	Tc CD8+	FALSE	FALSE	FALSE
0.0305955	-0.339835	0.32	0.271	1	Tank	Tc CD8+	FALSE	FALSE	FALSE
0.0308912	-0.808195	0.32	0.437	1	Rab5c	Tc CD8+	FALSE	FALSE	FALSE
0.0312055	0.494051	0.56	0.322	1	Rras2	Tc CD8+	FALSE	FALSE	FALSE
0.0317765	-0.0335758	0.44	0.296	1	Fam168b	Tc CD8+	FALSE	FALSE	FALSE
0.032529	-0.142229	0.76	0.628	1	Eif3f	Tc CD8+	FALSE	FALSE	FALSE
0.0331639	-0.0961721	0.68	0.533	1	Fkbp8	Tc CD8+	FALSE	FALSE	FALSE
0.0331972	0.312456	0.4	0.211	1	Zmiz1	Tc CD8+	TRUE	FALSE	FALSE
0.0331978	-2.13567	0.36	0.503	1	Hspa1b	Tc CD8+	FALSE	FALSE	FALSE
0.0332888	0.668413	0.92	0.744	1	H3f3b	Tc CD8+	FALSE	FALSE	FALSE
0.0334684	0.326901	0.52	0.296	1	Aak1	Tc CD8+	FALSE	FALSE	FALSE
0.0336362	-0.390262	0.52	0.487	1	Emg1	Tc CD8+	FALSE	FALSE	FALSE
0.0337007	0.0134271	0.64	0.472	1	Cyld	Tc CD8+	FALSE	FALSE	FALSE
0.0337913	-0.349045	0.36	0.317	1	Ndufv3	Tc CD8+	FALSE	FALSE	FALSE
0.0345936	0.54854	0.68	0.407	1	Arrdc3	Tc CD8+	FALSE	FALSE	FALSE
0.0348017	-1.07935	0.4	0.608	1	Cd5	Tc CD8+	FALSE	FALSE	FALSE
0.0349066	0.605628	0.8	0.543	1	Gpr55	Tc CD8+	FALSE	FALSE	FALSE
0.0350781	0.317097	0.6	0.377	1	Arhgef6	Tc CD8+	FALSE	FALSE	FALSE
0.0363694	-0.537527	0.4	0.402	1	Rnf10	Tc CD8+	FALSE	FALSE	FALSE
0.0371644	0.328505	0.88	0.643	1	Ablim1	Tc CD8+	FALSE	FALSE	FALSE
0.0379864	-0.198591	0.4	0.312	1	Gbp4	Tc CD8+	FALSE	FALSE	FALSE
0.0382082	0.45423	0.8	0.543	1	Sept6	Tc CD8+	FALSE	FALSE	FALSE
0.0386596	-0.627694	0.28	0.307	1	Ikbkb	Tc CD8+	FALSE	FALSE	FALSE
0.0387121	1.00769	0.24	0.065	1	Lat2	Tc CD8+	FALSE	FALSE	FALSE
0.0387779	-0.932413	0.44	0.668	1	Dennd4a	Tc CD8+	FALSE	FALSE	FALSE
0.0393883	0.175947	1	0.859	1	S100a10	Tc CD8+	FALSE	FALSE	FALSE
0.0399277	0.66051	0.72	0.472	1	Myh9	Tc CD8+	FALSE	FALSE	FALSE
0.0400389	-1.01174	0.16	0.407	1	Rapgef6	Tc CD8+	FALSE	FALSE	FALSE
0.0403501	0.279996	0.88	0.653	1	Capzb	Tc CD8+	FALSE	FALSE	FALSE
0.0406206	0.723219	0.72	0.497	1	Bin2	Tc CD8+	FALSE	FALSE	FALSE
0.0406703	-0.210011	0.48	0.392	1	Tap1	Tc CD8+	FALSE	FALSE	FALSE
0.0407104	0.173239	0.52	0.332	1	Mdh1	Tc CD8+	FALSE	FALSE	FALSE
0.0407521	-0.41831	0.08	0.226	1	Med20	Tc CD8+	FALSE	FALSE	FALSE
0.0410939	-0.971197	0.36	0.608	1	Cd6	Tc CD8+	FALSE	TRUE	TRUE
0.0411304	0.288942	0.68	0.442	1	Vcp	Tc CD8+	FALSE	FALSE	FALSE
0.0415728	-0.683675	0.28	0.296	1	Rlim	Tc CD8+	FALSE	FALSE	FALSE
0.0417092	-0.581026	0.2	0.191	1	Serpinb6b	Tc CD8+	FALSE	FALSE	FALSE
0.0425048	0.502036	0.24	0.075	1	Osgin2	Tc CD8+	FALSE	FALSE	FALSE
0.0431191	-0.0349668	0.44	0.307	1	Vav1	Tc CD8+	FALSE	FALSE	FALSE
0.0433681	0.182206	0.44	0.261	1	Reps1	Tc CD8+	FALSE	FALSE	FALSE
0.0438644	0.556968	0.68	0.417	1	Sh3kbp1	Tc CD8+	FALSE	FALSE	FALSE
0.0439934	0.505206	0.52	0.281	1	Setd5	Tc CD8+	FALSE	FALSE	FALSE
0.0443799	-1.14691	0	0.095	1	Rgs16	Tc CD8+	FALSE	FALSE	FALSE
0.044697	-0.452067	0.52	0.462	1	Slc9a3r1	Tc CD8+	FALSE	FALSE	FALSE
0.0454764	-0.861278	0.36	0.603	1	Elob	Tc CD8+	FALSE	FALSE	FALSE
0.046429	0.672779	0.56	0.307	1	Smc3	Tc CD8+	FALSE	FALSE	FALSE
0.0469467	-0.150252	0.4	0.302	1	Aamp	Tc CD8+	FALSE	FALSE	FALSE
0.0473766	-1.19048	0.08	0.286	1	Gpr183	Tc CD8+	FALSE	FALSE	FALSE
0.0474823	-0.501598	0.48	0.518	1	Aebp2	Tc CD8+	TRUE	FALSE	FALSE
0.0477696	-0.219401	0.56	0.472	1	Ccnd3	Tc CD8+	FALSE	FALSE	FALSE
0.0479548	0.864233	0.68	0.472	1	Fgl2	Tc CD8+	FALSE	FALSE	FALSE
0.0484258	0.426165	0.28	0.116	1	Vps26a	Tc CD8+	FALSE	FALSE	FALSE
0.0484788	0.598669	0.56	0.307	1	Tecr	Tc CD8+	FALSE	FALSE	FALSE
0.0490272	0.650931	0.56	0.307	1	Ptpn6	Tc CD8+	FALSE	FALSE	FALSE
0.0491071	0.173527	0.56	0.352	1	Hbp1	Tc CD8+	TRUE	FALSE	FALSE
0.0491343	0.308563	0.44	0.241	1	Rab1a	Tc CD8+	FALSE	FALSE	FALSE
0.0491359	0.965539	0.48	0.276	1	Nin	Tc CD8+	FALSE	FALSE	FALSE
0.0493696	-0.372697	0.52	0.487	1	Diaph1	Tc CD8+	FALSE	FALSE	FALSE
0.0499244	-0.989274	0.04	0.211	1	Sh2d1a	Tc CD8+	FALSE	FALSE	FALSE
0.0504698	0.88614	0.4	0.176	1	Pgls	Tc CD8+	FALSE	FALSE	FALSE
0.05066	-0.866398	0.4	0.553	1	Adgre5	Tc CD8+	FALSE	TRUE	FALSE
0.0506821	-0.594177	0.32	0.372	1	R3hdm4	Tc CD8+	FALSE	FALSE	FALSE
0.0507454	0.367875	0.4	0.462	1	Etnk1	Tc CD8+	FALSE	FALSE	FALSE
0.0511397	-0.233016	0.48	0.387	1	Nfatc1	Tc CD8+	TRUE	FALSE	FALSE
0.0511458	0.322434	0.84	0.608	1	Cmip	Tc CD8+	FALSE	FALSE	FALSE
0.0517924	-0.90296	0.2	0.307	1	Rnps1	Tc CD8+	FALSE	FALSE	FALSE
0.0524546	-0.08983	0.96	0.829	1	Clk1	Tc CD8+	FALSE	FALSE	FALSE
0.05267	0.550637	0.84	0.714	1	Eif4g2	Tc CD8+	FALSE	FALSE	FALSE
0.0526876	0.852186	0.52	0.286	1	Rcsd1	Tc CD8+	FALSE	FALSE	FALSE
0.0545964	0.462164	0.92	0.814	1	Sept1	Tc CD8+	FALSE	FALSE	FALSE
0.0547065	-0.68137	0.32	0.357	1	Ep400	Tc CD8+	FALSE	FALSE	FALSE
0.0549658	0.590571	0.6	0.352	1	Sec62	Tc CD8+	FALSE	FALSE	FALSE
0.0550024	0.370668	0.92	0.724	1	Prkch	Tc CD8+	FALSE	FALSE	FALSE
0.0553717	0.995633	0.4	0.216	1	Supt20	Tc CD8+	FALSE	FALSE	FALSE
0.0555429	0.256413	0.56	0.357	1	Fgfr1op2	Tc CD8+	FALSE	FALSE	FALSE
0.0567206	0.553275	0.6	0.362	1	Smdt1	Tc CD8+	FALSE	FALSE	FALSE
0.0567944	-0.381313	0.36	0.322	1	Cnot2	Tc CD8+	FALSE	FALSE	FALSE
0.057449	-0.330907	0.72	0.658	1	Cdkn1b	Tc CD8+	FALSE	FALSE	FALSE
0.0577379	0.718441	0.72	0.553	1	Cd247	Tc CD8+	FALSE	FALSE	FALSE
0.057794	0.159547	0.36	0.196	1	Rcbtb2	Tc CD8+	FALSE	FALSE	FALSE
0.0580595	-0.13825	0.52	0.422	1	Kars	Tc CD8+	FALSE	FALSE	FALSE
0.0580933	0.146824	0.28	0.136	1	Klrk1	Tc CD8+	FALSE	FALSE	TRUE
0.0581697	0.444168	1	0.91	1	Cd7	Tc CD8+	FALSE	FALSE	FALSE
0.0581718	0.237482	0.52	0.342	1	Bcl2l11	Tc CD8+	FALSE	FALSE	FALSE
0.0587547	0.438148	0.76	0.518	1	Cd96	Tc CD8+	FALSE	TRUE	TRUE
0.0590057	0.123624	0.76	0.593	1	Arpc3	Tc CD8+	FALSE	FALSE	FALSE
0.0592665	-1.12957	0.56	0.573	1	Nr4a3	Tc CD8+	TRUE	FALSE	FALSE
0.0593198	-0.263079	0.4	0.332	1	Hdhd5	Tc CD8+	FALSE	FALSE	FALSE
0.059352	0.0174424	0.4	0.256	1	Prrt1	Tc CD8+	FALSE	FALSE	FALSE
0.0595268	0.0808688	0.52	0.352	1	Atp5f1	Tc CD8+	FALSE	FALSE	FALSE
0.0608178	-0.275096	0.64	0.563	1	Arf6	Tc CD8+	FALSE	FALSE	FALSE
0.0608383	-0.293328	1	0.995	1	Ccl5	Tc CD8+	FALSE	TRUE	FALSE
0.0613285	-1.06759	0.24	0.357	1	Pde4d	Tc CD8+	FALSE	FALSE	FALSE
0.0614498	0.478569	0.56	0.332	1	Dapk2	Tc CD8+	FALSE	FALSE	FALSE
0.0615113	0.608284	0.76	0.538	1	Actr3	Tc CD8+	FALSE	FALSE	FALSE
0.0619575	-0.847249	0.32	0.432	1	Rnf4	Tc CD8+	FALSE	FALSE	FALSE
0.0622789	0.0108096	0.76	0.598	1	Sod1	Tc CD8+	FALSE	FALSE	FALSE
0.0623754	0.173385	0.44	0.266	1	Zgpat	Tc CD8+	TRUE	FALSE	FALSE
0.0625309	0.688123	1	0.935	1	Rgs1	Tc CD8+	FALSE	FALSE	FALSE
0.0628954	-0.377922	0.36	0.312	1	Cdk13	Tc CD8+	FALSE	FALSE	FALSE
0.0629857	0.694181	0.64	0.407	1	Erbin	Tc CD8+	FALSE	FALSE	FALSE
0.0630596	0.0562826	0.24	0.407	1	Gramd3	Tc CD8+	FALSE	FALSE	FALSE
0.0634525	-0.632786	0.32	0.347	1	Cdc42se1	Tc CD8+	FALSE	FALSE	FALSE
0.0637077	0.417262	0.64	0.402	1	Znrf2	Tc CD8+	FALSE	FALSE	FALSE
0.0646503	-0.656741	0.28	0.322	1	Hnrnpc	Tc CD8+	FALSE	FALSE	FALSE
0.0647835	0.827974	0.48	0.357	1	Lamtor2	Tc CD8+	FALSE	FALSE	FALSE
0.0649162	-0.907395	0.2	0.332	1	Atp6v0a2	Tc CD8+	FALSE	FALSE	FALSE
0.0651233	-0.391464	0.4	0.387	1	Kdm7a	Tc CD8+	FALSE	FALSE	FALSE
0.0652148	0.538532	0.6	0.357	1	Nucb1	Tc CD8+	FALSE	FALSE	FALSE
0.065285	-0.364896	0.44	0.417	1	Dad1	Tc CD8+	FALSE	FALSE	FALSE
0.0657272	-0.936676	0.2	0.322	1	Car1	Tc CD8+	FALSE	FALSE	FALSE
0.0672553	-1.30086	0.24	0.377	1	Egr1	Tc CD8+	TRUE	FALSE	FALSE
0.0689303	-1.32413	0.04	0.161	1	Klf4	Tc CD8+	TRUE	FALSE	FALSE
0.0692406	0.560429	0.76	0.523	1	Mta3	Tc CD8+	TRUE	FALSE	FALSE
0.0694139	0.220184	0.44	0.266	1	Timm13	Tc CD8+	FALSE	FALSE	FALSE
0.0694533	0.180681	0.72	0.518	1	Ppib	Tc CD8+	FALSE	FALSE	FALSE
0.0697179	0.50941	0.68	0.437	1	Akna	Tc CD8+	TRUE	FALSE	FALSE
0.0697791	-0.20175	0.4	0.332	1	Fam102a	Tc CD8+	FALSE	FALSE	FALSE
0.0702151	-0.0743987	0.4	0.296	1	Idh3b	Tc CD8+	FALSE	FALSE	FALSE
0.0703168	0.177279	0.44	0.271	1	Lsm8	Tc CD8+	FALSE	FALSE	FALSE
0.0705171	0.394937	0.6	0.377	1	Prpf8	Tc CD8+	FALSE	FALSE	FALSE
0.0706299	0.633986	0.72	0.482	1	Actn4	Tc CD8+	FALSE	FALSE	FALSE
0.0706615	0.286137	1	0.884	1	Cd52	Tc CD8+	FALSE	TRUE	FALSE
0.0712203	1.0285	0.28	0.106	1	Slco3a1	Tc CD8+	FALSE	FALSE	FALSE
0.0714056	-0.726506	0.12	0.156	1	Lmbrd1	Tc CD8+	FALSE	FALSE	FALSE
0.0714743	-0.651049	0.32	0.543	1	Crem	Tc CD8+	TRUE	FALSE	FALSE
0.0717314	-1.01084	0.2	0.276	1	Gpr65	Tc CD8+	FALSE	FALSE	FALSE
0.0723209	-0.362635	0.44	0.397	1	Ndufb11	Tc CD8+	FALSE	FALSE	FALSE
0.0724322	0.339707	0.56	0.347	1	Gngt2	Tc CD8+	FALSE	FALSE	FALSE
0.0734131	0.37363	0.48	0.276	1	Rbbp7	Tc CD8+	FALSE	FALSE	FALSE
0.0741915	-0.803461	0.32	0.467	1	Heca	Tc CD8+	FALSE	FALSE	FALSE
0.07443	0.05556	0.4	0.266	1	Atp5md	Tc CD8+	FALSE	FALSE	FALSE
0.0744696	-0.895283	0.24	0.332	1	Dnajb4	Tc CD8+	FALSE	FALSE	FALSE
0.0744719	0.156962	0.56	0.392	1	Rbbp4	Tc CD8+	FALSE	FALSE	FALSE
0.0750848	0.443452	0.64	0.422	1	Myo1f	Tc CD8+	FALSE	FALSE	FALSE
0.075212	0.498967	0.48	0.266	1	Ankrd13c	Tc CD8+	FALSE	FALSE	FALSE
0.0755948	0.178303	0.76	0.563	1	Sdf4	Tc CD8+	FALSE	FALSE	FALSE
0.0764427	0.773084	0.56	0.367	1	Oga	Tc CD8+	FALSE	FALSE	FALSE
0.0764572	-0.14773	0.28	0.181	1	Zfp703	Tc CD8+	FALSE	FALSE	FALSE
0.0771792	0.212814	0.48	0.312	1	Sash3	Tc CD8+	FALSE	FALSE	FALSE
0.0775758	-0.652744	0.52	0.578	1	Pabpc1	Tc CD8+	FALSE	FALSE	FALSE
0.0778041	0.864236	0.48	0.256	1	Ppp1cb	Tc CD8+	FALSE	FALSE	FALSE
0.0787038	-0.252906	0.68	0.593	1	Myl12a	Tc CD8+	FALSE	FALSE	FALSE
0.0790618	0.0734971	0.12	0.206	1	Ddx46	Tc CD8+	FALSE	FALSE	FALSE
0.0792325	0.311087	0.48	0.291	1	Wbp11	Tc CD8+	FALSE	FALSE	FALSE
0.079248	-0.71833	0.84	0.824	1	Il21r	Tc CD8+	FALSE	FALSE	FALSE
0.0795712	-0.797833	0.28	0.407	1	U2af2	Tc CD8+	FALSE	FALSE	FALSE
0.0797954	0.174959	0.64	0.457	1	Dynlrb1	Tc CD8+	FALSE	FALSE	FALSE
0.07986	-0.741634	0	0.075	1	Sult2b1	Tc CD8+	FALSE	FALSE	FALSE
0.0800606	-0.00863097	0.52	0.377	1	Ppp1r9b	Tc CD8+	FALSE	FALSE	FALSE
0.0804033	-0.495803	0.32	0.367	1	Mlf2	Tc CD8+	FALSE	FALSE	FALSE
0.0807814	-0.651845	0.4	0.437	1	Pfkp	Tc CD8+	FALSE	FALSE	FALSE
0.0808847	-0.750626	0.64	0.623	1	Bhlhe40	Tc CD8+	TRUE	FALSE	FALSE
0.0821757	0.143532	0.48	0.317	1	Cldnd1	Tc CD8+	FALSE	FALSE	FALSE
0.0841811	-0.0336028	0.4	0.307	1	Efr3a	Tc CD8+	FALSE	FALSE	FALSE
0.0843464	0.897414	0.52	0.327	1	Gpr34	Tc CD8+	FALSE	FALSE	FALSE
0.0847892	-0.838185	0.44	0.533	1	Rbpj	Tc CD8+	TRUE	FALSE	FALSE
0.0848663	-0.85235	0.24	0.342	1	Apobec3	Tc CD8+	FALSE	FALSE	FALSE
0.08529	0.148054	0.56	0.382	1	Cd44	Tc CD8+	FALSE	FALSE	TRUE
0.0856842	-0.673175	0.28	0.327	1	Etfb	Tc CD8+	FALSE	FALSE	FALSE
0.0866117	0.347371	0.48	0.291	1	Wdr83os	Tc CD8+	FALSE	FALSE	FALSE
0.0866727	-0.188071	0.28	0.211	1	Sh2b1	Tc CD8+	FALSE	FALSE	FALSE
0.0871039	-0.202519	0.4	0.327	1	Hip1r	Tc CD8+	FALSE	FALSE	FALSE
0.0871395	0.247286	0.32	0.176	1	Rmnd5b	Tc CD8+	FALSE	FALSE	FALSE
0.0880393	0.0412954	0.24	0.332	1	Cish	Tc CD8+	FALSE	FALSE	FALSE
0.0882236	0.383074	0.44	0.256	1	Dock11	Tc CD8+	FALSE	FALSE	FALSE
0.088289	0.497275	0.52	0.296	1	Nop10	Tc CD8+	FALSE	FALSE	FALSE
0.0884654	0.819957	0.44	0.236	1	Sra1	Tc CD8+	FALSE	FALSE	FALSE
0.0889684	0.156334	0.52	0.342	1	Tmem59	Tc CD8+	FALSE	FALSE	FALSE
0.0893941	-0.794104	0.36	0.432	1	Zeb2	Tc CD8+	TRUE	FALSE	FALSE
0.0898388	-0.207298	0.8	0.704	1	Chchd2	Tc CD8+	FALSE	FALSE	FALSE
0.0898865	0.230537	0.8	0.598	1	Cdc42	Tc CD8+	FALSE	FALSE	FALSE
0.0906482	-0.187359	0.88	0.734	1	Slfn2	Tc CD8+	FALSE	FALSE	FALSE
0.0910058	-0.663687	0.52	0.683	1	Hipk1	Tc CD8+	FALSE	FALSE	FALSE
0.0912687	-0.0750965	0.4	0.312	1	Arf5	Tc CD8+	FALSE	FALSE	FALSE
0.0922831	-0.113528	0.6	0.477	1	Puf60	Tc CD8+	FALSE	FALSE	FALSE
0.0925516	-0.945511	0.24	0.417	1	Xpo1	Tc CD8+	FALSE	FALSE	FALSE
0.0928154	-0.0430887	0.6	0.442	1	Cd160	Tc CD8+	FALSE	FALSE	FALSE
0.0929099	0.345294	0.72	0.508	1	Evl	Tc CD8+	FALSE	FALSE	FALSE
0.0934812	-0.972406	0.04	0.191	1	Myadm	Tc CD8+	FALSE	FALSE	FALSE
0.0937326	0.288606	0.68	0.487	1	Ppp2r5c	Tc CD8+	FALSE	FALSE	FALSE
0.0940398	-0.18733	0.32	0.472	1	Tpr	Tc CD8+	FALSE	FALSE	FALSE
0.0944609	-0.443461	0.36	0.357	1	Stip1	Tc CD8+	FALSE	FALSE	FALSE
0.0950201	-0.114975	0.36	0.266	1	Stxbp2	Tc CD8+	FALSE	FALSE	FALSE
0.0953624	-0.983296	0.12	0.231	1	Notch1	Tc CD8+	FALSE	FALSE	TRUE
0.0965339	0.492387	0.12	0.136	1	Gtf2f2	Tc CD8+	FALSE	FALSE	FALSE
0.0972219	-1.06363	0.08	0.201	1	Satb1	Tc CD8+	TRUE	FALSE	FALSE
0.0972262	0.25183	0.56	0.377	1	Dazap2	Tc CD8+	FALSE	FALSE	FALSE
0.0972894	-0.988645	0.24	0.412	1	Dgkz	Tc CD8+	FALSE	FALSE	FALSE
0.097649	-0.33045	0.36	0.302	1	Rsrp1	Tc CD8+	FALSE	FALSE	FALSE
0.0977935	0.769511	0.44	0.231	1	Lpar6	Tc CD8+	FALSE	FALSE	FALSE
0.0979505	-0.0983951	0.64	0.528	1	Ndufa2	Tc CD8+	FALSE	FALSE	FALSE
0.0980056	0.123181	0.36	0.226	1	Isg20	Tc CD8+	FALSE	FALSE	FALSE
0.0980626	0.339649	0.92	0.744	1	Spn	Tc CD8+	FALSE	FALSE	TRUE
0.098124	0.418926	0.56	0.347	1	Marc2	Tc CD8+	FALSE	FALSE	FALSE
0.0984176	-0.517726	0.64	0.724	1	Ndufa6	Tc CD8+	FALSE	FALSE	FALSE
0.0992231	0.315933	0.52	0.327	1	Copa	Tc CD8+	FALSE	FALSE	FALSE
0.0993406	0.334834	0.52	0.327	1	Rhoa	Tc CD8+	FALSE	FALSE	FALSE
0.0995843	-0.288876	0.68	0.588	1	Rnf149	Tc CD8+	FALSE	FALSE	FALSE
0.0999221	-0.104381	0.44	0.327	1	Gtf2b	Tc CD8+	FALSE	FALSE	FALSE
0.10066	-0.851107	0.16	0.256	1	Fbxl12	Tc CD8+	FALSE	FALSE	FALSE
0.101224	0.527081	0.6	0.377	1	Ctsb	Tc CD8+	FALSE	FALSE	FALSE
0.101431	0.268362	0.52	0.342	1	Birc6	Tc CD8+	FALSE	FALSE	FALSE
0.101819	-0.451592	0.88	0.879	1	Rack1	Tc CD8+	FALSE	FALSE	FALSE
0.103002	0.0875706	0.6	0.442	1	M6pr	Tc CD8+	FALSE	FALSE	FALSE
0.10309	0.300558	0.48	0.302	1	Dgkd	Tc CD8+	FALSE	FALSE	FALSE
0.103294	-0.682906	0.28	0.497	1	Pcbp2	Tc CD8+	FALSE	FALSE	FALSE
0.103538	-0.139624	0.36	0.286	1	Sp4	Tc CD8+	TRUE	FALSE	FALSE
0.105	0.292379	0.52	0.332	1	Rnf114	Tc CD8+	FALSE	FALSE	FALSE
0.105455	-0.252875	0.32	0.276	1	Inpp4a	Tc CD8+	FALSE	FALSE	FALSE
0.105576	0.840842	0.32	0.141	1	H1f0	Tc CD8+	FALSE	FALSE	FALSE
0.10677	0.248864	0.6	0.407	1	Tes	Tc CD8+	FALSE	FALSE	FALSE
0.107718	-0.448575	0.44	0.452	1	Cnbp	Tc CD8+	TRUE	FALSE	FALSE
0.108072	0.684365	0.44	0.236	1	Fam32a	Tc CD8+	FALSE	FALSE	FALSE
0.108384	0.426619	0.52	0.322	1	Selenot	Tc CD8+	FALSE	FALSE	FALSE
0.108403	-0.772177	0.24	0.447	1	Map3k1	Tc CD8+	FALSE	FALSE	FALSE
0.108528	-0.0212271	0.64	0.487	1	Irf2bp2	Tc CD8+	FALSE	FALSE	FALSE
0.108718	0.723305	0.6	0.407	1	mt-Nd1	Tc CD8+	FALSE	FALSE	FALSE
0.108923	-0.114196	0.48	0.397	1	Cwc15	Tc CD8+	FALSE	FALSE	FALSE
0.109641	0.311965	0.96	0.834	1	Ndfip1	Tc CD8+	FALSE	FALSE	FALSE
0.109842	-0.450817	0.8	0.925	1	Trac	Tc CD8+	FALSE	FALSE	FALSE
0.10985	-0.495938	0.56	0.608	1	Ms4a6b	Tc CD8+	FALSE	FALSE	FALSE
0.110057	0.584618	0.44	0.236	1	Arid1b	Tc CD8+	TRUE	FALSE	FALSE
0.110686	0.645083	0.72	0.543	1	Tab2	Tc CD8+	FALSE	FALSE	FALSE
0.110725	-0.0266344	0.48	0.352	1	Atp6v0d1	Tc CD8+	FALSE	FALSE	FALSE
0.111057	0.810451	0.44	0.362	1	Ptp4a3	Tc CD8+	FALSE	FALSE	FALSE
0.111666	-0.164956	0.44	0.377	1	Prdx5	Tc CD8+	FALSE	FALSE	FALSE
0.112733	0.207748	0.72	0.538	1	Serbp1	Tc CD8+	FALSE	FALSE	FALSE
0.113011	0.243021	0.44	0.286	1	Ubqln1	Tc CD8+	FALSE	FALSE	FALSE
0.113858	0.620488	0.52	0.307	1	Tial1	Tc CD8+	FALSE	FALSE	FALSE
0.113899	-0.225901	0.32	0.508	1	Cxcr6	Tc CD8+	FALSE	FALSE	TRUE
0.114061	-0.0800852	0.32	0.226	1	Pank2	Tc CD8+	FALSE	FALSE	FALSE
0.115499	0.219088	0.56	0.382	1	Luc7l2	Tc CD8+	FALSE	FALSE	FALSE
0.115557	-0.195802	0.52	0.442	1	Pten	Tc CD8+	FALSE	FALSE	FALSE
0.117032	-0.87684	0.2	0.397	1	Ech1	Tc CD8+	FALSE	FALSE	FALSE
0.117344	0.657002	0.28	0.116	1	Trim25	Tc CD8+	FALSE	FALSE	FALSE
0.117388	0.458393	0.76	0.553	1	Peli1	Tc CD8+	FALSE	FALSE	FALSE
0.117941	0.532954	0.64	0.432	1	Ppp2ca	Tc CD8+	FALSE	FALSE	FALSE
0.118357	0.322051	0.52	0.342	1	Tubb4b	Tc CD8+	FALSE	FALSE	FALSE
0.118413	0.248037	0.44	0.276	1	Zc3h14	Tc CD8+	FALSE	FALSE	FALSE
0.118668	0.422629	0.48	0.281	1	Rassf2	Tc CD8+	FALSE	FALSE	FALSE
0.120806	-0.79413	0.24	0.417	1	Nipbl	Tc CD8+	FALSE	FALSE	FALSE
0.121592	-0.294899	0.28	0.266	1	Zbtb21	Tc CD8+	TRUE	FALSE	FALSE
0.121678	-0.860837	0.2	0.362	1	Ctdsp2	Tc CD8+	FALSE	FALSE	FALSE
0.121872	-1.32246	0.04	0.131	1	Tnfrsf9	Tc CD8+	FALSE	FALSE	TRUE
0.122105	0.432562	0.48	0.291	1	Aplp2	Tc CD8+	FALSE	FALSE	FALSE
0.122309	0.516403	0.76	0.558	1	Atp6v1f	Tc CD8+	FALSE	FALSE	FALSE
0.122858	0.478478	0.48	0.286	1	Fam78a	Tc CD8+	FALSE	FALSE	FALSE
0.123014	0.34068	0.52	0.332	1	Crebbp	Tc CD8+	FALSE	FALSE	FALSE
0.123274	0.0383239	0.4	0.271	1	Ss18	Tc CD8+	FALSE	FALSE	FALSE
0.124256	1.09308	0.32	0.171	1	Selenop	Tc CD8+	FALSE	FALSE	FALSE
0.125676	-0.841879	0.56	0.683	1	Ctla4	Tc CD8+	FALSE	FALSE	TRUE
0.125793	0.772928	0.4	0.211	1	Idnk	Tc CD8+	FALSE	FALSE	FALSE
0.126027	0.697675	0.48	0.302	1	Arap2	Tc CD8+	FALSE	FALSE	FALSE
0.126114	0.325961	0.68	0.477	1	Rgs3	Tc CD8+	FALSE	FALSE	FALSE
0.126643	-0.518621	0.4	0.417	1	Sp3	Tc CD8+	TRUE	FALSE	FALSE
0.127024	0.638221	0.44	0.241	1	Adss	Tc CD8+	FALSE	FALSE	FALSE
0.127605	-0.809495	0.2	0.312	1	Sat1	Tc CD8+	FALSE	FALSE	FALSE
0.127866	-0.902481	0.16	0.327	1	Itpk1	Tc CD8+	FALSE	FALSE	FALSE
0.128624	0.729583	0.52	0.312	1	Kpna4	Tc CD8+	FALSE	FALSE	FALSE
0.129029	-0.890304	0.2	0.347	1	Ifnar2	Tc CD8+	FALSE	FALSE	FALSE
0.130016	-0.0667479	0.48	0.367	1	Lrrc8c	Tc CD8+	FALSE	FALSE	FALSE
0.13036	-0.440836	0.36	0.362	1	Tor1aip2	Tc CD8+	FALSE	FALSE	FALSE
0.130577	0.155374	0.76	0.588	1	Edem1	Tc CD8+	FALSE	FALSE	FALSE
0.13087	-0.0642942	0.72	0.618	1	Npm1	Tc CD8+	FALSE	FALSE	FALSE
0.13096	0.526747	0.68	0.528	1	Pde7a	Tc CD8+	FALSE	FALSE	FALSE
0.131066	-1.30712	0.08	0.241	1	Trbv12-1	Tc CD8+	FALSE	FALSE	FALSE
0.131271	0.266333	0.6	0.412	1	Ctsa	Tc CD8+	FALSE	FALSE	FALSE
0.131746	-0.907221	0.2	0.281	1	Rabggtb	Tc CD8+	FALSE	FALSE	FALSE
0.131751	-0.460585	0.4	0.427	1	Matr3	Tc CD8+	FALSE	FALSE	FALSE
0.131986	-0.391854	0.44	0.407	1	Rinl	Tc CD8+	FALSE	FALSE	FALSE
0.132042	0.865765	0.52	0.362	1	Dusp10	Tc CD8+	FALSE	FALSE	FALSE
0.132163	0.0217562	0.48	0.357	1	Map4k1	Tc CD8+	FALSE	FALSE	FALSE
0.132309	0.233467	0.96	0.824	1	Lck	Tc CD8+	FALSE	TRUE	FALSE
0.132322	0.424208	0.84	0.673	1	Fasl	Tc CD8+	FALSE	TRUE	FALSE
0.133522	-0.139947	0.44	0.382	1	Sorl1	Tc CD8+	FALSE	FALSE	FALSE
0.133748	-0.161658	0.4	0.342	1	Tra2b	Tc CD8+	FALSE	FALSE	FALSE
0.134113	-1.04115	0.16	0.317	1	Elmsan1	Tc CD8+	TRUE	FALSE	FALSE
0.134616	0.657596	0.52	0.322	1	Tnfaip8	Tc CD8+	FALSE	FALSE	FALSE
0.135163	0.0210328	0.48	0.357	1	Psmc3	Tc CD8+	FALSE	FALSE	FALSE
0.13521	1.06126	0.08	0.01	1	Trbv4	Tc CD8+	FALSE	FALSE	FALSE
0.135216	0.327424	0.48	0.307	1	Atp5o	Tc CD8+	FALSE	FALSE	FALSE
0.135329	0.159643	0.16	0.251	1	Osgin1	Tc CD8+	FALSE	FALSE	FALSE
0.135476	0.377771	0.6	0.392	1	Reep5	Tc CD8+	FALSE	FALSE	FALSE
0.135616	0.0628376	0.6	0.447	1	Ubl5	Tc CD8+	FALSE	FALSE	FALSE
0.135678	0.22577	0.36	0.221	1	Glipr2	Tc CD8+	FALSE	FALSE	FALSE
0.135882	0.42764	0.32	0.176	1	Sgms1	Tc CD8+	FALSE	FALSE	FALSE
0.135974	0.447741	0.48	0.286	1	Uhmk1	Tc CD8+	FALSE	FALSE	FALSE
0.136751	0.429369	0.48	0.291	1	Kbtbd2	Tc CD8+	FALSE	FALSE	FALSE
0.137117	-0.289253	0.48	0.452	1	Bag1	Tc CD8+	FALSE	FALSE	FALSE
0.137813	1.07616	0.2	0.095	1	Cables1	Tc CD8+	FALSE	FALSE	FALSE
0.138128	0.90593	0.16	0.045	1	Tnfrsf26	Tc CD8+	FALSE	FALSE	FALSE
0.138786	-0.0526603	0.52	0.417	1	Sdcbp	Tc CD8+	FALSE	FALSE	FALSE
0.139555	-0.912196	0.16	0.281	1	Ilf3	Tc CD8+	FALSE	FALSE	FALSE
0.13969	0.376839	0.72	0.678	1	Gzmb	Tc CD8+	FALSE	FALSE	FALSE
0.139748	0.787108	0.44	0.246	1	Golph3	Tc CD8+	FALSE	FALSE	FALSE
0.140559	-0.364266	0.52	0.452	1	Il4ra	Tc CD8+	FALSE	FALSE	TRUE
0.140567	0.506354	0.52	0.317	1	Snx3	Tc CD8+	FALSE	FALSE	FALSE
0.14073	0.816847	0.52	0.327	1	Slain1	Tc CD8+	FALSE	FALSE	FALSE
0.141153	0.523602	0.6	0.392	1	Os9	Tc CD8+	FALSE	FALSE	FALSE
0.141638	-0.0592561	0.48	0.357	1	Ppp3cb	Tc CD8+	FALSE	FALSE	FALSE
0.1419	-0.631791	0.32	0.417	1	Samhd1	Tc CD8+	FALSE	FALSE	FALSE
0.142014	0.483351	0.4	0.487	1	Icos	Tc CD8+	FALSE	FALSE	TRUE
0.142536	0.646465	0.52	0.317	1	Rbm5	Tc CD8+	FALSE	FALSE	FALSE
0.142935	-0.403459	0.28	0.256	1	Kras	Tc CD8+	FALSE	FALSE	FALSE
0.143696	0.0492271	0.48	0.362	1	H2afv	Tc CD8+	FALSE	FALSE	FALSE
0.144835	0.229359	0.6	0.427	1	Wdr26	Tc CD8+	FALSE	FALSE	FALSE
0.145065	-0.00993995	0.64	0.553	1	Ube2b	Tc CD8+	FALSE	FALSE	FALSE
0.145799	-0.719096	0.52	0.598	1	Tbx21	Tc CD8+	TRUE	FALSE	FALSE
0.145861	0.346331	0.96	0.854	1	Ctsw	Tc CD8+	FALSE	FALSE	FALSE
0.146167	-0.212403	0.52	0.472	1	Ezr	Tc CD8+	FALSE	FALSE	FALSE
0.146212	-0.113549	0.64	0.538	1	Srrm2	Tc CD8+	FALSE	FALSE	FALSE
0.14694	-0.0950676	0.52	0.422	1	Hic1	Tc CD8+	TRUE	FALSE	FALSE
0.147347	0.753829	0.48	0.286	1	Glg1	Tc CD8+	FALSE	FALSE	TRUE
0.147743	0.1327	0.4	0.266	1	Snrpe	Tc CD8+	FALSE	FALSE	FALSE
0.147776	-0.710522	0.24	0.432	1	Runx2	Tc CD8+	TRUE	FALSE	FALSE
0.147884	-0.295255	0.68	0.673	1	Serinc3	Tc CD8+	FALSE	FALSE	FALSE
0.149338	-0.819595	0.16	0.322	1	Cast	Tc CD8+	FALSE	FALSE	FALSE
0.149392	0.420389	0.44	0.261	1	Plekhj1	Tc CD8+	FALSE	FALSE	FALSE
0.149861	0.731277	0.44	0.256	1	Mbd3	Tc CD8+	TRUE	FALSE	FALSE
0.151881	0.0239597	0.4	0.528	1	Ago2	Tc CD8+	FALSE	FALSE	FALSE
0.152377	0.452866	0.44	0.261	1	Maea	Tc CD8+	FALSE	FALSE	FALSE
0.152936	-0.329767	0.52	0.492	1	Acap1	Tc CD8+	FALSE	FALSE	FALSE
0.153734	0.546077	0.52	0.322	1	Ddx23	Tc CD8+	FALSE	FALSE	FALSE
0.153748	-0.811118	0.64	0.648	1	Dnaja1	Tc CD8+	FALSE	FALSE	FALSE
0.153832	-0.628513	0.52	0.698	1	Mknk2	Tc CD8+	FALSE	FALSE	FALSE
0.154514	-0.587427	0.56	0.668	1	Supt4a	Tc CD8+	FALSE	FALSE	FALSE
0.154834	0.633247	0.48	0.307	1	Scand1	Tc CD8+	FALSE	FALSE	FALSE
0.154968	-0.483199	0.48	0.467	1	Slc20a1	Tc CD8+	FALSE	FALSE	FALSE
0.155049	-0.900861	0.12	0.131	1	Gem	Tc CD8+	FALSE	FALSE	FALSE
0.156542	0.00381144	0.56	0.432	1	Acot7	Tc CD8+	FALSE	FALSE	FALSE
0.156832	-0.675656	0.32	0.357	1	Hspe1	Tc CD8+	FALSE	FALSE	FALSE
0.157046	0.109762	0.6	0.452	1	Bola2	Tc CD8+	FALSE	FALSE	FALSE
0.15718	-0.57609	0.48	0.598	1	Tob1	Tc CD8+	FALSE	FALSE	FALSE
0.157939	0.634873	0.52	0.322	1	Park7	Tc CD8+	FALSE	FALSE	FALSE
0.158206	-0.153801	0.44	0.332	1	Lgals3	Tc CD8+	FALSE	FALSE	FALSE
0.158256	0.348334	0.52	0.347	1	Gsk3b	Tc CD8+	FALSE	FALSE	FALSE
0.158389	0.409825	0.48	0.291	1	Nudc	Tc CD8+	FALSE	FALSE	FALSE
0.158403	-0.698398	0.28	0.342	1	Tent5c	Tc CD8+	FALSE	FALSE	FALSE
0.158757	-0.750235	0.28	0.382	1	Tomm22	Tc CD8+	FALSE	FALSE	FALSE
0.159541	0.113265	0.6	0.462	1	Dhx9	Tc CD8+	FALSE	FALSE	FALSE
0.160295	-0.792459	0.16	0.312	1	Fam129a	Tc CD8+	FALSE	FALSE	FALSE
0.161188	-0.468968	0.68	0.734	1	Iqgap1	Tc CD8+	FALSE	FALSE	FALSE
0.161467	0.376682	0.4	0.372	1	Ywhab	Tc CD8+	FALSE	FALSE	FALSE
0.161945	0.149678	0.4	0.276	1	Azin1	Tc CD8+	FALSE	FALSE	FALSE
0.163248	0.283447	0.6	0.427	1	Ddx17	Tc CD8+	FALSE	FALSE	FALSE
0.1633	0.639281	0.36	0.191	1	Sertad2	Tc CD8+	FALSE	FALSE	FALSE
0.163384	0.48633	0.76	0.573	1	Limd2	Tc CD8+	FALSE	FALSE	FALSE
0.163812	-0.420068	0.24	0.216	1	Nfkb2	Tc CD8+	TRUE	FALSE	FALSE
0.164164	-0.0198188	0.64	0.508	1	Psenen	Tc CD8+	FALSE	FALSE	FALSE
0.164235	-0.555507	0.16	0.317	1	Lypd8	Tc CD8+	FALSE	FALSE	FALSE
0.164343	-0.675354	0.24	0.432	1	Susd6	Tc CD8+	FALSE	FALSE	FALSE
0.16485	-0.05006	0.48	0.387	1	Skap1	Tc CD8+	FALSE	FALSE	FALSE
0.165277	-0.767419	0.24	0.397	1	Ndufa10	Tc CD8+	FALSE	FALSE	FALSE
0.16557	-0.543536	0.44	0.543	1	Arhgef3	Tc CD8+	FALSE	FALSE	FALSE
0.166557	-0.825953	0.2	0.372	1	Znrf1	Tc CD8+	FALSE	FALSE	FALSE
0.166761	0.133664	0.68	0.518	1	Cd226	Tc CD8+	FALSE	TRUE	TRUE
0.167737	0.137198	0.4	0.286	1	Aim2	Tc CD8+	FALSE	FALSE	FALSE
0.168215	-1.02745	0	0.05	1	Trbv3	Tc CD8+	FALSE	FALSE	FALSE
0.168231	-0.0549221	0.56	0.492	1	Otulin	Tc CD8+	FALSE	FALSE	FALSE
0.168406	0.0205586	0.32	0.216	1	Cpsf3	Tc CD8+	FALSE	FALSE	FALSE
0.168534	0.0964992	0.6	0.482	1	Aldoa	Tc CD8+	FALSE	FALSE	FALSE
0.168665	-0.124284	0.68	0.593	1	Calm1	Tc CD8+	FALSE	FALSE	FALSE
0.169011	-0.663709	0.08	0.211	1	Tpm4	Tc CD8+	FALSE	FALSE	FALSE
0.169029	-0.0723093	0.24	0.362	1	Coq10b	Tc CD8+	FALSE	FALSE	FALSE
0.169315	0.057381	1	0.915	1	Mbd2	Tc CD8+	TRUE	FALSE	FALSE
0.170802	-0.74136	0.2	0.302	1	Ggnbp2	Tc CD8+	FALSE	FALSE	FALSE
0.171537	-0.568698	0.48	0.593	1	Sp100	Tc CD8+	TRUE	FALSE	FALSE
0.171891	0.4552	0.68	0.513	1	Nedd9	Tc CD8+	FALSE	FALSE	FALSE
0.171916	-0.0277578	0.48	0.372	1	Ptprcap	Tc CD8+	FALSE	FALSE	FALSE
0.172346	-0.285765	0.6	0.744	1	Fosb	Tc CD8+	TRUE	FALSE	FALSE
0.172428	-0.610829	0.28	0.357	1	Adcy7	Tc CD8+	FALSE	FALSE	FALSE
0.172503	-0.771592	0.12	0.196	1	Ppm1m	Tc CD8+	FALSE	FALSE	FALSE
0.173169	-0.660913	0.28	0.377	1	Rbm42	Tc CD8+	FALSE	FALSE	FALSE
0.173705	-0.31872	0.32	0.281	1	Cst3	Tc CD8+	FALSE	FALSE	FALSE
0.174039	-0.640214	0.44	0.553	1	Stat3	Tc CD8+	TRUE	FALSE	FALSE
0.174835	-0.393696	0.32	0.327	1	Drap1	Tc CD8+	FALSE	FALSE	FALSE
0.1749	-0.807194	0.2	0.281	1	Orai1	Tc CD8+	FALSE	FALSE	FALSE
0.176252	0.108447	0.32	0.216	1	Smu1	Tc CD8+	FALSE	FALSE	FALSE
0.177003	-0.201025	0.4	0.362	1	Cox8a	Tc CD8+	FALSE	FALSE	FALSE
0.177958	-0.43772	0.28	0.296	1	Stag2	Tc CD8+	FALSE	FALSE	FALSE
0.178424	0.864677	0.28	0.166	1	Chmp5	Tc CD8+	FALSE	FALSE	FALSE
0.179341	-0.473059	0.52	0.588	1	Themis	Tc CD8+	FALSE	FALSE	FALSE
0.179768	0.205013	0.88	0.719	1	Pfn1	Tc CD8+	FALSE	FALSE	FALSE
0.17982	0.466167	0.52	0.337	1	Jak3	Tc CD8+	FALSE	FALSE	FALSE
0.180831	-0.260792	0.48	0.422	1	Ccdc88c	Tc CD8+	FALSE	FALSE	FALSE
0.18106	-0.660677	0.56	0.578	1	Ier5l	Tc CD8+	FALSE	FALSE	FALSE
0.181641	-0.323437	0.36	0.322	1	Ctnnb1	Tc CD8+	FALSE	FALSE	FALSE
0.182469	0.325457	0.96	0.98	1	Cd3e	Tc CD8+	FALSE	FALSE	FALSE
0.182785	-0.0758418	0.56	0.719	1	Id2	Tc CD8+	TRUE	FALSE	FALSE
0.182822	-0.212977	0.32	0.251	1	Rchy1	Tc CD8+	FALSE	FALSE	FALSE
0.183057	-0.0588774	0.96	1	1	Tpt1	Tc CD8+	FALSE	FALSE	FALSE
0.184487	0.401747	0.2	0.216	1	U2surp	Tc CD8+	FALSE	FALSE	FALSE
0.18481	-0.36129	0.44	0.437	1	Trir	Tc CD8+	FALSE	FALSE	FALSE
0.184886	-0.381908	0.72	0.698	1	Rassf5	Tc CD8+	FALSE	FALSE	FALSE
0.184949	-0.342645	0.32	0.291	1	Map4k2	Tc CD8+	FALSE	FALSE	FALSE
0.185209	-0.128579	0.24	0.176	1	Slc25a39	Tc CD8+	FALSE	FALSE	FALSE
0.185273	-0.122207	0.68	0.598	1	Hcst	Tc CD8+	FALSE	FALSE	FALSE
0.185563	-0.658685	0.32	0.417	1	Rel	Tc CD8+	TRUE	FALSE	FALSE
0.185978	-0.608717	0.12	0.276	1	Nfil3	Tc CD8+	TRUE	FALSE	FALSE
0.186329	-0.267608	0.4	0.357	1	Ranbp2	Tc CD8+	FALSE	FALSE	FALSE
0.186615	-1.03267	0.12	0.271	1	Ly6a	Tc CD8+	FALSE	FALSE	FALSE
0.186792	-0.2518	0.4	0.312	1	Raf1	Tc CD8+	FALSE	FALSE	FALSE
0.18686	0.0615374	0.48	0.372	1	Abr	Tc CD8+	FALSE	FALSE	FALSE
0.186881	-0.638018	0.44	0.462	1	Irf1	Tc CD8+	TRUE	FALSE	FALSE
0.187555	0.560368	0.36	0.201	1	Psme2b	Tc CD8+	FALSE	FALSE	FALSE
0.188021	-0.0416667	0.68	0.573	1	Fus	Tc CD8+	FALSE	FALSE	FALSE
0.188192	0.210744	0.64	0.477	1	Stk10	Tc CD8+	FALSE	FALSE	FALSE
0.188961	0.260939	0.56	0.387	1	Numa1	Tc CD8+	FALSE	FALSE	FALSE
0.189226	-0.83796	0.16	0.302	1	Tmem259	Tc CD8+	FALSE	FALSE	FALSE
0.189597	-0.682569	0.32	0.457	1	Smpdl3a	Tc CD8+	FALSE	FALSE	FALSE
0.189948	-0.332529	0.08	0.186	1	Scyl2	Tc CD8+	FALSE	FALSE	FALSE
0.190362	-0.676872	0.2	0.286	1	Sec61g	Tc CD8+	FALSE	FALSE	FALSE
0.190605	-0.193512	0.4	0.332	1	Ubxn1	Tc CD8+	FALSE	FALSE	FALSE
0.190882	0.470185	0.84	0.709	1	Zdhhc18	Tc CD8+	FALSE	FALSE	FALSE
0.194653	0.612813	0.48	0.296	1	Dnajb9	Tc CD8+	FALSE	FALSE	FALSE
0.195213	-0.0569174	0.84	0.734	1	Fyb	Tc CD8+	FALSE	FALSE	FALSE
0.195286	0.651966	0.48	0.296	1	Tnip1	Tc CD8+	FALSE	FALSE	FALSE
0.196048	-0.155911	0.48	0.633	1	Rgs2	Tc CD8+	FALSE	FALSE	FALSE
0.198524	0.118772	0.64	0.508	1	Leprotl1	Tc CD8+	FALSE	FALSE	FALSE
0.198706	0.537045	0.64	0.457	1	Atp2a3	Tc CD8+	FALSE	FALSE	FALSE
0.199058	-0.735447	0.16	0.231	1	H2afx	Tc CD8+	FALSE	FALSE	FALSE
0.199684	0.163274	0.76	0.879	1	Cd164	Tc CD8+	FALSE	FALSE	FALSE
0.200095	0.199976	0.84	0.709	1	Ikzf1	Tc CD8+	TRUE	FALSE	FALSE
0.200218	0.18634	0.4	0.271	1	Hnrnph1	Tc CD8+	FALSE	FALSE	FALSE
0.202336	-0.19641	0.68	0.598	1	D16Ertd472e	Tc CD8+	FALSE	FALSE	FALSE
0.203945	-0.242604	0.48	0.457	1	Maz	Tc CD8+	TRUE	FALSE	FALSE
0.204171	0.689429	0.36	0.196	1	Eif4e	Tc CD8+	FALSE	FALSE	FALSE
0.204575	-0.0697738	0.52	0.457	1	Pdia3	Tc CD8+	FALSE	FALSE	FALSE
0.205221	0.448654	0.84	0.678	1	Cd53	Tc CD8+	FALSE	FALSE	FALSE
0.205273	0.367874	0.36	0.216	1	Acp5	Tc CD8+	FALSE	FALSE	FALSE
0.207284	-0.751819	0.08	0.111	1	Egr2	Tc CD8+	TRUE	FALSE	FALSE
0.207676	0.0506155	0.32	0.221	1	Hivep2	Tc CD8+	TRUE	FALSE	FALSE
0.209864	0.339425	0.8	0.729	1	Pik3r1	Tc CD8+	FALSE	FALSE	FALSE
0.210584	0.322248	0.64	0.482	1	Itm2c	Tc CD8+	FALSE	FALSE	FALSE
0.210671	-0.0242126	0.68	0.558	1	Aup1	Tc CD8+	FALSE	FALSE	FALSE
0.210884	0.00106612	0.72	0.578	1	Sik1	Tc CD8+	FALSE	FALSE	FALSE
0.211784	-0.255447	0.68	0.834	1	Akap13	Tc CD8+	FALSE	FALSE	FALSE
0.212049	0.00641692	0.44	0.337	1	Psme3	Tc CD8+	FALSE	FALSE	FALSE
0.213054	0.163972	0.76	0.608	1	Lbr	Tc CD8+	FALSE	FALSE	FALSE
0.214332	-0.544841	0.28	0.342	1	Nmt1	Tc CD8+	FALSE	FALSE	FALSE
0.214648	-0.5101	0.4	0.447	1	Grap	Tc CD8+	FALSE	FALSE	FALSE
0.214947	0.312537	0.88	0.739	1	Hcls1	Tc CD8+	FALSE	FALSE	FALSE
0.216586	0.587283	0.72	0.558	1	Esyt1	Tc CD8+	FALSE	FALSE	FALSE
0.216745	0.332667	0.4	0.261	1	Usp7	Tc CD8+	FALSE	FALSE	FALSE
0.218277	0.590511	0.56	0.377	1	Med10	Tc CD8+	FALSE	FALSE	FALSE
0.218658	-0.695733	0.32	0.472	1	Hnrnpul2	Tc CD8+	FALSE	FALSE	FALSE
0.219019	0.49337	0.76	0.668	1	Cd69	Tc CD8+	FALSE	FALSE	FALSE
0.220439	-0.602384	0.36	0.533	1	Sf3b2	Tc CD8+	FALSE	FALSE	FALSE
0.220499	-0.06457	0.48	0.392	1	Tmem234	Tc CD8+	FALSE	FALSE	FALSE
0.222029	0.217852	0.4	0.281	1	Rab37	Tc CD8+	FALSE	FALSE	FALSE
0.22267	-0.553273	0.16	0.317	1	Zbtb1	Tc CD8+	TRUE	FALSE	FALSE
0.222893	0.491885	0.52	0.352	1	Hsp90b1	Tc CD8+	FALSE	FALSE	FALSE
0.222918	-0.0935461	0.52	0.452	1	Ubac2	Tc CD8+	FALSE	FALSE	FALSE
0.223092	-0.00961028	0.44	0.342	1	Emp3	Tc CD8+	FALSE	FALSE	FALSE
0.224484	0.346624	0.84	0.744	1	Vasp	Tc CD8+	FALSE	FALSE	FALSE
0.225634	0.415391	0.84	0.709	1	Fnbp1	Tc CD8+	FALSE	FALSE	FALSE
0.225641	0.197897	0.44	0.296	1	Ndufa1	Tc CD8+	FALSE	FALSE	FALSE
0.227304	0.583083	0.36	0.201	1	Mapre2	Tc CD8+	FALSE	FALSE	FALSE
0.228476	-1.05313	0	0.04	1	Ccr7	Tc CD8+	FALSE	FALSE	TRUE
0.228476	-1.15447	0	0.04	1	Trbv29	Tc CD8+	FALSE	FALSE	FALSE
0.228902	0.132581	0.52	0.382	1	Cdk2ap2	Tc CD8+	FALSE	FALSE	FALSE
0.229245	0.716694	0.4	0.241	1	Tnrc6a	Tc CD8+	FALSE	FALSE	FALSE
0.229693	0.444178	0.64	0.467	1	Cdc42se2	Tc CD8+	FALSE	FALSE	FALSE
0.229876	-0.560477	0.36	0.417	1	Slc38a2	Tc CD8+	FALSE	FALSE	FALSE
0.230047	0.437099	0.88	0.739	1	Arhgef1	Tc CD8+	FALSE	FALSE	FALSE
0.230857	-0.555248	0.72	0.729	1	Hsp90aa1	Tc CD8+	FALSE	FALSE	FALSE
0.231552	0.589405	0.4	0.276	1	Rhof	Tc CD8+	FALSE	FALSE	FALSE
0.231713	0.512327	0.32	0.171	1	Isg15	Tc CD8+	FALSE	FALSE	FALSE
0.232969	0.661261	0.44	0.276	1	Cope	Tc CD8+	FALSE	FALSE	FALSE
0.233032	0.223336	0.72	0.558	1	Hnrnpa2b1	Tc CD8+	FALSE	FALSE	FALSE
0.233248	0.262216	0.88	0.734	1	Msn	Tc CD8+	FALSE	FALSE	FALSE
0.233569	-0.731376	0.24	0.407	1	Dynll2	Tc CD8+	FALSE	FALSE	FALSE
0.233595	-0.411833	0.32	0.357	1	Capns1	Tc CD8+	FALSE	FALSE	FALSE
0.234432	-0.584861	0.24	0.271	1	Tob2	Tc CD8+	FALSE	FALSE	FALSE
0.234767	0.221827	0.6	0.442	1	Grcc10	Tc CD8+	FALSE	FALSE	FALSE
0.23488	-0.260768	0.36	0.307	1	Vps26b	Tc CD8+	FALSE	FALSE	FALSE
0.235131	0.514931	0.6	0.422	1	Inpp4b	Tc CD8+	FALSE	FALSE	FALSE
0.235261	0.340546	0.48	0.332	1	Anp32e	Tc CD8+	FALSE	FALSE	FALSE
0.235756	-0.681294	0.32	0.392	1	Hspd1	Tc CD8+	FALSE	FALSE	FALSE
0.236413	-0.308262	0.68	0.603	1	Furin	Tc CD8+	FALSE	FALSE	FALSE
0.236951	0.322585	0.44	0.286	1	Ly9	Tc CD8+	FALSE	FALSE	FALSE
0.237476	-0.0907519	0.44	0.372	1	Gnb1	Tc CD8+	FALSE	FALSE	FALSE
0.237703	-0.715309	0.16	0.302	1	Apaf1	Tc CD8+	FALSE	FALSE	FALSE
0.237796	0.188788	0.24	0.136	1	Tent5a	Tc CD8+	FALSE	FALSE	FALSE
0.239801	-0.783905	0.12	0.241	1	Cox16	Tc CD8+	FALSE	FALSE	FALSE
0.240059	-0.133774	0.52	0.477	1	Ski	Tc CD8+	FALSE	FALSE	FALSE
0.240651	0.61692	0.28	0.141	1	Rasa3	Tc CD8+	FALSE	FALSE	FALSE
0.241575	-0.605407	0.2	0.226	1	Adgrg1	Tc CD8+	FALSE	FALSE	FALSE
0.242178	-0.240876	0.52	0.477	1	Cops9	Tc CD8+	FALSE	FALSE	FALSE
0.242402	0.359358	0.48	0.312	1	Bax	Tc CD8+	FALSE	FALSE	FALSE
0.242864	0.436976	0.28	0.141	1	Lgals3bp	Tc CD8+	FALSE	FALSE	FALSE
0.24328	-0.392659	0.24	0.241	1	Dhx36	Tc CD8+	FALSE	FALSE	FALSE
0.244091	-0.315559	0.24	0.221	1	Ube2z	Tc CD8+	FALSE	FALSE	FALSE
0.244102	-0.752439	0.8	0.829	1	Nr4a1	Tc CD8+	TRUE	FALSE	FALSE
0.244867	-0.388174	0.4	0.427	1	Purb	Tc CD8+	TRUE	FALSE	FALSE
0.24592	-0.803148	0.16	0.271	1	Cysltr2	Tc CD8+	FALSE	FALSE	FALSE
0.24652	0.193481	0.4	0.276	1	Bcap31	Tc CD8+	FALSE	FALSE	FALSE
0.246956	0.340528	0.44	0.286	1	Nfkb1	Tc CD8+	TRUE	FALSE	FALSE
0.248549	-0.331716	0.16	0.281	1	H2afz	Tc CD8+	FALSE	FALSE	FALSE
0.249309	0.155842	0.68	0.528	1	Ppp1r12a	Tc CD8+	FALSE	FALSE	FALSE
0.251047	0.311024	0.44	0.286	1	S1pr4	Tc CD8+	FALSE	FALSE	FALSE
0.25121	-0.395372	0.72	0.698	1	Ppp1r15a	Tc CD8+	FALSE	FALSE	FALSE
0.251772	0.326955	0.48	0.327	1	Bcl2	Tc CD8+	FALSE	FALSE	FALSE
0.252119	-0.860078	0.16	0.276	1	Adh5	Tc CD8+	FALSE	FALSE	FALSE
0.25245	-0.613642	0.44	0.518	1	Nab1	Tc CD8+	FALSE	FALSE	FALSE
0.253178	-0.129254	0.88	0.965	1	Ucp2	Tc CD8+	FALSE	FALSE	FALSE
0.253379	1.11418	0.2	0.085	1	S100a4	Tc CD8+	FALSE	FALSE	FALSE
0.253468	-0.338083	0.32	0.307	1	Csnk1d	Tc CD8+	FALSE	FALSE	FALSE
0.254038	0.229196	0.56	0.402	1	Arid1a	Tc CD8+	TRUE	FALSE	FALSE
0.255135	0.0571141	0.36	0.266	1	Il17ra	Tc CD8+	FALSE	FALSE	FALSE
0.255489	0.157425	0.6	0.452	1	Pum2	Tc CD8+	FALSE	FALSE	FALSE
0.25563	-0.0925133	0.48	0.417	1	Plcg1	Tc CD8+	FALSE	FALSE	FALSE
0.255719	-0.0198874	0.84	0.729	1	Prex1	Tc CD8+	FALSE	FALSE	FALSE
0.255809	-0.542347	0.24	0.261	1	Dgat1	Tc CD8+	FALSE	FALSE	FALSE
0.258156	-0.461396	0.32	0.367	1	Cox5a	Tc CD8+	FALSE	FALSE	FALSE
0.258401	-0.563701	0.28	0.327	1	Tnfrsf1a	Tc CD8+	FALSE	FALSE	TRUE
0.258556	0.0890507	0.16	0.226	1	Traf4	Tc CD8+	FALSE	FALSE	FALSE
0.258596	-0.339332	0.48	0.452	1	Gls	Tc CD8+	FALSE	FALSE	FALSE
0.258678	-0.524682	0.32	0.397	1	Adam19	Tc CD8+	FALSE	FALSE	FALSE
0.258886	-0.46456	0.32	0.357	1	Rab5a	Tc CD8+	FALSE	FALSE	FALSE
0.25911	-0.428388	0.56	0.724	1	Fosl2	Tc CD8+	TRUE	FALSE	FALSE
0.260337	-0.224791	0.52	0.467	1	Ndufa3	Tc CD8+	FALSE	FALSE	FALSE
0.261061	-0.531951	0.2	0.206	1	Lilrb4a	Tc CD8+	FALSE	FALSE	FALSE
0.261106	-0.729012	0.12	0.256	1	Txnl1	Tc CD8+	FALSE	FALSE	FALSE
0.261137	-0.162013	0.92	0.915	1	Junb	Tc CD8+	TRUE	FALSE	FALSE
0.262994	0.84566	0.28	0.151	1	Kctd12	Tc CD8+	FALSE	FALSE	FALSE
0.264164	0.169894	0.36	0.241	1	Capn1	Tc CD8+	FALSE	FALSE	FALSE
0.264182	0.286047	0.68	0.513	1	Use1	Tc CD8+	FALSE	FALSE	FALSE
0.264226	-0.173254	0.44	0.387	1	Mxd4	Tc CD8+	TRUE	FALSE	FALSE
0.265018	-0.711437	0.24	0.357	1	Fam53b	Tc CD8+	FALSE	FALSE	FALSE
0.265168	-0.571437	0.36	0.487	1	Tmbim6	Tc CD8+	FALSE	FALSE	FALSE
0.265498	0.28248	0.52	0.372	1	Huwe1	Tc CD8+	FALSE	FALSE	FALSE
0.267179	0.339807	0.44	0.296	1	Zfp292	Tc CD8+	TRUE	FALSE	FALSE
0.26729	-0.734496	0.24	0.347	1	Brk1	Tc CD8+	FALSE	FALSE	FALSE
0.268483	0.00906723	0.52	0.442	1	Ldha	Tc CD8+	FALSE	FALSE	FALSE
0.270863	0.388124	0.52	0.352	1	Ik	Tc CD8+	FALSE	FALSE	FALSE
0.271207	-0.304068	0.56	0.553	1	Gpr132	Tc CD8+	FALSE	FALSE	FALSE
0.273533	0.440052	0.6	0.523	1	Grk2	Tc CD8+	FALSE	FALSE	FALSE
0.27374	0.716744	0.4	0.246	1	Elovl5	Tc CD8+	FALSE	FALSE	FALSE
0.274726	0.361219	0.56	0.392	1	Slc44a2	Tc CD8+	FALSE	FALSE	FALSE
0.276001	0.0985923	0.96	0.859	1	Zfp36l2	Tc CD8+	TRUE	FALSE	FALSE
0.276615	0.444394	0.36	0.211	1	Atf1	Tc CD8+	TRUE	FALSE	FALSE
0.277081	-0.168404	0.44	0.387	1	D8Ertd738e	Tc CD8+	FALSE	FALSE	FALSE
0.277149	0.334515	0.84	0.698	1	Lnpep	Tc CD8+	FALSE	FALSE	FALSE
0.277709	0.105894	0.44	0.352	1	Ubap2l	Tc CD8+	FALSE	FALSE	FALSE
0.277727	-0.0204487	0.6	0.704	1	Lcp2	Tc CD8+	FALSE	FALSE	FALSE
0.278029	0.0938885	0.56	0.422	1	Ythdf3	Tc CD8+	FALSE	FALSE	FALSE
0.278246	-0.580542	0.44	0.553	1	Papola	Tc CD8+	FALSE	FALSE	FALSE
0.278833	0.144529	0.48	0.357	1	Ubxn4	Tc CD8+	FALSE	FALSE	FALSE
0.27915	-0.0458948	0.52	0.452	1	Lsm14a	Tc CD8+	FALSE	FALSE	FALSE
0.279295	0.239192	0.48	0.342	1	Ric1	Tc CD8+	FALSE	FALSE	FALSE
0.279495	0.344839	0.48	0.322	1	Il16	Tc CD8+	FALSE	TRUE	FALSE
0.280083	0.404749	0.56	0.392	1	Ap2m1	Tc CD8+	FALSE	FALSE	FALSE
0.280457	-0.205047	0.4	0.382	1	Serinc1	Tc CD8+	FALSE	FALSE	FALSE
0.281309	-0.377131	0.36	0.407	1	Msl2	Tc CD8+	FALSE	FALSE	FALSE
0.282582	-0.669064	0.16	0.201	1	Mcm6	Tc CD8+	FALSE	FALSE	FALSE
0.283516	-0.322467	0.36	0.347	1	Nol7	Tc CD8+	FALSE	FALSE	FALSE
0.286054	-0.317068	0.44	0.437	1	Rbl2	Tc CD8+	FALSE	FALSE	FALSE
0.287057	-1.0253	0.16	0.302	1	Ctla2a	Tc CD8+	FALSE	FALSE	FALSE
0.287302	-0.218912	0.32	0.327	1	Nub1	Tc CD8+	FALSE	FALSE	FALSE
0.287349	-0.308648	0.44	0.427	1	Cox7b	Tc CD8+	FALSE	FALSE	FALSE
0.288129	0.463633	0.72	0.658	1	Fam107b	Tc CD8+	FALSE	FALSE	FALSE
0.289897	0.248275	0.44	0.307	1	Tuba1a	Tc CD8+	FALSE	FALSE	FALSE
0.290236	-0.421747	0.4	0.387	1	Serpina3g	Tc CD8+	FALSE	FALSE	FALSE
0.292598	-0.209917	0.56	0.477	1	Atxn2l	Tc CD8+	FALSE	FALSE	FALSE
0.293169	-0.218492	0.48	0.457	1	Ppp1ca	Tc CD8+	FALSE	FALSE	FALSE
0.293548	0.430866	0.4	0.256	1	Prr12	Tc CD8+	FALSE	FALSE	FALSE
0.294094	0.271481	0.68	0.678	1	Prkar1a	Tc CD8+	FALSE	FALSE	FALSE
0.294944	-0.404555	0.8	0.839	1	Wnk1	Tc CD8+	FALSE	FALSE	FALSE
0.295087	-0.211658	0.52	0.477	1	Anxa11	Tc CD8+	FALSE	FALSE	FALSE
0.296728	0.119637	0.64	0.693	1	Sept9	Tc CD8+	FALSE	FALSE	FALSE
0.298385	-0.263744	0.48	0.467	1	Lpxn	Tc CD8+	FALSE	FALSE	FALSE
0.301369	-0.394749	0.36	0.402	1	Slc1a5	Tc CD8+	FALSE	FALSE	FALSE
0.301559	-0.545924	0.28	0.357	1	Mlec	Tc CD8+	FALSE	FALSE	FALSE
0.301992	-0.716393	0.12	0.226	1	Slamf1	Tc CD8+	FALSE	FALSE	FALSE
0.302233	0.489279	0.52	0.377	1	Mllt6	Tc CD8+	FALSE	FALSE	FALSE
0.302792	-0.158321	0.68	0.814	1	Ccnd2	Tc CD8+	FALSE	FALSE	FALSE
0.303688	-0.668901	0.68	0.764	1	Sh2d2a	Tc CD8+	FALSE	FALSE	FALSE
0.304435	0.549554	0.48	0.322	1	Rabgap1l	Tc CD8+	FALSE	FALSE	FALSE
0.304481	-0.733272	0.16	0.181	1	Ddit4	Tc CD8+	FALSE	FALSE	FALSE
0.30494	-0.36171	0.32	0.327	1	Capn2	Tc CD8+	FALSE	FALSE	FALSE
0.305319	0.309535	0.6	0.447	1	Eif3g	Tc CD8+	FALSE	FALSE	FALSE
0.305924	-0.6395	0.16	0.251	1	Pqbp1	Tc CD8+	FALSE	FALSE	FALSE
0.306279	0.202348	0.6	0.457	1	Btf3	Tc CD8+	FALSE	FALSE	FALSE
0.307302	0.845863	0.24	0.171	1	Commd7	Tc CD8+	FALSE	FALSE	FALSE
0.307679	0.291405	0.32	0.196	1	Commd8	Tc CD8+	FALSE	FALSE	FALSE
0.308325	-0.560523	0.16	0.191	1	Cd27	Tc CD8+	FALSE	FALSE	TRUE
0.308444	0.453001	0.44	0.286	1	Ubn1	Tc CD8+	FALSE	FALSE	FALSE
0.308453	-0.454498	0.28	0.312	1	Atl3	Tc CD8+	FALSE	FALSE	FALSE
0.309035	-0.784548	0.08	0.156	1	Baiap2	Tc CD8+	FALSE	FALSE	FALSE
0.30971	-0.312651	0.4	0.372	1	Ybx3	Tc CD8+	TRUE	FALSE	FALSE
0.312045	0.0248536	0.32	0.206	1	Bst2	Tc CD8+	FALSE	TRUE	FALSE
0.312317	-0.366924	0.32	0.467	1	Crbn	Tc CD8+	FALSE	FALSE	FALSE
0.313208	-0.0472621	0.52	0.442	1	Hnrnpl	Tc CD8+	FALSE	FALSE	FALSE
0.313227	-0.84258	0	0.03	1	Trbv1	Tc CD8+	FALSE	FALSE	FALSE
0.31331	-0.0692161	0.4	0.327	1	Smc6	Tc CD8+	FALSE	FALSE	FALSE
0.313527	-0.57675	0.16	0.216	1	Prr7	Tc CD8+	FALSE	FALSE	FALSE
0.313638	-0.523944	0.2	0.236	1	Ndufs8	Tc CD8+	FALSE	FALSE	FALSE
0.315411	-0.678055	0.36	0.442	1	Ltb	Tc CD8+	FALSE	FALSE	FALSE
0.316174	0.291744	0.28	0.171	1	Fdps	Tc CD8+	FALSE	FALSE	FALSE
0.316189	0.218993	0.6	0.452	1	Grina	Tc CD8+	FALSE	FALSE	FALSE
0.316397	-0.561526	0.2	0.256	1	Babam1	Tc CD8+	FALSE	FALSE	FALSE
0.317073	0.258555	0.88	0.769	1	Cap1	Tc CD8+	FALSE	FALSE	TRUE
0.317467	-0.163406	0.88	0.96	1	Btg1	Tc CD8+	FALSE	FALSE	FALSE
0.317727	0.390743	0.52	0.362	1	Cirbp	Tc CD8+	FALSE	FALSE	FALSE
0.317831	0.0907145	0.48	0.367	1	Ctbp1	Tc CD8+	FALSE	FALSE	FALSE
0.318331	-0.111573	0.52	0.457	1	Uqcrfs1	Tc CD8+	FALSE	FALSE	FALSE
0.319381	-0.547331	0.16	0.296	1	Ndufb8	Tc CD8+	FALSE	FALSE	FALSE
0.319795	-0.33667	0.36	0.362	1	Glrx	Tc CD8+	FALSE	FALSE	FALSE
0.32055	0.512265	0.48	0.327	1	Fam241a	Tc CD8+	FALSE	FALSE	FALSE
0.321015	0.0639352	0.64	0.533	1	Eif1	Tc CD8+	FALSE	FALSE	FALSE
0.322643	0.201296	0.36	0.256	1	Cmc1	Tc CD8+	FALSE	FALSE	FALSE
0.323011	0.415245	0.4	0.256	1	Atp6ap1	Tc CD8+	FALSE	FALSE	FALSE
0.323289	-0.461302	0.72	0.714	1	Gadd45b	Tc CD8+	FALSE	FALSE	FALSE
0.323505	0.299671	0.6	0.442	1	Dnajc9	Tc CD8+	FALSE	FALSE	FALSE
0.323949	-0.434143	0.64	0.663	1	Litaf	Tc CD8+	TRUE	FALSE	FALSE
0.325352	-0.46412	0.36	0.432	1	Chtop	Tc CD8+	FALSE	FALSE	FALSE
0.327085	0.810603	0.32	0.221	1	Cxcr3	Tc CD8+	FALSE	FALSE	TRUE
0.327847	0.405876	0.76	0.709	1	Elf1	Tc CD8+	TRUE	FALSE	FALSE
0.328143	-0.35501	0.28	0.296	1	Fubp1	Tc CD8+	FALSE	FALSE	FALSE
0.328458	-0.804442	0.24	0.307	1	Nfkbid	Tc CD8+	FALSE	FALSE	FALSE
0.328744	-0.583195	0.16	0.141	1	Tnf	Tc CD8+	FALSE	TRUE	FALSE
0.328849	-0.114697	0.6	0.613	1	Clint1	Tc CD8+	FALSE	FALSE	FALSE
0.32921	-0.208856	0.36	0.508	1	Khdrbs1	Tc CD8+	FALSE	FALSE	FALSE
0.330663	-0.408236	0.28	0.337	1	Pink1	Tc CD8+	FALSE	FALSE	FALSE
0.331581	0.0748974	0.4	0.296	1	Rbm17	Tc CD8+	FALSE	FALSE	FALSE
0.332115	0.0451074	0.36	0.251	1	Dusp6	Tc CD8+	FALSE	FALSE	FALSE
0.332591	0.43125	0.68	0.533	1	Nop53	Tc CD8+	FALSE	FALSE	FALSE
0.33328	-0.444098	0.2	0.191	1	mt-Nd6	Tc CD8+	FALSE	FALSE	FALSE
0.333289	0.364696	0.72	0.633	1	Sri	Tc CD8+	FALSE	FALSE	FALSE
0.335159	0.379535	0.64	0.538	1	Anp32a	Tc CD8+	FALSE	FALSE	FALSE
0.337475	0.0204341	0.84	0.709	1	P2ry10	Tc CD8+	FALSE	FALSE	FALSE
0.337836	0.322975	0.6	0.573	1	Cox7a2l	Tc CD8+	FALSE	FALSE	FALSE
0.338005	-0.312516	0.44	0.467	1	Sumo1	Tc CD8+	FALSE	FALSE	FALSE
0.338383	0.466376	0.48	0.337	1	Rgs10	Tc CD8+	FALSE	FALSE	FALSE
0.338878	-0.102335	0.56	0.487	1	Tram1	Tc CD8+	FALSE	FALSE	FALSE
0.339428	-0.294076	0.28	0.266	1	Casp3	Tc CD8+	FALSE	FALSE	FALSE
0.339549	-0.178393	0.64	0.578	1	Ms4a4b	Tc CD8+	FALSE	FALSE	FALSE
0.339651	-0.407333	0.32	0.392	1	Plcxd2	Tc CD8+	FALSE	FALSE	FALSE
0.340042	0.252396	0.44	0.307	1	Slbp	Tc CD8+	FALSE	FALSE	FALSE
0.340114	-0.260548	0.44	0.417	1	Nup153	Tc CD8+	FALSE	FALSE	FALSE
0.341388	-0.30654	0.28	0.266	1	Icam1	Tc CD8+	FALSE	TRUE	TRUE
0.342512	-0.61343	0.16	0.271	1	Cnppd1	Tc CD8+	FALSE	FALSE	FALSE
0.342819	0.301799	0.48	0.342	1	Copb1	Tc CD8+	FALSE	FALSE	FALSE
0.343117	0.312664	0.88	0.759	1	Tln1	Tc CD8+	FALSE	FALSE	FALSE
0.343756	-0.46492	0.52	0.538	1	Jaml	Tc CD8+	FALSE	FALSE	FALSE
0.343802	0.489225	0.44	0.302	1	Lats2	Tc CD8+	FALSE	FALSE	FALSE
0.344194	-0.178869	0.2	0.161	1	Ripk2	Tc CD8+	FALSE	FALSE	FALSE
0.344256	0.505943	0.48	0.342	1	Ywhah	Tc CD8+	FALSE	FALSE	FALSE
0.344297	0.413747	0.32	0.196	1	Nfe2l2	Tc CD8+	TRUE	FALSE	FALSE
0.344629	-0.00832495	0.6	0.688	1	Ccni	Tc CD8+	FALSE	FALSE	FALSE
0.345105	0.0892021	0.36	0.286	1	Ppp6r3	Tc CD8+	FALSE	FALSE	FALSE
0.345625	-0.0183621	0.4	0.342	1	Ubr5	Tc CD8+	FALSE	FALSE	FALSE
0.346003	0.15414	0.48	0.367	1	Eef1g	Tc CD8+	FALSE	FALSE	FALSE
0.346124	0.0162705	0.36	0.302	1	Hdac1	Tc CD8+	FALSE	FALSE	FALSE
0.346237	0.0136478	0.4	0.296	1	Akap8	Tc CD8+	FALSE	FALSE	FALSE
0.346843	-0.44241	0.56	0.583	1	Bcl11b	Tc CD8+	FALSE	FALSE	FALSE
0.347276	-0.394783	0.48	0.508	1	Ankrd11	Tc CD8+	FALSE	FALSE	FALSE
0.347867	0.0297692	0.32	0.226	1	Nt5e	Tc CD8+	FALSE	FALSE	FALSE
0.350062	-0.544647	0.48	0.608	1	Cyfip2	Tc CD8+	FALSE	FALSE	FALSE
0.351082	-0.245245	0.28	0.261	1	Cyb5a	Tc CD8+	FALSE	FALSE	FALSE
0.351927	-0.147837	0.12	0.08	1	Rspry1	Tc CD8+	FALSE	FALSE	FALSE
0.351929	0.423718	0.48	0.387	1	Tax1bp1	Tc CD8+	TRUE	FALSE	FALSE
0.351975	0.00455839	0.88	0.779	1	Lsp1	Tc CD8+	FALSE	FALSE	FALSE
0.352544	1.05636	0.16	0.181	1	Trbv12-2	Tc CD8+	FALSE	FALSE	FALSE
0.352556	0.268731	0.72	0.573	1	Npc2	Tc CD8+	FALSE	FALSE	FALSE
0.352673	-0.12441	0.2	0.156	1	Frat2	Tc CD8+	FALSE	FALSE	FALSE
0.352823	-0.074128	0.4	0.382	1	Tesc	Tc CD8+	FALSE	FALSE	FALSE
0.353254	-0.0516938	0.6	0.523	1	Insig1	Tc CD8+	FALSE	FALSE	FALSE
0.354146	-0.314949	0.32	0.467	1	Rora	Tc CD8+	TRUE	FALSE	FALSE
0.354672	0.461018	0.48	0.332	1	Galnt1	Tc CD8+	FALSE	FALSE	FALSE
0.354723	0.54384	0.32	0.191	1	Smg6	Tc CD8+	FALSE	FALSE	FALSE
0.35475	-0.0674141	0.72	0.834	1	Actg1	Tc CD8+	FALSE	FALSE	FALSE
0.354792	0.000158299	0.04	0.08	1	Rrad	Tc CD8+	FALSE	FALSE	FALSE
0.35492	-0.608999	0.2	0.276	1	Csrnp1	Tc CD8+	TRUE	FALSE	FALSE
0.355016	0.662764	0.28	0.201	1	Ncf1	Tc CD8+	FALSE	FALSE	FALSE
0.355034	0.163886	0.56	0.432	1	Rnf138	Tc CD8+	FALSE	FALSE	FALSE
0.35559	-0.372056	0.28	0.307	1	Atp6v1g1	Tc CD8+	FALSE	FALSE	FALSE
0.355703	0.165231	0.28	0.201	1	Trib2	Tc CD8+	FALSE	FALSE	FALSE
0.355849	0.640639	0.36	0.281	1	Mndal	Tc CD8+	FALSE	FALSE	FALSE
0.358532	-0.222926	0.48	0.452	1	Dusp11	Tc CD8+	FALSE	FALSE	FALSE
0.35939	-0.172062	0.48	0.437	1	Sub1	Tc CD8+	TRUE	FALSE	FALSE
0.360059	0.128077	0.48	0.362	1	Macf1	Tc CD8+	FALSE	FALSE	FALSE
0.360441	-0.500306	0.48	0.548	1	Tle3	Tc CD8+	FALSE	FALSE	FALSE
0.360549	-0.319348	0.36	0.497	1	Odc1	Tc CD8+	FALSE	FALSE	FALSE
0.361295	0.292198	0.68	0.543	1	Hnrnpk	Tc CD8+	FALSE	FALSE	FALSE
0.362295	-0.0313825	0.68	0.603	1	Psme1	Tc CD8+	FALSE	FALSE	FALSE
0.363009	-0.0327159	1	0.95	1	B2m	Tc CD8+	FALSE	FALSE	FALSE
0.363918	0.154882	0.4	0.286	1	Ppp3cc	Tc CD8+	FALSE	FALSE	FALSE
0.363935	-0.424239	0.32	0.452	1	Adipor1	Tc CD8+	FALSE	FALSE	TRUE
0.364182	-0.462741	0.44	0.427	1	Hsph1	Tc CD8+	FALSE	FALSE	FALSE
0.365087	0.0151831	0.68	0.563	1	Actr2	Tc CD8+	FALSE	FALSE	FALSE
0.365344	-0.406304	0.28	0.307	1	Tspan14	Tc CD8+	FALSE	FALSE	FALSE
0.36591	-0.195638	0.36	0.352	1	Zc3h12a	Tc CD8+	FALSE	FALSE	FALSE
0.366073	0.152367	0.48	0.367	1	Nsmaf	Tc CD8+	FALSE	FALSE	FALSE
0.366616	-0.202809	0.28	0.276	1	Flt3l	Tc CD8+	FALSE	TRUE	FALSE
0.367148	0.35569	0.44	0.307	1	Csk	Tc CD8+	FALSE	FALSE	FALSE
0.368079	-0.258052	0.52	0.472	1	F2r	Tc CD8+	FALSE	FALSE	TRUE
0.368502	-0.594992	0.08	0.181	1	mt-Nd3	Tc CD8+	FALSE	FALSE	FALSE
0.368731	-1.28739	0	0.025	1	Trbv14	Tc CD8+	FALSE	FALSE	FALSE
0.369698	-0.373936	0.52	0.543	1	Kif21b	Tc CD8+	FALSE	FALSE	FALSE
0.369831	-0.530201	0.16	0.181	1	Gabpb1	Tc CD8+	TRUE	FALSE	FALSE
0.370188	0.0512245	0.92	0.95	1	Ifngr1	Tc CD8+	FALSE	FALSE	FALSE
0.370938	0.0568842	0.6	0.497	1	Atp5d	Tc CD8+	FALSE	FALSE	FALSE
0.371459	0.368032	0.44	0.307	1	Crot	Tc CD8+	FALSE	FALSE	FALSE
0.372617	-0.0598851	0.36	0.307	1	Elk4	Tc CD8+	TRUE	FALSE	FALSE
0.372918	0.0972501	0.44	0.337	1	Srsf6	Tc CD8+	FALSE	FALSE	FALSE
0.373296	-0.506921	0.32	0.462	1	Traf1	Tc CD8+	FALSE	FALSE	FALSE
0.373578	-0.359281	0.24	0.261	1	Utp11	Tc CD8+	FALSE	FALSE	FALSE
0.374921	-0.163278	1	1	1	Eef1a1	Tc CD8+	FALSE	FALSE	FALSE
0.375337	0.485271	0.48	0.337	1	S100a13	Tc CD8+	FALSE	FALSE	FALSE
0.375952	-0.109535	0.4	0.332	1	Dcaf7	Tc CD8+	FALSE	FALSE	FALSE
0.376703	-0.40814	0.6	0.729	1	S100a11	Tc CD8+	FALSE	FALSE	FALSE
0.37694	0.15245	0.76	0.623	1	Psmb9	Tc CD8+	FALSE	FALSE	FALSE
0.377092	0.144006	0.88	0.764	1	Selplg	Tc CD8+	FALSE	TRUE	FALSE
0.377485	0.29721	0.88	0.814	1	Fyn	Tc CD8+	FALSE	FALSE	FALSE
0.377987	0.34513	0.36	0.236	1	Ptpra	Tc CD8+	FALSE	FALSE	FALSE
0.378608	0.429305	0.4	0.276	1	Tacc1	Tc CD8+	FALSE	FALSE	FALSE
0.37862	-0.321894	0.6	0.688	1	Itgal	Tc CD8+	FALSE	FALSE	TRUE
0.378711	-0.13725	0.96	0.879	1	Vps37b	Tc CD8+	FALSE	FALSE	FALSE
0.379253	-0.0599288	0.48	0.422	1	Chd2	Tc CD8+	FALSE	FALSE	FALSE
0.379442	-0.426119	0.28	0.422	1	Mast3	Tc CD8+	FALSE	FALSE	FALSE
0.379721	-0.36706	0.72	0.729	1	Per1	Tc CD8+	FALSE	FALSE	FALSE
0.382809	-0.0424355	0.32	0.256	1	Smarcc2	Tc CD8+	TRUE	FALSE	FALSE
0.383358	-0.453988	0.2	0.332	1	Gmfg	Tc CD8+	FALSE	FALSE	FALSE
0.384003	0.237791	0.4	0.271	1	Pycard	Tc CD8+	FALSE	FALSE	FALSE
0.384094	-0.375443	0.32	0.332	1	Magoh	Tc CD8+	FALSE	FALSE	FALSE
0.384502	0.418161	0.56	0.437	1	Pde3b	Tc CD8+	FALSE	FALSE	FALSE
0.385464	-0.321266	0.28	0.291	1	Rab35	Tc CD8+	FALSE	FALSE	FALSE
0.386878	-0.129054	0.88	0.829	1	Cd82	Tc CD8+	FALSE	FALSE	FALSE
0.388624	-0.0424967	0.44	0.367	1	Tapbp	Tc CD8+	FALSE	FALSE	FALSE
0.389077	-0.0897346	0.4	0.533	1	Cdk17	Tc CD8+	FALSE	FALSE	FALSE
0.389168	-0.173876	0.84	0.925	1	Cd8a	Tc CD8+	FALSE	TRUE	TRUE
0.389853	0.412877	0.4	0.266	1	Top2b	Tc CD8+	FALSE	FALSE	FALSE
0.389902	-0.314674	0.36	0.357	1	Srrm1	Tc CD8+	FALSE	FALSE	FALSE
0.390722	-0.0386718	0.88	0.789	1	Itgae	Tc CD8+	FALSE	FALSE	FALSE
0.392162	0.286704	0.48	0.447	1	Sec11c	Tc CD8+	FALSE	FALSE	FALSE
0.392968	-0.0908327	0.64	0.588	1	Eif3k	Tc CD8+	FALSE	FALSE	FALSE
0.393017	-0.429161	0.32	0.462	1	Tcp11l2	Tc CD8+	FALSE	FALSE	FALSE
0.393294	0.60199	0.48	0.342	1	Trbc1	Tc CD8+	FALSE	FALSE	FALSE
0.394236	-0.139995	0.36	0.322	1	Prdx6	Tc CD8+	FALSE	FALSE	FALSE
0.395014	-0.691446	0.16	0.276	1	Sf3a2	Tc CD8+	FALSE	FALSE	FALSE
0.395049	-0.132943	0.4	0.357	1	Slc38a1	Tc CD8+	FALSE	FALSE	FALSE
0.395976	0.0584179	0.4	0.312	1	Ubald1	Tc CD8+	FALSE	FALSE	FALSE
0.396687	0.113095	1	0.96	1	H2-Q7	Tc CD8+	FALSE	TRUE	FALSE
0.397722	-0.437038	0.16	0.181	1	Srpk2	Tc CD8+	FALSE	FALSE	FALSE
0.398691	0.550978	0.56	0.432	1	Lta4h	Tc CD8+	FALSE	FALSE	FALSE
0.398864	-0.50848	0.24	0.372	1	Mxi1	Tc CD8+	TRUE	FALSE	FALSE
0.398955	0.253381	0.76	0.633	1	Arhgap9	Tc CD8+	FALSE	FALSE	FALSE
0.399601	-0.367839	0.64	0.734	1	Clta	Tc CD8+	FALSE	FALSE	FALSE
0.400015	-0.538759	0.28	0.372	1	Cggbp1	Tc CD8+	FALSE	FALSE	FALSE
0.400032	-0.419999	0.36	0.503	1	Dnajb6	Tc CD8+	FALSE	FALSE	FALSE
0.400733	0.292886	0.68	0.678	1	Ptger4	Tc CD8+	FALSE	FALSE	FALSE
0.401	0.180821	0.44	0.327	1	Etv3	Tc CD8+	TRUE	FALSE	FALSE
0.402196	-0.287431	0.24	0.226	1	Sms	Tc CD8+	FALSE	FALSE	FALSE
0.403082	-0.418314	0.24	0.246	1	Prag1	Tc CD8+	FALSE	FALSE	FALSE
0.404045	-0.574022	0.24	0.362	1	Zfp592	Tc CD8+	TRUE	FALSE	FALSE
0.404417	-0.414716	0.28	0.347	1	Tgoln1	Tc CD8+	FALSE	FALSE	FALSE
0.405099	0.0886376	0.52	0.407	1	Nckap1l	Tc CD8+	FALSE	FALSE	FALSE
0.405759	-0.837914	0.04	0.095	1	Elovl6	Tc CD8+	FALSE	FALSE	FALSE
0.406726	-0.748691	0.12	0.211	1	Dnaja4	Tc CD8+	FALSE	FALSE	FALSE
0.407801	0.139837	0.96	0.884	1	Tmsb10	Tc CD8+	FALSE	FALSE	FALSE
0.408439	-0.240004	0.4	0.377	1	Vps28	Tc CD8+	FALSE	FALSE	FALSE
0.411258	-1.14302	0.08	0.101	1	Phlda1	Tc CD8+	FALSE	FALSE	FALSE
0.41185	-0.464514	0.32	0.362	1	Spty2d1	Tc CD8+	FALSE	FALSE	FALSE
0.412005	-0.430156	0.16	0.276	1	Ypel5	Tc CD8+	FALSE	FALSE	FALSE
0.412036	-0.365094	0.24	0.236	1	Galnt2	Tc CD8+	FALSE	FALSE	FALSE
0.413203	-0.24303	0.44	0.427	1	Anxa2	Tc CD8+	FALSE	FALSE	FALSE
0.413603	-0.590451	0.16	0.221	1	Cbx7	Tc CD8+	FALSE	FALSE	FALSE
0.4142	-0.11782	0.48	0.422	1	Rab8a	Tc CD8+	FALSE	FALSE	FALSE
0.414745	0.1495	0.44	0.322	1	Gnptg	Tc CD8+	FALSE	FALSE	FALSE
0.415338	0.232314	0.52	0.387	1	Bzw1	Tc CD8+	FALSE	FALSE	FALSE
0.415633	-0.441634	0.48	0.603	1	Gng2	Tc CD8+	FALSE	FALSE	FALSE
0.416813	0.189278	0.52	0.407	1	Acly	Tc CD8+	FALSE	FALSE	FALSE
0.416904	-0.15845	0.68	0.623	1	Gpr171	Tc CD8+	FALSE	FALSE	FALSE
0.416927	0.20032	0.6	0.467	1	Brd2	Tc CD8+	FALSE	FALSE	FALSE
0.4171	0.0949061	0.24	0.156	1	Twistnb	Tc CD8+	FALSE	FALSE	FALSE
0.417104	0.521287	0.32	0.201	1	Mapk6	Tc CD8+	FALSE	FALSE	FALSE
0.4185	0.311839	0.52	0.432	1	Rhob	Tc CD8+	FALSE	FALSE	FALSE
0.41902	-0.341281	0.16	0.166	1	Abcb1b	Tc CD8+	FALSE	FALSE	FALSE
0.419509	0.415704	0.48	0.452	1	Arpc2	Tc CD8+	FALSE	FALSE	FALSE
0.419877	-0.295712	0.84	0.839	1	H2-Q6	Tc CD8+	FALSE	TRUE	FALSE
0.420767	-0.481323	0.28	0.407	1	Tut4	Tc CD8+	FALSE	FALSE	FALSE
0.421045	0.442829	0.4	0.296	1	Yme1l1	Tc CD8+	FALSE	FALSE	FALSE
0.422024	0.282092	0.6	0.523	1	Hexim1	Tc CD8+	FALSE	FALSE	FALSE
0.423954	0.579141	0.32	0.211	1	Rab4b	Tc CD8+	FALSE	FALSE	FALSE
0.424304	-0.229702	0.52	0.523	1	Tubb5	Tc CD8+	FALSE	FALSE	FALSE
0.425105	0.437675	0.56	0.422	1	Jmy	Tc CD8+	FALSE	FALSE	FALSE
0.425632	-0.870231	0.04	0.116	1	Trbv19	Tc CD8+	FALSE	FALSE	FALSE
0.425802	0.1231	0.76	0.678	1	Map1lc3b	Tc CD8+	FALSE	FALSE	FALSE
0.427011	0.365781	0.4	0.271	1	Nudt3	Tc CD8+	FALSE	FALSE	FALSE
0.427392	0.392772	0.44	0.347	1	Atf7ip	Tc CD8+	FALSE	FALSE	FALSE
0.42881	0.130908	0.4	0.312	1	Mbp	Tc CD8+	FALSE	FALSE	FALSE
0.431916	-0.176599	0.32	0.422	1	Acin1	Tc CD8+	FALSE	FALSE	FALSE
0.432647	0.01481	0.52	0.447	1	Dnaja2	Tc CD8+	FALSE	FALSE	FALSE
0.433017	0.0754047	0.2	0.296	1	Mat2a	Tc CD8+	FALSE	FALSE	FALSE
0.434658	-0.315168	0.44	0.447	1	Ddx24	Tc CD8+	FALSE	FALSE	FALSE
0.434938	-0.438558	0.52	0.593	1	Sesn3	Tc CD8+	FALSE	FALSE	FALSE
0.435725	0.0167118	0.68	0.583	1	Fam49b	Tc CD8+	FALSE	FALSE	FALSE
0.436333	-0.344644	0.28	0.407	1	Nr3c1	Tc CD8+	TRUE	FALSE	FALSE
0.436483	-0.430673	0.44	0.513	1	Mapk1	Tc CD8+	FALSE	FALSE	FALSE
0.436628	-0.249943	0.28	0.392	1	Jmjd1c	Tc CD8+	FALSE	FALSE	FALSE
0.438462	-0.177977	0.36	0.332	1	Bcl2a1b	Tc CD8+	FALSE	FALSE	FALSE
0.439428	0.1348	0.12	0.151	1	Man1a	Tc CD8+	FALSE	FALSE	FALSE
0.439749	0.227959	0.4	0.281	1	Tspan13	Tc CD8+	FALSE	FALSE	FALSE
0.43988	0.571026	0.12	0.111	1	Map3k8	Tc CD8+	FALSE	FALSE	FALSE
0.440317	0.370846	0.44	0.312	1	Herpud1	Tc CD8+	FALSE	FALSE	FALSE
0.440658	-0.277481	0.24	0.236	1	Ddit3	Tc CD8+	TRUE	FALSE	FALSE
0.441011	-0.0628639	0.44	0.392	1	Ppp2r1a	Tc CD8+	FALSE	FALSE	FALSE
0.441699	-0.377897	0.28	0.347	1	Eif4g3	Tc CD8+	FALSE	FALSE	FALSE
0.443134	0.37421	0.56	0.427	1	Nup210	Tc CD8+	FALSE	FALSE	FALSE
0.444004	-0.276526	0.28	0.266	1	Cox6a1	Tc CD8+	FALSE	FALSE	FALSE
0.444158	0.607575	0.48	0.382	1	Ifnar1	Tc CD8+	FALSE	FALSE	FALSE
0.444559	0.123316	0.52	0.412	1	Alkbh5	Tc CD8+	FALSE	FALSE	FALSE
0.444825	0.0348609	0.32	0.261	1	Ppp1r11	Tc CD8+	FALSE	FALSE	FALSE
0.445497	0.358989	0.16	0.08	1	Il10ra	Tc CD8+	FALSE	FALSE	FALSE
0.44601	-0.116579	0.52	0.477	1	Itpkb	Tc CD8+	FALSE	FALSE	FALSE
0.447011	0.403512	0.44	0.312	1	Manf	Tc CD8+	FALSE	FALSE	FALSE
0.448807	-0.0954038	0.4	0.357	1	Dnajc3	Tc CD8+	FALSE	FALSE	FALSE
0.450363	-0.271689	0.52	0.593	1	Ccnl1	Tc CD8+	FALSE	FALSE	FALSE
0.450711	-0.034197	0.96	0.99	1	Laptm5	Tc CD8+	FALSE	FALSE	FALSE
0.452866	-0.343304	0.48	0.503	1	Syf2	Tc CD8+	FALSE	FALSE	FALSE
0.453556	0.504458	0.4	0.291	1	Kcnab2	Tc CD8+	FALSE	FALSE	FALSE
0.453594	0.297233	0.52	0.513	1	Rnf19b	Tc CD8+	FALSE	FALSE	FALSE
0.455303	-0.139768	0.56	0.548	1	Ddx6	Tc CD8+	FALSE	FALSE	FALSE
0.455318	0.36835	0.28	0.251	1	Rc3h1	Tc CD8+	FALSE	FALSE	FALSE
0.455768	-0.272745	0.16	0.256	1	Xpa	Tc CD8+	TRUE	FALSE	FALSE
0.45629	0.120638	0.36	0.256	1	Pds5a	Tc CD8+	FALSE	FALSE	FALSE
0.456895	0.620615	0.4	0.317	1	Poldip3	Tc CD8+	FALSE	FALSE	FALSE
0.457138	0.248592	0.44	0.322	1	Ybx1	Tc CD8+	TRUE	FALSE	FALSE
0.457327	-0.525537	0.32	0.437	1	Tbrg1	Tc CD8+	FALSE	FALSE	FALSE
0.457956	0.321955	0.24	0.146	1	Ergic1	Tc CD8+	FALSE	FALSE	FALSE
0.458139	-0.607933	0.12	0.196	1	Pik3r5	Tc CD8+	FALSE	FALSE	FALSE
0.458849	0.386409	0.36	0.241	1	Phip	Tc CD8+	FALSE	FALSE	FALSE
0.458945	0.482671	0.32	0.206	1	mt-Nd4l	Tc CD8+	FALSE	FALSE	FALSE
0.459406	-0.0417342	0.56	0.487	1	Rhoh	Tc CD8+	FALSE	FALSE	FALSE
0.459895	0.327106	0.6	0.472	1	Ndufb1-ps	Tc CD8+	FALSE	FALSE	FALSE
0.460149	0.160186	0.6	0.482	1	Ifi27	Tc CD8+	FALSE	FALSE	FALSE
0.463486	0.0686732	0.48	0.543	1	Apbb1ip	Tc CD8+	FALSE	FALSE	FALSE
0.463893	0.380905	0.52	0.392	1	Ddost	Tc CD8+	FALSE	FALSE	FALSE
0.466078	0.00790218	0.6	0.513	1	Kmt2d	Tc CD8+	FALSE	FALSE	FALSE
0.46692	0.25436	0.48	0.367	1	Dennd4c	Tc CD8+	FALSE	FALSE	FALSE
0.468202	0.157276	0.56	0.452	1	Stat4	Tc CD8+	TRUE	FALSE	FALSE
0.468909	-0.332966	0.48	0.523	1	Ddx21	Tc CD8+	FALSE	FALSE	FALSE
0.470037	-0.188996	0.36	0.352	1	Pkm	Tc CD8+	FALSE	FALSE	FALSE
0.470605	0.237365	0.4	0.302	1	Sh2d3c	Tc CD8+	FALSE	FALSE	FALSE
0.471423	-0.135826	0.44	0.387	1	Cmtm7	Tc CD8+	FALSE	FALSE	FALSE
0.471543	-0.316252	0.64	0.704	1	Eef2	Tc CD8+	FALSE	FALSE	FALSE
0.471826	0.165151	0.44	0.337	1	Rnasek	Tc CD8+	FALSE	FALSE	FALSE
0.471932	-0.218306	0.8	0.769	1	Gimap6	Tc CD8+	FALSE	FALSE	FALSE
0.472372	0.078187	0.84	0.879	1	Gimap4	Tc CD8+	FALSE	FALSE	FALSE
0.472842	-0.498606	0.16	0.266	1	Tgfb1	Tc CD8+	FALSE	TRUE	FALSE
0.472974	-0.374457	0.24	0.291	1	Arih2	Tc CD8+	FALSE	FALSE	FALSE
0.474553	0.148313	0.36	0.281	1	Spin1	Tc CD8+	FALSE	FALSE	FALSE
0.47541	0.523138	0.28	0.181	1	Rasgrp2	Tc CD8+	FALSE	FALSE	FALSE
0.475607	-0.246457	0.92	0.91	1	Klf6	Tc CD8+	TRUE	FALSE	FALSE
0.476307	-0.291316	0.28	0.291	1	Ugcg	Tc CD8+	FALSE	FALSE	FALSE
0.476353	0.446151	0.44	0.342	1	Tmem258	Tc CD8+	FALSE	FALSE	FALSE
0.476985	-0.570237	0.16	0.226	1	Elk3	Tc CD8+	TRUE	FALSE	FALSE
0.481366	0.399184	0.52	0.407	1	Capza1	Tc CD8+	FALSE	FALSE	FALSE
0.481466	0.409535	0.68	0.558	1	Cbx4	Tc CD8+	FALSE	FALSE	FALSE
0.4825	0.462072	0.36	0.261	1	Kdm3b	Tc CD8+	FALSE	FALSE	FALSE
0.482609	0.246532	0.6	0.472	1	Dync1h1	Tc CD8+	FALSE	FALSE	FALSE
0.484168	0.0419148	1	0.96	1	Tnfaip3	Tc CD8+	FALSE	FALSE	FALSE
0.485617	0.188889	0.72	0.623	1	Ddx5	Tc CD8+	FALSE	FALSE	FALSE
0.486079	0.414179	0.48	0.397	1	Twf2	Tc CD8+	FALSE	FALSE	FALSE
0.48701	0.328004	0.28	0.196	1	Irs2	Tc CD8+	FALSE	FALSE	FALSE
0.487068	-0.0273212	0.52	0.462	1	Kansl1	Tc CD8+	FALSE	FALSE	FALSE
0.487304	0.104238	0.24	0.286	1	Gpcpd1	Tc CD8+	FALSE	FALSE	FALSE
0.487835	0.413811	0.44	0.337	1	Ccdc88b	Tc CD8+	FALSE	FALSE	FALSE
0.488766	-0.241937	0.4	0.397	1	Edf1	Tc CD8+	FALSE	FALSE	FALSE
0.489682	0.000515615	0.4	0.327	1	Kdm2a	Tc CD8+	FALSE	FALSE	FALSE
0.489746	0.0434143	0.44	0.503	1	Inpp5d	Tc CD8+	FALSE	FALSE	FALSE
0.490048	-0.207555	0.76	0.739	1	Wipf1	Tc CD8+	FALSE	FALSE	FALSE
0.490297	-0.0403493	0.36	0.312	1	Arf3	Tc CD8+	FALSE	FALSE	FALSE
0.491733	0.0633211	0.8	0.698	1	Ptk2b	Tc CD8+	FALSE	FALSE	FALSE
0.493152	0.513463	0.32	0.221	1	Klhl9	Tc CD8+	FALSE	FALSE	FALSE
0.493485	0.174423	0.56	0.437	1	Isy1	Tc CD8+	FALSE	FALSE	FALSE
0.493517	0.0358745	0.24	0.181	1	Tet3	Tc CD8+	FALSE	FALSE	FALSE
0.494167	-0.313334	0.32	0.322	1	Pmepa1	Tc CD8+	FALSE	FALSE	FALSE
0.494893	0.0369786	0.36	0.286	1	Hmgcr	Tc CD8+	FALSE	FALSE	FALSE
0.495078	0.377509	0.48	0.357	1	Acadl	Tc CD8+	FALSE	FALSE	FALSE
0.495111	-0.322605	0.4	0.422	1	Map2k2	Tc CD8+	FALSE	FALSE	FALSE
0.495205	0.39236	0.52	0.407	1	Crlf3	Tc CD8+	FALSE	FALSE	FALSE
0.495541	-0.0512928	0.6	0.518	1	Neurl3	Tc CD8+	FALSE	FALSE	FALSE
0.496001	-0.291876	0.32	0.332	1	Tmed2	Tc CD8+	FALSE	FALSE	FALSE
0.496922	-0.795655	0.52	0.638	1	Ccl4	Tc CD8+	FALSE	TRUE	FALSE
0.49765	0.479879	0.36	0.261	1	Nans	Tc CD8+	FALSE	FALSE	FALSE
0.498083	0.151803	0.32	0.231	1	Grpel1	Tc CD8+	FALSE	FALSE	FALSE
0.498984	0.148995	0.28	0.186	1	Bag3	Tc CD8+	FALSE	FALSE	FALSE
0.499368	-0.0983686	0.96	0.99	1	Fau	Tc CD8+	FALSE	FALSE	FALSE
0.499725	0.370731	0.56	0.437	1	Stat5b	Tc CD8+	TRUE	FALSE	FALSE
0.500874	-0.214672	0.44	0.467	1	Camk2n1	Tc CD8+	FALSE	FALSE	FALSE
0.502649	0.0197576	0.44	0.367	1	Foxp1	Tc CD8+	TRUE	FALSE	FALSE
0.502807	-0.568041	0.12	0.196	1	Rab27a	Tc CD8+	FALSE	FALSE	FALSE
0.504849	-0.218263	0.4	0.392	1	Atp5b	Tc CD8+	FALSE	FALSE	FALSE
0.504954	0.0423643	0.2	0.151	1	Emsy	Tc CD8+	FALSE	FALSE	FALSE
0.505828	-0.354691	0.32	0.392	1	Cul3	Tc CD8+	FALSE	FALSE	FALSE
0.50669	0.00423141	0.84	0.769	1	Ubald2	Tc CD8+	FALSE	FALSE	FALSE
0.507091	-0.103842	0.56	0.492	1	Hopx	Tc CD8+	TRUE	FALSE	FALSE
0.507106	-0.332141	0.36	0.372	1	Dnajc8	Tc CD8+	FALSE	FALSE	FALSE
0.507246	0.442395	0.36	0.322	1	Gatad2a	Tc CD8+	FALSE	FALSE	FALSE
0.507404	-0.372372	0.48	0.492	1	Dnajc15	Tc CD8+	FALSE	FALSE	FALSE
0.50902	-0.346268	0.16	0.246	1	Ahr	Tc CD8+	TRUE	FALSE	FALSE
0.509335	-0.104722	0.4	0.362	1	Ehmt2	Tc CD8+	FALSE	FALSE	FALSE
0.509446	0.102904	1	0.97	1	Lcp1	Tc CD8+	FALSE	FALSE	FALSE
0.509758	-0.574494	0.12	0.166	1	Havcr2	Tc CD8+	FALSE	FALSE	TRUE
0.510117	-0.0325384	0.56	0.472	1	Psd4	Tc CD8+	FALSE	FALSE	FALSE
0.512434	0.28428	0.52	0.477	1	Wdr1	Tc CD8+	FALSE	FALSE	FALSE
0.512989	0.18064	0.44	0.342	1	Sec11a	Tc CD8+	FALSE	FALSE	FALSE
0.51353	0.0130574	0.56	0.462	1	Gpr18	Tc CD8+	FALSE	FALSE	FALSE
0.514805	-0.092674	0.28	0.246	1	Socs1	Tc CD8+	FALSE	FALSE	FALSE
0.515965	-0.076994	0.68	0.608	1	Dock10	Tc CD8+	FALSE	FALSE	FALSE
0.516272	-0.461485	0.24	0.322	1	Frmd8	Tc CD8+	FALSE	FALSE	FALSE
0.516411	0.308902	0.48	0.362	1	Psip1	Tc CD8+	FALSE	FALSE	FALSE
0.51767	-0.163921	0.8	0.739	1	Epsti1	Tc CD8+	FALSE	FALSE	FALSE
0.518135	-0.242964	0.28	0.291	1	Cct4	Tc CD8+	FALSE	FALSE	FALSE
0.518754	-0.156307	0.64	0.618	1	Gnas	Tc CD8+	FALSE	FALSE	FALSE
0.518756	0.228695	0.36	0.261	1	Eif3e	Tc CD8+	FALSE	FALSE	FALSE
0.520027	0.0582567	0.36	0.387	1	Snu13	Tc CD8+	FALSE	FALSE	FALSE
0.521544	-0.179907	0.8	0.764	1	Fxyd5	Tc CD8+	FALSE	FALSE	FALSE
0.522462	0.0732963	0.4	0.327	1	Hmgcs1	Tc CD8+	FALSE	FALSE	FALSE
0.524036	-0.175462	0.4	0.392	1	E2f4	Tc CD8+	TRUE	FALSE	FALSE
0.524163	-0.528213	0.16	0.256	1	Tiprl	Tc CD8+	FALSE	FALSE	FALSE
0.524591	-0.182578	0.32	0.307	1	Bscl2	Tc CD8+	FALSE	FALSE	FALSE
0.524774	-0.337501	0.72	0.729	1	Hsp90ab1	Tc CD8+	FALSE	FALSE	FALSE
0.526768	0.263505	0.68	0.563	1	Brd4	Tc CD8+	FALSE	FALSE	FALSE
0.527208	-0.210555	0.44	0.407	1	Cdh1	Tc CD8+	FALSE	TRUE	TRUE
0.529042	-0.114552	0.88	0.874	1	Lat	Tc CD8+	FALSE	FALSE	FALSE
0.530443	-0.264426	0.4	0.508	1	B4galnt1	Tc CD8+	FALSE	FALSE	FALSE
0.530641	0.614275	0.16	0.101	1	Rgcc	Tc CD8+	FALSE	FALSE	FALSE
0.530925	0.300176	0.48	0.367	1	Snrpf	Tc CD8+	FALSE	FALSE	FALSE
0.531004	0.402983	0.36	0.261	1	Dctn2	Tc CD8+	FALSE	FALSE	FALSE
0.531041	0.27866	0.32	0.302	1	Ctsd	Tc CD8+	FALSE	FALSE	FALSE
0.531296	0.738183	0.12	0.111	1	Hist1h1b	Tc CD8+	FALSE	FALSE	FALSE
0.531627	0.307639	0.64	0.528	1	Itga1	Tc CD8+	FALSE	FALSE	FALSE
0.531772	0.399518	0.56	0.442	1	Arih1	Tc CD8+	FALSE	FALSE	FALSE
0.532996	-0.467743	0.16	0.196	1	Snx29	Tc CD8+	FALSE	FALSE	FALSE
0.534825	-0.582923	0.12	0.151	1	Ldlr	Tc CD8+	FALSE	FALSE	FALSE
0.535641	0.285674	0.6	0.487	1	Tap2	Tc CD8+	FALSE	FALSE	FALSE
0.536087	-0.0277114	0.2	0.156	1	Wls	Tc CD8+	FALSE	FALSE	FALSE
0.536732	-0.269354	0.2	0.296	1	Smc4	Tc CD8+	FALSE	FALSE	FALSE
0.53675	0.201428	0.6	0.487	1	B4galt1	Tc CD8+	FALSE	FALSE	FALSE
0.537182	0.187822	0.96	0.925	1	Stk17b	Tc CD8+	FALSE	FALSE	FALSE
0.539461	-0.348258	0.28	0.302	1	Nsmce4a	Tc CD8+	FALSE	FALSE	FALSE
0.539835	-0.286264	0.36	0.382	1	Nlrc3	Tc CD8+	FALSE	FALSE	FALSE
0.541387	0.305203	0.72	0.608	1	Son	Tc CD8+	TRUE	FALSE	FALSE
0.541422	0.449693	0.2	0.271	1	Ifi27l2a	Tc CD8+	FALSE	FALSE	FALSE
0.542489	-0.273047	0.12	0.201	1	S100a6	Tc CD8+	FALSE	FALSE	FALSE
0.542537	0.0180213	0.56	0.508	1	Clec2d	Tc CD8+	FALSE	TRUE	FALSE
0.542815	0.357592	0.4	0.327	1	Tmod3	Tc CD8+	FALSE	FALSE	FALSE
0.542855	0.254527	0.4	0.302	1	Pdia4	Tc CD8+	FALSE	FALSE	FALSE
0.545863	0.262103	0.56	0.568	1	Ndufa13	Tc CD8+	FALSE	FALSE	FALSE
0.546682	-0.216273	0.16	0.156	1	Muc13	Tc CD8+	FALSE	FALSE	FALSE
0.54737	-0.246235	0.56	0.518	1	Pim1	Tc CD8+	FALSE	FALSE	FALSE
0.548582	-0.425416	0.32	0.432	1	Ldlrad4	Tc CD8+	FALSE	FALSE	FALSE
0.548783	0.229693	0.88	0.824	1	Cotl1	Tc CD8+	FALSE	FALSE	FALSE
0.550135	-0.331178	0.24	0.347	1	Kpna1	Tc CD8+	FALSE	FALSE	FALSE
0.550287	0.241863	0.6	0.487	1	Cbfb	Tc CD8+	TRUE	FALSE	FALSE
0.550999	-0.30109	0.68	0.779	1	BC005537	Tc CD8+	FALSE	FALSE	FALSE
0.551934	0.309127	0.4	0.296	1	Fbrs	Tc CD8+	FALSE	FALSE	FALSE
0.551942	-0.397836	0.24	0.332	1	Muc2	Tc CD8+	FALSE	FALSE	FALSE
0.552337	0.29749	0.56	0.543	1	Usp25	Tc CD8+	FALSE	FALSE	FALSE
0.552668	-0.36586	0.32	0.352	1	Top1	Tc CD8+	FALSE	FALSE	FALSE
0.553503	0.321081	0.6	0.492	1	Elmo1	Tc CD8+	FALSE	FALSE	FALSE
0.553554	-0.309054	0.52	0.543	1	Smap2	Tc CD8+	FALSE	FALSE	FALSE
0.55379	-0.182179	0.56	0.548	1	Uba1	Tc CD8+	FALSE	FALSE	FALSE
0.555798	-0.300515	0.28	0.286	1	Rap1a	Tc CD8+	FALSE	FALSE	FALSE
0.555816	0.291774	0.56	0.447	1	Trip12	Tc CD8+	FALSE	FALSE	FALSE
0.556579	0.306929	0.76	0.663	1	Mcl1	Tc CD8+	FALSE	FALSE	FALSE
0.558725	-0.368018	0.4	0.472	1	Slc25a3	Tc CD8+	FALSE	FALSE	FALSE
0.559404	0.388785	0.56	0.452	1	Abcb1a	Tc CD8+	FALSE	FALSE	FALSE
0.559806	-0.294518	0.44	0.472	1	Cst7	Tc CD8+	FALSE	FALSE	FALSE
0.560174	0.0662989	0.32	0.342	1	Bex3	Tc CD8+	FALSE	FALSE	FALSE
0.56119	0.100078	0.64	0.543	1	mt-Co3	Tc CD8+	FALSE	FALSE	FALSE
0.561327	-0.182762	0.32	0.302	1	Spop	Tc CD8+	FALSE	FALSE	FALSE
0.56185	-0.23662	0.2	0.276	1	Coro2a	Tc CD8+	FALSE	FALSE	FALSE
0.562637	-0.344778	0.32	0.412	1	Cd28	Tc CD8+	FALSE	FALSE	TRUE
0.563672	-0.379325	0.24	0.286	1	Smarca4	Tc CD8+	FALSE	FALSE	FALSE
0.564685	-0.287146	0.4	0.427	1	Hnrnpu	Tc CD8+	FALSE	FALSE	FALSE
0.565844	-0.256075	0.44	0.467	1	Sin3b	Tc CD8+	FALSE	FALSE	FALSE
0.566249	0.421036	0.28	0.246	1	Psmc5	Tc CD8+	FALSE	FALSE	FALSE
0.567327	0.207309	0.72	0.638	1	Arrb2	Tc CD8+	FALSE	FALSE	FALSE
0.567913	0.297231	0.4	0.332	1	Ifi203	Tc CD8+	FALSE	FALSE	FALSE
0.568374	0.217379	0.72	0.618	1	Tgfbr2	Tc CD8+	FALSE	FALSE	TRUE
0.569305	-0.246681	0.64	0.628	1	Zc3hav1	Tc CD8+	FALSE	FALSE	FALSE
0.569423	0.0749733	0.24	0.166	1	Dusp2	Tc CD8+	FALSE	FALSE	FALSE
0.569806	0.38004	0.44	0.332	1	Rbm38	Tc CD8+	FALSE	FALSE	FALSE
0.570062	0.027802	0.28	0.216	1	Asb2	Tc CD8+	FALSE	FALSE	FALSE
0.572201	0.0856154	0.2	0.136	1	Sgk1	Tc CD8+	FALSE	FALSE	FALSE
0.573004	-0.112599	0.32	0.397	1	Stk11	Tc CD8+	FALSE	FALSE	FALSE
0.573569	0.404837	0.48	0.377	1	Dhx15	Tc CD8+	FALSE	FALSE	FALSE
0.574138	-0.640936	0.04	0.02	1	Hspb1	Tc CD8+	FALSE	FALSE	FALSE
0.575613	-0.0160668	0.56	0.487	1	Trp53inp1	Tc CD8+	FALSE	FALSE	FALSE
0.57731	0.453346	0.28	0.206	1	Msmo1	Tc CD8+	FALSE	FALSE	FALSE
0.578479	-0.343014	0.24	0.337	1	Plec	Tc CD8+	FALSE	FALSE	FALSE
0.578886	0.383475	0.88	0.814	1	Trbc2	Tc CD8+	FALSE	FALSE	FALSE
0.579687	0.322942	0.4	0.317	1	Nedd8	Tc CD8+	FALSE	FALSE	FALSE
0.580399	0.357621	0.32	0.226	1	Noc2l	Tc CD8+	FALSE	FALSE	FALSE
0.582117	0.0853433	0.44	0.357	1	Suz12	Tc CD8+	FALSE	FALSE	FALSE
0.582159	0.276765	0.4	0.296	1	Malt1	Tc CD8+	FALSE	FALSE	FALSE
0.584758	0.0411036	0.44	0.357	1	Zyx	Tc CD8+	FALSE	FALSE	FALSE
0.58567	0.172457	0.6	0.543	1	Tmem123	Tc CD8+	FALSE	FALSE	FALSE
0.585786	0.256801	0.4	0.307	1	Cd244a	Tc CD8+	FALSE	FALSE	TRUE
0.58602	0.300836	0.56	0.452	1	Rftn1	Tc CD8+	FALSE	FALSE	FALSE
0.587405	-0.169203	0.6	0.558	1	Nabp1	Tc CD8+	FALSE	FALSE	FALSE
0.589831	-0.38973	0.44	0.467	1	Pde4b	Tc CD8+	FALSE	FALSE	FALSE
0.590824	0.247785	0.24	0.161	1	Mex3c	Tc CD8+	FALSE	FALSE	FALSE
0.591426	0.0567746	0.52	0.442	1	Cd37	Tc CD8+	FALSE	FALSE	FALSE
0.591597	0.260788	0.72	0.618	1	Myl12b	Tc CD8+	FALSE	FALSE	FALSE
0.591975	-0.133823	0.56	0.663	1	Plaat3	Tc CD8+	FALSE	FALSE	FALSE
0.592272	0.292792	0.56	0.452	1	Rsrc2	Tc CD8+	FALSE	FALSE	FALSE
0.592357	-0.122655	0.2	0.166	1	Hist1h3a	Tc CD8+	FALSE	FALSE	FALSE
0.592666	0.141462	0.56	0.452	1	Cdc37	Tc CD8+	FALSE	FALSE	FALSE
0.593449	-0.291796	0.4	0.508	1	Gpr68	Tc CD8+	FALSE	FALSE	FALSE
0.593454	0.417766	0.28	0.191	1	Atp5k	Tc CD8+	FALSE	FALSE	FALSE
0.593774	-0.383635	0.2	0.271	1	Arfgef1	Tc CD8+	FALSE	FALSE	FALSE
0.594044	-0.284712	0.48	0.568	1	Ptbp1	Tc CD8+	FALSE	FALSE	FALSE
0.595208	-0.273109	0.84	0.844	1	Vim	Tc CD8+	FALSE	FALSE	FALSE
0.595475	0.462065	0.24	0.196	1	Ripor2	Tc CD8+	FALSE	FALSE	FALSE
0.595662	-0.308425	0.28	0.307	1	Ncoa2	Tc CD8+	FALSE	FALSE	FALSE
0.599274	-0.111644	0.24	0.312	1	Tmf1	Tc CD8+	TRUE	FALSE	FALSE
0.599617	-0.0799867	0.92	0.864	1	Dusp1	Tc CD8+	FALSE	FALSE	FALSE
0.600538	0.379347	0.24	0.206	1	Zfand6	Tc CD8+	FALSE	FALSE	FALSE
0.600578	-0.358845	0.2	0.246	1	Plk3	Tc CD8+	FALSE	FALSE	FALSE
0.600965	-0.288632	0.32	0.337	1	Lmnb1	Tc CD8+	FALSE	FALSE	FALSE
0.601395	0.152702	0.68	0.578	1	Plac8	Tc CD8+	FALSE	FALSE	FALSE
0.602093	-0.120334	0.2	0.171	1	Mcm4	Tc CD8+	FALSE	FALSE	FALSE
0.602596	0.0667574	0.28	0.342	1	Derl1	Tc CD8+	FALSE	FALSE	FALSE
0.60336	-0.469834	0.12	0.171	1	Ube2f	Tc CD8+	FALSE	FALSE	FALSE
0.603509	-0.341625	0.96	0.96	1	Nkg7	Tc CD8+	FALSE	FALSE	FALSE
0.604872	-0.321414	0.36	0.442	1	Zfand5	Tc CD8+	FALSE	FALSE	FALSE
0.604875	-0.210403	0.52	0.553	1	Smad7	Tc CD8+	TRUE	FALSE	FALSE
0.605047	0.00949878	0.68	0.603	1	Pak2	Tc CD8+	FALSE	FALSE	FALSE
0.605257	0.0122295	0.32	0.271	1	Snx17	Tc CD8+	FALSE	FALSE	FALSE
0.605775	-0.333796	0.28	0.327	1	Ivns1abp	Tc CD8+	FALSE	FALSE	FALSE
0.606337	-0.346862	0.28	0.302	1	Gpx1	Tc CD8+	FALSE	FALSE	FALSE
0.609139	0.331021	0.24	0.211	1	Glcci1	Tc CD8+	FALSE	FALSE	FALSE
0.609794	-0.504403	0.16	0.246	1	Birc3	Tc CD8+	FALSE	FALSE	FALSE
0.610015	-0.380809	0.24	0.332	1	Csnk2b	Tc CD8+	FALSE	FALSE	FALSE
0.610382	-0.29669	0.28	0.291	1	Il12rb1	Tc CD8+	FALSE	FALSE	FALSE
0.610632	-0.416012	0.16	0.201	1	Stk40	Tc CD8+	FALSE	FALSE	FALSE
0.611799	0.174429	0.48	0.392	1	Slamf7	Tc CD8+	FALSE	FALSE	FALSE
0.611905	0.187554	0.32	0.251	1	Phf20l1	Tc CD8+	FALSE	FALSE	FALSE
0.61205	-0.0416534	0.32	0.276	1	Riok3	Tc CD8+	FALSE	FALSE	FALSE
0.612194	-0.412154	0.2	0.251	1	Zbtb25	Tc CD8+	TRUE	FALSE	FALSE
0.612997	0.239354	0.84	0.759	1	Dusp5	Tc CD8+	FALSE	FALSE	FALSE
0.61409	-0.0856991	0.2	0.161	1	Mfsd6	Tc CD8+	FALSE	FALSE	FALSE
0.615206	0.405878	0.32	0.286	1	Irf4	Tc CD8+	TRUE	FALSE	FALSE
0.615576	0.0585645	0.16	0.186	1	Dcaf13	Tc CD8+	FALSE	FALSE	FALSE
0.616389	-0.191483	0.4	0.402	1	Eif3h	Tc CD8+	FALSE	FALSE	FALSE
0.616659	0.0299582	0.28	0.236	1	Tnpo2	Tc CD8+	FALSE	FALSE	FALSE
0.617599	-0.164125	0.32	0.276	1	Nr1d2	Tc CD8+	TRUE	FALSE	FALSE
0.6202	0.216955	0.44	0.467	1	Gimap9	Tc CD8+	FALSE	FALSE	FALSE
0.620859	-0.0392088	0.88	0.834	1	Itgb7	Tc CD8+	FALSE	FALSE	FALSE
0.622423	0.304189	0.64	0.543	1	Abi3	Tc CD8+	FALSE	FALSE	FALSE
0.623215	0.0731513	0.44	0.367	1	Cited2	Tc CD8+	FALSE	FALSE	FALSE
0.6233	-0.393231	0.36	0.427	1	Bclaf1	Tc CD8+	TRUE	FALSE	FALSE
0.624056	-0.0102916	0.32	0.261	1	Samsn1	Tc CD8+	FALSE	FALSE	FALSE
0.62454	0.123393	0.28	0.206	1	Rnf38	Tc CD8+	FALSE	FALSE	FALSE
0.625596	-0.295159	0.16	0.171	1	Lin54	Tc CD8+	FALSE	FALSE	FALSE
0.625722	-0.259062	0.56	0.598	1	Ptbp3	Tc CD8+	FALSE	FALSE	FALSE
0.626158	0.205177	0.36	0.281	1	Micos13	Tc CD8+	FALSE	FALSE	FALSE
0.626261	0.718553	0.04	0.025	1	Trbv2	Tc CD8+	FALSE	FALSE	FALSE
0.626768	-0.249871	0.28	0.302	1	Sephs2	Tc CD8+	FALSE	FALSE	FALSE
0.627564	0.357572	0.48	0.392	1	Fryl	Tc CD8+	FALSE	FALSE	FALSE
0.628024	-0.0449728	0.6	0.538	1	Ppp2r5a	Tc CD8+	FALSE	FALSE	FALSE
0.629363	0.174783	0.48	0.397	1	Wac	Tc CD8+	FALSE	FALSE	FALSE
0.629398	0.123958	0.52	0.427	1	Csnk1g2	Tc CD8+	FALSE	FALSE	FALSE
0.632316	0.364264	0.28	0.206	1	Cd200r1	Tc CD8+	FALSE	FALSE	TRUE
0.633279	0.147653	0.24	0.271	1	Cebpb	Tc CD8+	TRUE	FALSE	FALSE
0.635234	-0.095899	0.36	0.347	1	Mctp2	Tc CD8+	FALSE	FALSE	FALSE
0.635275	-0.503318	0.28	0.367	1	Nrip1	Tc CD8+	FALSE	FALSE	FALSE
0.635366	-0.261802	0.36	0.447	1	Ppp4r2	Tc CD8+	FALSE	FALSE	FALSE
0.635628	-0.331158	0.24	0.332	1	Tapbpl	Tc CD8+	FALSE	FALSE	FALSE
0.635745	0.0956908	0.16	0.101	1	Spry2	Tc CD8+	FALSE	FALSE	FALSE
0.635891	0.0468081	1	0.98	1	Srgn	Tc CD8+	FALSE	FALSE	FALSE
0.63597	-0.259789	0.32	0.362	1	Gabarapl2	Tc CD8+	FALSE	FALSE	FALSE
0.636146	0.137289	1	1	1	Tmsb4x	Tc CD8+	FALSE	FALSE	FALSE
0.636734	-0.127298	0.56	0.523	1	Cnot6l	Tc CD8+	FALSE	FALSE	FALSE
0.637801	-0.338784	0.4	0.497	1	Was	Tc CD8+	FALSE	FALSE	FALSE
0.637807	0.291273	0.28	0.196	1	Tomm5	Tc CD8+	FALSE	FALSE	FALSE
0.638097	0.0210947	0.28	0.342	1	Sf3b6	Tc CD8+	FALSE	FALSE	FALSE
0.638194	-0.131911	0.56	0.563	1	Skil	Tc CD8+	FALSE	FALSE	FALSE
0.639432	0.0564046	0.28	0.307	1	Wsb1	Tc CD8+	FALSE	FALSE	FALSE
0.639485	0.0506919	0.68	0.583	1	Ctsc	Tc CD8+	FALSE	FALSE	FALSE
0.639823	-0.0852678	0.28	0.362	1	Ccdc117	Tc CD8+	FALSE	FALSE	FALSE
0.641149	-0.27625	0.32	0.417	1	Sdha	Tc CD8+	FALSE	FALSE	FALSE
0.641303	-0.327367	0.28	0.286	1	Serpinb9	Tc CD8+	FALSE	FALSE	FALSE
0.642499	-0.403434	0.32	0.392	1	Adora2a	Tc CD8+	FALSE	FALSE	TRUE
0.642521	0.101982	0.36	0.286	1	Psma4	Tc CD8+	FALSE	FALSE	FALSE
0.642824	0.184582	0.48	0.392	1	Aff1	Tc CD8+	TRUE	FALSE	FALSE
0.643764	0.23652	0.48	0.382	1	Chst12	Tc CD8+	FALSE	FALSE	FALSE
0.644441	-0.240389	0.44	0.538	1	Hnrnpm	Tc CD8+	FALSE	FALSE	FALSE
0.645094	-0.0385654	0.72	0.719	1	Prrc2c	Tc CD8+	FALSE	FALSE	FALSE
0.645657	0.623065	0.28	0.216	1	Prdm1	Tc CD8+	TRUE	FALSE	FALSE
0.646371	-0.343878	0.24	0.296	1	Ubr2	Tc CD8+	FALSE	FALSE	FALSE
0.646533	0.120912	0.56	0.482	1	Cab39	Tc CD8+	FALSE	FALSE	FALSE
0.646932	-0.00902673	0.52	0.487	1	Dek	Tc CD8+	FALSE	FALSE	FALSE
0.647639	0.0416123	0.24	0.191	1	Unc119b	Tc CD8+	FALSE	FALSE	FALSE
0.647716	0.447518	0.44	0.387	1	Mapre1	Tc CD8+	FALSE	FALSE	FALSE
0.647763	-0.24331	0.32	0.402	1	Cblb	Tc CD8+	FALSE	FALSE	FALSE
0.648812	-0.220969	0.52	0.508	1	Lrrfip1	Tc CD8+	TRUE	FALSE	FALSE
0.649869	-0.331846	0.24	0.271	1	Ppm1a	Tc CD8+	FALSE	FALSE	FALSE
0.650137	-0.0508558	0.6	0.563	1	Hnrnpul1	Tc CD8+	FALSE	FALSE	FALSE
0.650154	0.328638	0.32	0.236	1	Psmd12	Tc CD8+	FALSE	FALSE	FALSE
0.651007	0.312767	0.44	0.407	1	Nsd1	Tc CD8+	FALSE	FALSE	FALSE
0.651537	-0.319956	0.36	0.397	1	Mlxip	Tc CD8+	TRUE	FALSE	FALSE
0.655916	0.268383	0.4	0.417	1	Btg3	Tc CD8+	FALSE	FALSE	FALSE
0.655925	0.39442	0.2	0.161	1	Prkag1	Tc CD8+	FALSE	FALSE	FALSE
0.657243	0.155962	0.6	0.538	1	Sla	Tc CD8+	FALSE	FALSE	FALSE
0.661073	0.313059	0.28	0.206	1	Zfp683	Tc CD8+	TRUE	FALSE	FALSE
0.661397	0.374338	0.36	0.271	1	Snx20	Tc CD8+	FALSE	FALSE	FALSE
0.662594	0.326921	0.28	0.241	1	Pik3ap1	Tc CD8+	FALSE	FALSE	FALSE
0.662648	-0.255592	0.92	0.884	1	Txnip	Tc CD8+	FALSE	FALSE	FALSE
0.662755	0.256134	0.48	0.437	1	Xrn2	Tc CD8+	FALSE	FALSE	FALSE
0.663836	-0.269011	0.32	0.352	1	Gbp8	Tc CD8+	FALSE	FALSE	FALSE
0.664591	0.340622	0.36	0.276	1	Rbm39	Tc CD8+	FALSE	FALSE	FALSE
0.667468	0.014191	0.24	0.196	1	Sgpp1	Tc CD8+	FALSE	FALSE	FALSE
0.667528	-0.170724	0.52	0.533	1	Nlrc5	Tc CD8+	FALSE	FALSE	FALSE
0.667952	0.227184	0.68	0.588	1	Ppp6r1	Tc CD8+	FALSE	FALSE	FALSE
0.66827	-0.154855	0.64	0.618	1	Gramd1a	Tc CD8+	FALSE	FALSE	FALSE
0.673932	0.171028	0.4	0.322	1	Plekha2	Tc CD8+	FALSE	FALSE	FALSE
0.674717	0.147909	0.36	0.307	1	Xbp1	Tc CD8+	TRUE	FALSE	FALSE
0.675543	-0.324428	0.2	0.281	1	Ndufa7	Tc CD8+	FALSE	FALSE	FALSE
0.676535	0.0881002	0.2	0.256	1	Lax1	Tc CD8+	FALSE	FALSE	FALSE
0.679262	-0.0940721	0.6	0.568	1	Selenow	Tc CD8+	FALSE	FALSE	FALSE
0.681359	0.20382	0.4	0.322	1	Sytl3	Tc CD8+	FALSE	FALSE	FALSE
0.681527	-0.206969	0.48	0.563	1	Ifrd1	Tc CD8+	FALSE	FALSE	FALSE
0.68362	0.0432751	0.8	0.839	1	Btg2	Tc CD8+	FALSE	FALSE	FALSE
0.685037	-0.233088	0.72	0.789	1	Sema4d	Tc CD8+	FALSE	TRUE	FALSE
0.685671	0.0356008	0.32	0.261	1	Tnfsf10	Tc CD8+	FALSE	TRUE	FALSE
0.687408	0.217848	0.8	0.729	1	Anxa6	Tc CD8+	FALSE	FALSE	FALSE
0.689029	0.209193	0.44	0.362	1	Pitpna	Tc CD8+	FALSE	FALSE	FALSE
0.691004	-0.35723	0.24	0.322	1	Usp38	Tc CD8+	FALSE	FALSE	FALSE
0.691558	-0.0171767	0.52	0.477	1	Ncl	Tc CD8+	FALSE	FALSE	TRUE
0.692765	0.239959	0.44	0.352	1	Smarcd2	Tc CD8+	FALSE	FALSE	FALSE
0.694117	0.348528	0.64	0.573	1	Dock2	Tc CD8+	FALSE	FALSE	FALSE
0.695914	0.0388549	0.56	0.503	1	Nfatc2	Tc CD8+	TRUE	FALSE	FALSE
0.695981	0.0771387	0.2	0.141	1	Slc26a2	Tc CD8+	FALSE	FALSE	FALSE
0.696616	0.080749	0.4	0.332	1	Cdk9	Tc CD8+	FALSE	FALSE	FALSE
0.698296	-0.0330834	0.24	0.271	1	Chd3	Tc CD8+	FALSE	FALSE	FALSE
0.699665	-0.318097	0.28	0.347	1	Polr1d	Tc CD8+	FALSE	FALSE	FALSE
0.700528	0.175531	0.68	0.598	1	Rabac1	Tc CD8+	FALSE	FALSE	FALSE
0.700763	0.222756	0.56	0.472	1	Rock1	Tc CD8+	FALSE	FALSE	FALSE
0.701034	0.252105	0.44	0.402	1	Ube2v1	Tc CD8+	FALSE	FALSE	FALSE
0.701745	-0.42492	0.24	0.312	1	Tkt	Tc CD8+	FALSE	FALSE	FALSE
0.702647	-0.00731178	0.36	0.317	1	Ssr4	Tc CD8+	FALSE	FALSE	FALSE
0.70324	0.296727	0.44	0.362	1	Emd	Tc CD8+	FALSE	FALSE	FALSE
0.704288	0.190225	0.64	0.553	1	Jpt1	Tc CD8+	FALSE	FALSE	FALSE
0.704919	0.0595024	0.64	0.663	1	Itgb2	Tc CD8+	FALSE	FALSE	FALSE
0.706002	-0.0978044	0.28	0.261	1	Phc2	Tc CD8+	FALSE	FALSE	FALSE
0.707207	0.135078	0.68	0.603	1	Rasal3	Tc CD8+	FALSE	FALSE	FALSE
0.707556	-0.16717	0.44	0.452	1	Gatad2b	Tc CD8+	TRUE	FALSE	FALSE
0.70805	0.0263891	0.2	0.176	1	Sntb1	Tc CD8+	FALSE	FALSE	FALSE
0.709791	0.234883	0.6	0.518	1	Sfpq	Tc CD8+	FALSE	FALSE	FALSE
0.709927	-0.102585	0.48	0.558	1	Hspa5	Tc CD8+	FALSE	FALSE	FALSE
0.71029	0.314629	0.4	0.317	1	Tprgl	Tc CD8+	FALSE	FALSE	FALSE
0.710329	-0.156047	0.92	0.945	1	Jund	Tc CD8+	TRUE	FALSE	FALSE
0.711081	0.256296	0.44	0.392	1	Surf4	Tc CD8+	FALSE	FALSE	FALSE
0.711854	0.19427	0.4	0.402	1	Ppp1r16b	Tc CD8+	FALSE	FALSE	FALSE
0.713125	-0.217463	0.72	0.789	1	Fos	Tc CD8+	TRUE	FALSE	FALSE
0.713651	0.358715	0.16	0.186	1	Eprs	Tc CD8+	FALSE	FALSE	FALSE
0.713882	-0.25922	0.32	0.392	1	Oser1	Tc CD8+	FALSE	FALSE	FALSE
0.714465	-0.187057	0.36	0.387	1	Jak2	Tc CD8+	FALSE	FALSE	FALSE
0.714891	0.151178	0.44	0.422	1	Arl6ip1	Tc CD8+	FALSE	FALSE	FALSE
0.716062	-0.0704812	0.4	0.452	1	Cox14	Tc CD8+	FALSE	FALSE	FALSE
0.716604	-0.230484	0.48	0.543	1	Akr1a1	Tc CD8+	FALSE	FALSE	FALSE
0.718091	-0.290826	0.68	0.719	1	Stat1	Tc CD8+	TRUE	FALSE	FALSE
0.718153	-0.407998	0.24	0.317	1	Pitpnc1	Tc CD8+	FALSE	FALSE	FALSE
0.71903	-0.137021	1	0.99	1	Ets1	Tc CD8+	TRUE	FALSE	FALSE
0.719798	0.191685	0.32	0.322	1	Sec24c	Tc CD8+	FALSE	FALSE	FALSE
0.71997	-0.140408	0.28	0.357	1	Grb2	Tc CD8+	FALSE	FALSE	FALSE
0.720932	0.281189	0.44	0.357	1	Rnf167	Tc CD8+	FALSE	FALSE	FALSE
0.723573	0.327117	0.56	0.492	1	Chsy1	Tc CD8+	FALSE	FALSE	FALSE
0.724257	-0.12632	0.28	0.342	1	Snrnp70	Tc CD8+	FALSE	FALSE	FALSE
0.727242	0.161656	0.32	0.246	1	Ogfr	Tc CD8+	FALSE	FALSE	FALSE
0.728199	0.0195109	0.36	0.312	1	Epn1	Tc CD8+	FALSE	FALSE	FALSE
0.729015	0.129971	0.88	0.864	1	Ptpn22	Tc CD8+	FALSE	FALSE	FALSE
0.729245	-0.204453	0.28	0.296	1	Ppm1b	Tc CD8+	FALSE	FALSE	FALSE
0.732001	0.156639	0.84	0.774	1	Cnn2	Tc CD8+	FALSE	FALSE	FALSE
0.732124	0.241284	0.28	0.211	1	Ccnk	Tc CD8+	FALSE	FALSE	FALSE
0.732823	0.263233	0.6	0.558	1	Ostf1	Tc CD8+	FALSE	FALSE	FALSE
0.732974	-0.0779496	0.48	0.558	1	Gdi2	Tc CD8+	FALSE	FALSE	FALSE
0.734246	0.199333	0.6	0.533	1	Prrc2b	Tc CD8+	FALSE	FALSE	FALSE
0.734333	-0.173585	0.68	0.729	1	Slc3a2	Tc CD8+	FALSE	FALSE	FALSE
0.73445	-0.0572544	0.72	0.789	1	Ikzf3	Tc CD8+	TRUE	FALSE	FALSE
0.734962	-0.258926	0.28	0.296	1	Gm2a	Tc CD8+	FALSE	FALSE	FALSE
0.735153	-0.232747	0.32	0.352	1	Tatdn2	Tc CD8+	FALSE	FALSE	FALSE
0.735387	0.259408	0.84	0.814	1	H2afy	Tc CD8+	FALSE	FALSE	FALSE
0.735576	-0.0870775	0.44	0.412	1	Zc3h7a	Tc CD8+	FALSE	FALSE	FALSE
0.736142	0.221366	0.52	0.437	1	Ankrd13a	Tc CD8+	FALSE	FALSE	FALSE
0.737215	0.191191	0.32	0.246	1	Smndc1	Tc CD8+	FALSE	FALSE	FALSE
0.737447	-0.206932	0.92	0.93	1	Thy1	Tc CD8+	FALSE	TRUE	FALSE
0.739039	0.0120253	0.36	0.317	1	Ndufb7	Tc CD8+	FALSE	FALSE	FALSE
0.739483	0.411816	0.24	0.191	1	mt-Nd5	Tc CD8+	FALSE	FALSE	FALSE
0.739493	0.318669	0.4	0.337	1	Ptms	Tc CD8+	FALSE	FALSE	FALSE
0.740404	-0.176111	0.28	0.281	1	Pcif1	Tc CD8+	FALSE	FALSE	FALSE
0.740419	0.213237	0.88	0.829	1	Cd3d	Tc CD8+	FALSE	FALSE	FALSE
0.741587	0.154077	0.4	0.397	1	Srpk1	Tc CD8+	FALSE	FALSE	FALSE
0.742412	0.247686	0.36	0.286	1	Slc16a6	Tc CD8+	FALSE	FALSE	FALSE
0.742663	0.163555	0.44	0.367	1	Ptpn1	Tc CD8+	FALSE	FALSE	FALSE
0.742948	-0.0821324	0.64	0.588	1	Lfng	Tc CD8+	FALSE	FALSE	FALSE
0.743763	-0.251781	0.24	0.251	1	Gabarapl1	Tc CD8+	FALSE	FALSE	FALSE
0.744034	-0.310086	0.16	0.171	1	Il27ra	Tc CD8+	FALSE	FALSE	FALSE
0.745106	-0.0448537	0.6	0.658	1	Pfdn5	Tc CD8+	FALSE	FALSE	FALSE
0.746241	-0.18747	0.56	0.573	1	Ldb1	Tc CD8+	FALSE	FALSE	FALSE
0.747237	-0.0939867	0.24	0.281	1	Cuta	Tc CD8+	FALSE	FALSE	FALSE
0.747447	0.27303	0.24	0.176	1	Fam111a	Tc CD8+	FALSE	FALSE	FALSE
0.747592	0.128114	0.28	0.221	1	Adam17	Tc CD8+	FALSE	FALSE	FALSE
0.748467	-0.0142429	0.6	0.563	1	Naca	Tc CD8+	FALSE	FALSE	FALSE
0.75051	0.417358	0.4	0.332	1	Fam53c	Tc CD8+	FALSE	FALSE	FALSE
0.752034	0.296128	0.12	0.136	1	Bcl6	Tc CD8+	TRUE	FALSE	FALSE
0.755002	-0.253358	0.56	0.623	1	Ppp1r18	Tc CD8+	FALSE	FALSE	FALSE
0.75555	-0.0427868	1	0.99	1	Rac2	Tc CD8+	FALSE	FALSE	FALSE
0.756689	-0.316575	0.28	0.337	1	Lasp1	Tc CD8+	FALSE	FALSE	FALSE
0.75711	-0.034525	0.2	0.246	1	Nktr	Tc CD8+	FALSE	FALSE	FALSE
0.758278	-0.130153	0.4	0.372	1	Atp5e	Tc CD8+	FALSE	FALSE	FALSE
0.760667	-0.173148	0.2	0.201	1	Seh1l	Tc CD8+	FALSE	FALSE	FALSE
0.761989	-0.247067	0.68	0.734	1	Il2rb	Tc CD8+	FALSE	FALSE	FALSE
0.76211	-0.495334	0.2	0.266	1	Ccl3	Tc CD8+	FALSE	TRUE	FALSE
0.762337	0.173863	0.4	0.337	1	Thada	Tc CD8+	FALSE	FALSE	FALSE
0.766879	-0.234784	0.4	0.457	1	Abracl	Tc CD8+	FALSE	FALSE	FALSE
0.767674	0.248261	0.4	0.402	1	Pmaip1	Tc CD8+	FALSE	FALSE	FALSE
0.768156	0.0896537	0.52	0.538	1	Arpc1b	Tc CD8+	FALSE	FALSE	FALSE
0.768499	-0.278441	0.16	0.221	1	Stk4	Tc CD8+	FALSE	FALSE	FALSE
0.769104	0.117193	0.92	0.94	1	Pnrc1	Tc CD8+	FALSE	FALSE	FALSE
0.769157	-0.160957	0.84	0.879	1	Saraf	Tc CD8+	FALSE	FALSE	FALSE
0.769304	0.153996	0.28	0.221	1	Sla2	Tc CD8+	FALSE	FALSE	FALSE
0.769954	0.320213	0.28	0.226	1	Gtf2a1	Tc CD8+	FALSE	FALSE	FALSE
0.771689	0.0831989	0.24	0.201	1	Esco1	Tc CD8+	FALSE	FALSE	FALSE
0.772858	0.151886	0.28	0.226	1	Prcc	Tc CD8+	FALSE	FALSE	FALSE
0.774424	0.069583	0.64	0.688	1	Rab8b	Tc CD8+	FALSE	FALSE	FALSE
0.778071	0.17444	0.56	0.492	1	Nfatc3	Tc CD8+	TRUE	FALSE	FALSE
0.77974	-0.131881	0.48	0.487	1	Dazap1	Tc CD8+	FALSE	FALSE	FALSE
0.782854	-0.295055	0.4	0.472	1	Sugt1	Tc CD8+	FALSE	FALSE	FALSE
0.783027	0.00887122	0.24	0.206	1	Tex2	Tc CD8+	FALSE	FALSE	FALSE
0.783398	0.315894	0.24	0.196	1	Vps16	Tc CD8+	FALSE	FALSE	FALSE
0.787091	0.228863	0.44	0.382	1	Cox17	Tc CD8+	FALSE	FALSE	FALSE
0.787401	0.166642	0.84	0.784	1	Nsd3	Tc CD8+	FALSE	FALSE	FALSE
0.78755	0.086289	0.92	0.915	1	Cfl1	Tc CD8+	FALSE	FALSE	FALSE
0.787876	0.0295117	0.4	0.347	1	Kdm6b	Tc CD8+	FALSE	FALSE	FALSE
0.789049	-0.172182	0.28	0.281	1	Madd	Tc CD8+	FALSE	FALSE	FALSE
0.789584	-0.026093	0.4	0.362	1	Tspo	Tc CD8+	FALSE	FALSE	FALSE
0.789602	-0.000757266	0.32	0.271	1	Frg1	Tc CD8+	FALSE	FALSE	FALSE
0.789871	-0.0592915	0.32	0.281	1	Glmp	Tc CD8+	TRUE	FALSE	FALSE
0.7903	-0.176193	0.28	0.221	1	Hist1h2bc	Tc CD8+	FALSE	FALSE	FALSE
0.790323	0.0117778	0.28	0.231	1	Plscr1	Tc CD8+	TRUE	FALSE	FALSE
0.791126	-0.0558781	0.56	0.487	1	Ifng	Tc CD8+	FALSE	TRUE	FALSE
0.793499	0.001158	0.68	0.693	1	Tagap	Tc CD8+	FALSE	FALSE	FALSE
0.794325	-0.204396	0.36	0.362	1	Zfp91	Tc CD8+	TRUE	FALSE	FALSE
0.795724	-0.188593	0.16	0.146	1	Cdt1	Tc CD8+	FALSE	FALSE	FALSE
0.796418	-0.080845	0.28	0.266	1	Def6	Tc CD8+	FALSE	FALSE	FALSE
0.798644	-0.2566	0.28	0.312	1	Trmt112	Tc CD8+	FALSE	FALSE	FALSE
0.800785	-0.18016	0.44	0.467	1	Mier1	Tc CD8+	TRUE	FALSE	FALSE
0.802454	-0.14578	0.32	0.382	1	Fam117b	Tc CD8+	FALSE	FALSE	FALSE
0.80531	-0.393945	0.16	0.146	1	Atf3	Tc CD8+	TRUE	FALSE	FALSE
0.807465	0.219189	0.28	0.221	1	Impdh2	Tc CD8+	FALSE	FALSE	FALSE
0.807753	0.200716	0.32	0.281	1	Mia2	Tc CD8+	FALSE	FALSE	FALSE
0.807922	-0.187962	0.24	0.281	1	Dpysl2	Tc CD8+	FALSE	FALSE	FALSE
0.809463	-0.106232	0.4	0.462	1	Sipa1	Tc CD8+	FALSE	FALSE	FALSE
0.811365	0.116112	0.24	0.241	1	Chst11	Tc CD8+	FALSE	FALSE	FALSE
0.812394	0.124897	0.24	0.196	1	Qsox1	Tc CD8+	FALSE	FALSE	FALSE
0.813502	0.278529	0.4	0.362	1	Wdr33	Tc CD8+	FALSE	FALSE	FALSE
0.814318	-0.108274	0.36	0.362	1	Tmem167	Tc CD8+	FALSE	FALSE	FALSE
0.81579	-0.0850767	0.88	0.859	1	Itk	Tc CD8+	FALSE	FALSE	FALSE
0.820154	-0.217085	0.28	0.337	1	Itga4	Tc CD8+	FALSE	FALSE	FALSE
0.820455	0.153104	0.36	0.302	1	Sirt2	Tc CD8+	FALSE	FALSE	FALSE
0.820587	0.207654	0.4	0.337	1	Sys1	Tc CD8+	FALSE	FALSE	FALSE
0.821818	0.0465046	0.64	0.578	1	Tbl1xr1	Tc CD8+	FALSE	FALSE	FALSE
0.822856	0.132996	0.64	0.583	1	Pdcd6ip	Tc CD8+	FALSE	FALSE	FALSE
0.824302	-0.280388	0.32	0.291	1	mt-Cytb	Tc CD8+	FALSE	FALSE	FALSE
0.82587	-0.427924	0.16	0.211	1	Il7r	Tc CD8+	FALSE	FALSE	FALSE
0.825952	-0.274274	0.24	0.296	1	Rbm25	Tc CD8+	FALSE	FALSE	FALSE
0.826375	-0.35097	0.48	0.513	1	Crip1	Tc CD8+	FALSE	FALSE	FALSE
0.826589	-0.326098	0.68	0.739	1	Jun	Tc CD8+	TRUE	FALSE	FALSE
0.826898	0.0656867	0.44	0.402	1	Rhog	Tc CD8+	FALSE	FALSE	FALSE
0.826988	0.0786024	0.32	0.276	1	Ak2	Tc CD8+	FALSE	FALSE	FALSE
0.827675	-0.1371	0.16	0.196	1	Got1	Tc CD8+	FALSE	FALSE	FALSE
0.827799	0.172541	0.52	0.462	1	Mta2	Tc CD8+	TRUE	FALSE	FALSE
0.828665	-0.138826	0.16	0.211	1	Gapvd1	Tc CD8+	FALSE	FALSE	FALSE
0.829268	0.124411	0.64	0.648	1	Srebf2	Tc CD8+	TRUE	FALSE	FALSE
0.829406	0.322723	0.12	0.085	1	Mroh1	Tc CD8+	FALSE	FALSE	FALSE
0.829412	-0.168504	0.96	0.955	1	Ptprc	Tc CD8+	FALSE	TRUE	TRUE
0.83228	0.21884	0.8	0.774	1	Eif4a2	Tc CD8+	FALSE	FALSE	FALSE
0.832416	0.0768814	0.28	0.291	1	Osbpl3	Tc CD8+	FALSE	FALSE	FALSE
0.832522	0.223139	0.36	0.347	1	Tiparp	Tc CD8+	FALSE	FALSE	FALSE
0.835195	-0.0159653	0.28	0.256	1	Otub1	Tc CD8+	FALSE	FALSE	FALSE
0.836757	-0.339852	0.04	0.065	1	Hlf	Tc CD8+	TRUE	FALSE	FALSE
0.837493	-0.123389	0.6	0.628	1	Gimap3	Tc CD8+	FALSE	FALSE	FALSE
0.839273	-0.111322	0.56	0.553	1	Arhgdia	Tc CD8+	FALSE	FALSE	FALSE
0.839754	-0.197875	0.28	0.291	1	Kif5b	Tc CD8+	FALSE	FALSE	FALSE
0.841613	-0.153781	0.4	0.452	1	Ssb	Tc CD8+	FALSE	FALSE	FALSE
0.841614	0.196517	0.56	0.543	1	Gpsm3	Tc CD8+	FALSE	FALSE	FALSE
0.841637	0.0394162	0.92	0.899	1	Shisa5	Tc CD8+	FALSE	FALSE	FALSE
0.841639	-0.172656	0.36	0.352	1	Ifi47	Tc CD8+	FALSE	FALSE	FALSE
0.842042	0.0659604	0.44	0.387	1	Rab21	Tc CD8+	FALSE	FALSE	FALSE
0.842737	0.314878	0.48	0.432	1	Sertad1	Tc CD8+	FALSE	FALSE	FALSE
0.843104	0.0842389	0.28	0.241	1	Snf8	Tc CD8+	FALSE	FALSE	FALSE
0.844247	0.122436	0.2	0.191	1	Rin3	Tc CD8+	FALSE	FALSE	FALSE
0.844467	0.0653922	0.52	0.482	1	Serf2	Tc CD8+	FALSE	FALSE	FALSE
0.844817	-0.0418176	0.48	0.503	1	Gzmk	Tc CD8+	FALSE	FALSE	FALSE
0.847816	0.0964395	0.36	0.307	1	Klf2	Tc CD8+	TRUE	FALSE	FALSE
0.848063	0.175264	0.52	0.467	1	Cyba	Tc CD8+	FALSE	FALSE	FALSE
0.848139	-0.223298	0.88	0.905	1	Cytip	Tc CD8+	FALSE	FALSE	FALSE
0.848223	-0.1547	0.28	0.291	1	Psmb2	Tc CD8+	FALSE	FALSE	FALSE
0.849625	-0.236772	0.36	0.407	1	Ppm1g	Tc CD8+	FALSE	FALSE	FALSE
0.851589	0.218708	0.44	0.387	1	Calr	Tc CD8+	FALSE	FALSE	FALSE
0.851877	0.0763158	0.24	0.211	1	Cers6	Tc CD8+	FALSE	FALSE	FALSE
0.852942	0.0279009	0.96	0.935	1	H2-K1	Tc CD8+	FALSE	TRUE	FALSE
0.853053	0.0493093	0.68	0.729	1	Jak1	Tc CD8+	FALSE	FALSE	FALSE
0.853442	0.159728	0.32	0.266	1	Ctps2	Tc CD8+	FALSE	FALSE	FALSE
0.855047	-0.21685	0.16	0.176	1	Fam193a	Tc CD8+	FALSE	FALSE	FALSE
0.856087	-0.00794922	0.32	0.296	1	Rsbn1l	Tc CD8+	FALSE	FALSE	FALSE
0.856272	0.187673	0.56	0.593	1	Ypel3	Tc CD8+	FALSE	FALSE	FALSE
0.857527	0.19314	0.36	0.307	1	Cd2bp2	Tc CD8+	FALSE	FALSE	FALSE
0.858586	0.267724	0.12	0.085	1	Pdcd1	Tc CD8+	FALSE	FALSE	TRUE
0.858796	0.0637755	0.4	0.362	1	Spata13	Tc CD8+	FALSE	FALSE	FALSE
0.859748	0.0888249	0.36	0.372	1	Glud1	Tc CD8+	FALSE	FALSE	FALSE
0.861852	0.187245	0.44	0.392	1	Tmem30a	Tc CD8+	FALSE	FALSE	FALSE
0.862295	0.205398	0.44	0.387	1	Pabpn1	Tc CD8+	FALSE	FALSE	FALSE
0.862925	0.01435	0.16	0.126	1	Myc	Tc CD8+	TRUE	FALSE	FALSE
0.862994	0.162947	0.64	0.623	1	Tsc22d3	Tc CD8+	TRUE	FALSE	FALSE
0.863034	0.242288	0.48	0.427	1	Cox5b	Tc CD8+	FALSE	FALSE	FALSE
0.864854	0.185406	0.64	0.623	1	Srsf5	Tc CD8+	FALSE	FALSE	FALSE
0.86583	0.115411	0.4	0.347	1	Myo1g	Tc CD8+	FALSE	FALSE	FALSE
0.867086	0.151976	0.76	0.764	1	Gna13	Tc CD8+	FALSE	FALSE	FALSE
0.867811	-0.168544	0.28	0.332	1	Smg1	Tc CD8+	FALSE	FALSE	FALSE
0.870405	-0.0963678	0.68	0.719	1	Eef1b2	Tc CD8+	FALSE	FALSE	FALSE
0.871699	0.17509	0.4	0.367	1	Ttc39b	Tc CD8+	FALSE	FALSE	FALSE
0.871742	0.129863	0.64	0.593	1	Raly	Tc CD8+	FALSE	FALSE	FALSE
0.871835	0.10845	0.32	0.286	1	Arhgef18	Tc CD8+	FALSE	FALSE	FALSE
0.871863	0.104958	0.2	0.161	1	Nfkbiz	Tc CD8+	FALSE	FALSE	FALSE
0.872495	-0.115248	0.28	0.281	1	Eif4e2	Tc CD8+	FALSE	FALSE	FALSE
0.873246	0.121202	0.4	0.382	1	Slc2a3	Tc CD8+	FALSE	FALSE	FALSE
0.873585	0.106106	0.28	0.281	1	Got2	Tc CD8+	FALSE	FALSE	FALSE
0.874756	-0.103888	0.44	0.452	1	Dgka	Tc CD8+	FALSE	FALSE	FALSE
0.875245	0.0940129	0.6	0.548	1	Gnai2	Tc CD8+	FALSE	FALSE	FALSE
0.875793	0.126088	0.72	0.678	1	Paip2	Tc CD8+	FALSE	FALSE	FALSE
0.876942	-0.0220027	0.36	0.372	1	Ogdh	Tc CD8+	FALSE	FALSE	FALSE
0.877117	-0.186229	0.32	0.347	1	Eif3d	Tc CD8+	FALSE	FALSE	FALSE
0.877121	-0.0304435	0.28	0.256	1	Sh3gl1	Tc CD8+	FALSE	FALSE	FALSE
0.878237	0.17235	0.2	0.161	1	Il12rb2	Tc CD8+	FALSE	FALSE	FALSE
0.878242	0.0359401	0.52	0.487	1	Tma7	Tc CD8+	FALSE	FALSE	FALSE
0.878242	-0.0948365	0.24	0.286	1	G3bp2	Tc CD8+	FALSE	FALSE	FALSE
0.879064	0.037202	0.6	0.568	1	Cd48	Tc CD8+	FALSE	TRUE	FALSE
0.879629	0.226323	0.32	0.296	1	Ppp4r3b	Tc CD8+	FALSE	FALSE	FALSE
0.881037	-0.167579	0.44	0.457	1	Gtf2i	Tc CD8+	TRUE	FALSE	FALSE
0.881466	0.0182112	0.64	0.588	1	Arl6ip5	Tc CD8+	FALSE	FALSE	FALSE
0.881526	-0.0903226	0.48	0.533	1	Snrpg	Tc CD8+	FALSE	FALSE	FALSE
0.881796	0.00808745	0.52	0.573	1	Pkn1	Tc CD8+	FALSE	FALSE	FALSE
0.882042	-0.181392	0.28	0.296	1	Anxa7	Tc CD8+	FALSE	FALSE	FALSE
0.883952	-0.123258	0.28	0.286	1	Fip1l1	Tc CD8+	FALSE	FALSE	FALSE
0.884628	-0.188202	0.24	0.266	1	Gch1	Tc CD8+	FALSE	FALSE	FALSE
0.884791	0.141534	0.36	0.317	1	Ube2r2	Tc CD8+	FALSE	FALSE	FALSE
0.886863	0.091065	0.92	0.93	1	Coro1a	Tc CD8+	FALSE	FALSE	FALSE
0.888069	0.20635	0.4	0.377	1	Ywhag	Tc CD8+	FALSE	FALSE	FALSE
0.890562	0.170084	0.28	0.236	1	Prps1l3	Tc CD8+	FALSE	FALSE	FALSE
0.891251	0.386597	0.24	0.206	1	Pttg1	Tc CD8+	FALSE	FALSE	FALSE
0.891548	-0.064265	0.32	0.307	1	Eif5a	Tc CD8+	FALSE	FALSE	FALSE
0.892078	0.0835086	0.28	0.281	1	Vbp1	Tc CD8+	FALSE	FALSE	FALSE
0.894332	-0.184816	0.32	0.367	1	Lrp10	Tc CD8+	FALSE	FALSE	FALSE
0.896105	-0.261838	0.24	0.276	1	Midn	Tc CD8+	FALSE	FALSE	FALSE
0.897174	0.016626	0.52	0.513	1	Fli1	Tc CD8+	TRUE	FALSE	FALSE
0.897354	-0.0323027	0.4	0.447	1	Tcf25	Tc CD8+	TRUE	FALSE	FALSE
0.89815	0.264265	0.36	0.317	1	Snx18	Tc CD8+	FALSE	FALSE	FALSE
0.898342	-0.141143	0.64	0.683	1	Grap2	Tc CD8+	FALSE	FALSE	FALSE
0.89935	0.259092	0.4	0.357	1	Suds3	Tc CD8+	FALSE	FALSE	FALSE
0.899832	0.0428102	0.4	0.417	1	Sh3glb1	Tc CD8+	FALSE	FALSE	FALSE
0.902371	0.0572922	0.48	0.432	1	Usf2	Tc CD8+	TRUE	FALSE	FALSE
0.903629	0.19656	0.24	0.201	1	Dhx40	Tc CD8+	FALSE	FALSE	FALSE
0.903823	-0.119812	0.4	0.407	1	Stk24	Tc CD8+	FALSE	FALSE	FALSE
0.904183	0.123785	0.56	0.513	1	Epb41	Tc CD8+	FALSE	FALSE	FALSE
0.909114	-0.0609644	0.44	0.422	1	Dbnl	Tc CD8+	FALSE	FALSE	FALSE
0.910476	0.00518867	0.48	0.457	1	Lgals9	Tc CD8+	FALSE	TRUE	FALSE
0.911074	-0.0107645	0.24	0.231	1	Prdm2	Tc CD8+	TRUE	FALSE	FALSE
0.911682	0.0327757	0.24	0.266	1	Rab1b	Tc CD8+	FALSE	FALSE	FALSE
0.912139	0.222072	0.32	0.281	1	Ndufa8	Tc CD8+	FALSE	FALSE	FALSE
0.913719	-0.132666	0.24	0.266	1	Bag6	Tc CD8+	FALSE	TRUE	FALSE
0.914154	-0.0125875	0.52	0.492	1	Ptma	Tc CD8+	FALSE	FALSE	FALSE
0.91438	-0.143522	0.4	0.422	1	Calm2	Tc CD8+	FALSE	FALSE	FALSE
0.915057	0.0631886	0.28	0.296	1	Trim14	Tc CD8+	FALSE	FALSE	FALSE
0.916708	-0.0630428	0.76	0.759	1	Il2rg	Tc CD8+	FALSE	FALSE	FALSE
0.917006	-0.205778	0.2	0.236	1	Ubash3a	Tc CD8+	FALSE	FALSE	FALSE
0.918152	-0.0665524	0.36	0.397	1	Epc1	Tc CD8+	FALSE	FALSE	FALSE
0.918355	0.0427697	0.56	0.518	1	Adgrg5	Tc CD8+	FALSE	FALSE	FALSE
0.918446	0.0422728	0.4	0.392	1	Arhgap30	Tc CD8+	FALSE	FALSE	FALSE
0.919631	-0.109736	0.92	0.894	1	Ubc	Tc CD8+	FALSE	FALSE	FALSE
0.91975	-0.181782	0.2	0.211	1	Scamp3	Tc CD8+	FALSE	FALSE	FALSE
0.91997	-0.0328007	0.44	0.432	1	Tgif1	Tc CD8+	TRUE	FALSE	FALSE
0.924512	0.142988	0.8	0.799	1	Ly6e	Tc CD8+	FALSE	FALSE	FALSE
0.925736	0.160262	0.44	0.402	1	Calm3	Tc CD8+	FALSE	FALSE	FALSE
0.926534	-0.0594707	0.24	0.256	1	Cox7c	Tc CD8+	FALSE	FALSE	FALSE
0.926655	-0.0315328	0.24	0.256	1	Arhgef2	Tc CD8+	FALSE	FALSE	FALSE
0.926914	-0.109299	0.28	0.312	1	Atp2a2	Tc CD8+	FALSE	FALSE	FALSE
0.928413	0.115266	0.32	0.286	1	Tra2a	Tc CD8+	FALSE	FALSE	FALSE
0.92889	0.128572	0.84	0.809	1	Nr4a2	Tc CD8+	TRUE	FALSE	FALSE
0.930511	0.0412492	0.68	0.643	1	Celf2	Tc CD8+	FALSE	FALSE	FALSE
0.931733	-0.120591	0.16	0.186	1	Mxd1	Tc CD8+	TRUE	FALSE	FALSE
0.932001	0.0491525	0.72	0.744	1	Pik3cd	Tc CD8+	FALSE	FALSE	FALSE
0.933729	0.0504669	0.4	0.387	1	Cyp51	Tc CD8+	FALSE	FALSE	FALSE
0.934337	0.0406148	0.68	0.643	1	Gimap7	Tc CD8+	FALSE	FALSE	FALSE
0.937528	-0.0988506	0.48	0.508	1	Vgll4	Tc CD8+	FALSE	FALSE	FALSE
0.940233	0.165736	0.4	0.367	1	Slc28a2	Tc CD8+	FALSE	FALSE	FALSE
0.940339	0.213821	0.76	0.779	1	Runx3	Tc CD8+	TRUE	FALSE	FALSE
0.941246	0.136009	0.44	0.442	1	Srsf7	Tc CD8+	FALSE	FALSE	FALSE
0.946777	-0.084203	0.28	0.312	1	Tspan3	Tc CD8+	FALSE	FALSE	FALSE
0.949093	-0.120534	0.32	0.342	1	Aurkaip1	Tc CD8+	FALSE	FALSE	FALSE
0.950304	-0.0449617	0.4	0.407	1	Tbca	Tc CD8+	FALSE	FALSE	FALSE
0.951417	-0.0218667	0.48	0.452	1	Vsir	Tc CD8+	FALSE	TRUE	FALSE
0.953337	-0.153332	0.36	0.362	1	Ndufb10	Tc CD8+	FALSE	FALSE	FALSE
0.955712	-0.0877659	0.48	0.508	1	Zfp36	Tc CD8+	FALSE	FALSE	FALSE
0.957149	0.0886851	0.32	0.291	1	Prpf39	Tc CD8+	FALSE	FALSE	FALSE
0.958617	-0.252396	0.16	0.181	1	Ppp1r3b	Tc CD8+	FALSE	FALSE	FALSE
0.95872	0.0704105	0.64	0.623	1	Morf4l1	Tc CD8+	FALSE	FALSE	FALSE
0.959639	-0.0611113	0.4	0.422	1	Tmem50a	Tc CD8+	FALSE	FALSE	FALSE
0.960447	-0.124847	0.24	0.266	1	Rnf213	Tc CD8+	FALSE	FALSE	FALSE
0.962833	-0.0112685	0.84	0.854	1	Sh3bgrl3	Tc CD8+	FALSE	FALSE	FALSE
0.963022	0.386002	0.16	0.141	1	Cxcr4	Tc CD8+	FALSE	FALSE	TRUE
0.964538	-0.0817817	0.36	0.372	1	Tcea1	Tc CD8+	FALSE	FALSE	FALSE
0.966001	0.0417594	0.32	0.296	1	Zc3h4	Tc CD8+	FALSE	FALSE	FALSE
0.966209	-0.130885	0.4	0.427	1	Sept7	Tc CD8+	FALSE	FALSE	FALSE
0.966414	-0.172882	0.24	0.261	1	Rilpl2	Tc CD8+	FALSE	FALSE	FALSE
0.967047	-0.0828752	0.28	0.302	1	Rab14	Tc CD8+	FALSE	FALSE	FALSE
0.967519	0.0190014	0.36	0.347	1	Ipcef1	Tc CD8+	FALSE	FALSE	FALSE
0.968127	0.0268337	0.44	0.427	1	Tut7	Tc CD8+	FALSE	FALSE	FALSE
0.96839	0.129535	0.44	0.417	1	St8sia4	Tc CD8+	FALSE	FALSE	FALSE
0.968753	0.0288289	0.32	0.312	1	Arf4	Tc CD8+	FALSE	FALSE	FALSE
0.968753	-0.0734647	0.68	0.704	1	Tle5	Tc CD8+	FALSE	FALSE	FALSE
0.969345	-0.0841622	0.44	0.427	1	Ier2	Tc CD8+	FALSE	FALSE	FALSE
0.97311	-0.111794	0.36	0.357	1	Rtn3	Tc CD8+	FALSE	FALSE	FALSE
0.973668	-0.0487555	0.24	0.261	1	Pcf11	Tc CD8+	FALSE	FALSE	FALSE
0.976298	0.0428902	0.24	0.221	1	Inpp1	Tc CD8+	FALSE	FALSE	FALSE
0.976317	0.0060542	0.52	0.543	1	Ddx3x	Tc CD8+	FALSE	FALSE	FALSE
0.976432	0.04267	0.52	0.543	1	Rasgrp1	Tc CD8+	FALSE	FALSE	FALSE
0.978215	0.0379883	0.4	0.382	1	Med28	Tc CD8+	FALSE	FALSE	FALSE
0.978299	0.0261184	0.76	0.769	1	Pdcd4	Tc CD8+	FALSE	FALSE	FALSE
0.978469	0.0148701	0.44	0.437	1	Uqcrc1	Tc CD8+	FALSE	FALSE	FALSE
0.978531	0.188241	0.28	0.266	1	March6	Tc CD8+	FALSE	FALSE	FALSE
0.978957	0.083578	0.6	0.583	1	Prr13	Tc CD8+	FALSE	FALSE	FALSE
0.98062	0.037811	0.44	0.442	1	March7	Tc CD8+	FALSE	FALSE	FALSE
0.981262	-0.0153427	0.2	0.201	1	Tbc1d15	Tc CD8+	FALSE	FALSE	FALSE
0.983096	-0.0786928	0.16	0.171	1	Tcf7	Tc CD8+	TRUE	FALSE	FALSE
0.983685	0.116623	0.44	0.432	1	Tomm34	Tc CD8+	FALSE	FALSE	FALSE
0.984813	0.0141422	0.28	0.266	1	Copz1	Tc CD8+	FALSE	FALSE	FALSE
0.985156	-0.246911	0.32	0.327	1	Nfkbia	Tc CD8+	FALSE	FALSE	FALSE
0.9867	0.0158868	0.4	0.417	1	Fis1	Tc CD8+	FALSE	FALSE	FALSE
0.98862	0.137166	0.92	0.915	1	Cd3g	Tc CD8+	FALSE	FALSE	FALSE
0.989626	-0.0253544	0.76	0.754	1	Agfg1	Tc CD8+	FALSE	FALSE	FALSE
0.990938	-0.000850713	0.24	0.241	1	Khnyn	Tc CD8+	FALSE	FALSE	FALSE
0.990996	0.0454461	0.56	0.568	1	Tbc1d10c	Tc CD8+	FALSE	FALSE	FALSE
0.991358	0.131536	0.52	0.508	1	H2-D1	Tc CD8+	FALSE	TRUE	FALSE
0.99624	-0.0469356	0.48	0.487	1	Tpst2	Tc CD8+	FALSE	FALSE	FALSE
0.996831	0.117132	0.32	0.327	1	Snw1	Tc CD8+	FALSE	FALSE	FALSE
0.997186	0.0753438	0.2	0.206	1	Ranbp3	Tc CD8+	FALSE	FALSE	FALSE
0.99806	0.00928606	0.56	0.558	1	Gimap8	Tc CD8+	FALSE	FALSE	FALSE
0.998842	0.16236	0.12	0.121	1	Mcm2	Tc CD8+	FALSE	FALSE	FALSE
0.998856	-0.0512863	0.24	0.236	1	Gata3	Tc CD8+	TRUE	FALSE	FALSE
0.998969	0.186826	0.4	0.397	1	Zfand3	Tc CD8+	FALSE	FALSE	FALSE
0.999511	-0.0401367	0.36	0.362	1	Eif4ebp2	Tc CD8+	FALSE	FALSE	FALSE

## Sheet: Tgd
p_val	avg_log2FC	pct.1	pct.2	p_val_adj	gene	ident	transcription_factor	ligand	receptor	cell_type_leiden_main	cell_type_leiden_fine
5.19503e-08	1.24481	0.859	0.453	8.54582e-05	Xcl1	Tgd	FALSE	TRUE	FALSE
3.67639e-07	-2.51546	0	0.232	0.000604767	Trbv1	Tgd	FALSE	FALSE	FALSE
1.04674e-06	1.42651	0.662	0.274	0.00172189	Ighm	Tgd	FALSE	FALSE	TRUE
3.92547e-06	0.260842	0.887	0.547	0.0064574	mt-Atp6	Tgd	FALSE	FALSE	FALSE
1.3459e-05	1.04112	1	0.968	0.02214	Rgs1	Tgd	FALSE	FALSE	FALSE
2.82845e-05	0.965579	0.831	0.547	0.046528	Tyrobp	Tgd	FALSE	FALSE	FALSE
5.47555e-05	-1.98623	0.099	0.379	0.0900729	Klrc1	Tgd	FALSE	FALSE	FALSE
6.04452e-05	0.145922	0.606	0.358	0.0994324	Slc44a2	Tgd	FALSE	FALSE	FALSE
0.000108636	0.57441	0.859	0.558	0.178707	Hist1h1e	Tgd	FALSE	FALSE	FALSE
0.000146707	0.431103	0.732	0.432	0.241333	Ppm1b	Tgd	FALSE	FALSE	FALSE
0.000155984	-0.565828	0.845	0.821	0.256594	Actg1	Tgd	FALSE	FALSE	FALSE
0.000168358	0.540506	0.408	0.158	0.27695	Babam1	Tgd	FALSE	FALSE	FALSE
0.000286795	0.965229	0.535	0.232	0.471778	Hvcn1	Tgd	FALSE	FALSE	FALSE
0.000326582	-0.398932	0.901	0.811	0.537228	Selplg	Tgd	FALSE	TRUE	FALSE
0.000384257	0.816544	0.732	0.432	0.632103	Bcl2	Tgd	FALSE	FALSE	FALSE
0.0005671	-1.08594	0.592	0.779	0.932879	Vim	Tgd	FALSE	FALSE	FALSE
0.000599949	0.236047	0.775	0.516	0.986917	Atp5d	Tgd	FALSE	FALSE	FALSE
0.00068657	0.309486	0.944	0.989	1	Cd3e	Tgd	FALSE	FALSE	FALSE
0.000832475	-1.42175	0.183	0.358	1	Rora	Tgd	TRUE	FALSE	FALSE
0.00088262	0.527463	0.775	0.495	1	Nedd9	Tgd	FALSE	FALSE	FALSE
0.000984041	1.22067	0.507	0.274	1	Tcrg-V7	Tgd	FALSE	FALSE	FALSE
0.00103939	-0.0157626	0.606	0.421	1	Sept11	Tgd	FALSE	FALSE	FALSE
0.00125532	1.06433	0.549	0.284	1	Trdc	Tgd	FALSE	FALSE	FALSE
0.00142881	0.52467	0.915	0.789	1	S100a11	Tgd	FALSE	FALSE	FALSE
0.00169979	-0.0205815	0.634	0.432	1	Crip1	Tgd	FALSE	FALSE	FALSE
0.00178254	-0.398591	0.282	0.516	1	Klrk1	Tgd	FALSE	FALSE	TRUE
0.00197071	-0.0293182	0.38	0.232	1	Bag6	Tgd	FALSE	TRUE	FALSE
0.00199026	0.449834	0.465	0.232	1	Cope	Tgd	FALSE	FALSE	FALSE
0.00200323	0.729008	0.479	0.221	1	Me2	Tgd	FALSE	FALSE	FALSE
0.00204434	-0.792773	0.493	0.716	1	Irf2bp2	Tgd	FALSE	FALSE	FALSE
0.00208117	0.0541084	0.521	0.347	1	Tmed7	Tgd	FALSE	FALSE	FALSE
0.00219943	0.173731	0.479	0.295	1	Ccny	Tgd	FALSE	FALSE	FALSE
0.00221501	0.207102	0.606	0.4	1	Chtop	Tgd	FALSE	FALSE	FALSE
0.00258285	-1.09463	0.225	0.358	1	Adgre5	Tgd	FALSE	TRUE	FALSE
0.00281167	1.00037	0.38	0.158	1	Gyg	Tgd	FALSE	FALSE	FALSE
0.00286419	0.0525076	0.451	0.284	1	Epc1	Tgd	FALSE	FALSE	FALSE
0.00312827	-0.0922648	0.789	0.6	1	D16Ertd472e	Tgd	FALSE	FALSE	FALSE
0.00319855	0.290273	0.366	0.179	1	Tcn2	Tgd	FALSE	FALSE	FALSE
0.00331693	-0.52901	0.254	0.505	1	Lats2	Tgd	FALSE	FALSE	FALSE
0.0033514	1.23802	0.225	0.053	1	Id3	Tgd	TRUE	FALSE	FALSE
0.00336852	0.182993	0.732	0.505	1	Serbp1	Tgd	FALSE	FALSE	FALSE
0.00357187	-0.405729	1	1	1	Ets1	Tgd	TRUE	FALSE	FALSE
0.00368697	-0.723236	0.592	0.663	1	Itgb2	Tgd	FALSE	FALSE	FALSE
0.00369823	-0.532426	0.338	0.347	1	Rela	Tgd	TRUE	FALSE	FALSE
0.00378042	-0.222721	0.577	0.484	1	Prrc2b	Tgd	FALSE	FALSE	FALSE
0.00392522	-0.0828095	0.606	0.453	1	Arhgef3	Tgd	FALSE	FALSE	FALSE
0.00403699	-0.724224	0.254	0.505	1	Ctla4	Tgd	FALSE	FALSE	TRUE
0.00428266	-0.149523	0.746	0.6	1	Rgs3	Tgd	FALSE	FALSE	FALSE
0.00453567	0.0844869	0.62	0.432	1	Sumo1	Tgd	FALSE	FALSE	FALSE
0.00462273	-0.973432	0.197	0.389	1	Ccr5	Tgd	FALSE	FALSE	TRUE
0.00488243	0.897147	0.352	0.137	1	Irf8	Tgd	TRUE	FALSE	FALSE
0.00488692	-0.505322	0.676	0.674	1	Zc3hav1	Tgd	FALSE	FALSE	FALSE
0.00507169	0.366794	0.592	0.368	1	Rbm42	Tgd	FALSE	FALSE	FALSE
0.00515148	0.726219	0.549	0.305	1	Tomm7	Tgd	FALSE	FALSE	FALSE
0.00517762	1.60387	0.225	0.074	1	Klra7	Tgd	FALSE	FALSE	FALSE
0.00518217	-0.185839	0.465	0.337	1	Tmem258	Tgd	FALSE	FALSE	FALSE
0.00530062	-1.08637	0.254	0.411	1	Mxi1	Tgd	TRUE	FALSE	FALSE
0.00567544	0.146739	0.479	0.305	1	Zdhhc20	Tgd	FALSE	FALSE	FALSE
0.00588497	-0.106596	0.662	0.516	1	Pten	Tgd	FALSE	FALSE	FALSE
0.00597202	0.777217	0.493	0.253	1	Slc12a7	Tgd	FALSE	FALSE	FALSE
0.00617369	0.954281	0.408	0.221	1	Cept1	Tgd	FALSE	FALSE	FALSE
0.00622612	-0.464621	0.972	0.989	1	Ccl5	Tgd	FALSE	TRUE	FALSE
0.00659282	-0.605176	0.338	0.4	1	Cdc42se1	Tgd	FALSE	FALSE	FALSE
0.007086	1.02232	0.352	0.147	1	Gcnt1	Tgd	FALSE	FALSE	FALSE
0.0070866	-0.548138	0.648	0.642	1	Ppp1r16b	Tgd	FALSE	FALSE	FALSE
0.00712514	-0.457133	0.437	0.463	1	Kpna1	Tgd	FALSE	FALSE	FALSE
0.00723256	0.46588	0.986	0.979	1	Cd7	Tgd	FALSE	FALSE	FALSE
0.00731597	0.15484	0.704	0.505	1	Ncl	Tgd	FALSE	FALSE	TRUE
0.00738162	0.437432	0.465	0.253	1	Gdi1	Tgd	FALSE	FALSE	FALSE
0.00753115	0.732027	0.549	0.316	1	Gng2	Tgd	FALSE	FALSE	FALSE
0.00791524	-0.0827942	0.746	0.621	1	Sept9	Tgd	FALSE	FALSE	FALSE
0.00808045	0.554671	0.394	0.189	1	Spin1	Tgd	FALSE	FALSE	FALSE
0.00873121	-0.0991654	0.93	0.789	1	Emb	Tgd	FALSE	FALSE	FALSE
0.00894685	-0.501624	0.451	0.484	1	Selenow	Tgd	FALSE	FALSE	FALSE
0.00951691	-0.75656	0.31	0.421	1	Samsn1	Tgd	FALSE	FALSE	FALSE
0.00963489	0.394052	0.479	0.274	1	Atp5o	Tgd	FALSE	FALSE	FALSE
0.00983823	-0.148371	0.746	0.642	1	Ppp6r1	Tgd	FALSE	FALSE	FALSE
0.00997564	-0.797758	0.634	0.695	1	Dnaja1	Tgd	FALSE	FALSE	FALSE
0.0100841	1.13892	0.282	0.105	1	Igha	Tgd	FALSE	FALSE	FALSE
0.0104703	-1.34754	0.056	0.2	1	Irf4	Tgd	TRUE	FALSE	FALSE
0.0105347	-0.576544	0.577	0.663	1	Plac8	Tgd	FALSE	FALSE	FALSE
0.0106414	0.157107	0.577	0.389	1	Tex2	Tgd	FALSE	FALSE	FALSE
0.0111143	-0.882492	0.211	0.421	1	Zeb2	Tgd	TRUE	FALSE	FALSE
0.0111446	0.699688	0.465	0.242	1	Prpf6	Tgd	FALSE	FALSE	FALSE
0.0111779	-1.3513	0.085	0.232	1	Lmna	Tgd	FALSE	FALSE	FALSE
0.0112383	0.447544	0.761	0.537	1	Naca	Tgd	FALSE	FALSE	FALSE
0.0115589	0.715358	0.549	0.326	1	Rcsd1	Tgd	FALSE	FALSE	FALSE
0.0118766	-0.0858069	0.761	0.632	1	Sri	Tgd	FALSE	FALSE	FALSE
0.011889	0.393148	0.563	0.358	1	Mlf2	Tgd	FALSE	FALSE	FALSE
0.0120864	0.489903	0.563	0.337	1	Atp6v0e	Tgd	FALSE	FALSE	FALSE
0.0121061	-0.945915	0.056	0.211	1	Icos	Tgd	FALSE	FALSE	TRUE
0.0121758	0.0929046	0.563	0.4	1	Camk2n1	Tgd	FALSE	FALSE	FALSE
0.0122918	0.836725	0.535	0.358	1	Tcrg-C1	Tgd	FALSE	FALSE	FALSE
0.0124069	0.137753	0.803	0.621	1	Jak1	Tgd	FALSE	FALSE	FALSE
0.0125038	-0.497192	0.62	0.674	1	Eif3f	Tgd	FALSE	FALSE	FALSE
0.0126415	-0.681524	0.451	0.621	1	Tbx21	Tgd	TRUE	FALSE	FALSE
0.0127612	0.192891	1	0.937	1	Tmsb10	Tgd	FALSE	FALSE	FALSE
0.0132016	-0.665316	0.451	0.526	1	Rbpj	Tgd	TRUE	FALSE	FALSE
0.0132126	0.536772	0.324	0.147	1	Tcf7	Tgd	TRUE	FALSE	FALSE
0.0133282	0.26837	0.563	0.368	1	Ubr5	Tgd	FALSE	FALSE	FALSE
0.0138137	-0.500304	0.535	0.611	1	Ddx21	Tgd	FALSE	FALSE	FALSE
0.0139555	-0.555791	0.338	0.368	1	Casp3	Tgd	FALSE	FALSE	FALSE
0.0148204	-0.00182129	0.648	0.495	1	Brd2	Tgd	FALSE	FALSE	FALSE
0.0148305	-0.16844	0.62	0.516	1	Apbb1ip	Tgd	FALSE	FALSE	FALSE
0.0151177	0.783973	0.592	0.442	1	Serpina3g	Tgd	FALSE	FALSE	FALSE
0.0153496	0.700228	0.901	0.811	1	Fos	Tgd	TRUE	FALSE	FALSE
0.0156646	-0.532931	0.451	0.484	1	Os9	Tgd	FALSE	FALSE	FALSE
0.0157873	-0.609629	0.465	0.6	1	Tubb5	Tgd	FALSE	FALSE	FALSE
0.0158038	0.703805	0.535	0.316	1	Dtx1	Tgd	FALSE	FALSE	FALSE
0.0160942	-0.446696	0.62	0.653	1	Ube2d2a	Tgd	FALSE	FALSE	FALSE
0.0161528	-0.0363523	0.662	0.495	1	Ctsa	Tgd	FALSE	FALSE	FALSE
0.0162621	0.0106228	0.634	0.484	1	Anxa2	Tgd	FALSE	FALSE	FALSE
0.0165168	-0.236982	0.282	0.211	1	Gabpb1	Tgd	TRUE	FALSE	FALSE
0.0165985	-0.571795	0.493	0.537	1	Hip1r	Tgd	FALSE	FALSE	FALSE
0.0167833	0.0539282	0.592	0.421	1	Cst7	Tgd	FALSE	FALSE	FALSE
0.0174299	-1.09534	0.254	0.4	1	Tpm4	Tgd	FALSE	FALSE	FALSE
0.0176346	0.330841	0.676	0.463	1	Luc7l2	Tgd	FALSE	FALSE	FALSE
0.0182472	-0.67783	0.338	0.505	1	Znrf2	Tgd	FALSE	FALSE	FALSE
0.0182934	-0.858078	0.254	0.453	1	Hspa1b	Tgd	FALSE	FALSE	FALSE
0.0183947	0.109992	0.521	0.358	1	Lman2	Tgd	FALSE	FALSE	FALSE
0.0190886	0.114227	0.775	0.589	1	Fryl	Tgd	FALSE	FALSE	FALSE
0.0193877	0.583542	0.732	0.537	1	Chn2	Tgd	FALSE	FALSE	FALSE
0.0195506	0.3128	0.859	0.674	1	Ikzf2	Tgd	TRUE	FALSE	FALSE
0.0197355	0.471142	0.718	0.505	1	Ndufa2	Tgd	FALSE	FALSE	FALSE
0.019919	0.510007	0.38	0.189	1	Spcs1	Tgd	FALSE	FALSE	FALSE
0.020605	0.466237	0.789	0.589	1	Cd96	Tgd	FALSE	TRUE	TRUE
0.0206914	0.670225	0.423	0.221	1	Heatr9	Tgd	FALSE	FALSE	FALSE
0.0210536	0.586244	0.394	0.2	1	Mllt3	Tgd	FALSE	FALSE	FALSE
0.0216806	-0.198434	0.451	0.379	1	Ss18	Tgd	FALSE	FALSE	FALSE
0.0219454	0.497746	0.676	0.463	1	mt-Nd1	Tgd	FALSE	FALSE	FALSE
0.0222736	0.0274765	0.563	0.432	1	Serinc1	Tgd	FALSE	FALSE	FALSE
0.0222793	-0.315305	0.606	0.579	1	Arhgdia	Tgd	FALSE	FALSE	FALSE
0.0225939	0.277675	0.606	0.421	1	Sorl1	Tgd	FALSE	FALSE	FALSE
0.0226762	0.633908	0.563	0.516	1	Arrdc3	Tgd	FALSE	FALSE	FALSE
0.0226866	-0.54693	0.761	0.895	1	Il21r	Tgd	FALSE	FALSE	FALSE
0.0227675	-0.651303	0.338	0.421	1	Cd44	Tgd	FALSE	FALSE	TRUE
0.0227704	-0.683758	0.352	0.463	1	Ythdf3	Tgd	FALSE	FALSE	FALSE
0.0230134	-0.11739	0.549	0.463	1	Rnasek	Tgd	FALSE	FALSE	FALSE
0.0232523	0.174215	0.606	0.432	1	Ncf1	Tgd	FALSE	FALSE	FALSE
0.023263	0.341026	0.958	0.926	1	Stk17b	Tgd	FALSE	FALSE	FALSE
0.0233206	0.551676	0.535	0.326	1	Bzw1	Tgd	FALSE	FALSE	FALSE
0.0235417	0.418017	0.437	0.253	1	Rp9	Tgd	FALSE	FALSE	FALSE
0.0236308	0.241858	0.761	0.568	1	Cdc42se2	Tgd	FALSE	FALSE	FALSE
0.0237767	0.456938	0.761	0.558	1	Ptpn6	Tgd	FALSE	FALSE	FALSE
0.0239273	-0.667659	0.254	0.453	1	Cd2	Tgd	FALSE	FALSE	FALSE
0.0245039	0.468474	0.394	0.211	1	Jarid2	Tgd	TRUE	FALSE	FALSE
0.0245091	0.285326	0.986	0.979	1	Itm2b	Tgd	FALSE	FALSE	FALSE
0.024562	0.0783715	0.549	0.411	1	Clec2d	Tgd	FALSE	TRUE	FALSE
0.0251098	-0.659054	0.423	0.537	1	Wdr1	Tgd	FALSE	FALSE	FALSE
0.0255938	0.0722072	0.521	0.379	1	Rbl2	Tgd	FALSE	FALSE	FALSE
0.0258748	-0.267105	0.507	0.474	1	Dnajc15	Tgd	FALSE	FALSE	FALSE
0.026451	-0.356697	0.577	0.537	1	Pde7a	Tgd	FALSE	FALSE	FALSE
0.0266965	0.190145	0.873	0.716	1	Runx3	Tgd	TRUE	FALSE	FALSE
0.0271262	-0.0648854	0.718	0.568	1	mt-Co3	Tgd	FALSE	FALSE	FALSE
0.0272704	0.100831	0.69	0.526	1	Dazap1	Tgd	FALSE	FALSE	FALSE
0.0275556	0.290583	0.817	0.632	1	Car2	Tgd	FALSE	FALSE	FALSE
0.0276449	-0.60783	0.535	0.705	1	Ahnak	Tgd	FALSE	FALSE	FALSE
0.0279378	0.509739	0.423	0.232	1	Selenop	Tgd	FALSE	FALSE	FALSE
0.0280912	0.534437	0.873	0.8	1	Klrd1	Tgd	FALSE	FALSE	FALSE
0.028828	0.152516	0.634	0.474	1	Ndufa1	Tgd	FALSE	FALSE	FALSE
0.0288963	0.0289639	0.761	0.632	1	Itm2c	Tgd	FALSE	FALSE	FALSE
0.0291223	-0.136471	0.93	0.853	1	Saraf	Tgd	FALSE	FALSE	FALSE
0.0294397	-0.500261	0.366	0.421	1	Spty2d1	Tgd	FALSE	FALSE	FALSE
0.0302598	0.186279	0.493	0.337	1	Ap3b1	Tgd	FALSE	FALSE	FALSE
0.030651	0.366595	0.845	0.674	1	Ccni	Tgd	FALSE	FALSE	FALSE
0.0309418	0.609723	0.69	0.537	1	Srrm2	Tgd	FALSE	FALSE	FALSE
0.0310758	0.607789	0.507	0.305	1	Acadl	Tgd	FALSE	FALSE	FALSE
0.031742	0.521366	0.761	0.589	1	Cdc42	Tgd	FALSE	FALSE	FALSE
0.0320248	-0.523618	0.746	0.821	1	Iqgap1	Tgd	FALSE	FALSE	FALSE
0.0323047	0.442622	0.662	0.463	1	Cd160	Tgd	FALSE	FALSE	FALSE
0.0327948	0.478216	0.535	0.337	1	Jak2	Tgd	FALSE	FALSE	FALSE
0.0329078	0.187988	0.423	0.284	1	Cpsf6	Tgd	FALSE	FALSE	FALSE
0.0329797	0.0193308	0.592	0.463	1	Rsrc2	Tgd	FALSE	FALSE	FALSE
0.0331493	0.564605	0.845	0.684	1	Fosb	Tgd	TRUE	FALSE	FALSE
0.0331944	0.25333	0.972	0.874	1	Prkch	Tgd	FALSE	FALSE	FALSE
0.033449	0.20738	0.662	0.484	1	Inpp5d	Tgd	FALSE	FALSE	FALSE
0.033463	-0.583798	0.521	0.611	1	Sesn3	Tgd	FALSE	FALSE	FALSE
0.0334701	-0.245993	0.31	0.263	1	Mob4	Tgd	FALSE	FALSE	FALSE
0.0337263	-0.52581	0.704	0.747	1	Rnf125	Tgd	FALSE	FALSE	FALSE
0.0340946	-0.406394	0.958	0.958	1	H2-K1	Tgd	FALSE	TRUE	FALSE
0.0340975	0.0987885	0.535	0.379	1	Ddost	Tgd	FALSE	FALSE	FALSE
0.0341203	-0.170847	0.817	0.705	1	Neurl3	Tgd	FALSE	FALSE	FALSE
0.0344332	0.484864	0.662	0.463	1	Slfn2	Tgd	FALSE	FALSE	FALSE
0.0347863	0.247734	0.606	0.421	1	Tut7	Tgd	FALSE	FALSE	FALSE
0.0350802	0.379531	0.338	0.179	1	Smad4	Tgd	TRUE	FALSE	FALSE
0.0352263	0.2794	0.845	0.674	1	Hcls1	Tgd	FALSE	FALSE	FALSE
0.0353854	-0.118505	0.69	0.568	1	Arrb2	Tgd	FALSE	FALSE	FALSE
0.0356978	0.124591	0.817	0.653	1	Tle5	Tgd	FALSE	FALSE	FALSE
0.0357856	-0.817593	0.282	0.463	1	Lat	Tgd	FALSE	FALSE	FALSE
0.0359673	-0.347907	0.662	0.653	1	Morf4l1	Tgd	FALSE	FALSE	FALSE
0.0361126	0.681001	0.507	0.326	1	Arap2	Tgd	FALSE	FALSE	FALSE
0.0362114	-0.00221727	0.507	0.379	1	Uhmk1	Tgd	FALSE	FALSE	FALSE
0.0362722	-0.498667	0.62	0.674	1	Epsti1	Tgd	FALSE	FALSE	FALSE
0.0363295	-0.390834	0.803	0.789	1	Arhgap45	Tgd	FALSE	FALSE	FALSE
0.0366062	-0.33464	0.662	0.632	1	Ccnl1	Tgd	FALSE	FALSE	FALSE
0.0368306	0.559477	0.366	0.189	1	Acsf2	Tgd	FALSE	FALSE	FALSE
0.0368426	-0.649071	0.31	0.442	1	Ankrd13c	Tgd	FALSE	FALSE	FALSE
0.0369733	0.226896	0.408	0.253	1	Glp1r	Tgd	FALSE	FALSE	TRUE
0.0371832	-0.998714	0.099	0.221	1	Sult2b1	Tgd	FALSE	FALSE	FALSE
0.0374051	0.523984	0.887	0.747	1	Nr4a1	Tgd	TRUE	FALSE	FALSE
0.0374323	-0.319624	0.423	0.379	1	Gtf2b	Tgd	FALSE	FALSE	FALSE
0.0375209	-0.0792698	0.775	0.663	1	Rap1b	Tgd	FALSE	FALSE	FALSE
0.0377116	0.617206	0.479	0.295	1	Exoc2	Tgd	FALSE	FALSE	FALSE
0.0377784	-0.242209	0.577	0.516	1	Stat1	Tgd	TRUE	FALSE	FALSE
0.0380702	-0.618598	0.225	0.221	1	Gata3	Tgd	TRUE	FALSE	FALSE
0.0383605	-0.196296	0.408	0.368	1	Ifi27	Tgd	FALSE	FALSE	FALSE
0.0384277	0.362374	0.746	0.558	1	Skil	Tgd	FALSE	FALSE	FALSE
0.0385394	-0.512794	0.437	0.537	1	Adipor1	Tgd	FALSE	FALSE	TRUE
0.0392176	0.126515	0.437	0.305	1	Fkbp3	Tgd	FALSE	FALSE	FALSE
0.0397036	-0.704407	0.451	0.526	1	Pde4b	Tgd	FALSE	FALSE	FALSE
0.0399037	0.259999	0.465	0.305	1	Ehmt2	Tgd	FALSE	FALSE	FALSE
0.0399112	0.0335719	0.465	0.358	1	Sec62	Tgd	FALSE	FALSE	FALSE
0.0399443	0.0309359	0.507	0.389	1	Ptp4a3	Tgd	FALSE	FALSE	FALSE
0.0400254	0.0624454	0.465	0.305	1	Osgin1	Tgd	FALSE	FALSE	FALSE
0.0401741	-0.371638	0.239	0.221	1	Itfg1	Tgd	FALSE	FALSE	FALSE
0.0404943	-0.467951	0.141	0.084	1	Klrb1b	Tgd	FALSE	FALSE	TRUE
0.0405654	0.396223	0.549	0.358	1	Irak2	Tgd	FALSE	FALSE	FALSE
0.0416879	0.396071	0.437	0.263	1	Rnf213	Tgd	FALSE	FALSE	FALSE
0.0423061	-0.00505766	0.563	0.442	1	Tbca	Tgd	FALSE	FALSE	FALSE
0.0423449	-0.444451	0.366	0.389	1	Gnptg	Tgd	FALSE	FALSE	FALSE
0.0424861	0.950641	0.324	0.158	1	Klra5	Tgd	FALSE	FALSE	FALSE
0.0424914	-0.256056	0.394	0.358	1	Gnb2	Tgd	FALSE	FALSE	FALSE
0.0426132	0.210329	0.817	0.653	1	Clta	Tgd	FALSE	FALSE	FALSE
0.04264	0.365207	0.521	0.337	1	Pycard	Tgd	FALSE	FALSE	FALSE
0.0427752	0.255035	0.282	0.147	1	Klrb1a	Tgd	FALSE	FALSE	FALSE
0.0428109	0.108069	0.648	0.495	1	Csnk1g2	Tgd	FALSE	FALSE	FALSE
0.0428324	0.274754	0.507	0.347	1	Ppp3r1	Tgd	FALSE	FALSE	FALSE
0.0428581	0.408682	0.676	0.484	1	Stat4	Tgd	TRUE	FALSE	FALSE
0.0437159	0.52693	0.563	0.368	1	Rnf138	Tgd	FALSE	FALSE	FALSE
0.0438553	0.23598	0.789	0.621	1	Supt4a	Tgd	FALSE	FALSE	FALSE
0.0439576	0.307773	0.521	0.347	1	Copz1	Tgd	FALSE	FALSE	FALSE
0.0442717	-0.298673	0.817	0.811	1	Cnn2	Tgd	FALSE	FALSE	FALSE
0.0443021	0.0898382	0.62	0.463	1	Cirbp	Tgd	FALSE	FALSE	FALSE
0.0443162	0.57125	0.507	0.316	1	Rer1	Tgd	FALSE	FALSE	FALSE
0.0445091	0.382912	0.563	0.379	1	Psma3	Tgd	FALSE	FALSE	FALSE
0.0445722	0.376941	0.831	0.663	1	Arpc3	Tgd	FALSE	FALSE	FALSE
0.0459034	0.268715	0.648	0.474	1	Ppp2r5c	Tgd	FALSE	FALSE	FALSE
0.0460819	-0.110057	0.423	0.337	1	Eef1g	Tgd	FALSE	FALSE	FALSE
0.046186	0.177885	0.423	0.274	1	Slk	Tgd	FALSE	FALSE	FALSE
0.0465482	-0.364028	0.563	0.611	1	Ubl5	Tgd	FALSE	FALSE	FALSE
0.0468861	0.466687	0.634	0.442	1	Grk6	Tgd	FALSE	FALSE	FALSE
0.0471517	0.145993	0.521	0.368	1	Uqcrc2	Tgd	FALSE	FALSE	FALSE
0.0474554	0.452669	0.394	0.221	1	Bloc1s2	Tgd	FALSE	FALSE	FALSE
0.0476594	-0.386676	0.634	0.674	1	Atp6v1f	Tgd	FALSE	FALSE	FALSE
0.0479458	-0.0499293	0.338	0.242	1	Myo1e	Tgd	FALSE	FALSE	FALSE
0.0480169	0.304557	0.732	0.547	1	Ndufa13	Tgd	FALSE	FALSE	FALSE
0.0485493	-0.647037	0.366	0.442	1	Tm9sf3	Tgd	FALSE	FALSE	FALSE
0.0493646	0.726793	0.38	0.211	1	Asb2	Tgd	FALSE	FALSE	FALSE
0.0497274	0.010397	0.38	0.274	1	Nudcd3	Tgd	FALSE	FALSE	FALSE
0.0501797	0.186934	0.718	0.568	1	Sod1	Tgd	FALSE	FALSE	FALSE
0.0510516	-0.106027	0.465	0.379	1	Fgd3	Tgd	FALSE	FALSE	FALSE
0.0510701	-0.794862	0	0.042	1	Trbv29	Tgd	FALSE	FALSE	FALSE
0.051157	-0.0446682	0.648	0.537	1	Psenen	Tgd	FALSE	FALSE	FALSE
0.0514262	-0.567407	0.254	0.316	1	Ube2q2	Tgd	FALSE	FALSE	FALSE
0.0519318	-0.403723	0.127	0.263	1	Ms4a4b	Tgd	FALSE	FALSE	FALSE
0.0520853	0.48318	0.352	0.189	1	Dpp9	Tgd	FALSE	FALSE	FALSE
0.0521769	-0.29916	0.268	0.242	1	Trat1	Tgd	FALSE	FALSE	FALSE
0.0522122	-0.824886	0.169	0.305	1	Slc2a3	Tgd	FALSE	FALSE	FALSE
0.0527302	0.222771	0.915	0.789	1	Cd52	Tgd	FALSE	TRUE	FALSE
0.0529934	0.305816	0.408	0.253	1	Noc2l	Tgd	FALSE	FALSE	FALSE
0.0536657	-0.374829	0.676	0.642	1	Spn	Tgd	FALSE	FALSE	TRUE
0.0538294	0.513247	0.634	0.6	1	Tcrg-C4	Tgd	FALSE	FALSE	FALSE
0.0538435	-0.172314	0.746	0.684	1	Per1	Tgd	FALSE	FALSE	FALSE
0.0549248	0.164447	0.775	0.6	1	Jun	Tgd	TRUE	FALSE	FALSE
0.054969	-0.61025	0.268	0.284	1	Itgax	Tgd	FALSE	FALSE	FALSE
0.0549903	-0.149198	0.521	0.442	1	Sub1	Tgd	TRUE	FALSE	FALSE
0.0551504	-0.10725	0.817	0.716	1	Gnas	Tgd	FALSE	FALSE	FALSE
0.0551649	-0.716824	0.296	0.379	1	Hsph1	Tgd	FALSE	FALSE	FALSE
0.05546	0.706719	0.38	0.211	1	Cand1	Tgd	FALSE	FALSE	FALSE
0.0580138	0.137783	0.225	0.126	1	St3gal1	Tgd	FALSE	FALSE	FALSE
0.0584382	-0.708883	0.282	0.4	1	Ogt	Tgd	FALSE	FALSE	FALSE
0.0584541	0.101409	0.662	0.516	1	Myh9	Tgd	FALSE	FALSE	FALSE
0.0588719	-1.29109	0.113	0.232	1	Ctla2a	Tgd	FALSE	FALSE	FALSE
0.0591887	-0.327224	0.831	0.832	1	Msn	Tgd	FALSE	FALSE	FALSE
0.0592518	-0.192542	0.69	0.579	1	Mier1	Tgd	TRUE	FALSE	FALSE
0.0595313	-0.609123	0.676	0.663	1	Crem	Tgd	TRUE	FALSE	FALSE
0.0595442	0.511629	0.93	0.863	1	Zfp36l2	Tgd	TRUE	FALSE	FALSE
0.0595763	0.517784	0.704	0.526	1	Limd2	Tgd	FALSE	FALSE	FALSE
0.060364	0.542814	0.62	0.453	1	Actn4	Tgd	FALSE	FALSE	FALSE
0.0604195	0.296991	0.521	0.358	1	Khsrp	Tgd	TRUE	FALSE	FALSE
0.0604834	0.091174	0.465	0.316	1	Bcap31	Tgd	FALSE	FALSE	FALSE
0.0610776	0.202816	0.465	0.316	1	Cep120	Tgd	FALSE	FALSE	FALSE
0.0615633	0.424024	0.606	0.421	1	Cox7b	Tgd	FALSE	FALSE	FALSE
0.0615923	0.361572	0.549	0.368	1	Tpp2	Tgd	FALSE	FALSE	FALSE
0.061946	0.289237	0.676	0.495	1	Lsm14a	Tgd	FALSE	FALSE	FALSE
0.0620448	-0.420408	0.338	0.379	1	Cnot1	Tgd	FALSE	FALSE	FALSE
0.0621103	-0.00392263	0.451	0.347	1	Nlrc3	Tgd	FALSE	FALSE	FALSE
0.0621358	0.602279	0.338	0.179	1	Commd1	Tgd	FALSE	FALSE	FALSE
0.0624	-0.626817	0.465	0.632	1	Gzma	Tgd	FALSE	TRUE	FALSE
0.0624588	0.337478	0.901	0.768	1	Prkar1a	Tgd	FALSE	FALSE	FALSE
0.062988	-0.934053	0.225	0.368	1	Hspa1a	Tgd	FALSE	FALSE	FALSE
0.0643006	0.320604	0.535	0.358	1	Sft2d2	Tgd	FALSE	FALSE	FALSE
0.0646358	0.135534	0.549	0.4	1	Gimap9	Tgd	FALSE	FALSE	FALSE
0.064854	-0.592363	0.479	0.6	1	Tatdn2	Tgd	FALSE	FALSE	FALSE
0.0655497	-0.205855	0.704	0.632	1	Rab8b	Tgd	FALSE	FALSE	FALSE
0.0664796	0.0563031	0.648	0.505	1	Ube2b	Tgd	FALSE	FALSE	FALSE
0.0669141	-0.400946	0.803	0.874	1	Itgae	Tgd	FALSE	FALSE	FALSE
0.0674299	0.0757445	0.535	0.411	1	Sptbn1	Tgd	FALSE	FALSE	FALSE
0.0675356	0.260887	0.704	0.537	1	Myl12b	Tgd	FALSE	FALSE	FALSE
0.0681022	0.607247	0.31	0.158	1	Lsm4	Tgd	FALSE	FALSE	FALSE
0.0681214	0.314508	0.746	0.579	1	Eef2	Tgd	FALSE	FALSE	FALSE
0.0681411	0.434406	0.423	0.253	1	Rbbp7	Tgd	FALSE	FALSE	FALSE
0.0681497	0.17039	0.915	0.789	1	Rgs2	Tgd	FALSE	FALSE	FALSE
0.0685719	0.706787	0.296	0.147	1	Arrdc4	Tgd	FALSE	FALSE	FALSE
0.0689861	0.257692	0.577	0.411	1	Pfkp	Tgd	FALSE	FALSE	FALSE
0.0692871	-0.047224	0.465	0.358	1	Pmepa1	Tgd	FALSE	FALSE	FALSE
0.0693751	-0.146535	0.394	0.326	1	Cdk13	Tgd	FALSE	FALSE	FALSE
0.0700952	0.343238	0.493	0.326	1	Zfp91	Tgd	TRUE	FALSE	FALSE
0.0701559	0.0766652	0.761	0.621	1	Akr1a1	Tgd	FALSE	FALSE	FALSE
0.0702763	-0.613871	0.282	0.453	1	Tnfrsf1a	Tgd	FALSE	FALSE	TRUE
0.0703355	-0.553731	0.211	0.274	1	Lgals3bp	Tgd	FALSE	FALSE	FALSE
0.0703894	-0.160938	0.507	0.453	1	Ndufb10	Tgd	FALSE	FALSE	FALSE
0.0708802	0.164254	0.662	0.505	1	Pitpnc1	Tgd	FALSE	FALSE	FALSE
0.0711121	0.369747	0.408	0.253	1	Zc3h14	Tgd	FALSE	FALSE	FALSE
0.0724352	0.191931	0.521	0.389	1	Atl3	Tgd	FALSE	FALSE	FALSE
0.0732947	0.357408	0.563	0.389	1	Galnt1	Tgd	FALSE	FALSE	FALSE
0.073927	-0.20002	0.507	0.453	1	Mta2	Tgd	TRUE	FALSE	FALSE
0.074666	0.40013	0.746	0.621	1	Pdcd6ip	Tgd	FALSE	FALSE	FALSE
0.0756767	-0.19983	0.423	0.379	1	Nt5e	Tgd	FALSE	FALSE	FALSE
0.0756944	-0.402158	0.493	0.526	1	Ybx3	Tgd	TRUE	FALSE	FALSE
0.0761541	-0.399838	0.479	0.463	1	Rnf114	Tgd	FALSE	FALSE	FALSE
0.0762536	-0.333738	0.352	0.326	1	Abhd17a	Tgd	FALSE	FALSE	FALSE
0.076255	-0.118314	0.549	0.474	1	Jpt1	Tgd	FALSE	FALSE	FALSE
0.0765462	0.167427	0.606	0.442	1	Sipa1	Tgd	FALSE	FALSE	FALSE
0.0775224	0.172175	1	0.947	1	Cd3g	Tgd	FALSE	FALSE	FALSE
0.0780556	0.576564	0.394	0.232	1	Hist1h2ap	Tgd	FALSE	FALSE	FALSE
0.0782374	0.15384	0.789	0.632	1	Acot7	Tgd	FALSE	FALSE	FALSE
0.0782934	0.56329	0.577	0.432	1	Was	Tgd	FALSE	FALSE	FALSE
0.0784777	-0.216193	0.296	0.253	1	Plscr1	Tgd	TRUE	FALSE	FALSE
0.0794119	0.283019	0.606	0.442	1	Dynlrb1	Tgd	FALSE	FALSE	FALSE
0.080757	0.291252	0.676	0.505	1	Tma7	Tgd	FALSE	FALSE	FALSE
0.0811394	0.204586	0.507	0.358	1	Appl2	Tgd	FALSE	FALSE	FALSE
0.0812227	-0.471953	0.211	0.368	1	Sh3gl1	Tgd	FALSE	FALSE	FALSE
0.0820396	-0.122293	0.676	0.6	1	Anxa6	Tgd	FALSE	FALSE	FALSE
0.0826855	-0.318419	0.831	0.842	1	Mbnl1	Tgd	FALSE	FALSE	FALSE
0.0827561	-0.0332777	0.268	0.189	1	Evi2a	Tgd	FALSE	FALSE	FALSE
0.0830933	0.663897	0.338	0.189	1	Srsf9	Tgd	FALSE	FALSE	FALSE
0.0835875	0.0348709	0.38	0.284	1	Atp1b3	Tgd	FALSE	FALSE	FALSE
0.0842234	-0.00218141	0.423	0.326	1	Calr	Tgd	FALSE	FALSE	FALSE
0.0849104	-0.607682	0.451	0.589	1	Hopx	Tgd	TRUE	FALSE	FALSE
0.0852024	0.16251	0.423	0.295	1	Timm13	Tgd	FALSE	FALSE	FALSE
0.0853167	0.339438	0.972	0.968	1	Junb	Tgd	TRUE	FALSE	FALSE
0.0854744	-0.336545	0.451	0.463	1	Crbn	Tgd	FALSE	FALSE	FALSE
0.0859969	-0.0439591	0.423	0.337	1	Ranbp2	Tgd	FALSE	FALSE	FALSE
0.0861818	0.264571	0.634	0.463	1	Sh3glb1	Tgd	FALSE	FALSE	FALSE
0.0874398	-0.355521	0.352	0.347	1	Emc10	Tgd	FALSE	FALSE	FALSE
0.0877377	0.182693	0.437	0.305	1	Atp5md	Tgd	FALSE	FALSE	FALSE
0.0878286	0.0739687	0.62	0.495	1	Rin3	Tgd	FALSE	FALSE	FALSE
0.0881491	-0.521549	0.775	0.821	1	Dennd4a	Tgd	FALSE	FALSE	FALSE
0.0883139	0.242454	0.254	0.147	1	Pole4	Tgd	FALSE	FALSE	FALSE
0.0888655	-0.0999272	0.521	0.421	1	Marc2	Tgd	FALSE	FALSE	FALSE
0.0891156	-0.814233	0.085	0.147	1	Slc5a3	Tgd	FALSE	FALSE	FALSE
0.0891226	-0.487231	0.338	0.463	1	Atp6v1g1	Tgd	FALSE	FALSE	FALSE
0.089382	-0.0118065	0.549	0.442	1	Tomm34	Tgd	FALSE	FALSE	FALSE
0.0894094	0.295864	0.493	0.337	1	Dnajc7	Tgd	FALSE	FALSE	FALSE
0.0894399	-0.082489	0.296	0.232	1	Ebna1bp2	Tgd	FALSE	FALSE	FALSE
0.0898548	-0.556607	0.183	0.211	1	Chd7	Tgd	FALSE	FALSE	FALSE
0.090678	-0.297799	0.394	0.368	1	Stat6	Tgd	TRUE	FALSE	FALSE
0.091359	0.0874788	0.535	0.411	1	Ubxn4	Tgd	FALSE	FALSE	FALSE
0.0913837	-0.269009	0.577	0.547	1	Cbfb	Tgd	TRUE	FALSE	FALSE
0.0915071	-0.241729	0.38	0.347	1	Ctsd	Tgd	FALSE	FALSE	FALSE
0.0917331	0.506142	0.493	0.326	1	Add1	Tgd	FALSE	FALSE	FALSE
0.0918412	0.189355	0.69	0.547	1	Pkn1	Tgd	FALSE	FALSE	FALSE
0.0921937	0.00478543	0.789	0.684	1	Ndufa6	Tgd	FALSE	FALSE	FALSE
0.0926909	-0.322965	0.901	0.895	1	Fth1	Tgd	FALSE	FALSE	FALSE
0.0932743	-0.266503	0.704	0.674	1	Wdr26	Tgd	FALSE	FALSE	FALSE
0.0933104	0.13667	0.732	0.579	1	mt-Atp8	Tgd	FALSE	FALSE	FALSE
0.0935151	0.250325	0.986	0.916	1	Btg2	Tgd	FALSE	FALSE	FALSE
0.0943876	0.637544	0.423	0.263	1	Zbtb10	Tgd	TRUE	FALSE	FALSE
0.0944506	-0.0314445	0.732	0.632	1	Arhgap9	Tgd	FALSE	FALSE	FALSE
0.0956425	-0.0506011	0.437	0.347	1	Cops6	Tgd	FALSE	FALSE	FALSE
0.0956602	-0.718105	0.127	0.232	1	Zfp703	Tgd	FALSE	FALSE	FALSE
0.0957744	0.54672	0.521	0.358	1	Efr3a	Tgd	FALSE	FALSE	FALSE
0.0960251	-0.104138	0.408	0.337	1	Rnps1	Tgd	FALSE	FALSE	FALSE
0.0966595	0.355936	0.521	0.358	1	Gpcpd1	Tgd	FALSE	FALSE	FALSE
0.0969725	-0.859729	0.113	0.232	1	Bcl6	Tgd	TRUE	FALSE	FALSE
0.0970054	-0.723822	0.648	0.747	1	Hsp90aa1	Tgd	FALSE	FALSE	FALSE
0.0973437	0.401661	0.535	0.368	1	Plcg2	Tgd	FALSE	FALSE	FALSE
0.0986203	-0.132564	0.408	0.337	1	Sat1	Tgd	FALSE	FALSE	FALSE
0.0990266	0.0225721	0.408	0.305	1	Tent5c	Tgd	FALSE	FALSE	FALSE
0.0993189	-0.198713	0.521	0.474	1	Tpr	Tgd	FALSE	FALSE	FALSE
0.0999486	0.556957	0.507	0.358	1	Tmed9	Tgd	FALSE	FALSE	FALSE
0.100185	0.244705	0.69	0.537	1	Abi3	Tgd	FALSE	FALSE	FALSE
0.100275	-0.32602	0.761	0.768	1	Tgfbr2	Tgd	FALSE	FALSE	TRUE
0.100447	0.393167	0.535	0.368	1	Maz	Tgd	TRUE	FALSE	FALSE
0.101284	-0.19366	0.592	0.558	1	Arih1	Tgd	FALSE	FALSE	FALSE
0.101328	0.406438	0.873	0.821	1	Fcer1g	Tgd	FALSE	FALSE	FALSE
0.101708	0.14059	0.451	0.326	1	Dpysl2	Tgd	FALSE	FALSE	FALSE
0.101828	0.537134	0.254	0.126	1	Vps13d	Tgd	FALSE	FALSE	FALSE
0.102179	0.182945	0.592	0.453	1	Abi1	Tgd	FALSE	FALSE	FALSE
0.102404	0.342443	0.493	0.337	1	Tnip1	Tgd	FALSE	FALSE	FALSE
0.102555	-0.389677	0.324	0.337	1	Tor1aip2	Tgd	FALSE	FALSE	FALSE
0.102576	-0.0805647	0.38	0.295	1	Fam168b	Tgd	FALSE	FALSE	FALSE
0.102978	-0.399937	0.141	0.274	1	Ube2z	Tgd	FALSE	FALSE	FALSE
0.102988	-0.388128	0.282	0.284	1	N4bp1	Tgd	FALSE	FALSE	FALSE
0.103464	-0.214067	0.62	0.589	1	Psme1	Tgd	FALSE	FALSE	FALSE
0.103881	-0.0195688	0.352	0.263	1	Nin	Tgd	FALSE	FALSE	FALSE
0.104162	0.450566	0.408	0.253	1	Zfand6	Tgd	FALSE	FALSE	FALSE
0.104248	0.5103	0.408	0.253	1	Kdelr1	Tgd	FALSE	FALSE	FALSE
0.104406	0.314533	0.887	0.768	1	Evl	Tgd	FALSE	FALSE	FALSE
0.105115	-0.321813	0.465	0.484	1	Gpi1	Tgd	FALSE	FALSE	FALSE
0.105178	-0.319274	0.352	0.368	1	Micos10	Tgd	FALSE	FALSE	FALSE
0.107218	0.0945148	0.31	0.221	1	Vmp1	Tgd	FALSE	FALSE	FALSE
0.107362	0.0454856	0.423	0.326	1	Vamp4	Tgd	FALSE	FALSE	FALSE
0.107409	0.104414	0.944	0.842	1	Sh3bgrl3	Tgd	FALSE	FALSE	FALSE
0.108026	-0.385453	0.704	0.716	1	BC005537	Tgd	FALSE	FALSE	FALSE
0.108347	-0.336207	0.38	0.379	1	Dgka	Tgd	FALSE	FALSE	FALSE
0.109134	0.323323	0.423	0.284	1	Nop10	Tgd	FALSE	FALSE	FALSE
0.109271	-0.306517	0.408	0.453	1	Ssb	Tgd	FALSE	FALSE	FALSE
0.109422	0.322147	0.437	0.295	1	Gbp4	Tgd	FALSE	FALSE	FALSE
0.109512	-0.375261	0.423	0.432	1	Ssr4	Tgd	FALSE	FALSE	FALSE
0.109675	0.133858	0.69	0.547	1	Chst12	Tgd	FALSE	FALSE	FALSE
0.109714	-0.130695	0.958	0.926	1	Hspa8	Tgd	FALSE	FALSE	FALSE
0.109846	-0.144407	0.324	0.242	1	Rbm17	Tgd	FALSE	FALSE	FALSE
0.109903	0.0951701	0.493	0.368	1	Srsf6	Tgd	FALSE	FALSE	FALSE
0.110311	-0.871301	0.07	0.168	1	Cd74	Tgd	FALSE	FALSE	TRUE
0.111079	-0.191277	0.423	0.379	1	Wwp2	Tgd	FALSE	FALSE	FALSE
0.111323	-0.3406	0.366	0.368	1	Rbck1	Tgd	TRUE	FALSE	FALSE
0.111434	-0.292008	0.521	0.526	1	Sfpq	Tgd	FALSE	FALSE	FALSE
0.111447	-0.191443	0.817	0.789	1	Zap70	Tgd	FALSE	FALSE	FALSE
0.111595	-0.444082	0.366	0.379	1	Hspd1	Tgd	FALSE	FALSE	FALSE
0.111636	0.660112	0.915	0.884	1	Dusp1	Tgd	FALSE	FALSE	FALSE
0.113014	0.570623	0.479	0.326	1	Ntan1	Tgd	FALSE	FALSE	FALSE
0.113082	0.458475	0.366	0.221	1	Pdpk1	Tgd	FALSE	FALSE	FALSE
0.113553	0.0197419	0.592	0.495	1	Rnf187	Tgd	FALSE	FALSE	FALSE
0.113567	0.44219	0.521	0.368	1	Snrpg	Tgd	FALSE	FALSE	FALSE
0.114136	0.563132	0.31	0.221	1	Gps1	Tgd	FALSE	FALSE	FALSE
0.11485	-0.455972	0.31	0.411	1	Yipf3	Tgd	FALSE	FALSE	FALSE
0.115574	-0.383774	0.408	0.453	1	Psma6	Tgd	FALSE	FALSE	FALSE
0.115908	0.132512	0.577	0.463	1	B4galnt1	Tgd	FALSE	FALSE	FALSE
0.116217	0.281007	0.577	0.421	1	Dap	Tgd	FALSE	FALSE	FALSE
0.116687	0.121116	0.408	0.284	1	Cmtm6	Tgd	FALSE	FALSE	FALSE
0.1174	0.386423	0.493	0.337	1	Csnk1d	Tgd	FALSE	FALSE	FALSE
0.117697	0.512276	0.423	0.274	1	Ifi47	Tgd	FALSE	FALSE	FALSE
0.117881	-0.271023	0.845	0.863	1	Vasp	Tgd	FALSE	FALSE	FALSE
0.117923	-0.0592671	0.93	0.989	1	Btg1	Tgd	FALSE	FALSE	FALSE
0.118214	0.632438	0.38	0.253	1	Ubash3b	Tgd	FALSE	FALSE	FALSE
0.118312	0.43917	0.451	0.295	1	Mical1	Tgd	FALSE	FALSE	FALSE
0.118488	0.438092	0.352	0.211	1	Coa5	Tgd	FALSE	FALSE	FALSE
0.119066	0.507173	0.549	0.389	1	Max	Tgd	TRUE	FALSE	FALSE
0.119426	0.0984944	0.408	0.305	1	Mrtfa	Tgd	FALSE	FALSE	FALSE
0.119822	0.249666	0.366	0.242	1	Frmd4b	Tgd	FALSE	FALSE	FALSE
0.120063	0.279142	0.31	0.189	1	Mcam	Tgd	FALSE	FALSE	TRUE
0.120234	0.128482	0.648	0.516	1	Fkbp8	Tgd	FALSE	FALSE	FALSE
0.120316	-0.522334	0.338	0.411	1	Abracl	Tgd	FALSE	FALSE	FALSE
0.120521	-0.24361	0.746	0.705	1	Serinc3	Tgd	FALSE	FALSE	FALSE
0.120631	-0.0628602	0.366	0.295	1	Eapp	Tgd	FALSE	FALSE	FALSE
0.121547	-0.142941	0.592	0.537	1	Trip12	Tgd	FALSE	FALSE	FALSE
0.121769	0.379253	0.254	0.137	1	Usf1	Tgd	TRUE	FALSE	FALSE
0.121925	0.551321	0.62	0.516	1	Nucb1	Tgd	FALSE	FALSE	FALSE
0.121995	-0.385154	0.535	0.547	1	Use1	Tgd	FALSE	FALSE	FALSE
0.122647	-0.524195	0.338	0.474	1	Rsbn1l	Tgd	FALSE	FALSE	FALSE
0.122686	0.577892	0.366	0.221	1	Tmbim4	Tgd	FALSE	FALSE	FALSE
0.123714	-0.516197	0.352	0.442	1	Etnk1	Tgd	FALSE	FALSE	FALSE
0.123748	0.138919	0.521	0.411	1	Herpud1	Tgd	FALSE	FALSE	FALSE
0.124163	0.178943	0.521	0.379	1	H3f3a	Tgd	FALSE	FALSE	FALSE
0.124281	-0.283068	0.831	0.768	1	Txnip	Tgd	FALSE	FALSE	FALSE
0.124671	-0.0356479	0.479	0.4	1	Ywhag	Tgd	FALSE	FALSE	FALSE
0.124771	0.365064	0.408	0.263	1	Usp3	Tgd	FALSE	FALSE	FALSE
0.124776	-0.41314	0.38	0.453	1	Nedd8	Tgd	FALSE	FALSE	FALSE
0.125659	-0.284631	0.606	0.6	1	Cyth4	Tgd	FALSE	FALSE	FALSE
0.125937	-0.224949	0.451	0.411	1	Gabarapl2	Tgd	FALSE	FALSE	FALSE
0.126041	-0.77583	0.254	0.358	1	Nrip1	Tgd	FALSE	FALSE	FALSE
0.12644	-0.489036	0.493	0.568	1	Tle3	Tgd	FALSE	FALSE	FALSE
0.126621	0.308767	0.465	0.316	1	Uba2	Tgd	FALSE	FALSE	FALSE
0.126695	-0.205367	0.437	0.4	1	Ppp1r3b	Tgd	FALSE	FALSE	FALSE
0.127297	0.159753	0.577	0.442	1	Prdx5	Tgd	FALSE	FALSE	FALSE
0.127483	0.167839	0.563	0.432	1	Hnrnpf	Tgd	FALSE	FALSE	FALSE
0.128263	0.246036	0.775	0.632	1	Pfdn5	Tgd	FALSE	FALSE	FALSE
0.128305	0.061281	0.592	0.453	1	Ier2	Tgd	FALSE	FALSE	FALSE
0.128435	0.310218	0.704	0.558	1	Cblb	Tgd	FALSE	FALSE	FALSE
0.128593	0.086308	0.606	0.484	1	Vcp	Tgd	FALSE	FALSE	FALSE
0.12889	0.0707284	0.563	0.453	1	Calm2	Tgd	FALSE	FALSE	FALSE
0.129518	0.351117	0.38	0.242	1	Ier5	Tgd	FALSE	FALSE	FALSE
0.130006	0.0458384	0.915	0.811	1	Gimap4	Tgd	FALSE	FALSE	FALSE
0.130017	-0.259557	0.521	0.453	1	Prag1	Tgd	FALSE	FALSE	FALSE
0.130397	0.074484	0.408	0.305	1	Stag2	Tgd	FALSE	FALSE	FALSE
0.130472	0.153098	0.423	0.305	1	Anapc11	Tgd	FALSE	FALSE	FALSE
0.130611	-0.14598	0.69	0.632	1	Hnrnpa2b1	Tgd	FALSE	FALSE	FALSE
0.1307	0.478781	0.408	0.263	1	Dnajb9	Tgd	FALSE	FALSE	FALSE
0.131405	-0.412964	0.38	0.453	1	Rab21	Tgd	FALSE	FALSE	FALSE
0.131681	0.00584028	0.366	0.284	1	P2rx7	Tgd	FALSE	FALSE	FALSE
0.132239	-0.799535	0.183	0.316	1	Itgad	Tgd	FALSE	FALSE	FALSE
0.132398	-0.363254	0.423	0.432	1	Jmy	Tgd	FALSE	FALSE	FALSE
0.13315	0.409761	0.535	0.379	1	Eif3d	Tgd	FALSE	FALSE	FALSE
0.133159	-0.242717	0.648	0.642	1	Arpc1b	Tgd	FALSE	FALSE	FALSE
0.134444	0.477532	0.592	0.453	1	Zfand3	Tgd	FALSE	FALSE	FALSE
0.135053	0.134524	0.338	0.232	1	Cdk6	Tgd	FALSE	FALSE	FALSE
0.136236	-0.0981294	0.606	0.547	1	Vps54	Tgd	FALSE	FALSE	FALSE
0.136245	-0.467035	0.211	0.221	1	Cipc	Tgd	FALSE	FALSE	FALSE
0.136622	0.540407	0.197	0.095	1	Klra6	Tgd	FALSE	FALSE	FALSE
0.137739	0.054695	0.352	0.263	1	Zbtb38	Tgd	TRUE	FALSE	FALSE
0.137894	0.0761629	0.479	0.379	1	Ttc39b	Tgd	FALSE	FALSE	FALSE
0.138153	-0.103843	0.437	0.389	1	Grap	Tgd	FALSE	FALSE	FALSE
0.138362	0.302567	0.282	0.168	1	Naxe	Tgd	FALSE	FALSE	FALSE
0.138593	-0.0796435	0.408	0.337	1	Fbrs	Tgd	FALSE	FALSE	FALSE
0.138753	-0.383848	0.648	0.705	1	Ppp1r18	Tgd	FALSE	FALSE	FALSE
0.138782	0.110308	0.479	0.368	1	Plek	Tgd	TRUE	FALSE	FALSE
0.138807	0.315233	0.493	0.347	1	Ube2r2	Tgd	FALSE	FALSE	FALSE
0.139103	-0.661955	0.296	0.368	1	Eprs	Tgd	FALSE	FALSE	FALSE
0.139338	0.399907	0.69	0.621	1	Ypel3	Tgd	FALSE	FALSE	FALSE
0.140382	0.104677	0.394	0.284	1	Kmt2a	Tgd	FALSE	FALSE	FALSE
0.140727	-0.317591	0.676	0.663	1	Trp53inp1	Tgd	FALSE	FALSE	FALSE
0.141082	-0.131538	0.408	0.358	1	Zyx	Tgd	FALSE	FALSE	FALSE
0.141102	-0.367701	0.366	0.432	1	Atp5b	Tgd	FALSE	FALSE	FALSE
0.141215	-0.281626	0.859	0.863	1	Itk	Tgd	FALSE	FALSE	FALSE
0.141641	-0.509819	0.254	0.379	1	Kctd10	Tgd	FALSE	FALSE	FALSE
0.14249	0.0968115	0.465	0.347	1	Gvin1	Tgd	FALSE	FALSE	FALSE
0.142532	0.0337832	0.648	0.547	1	Foxo1	Tgd	TRUE	FALSE	FALSE
0.143237	-0.38184	0.296	0.442	1	Tra2b	Tgd	FALSE	FALSE	FALSE
0.143303	-0.754031	0.07	0.168	1	Gpr183	Tgd	FALSE	FALSE	FALSE
0.143525	0.17436	0.577	0.442	1	Macf1	Tgd	FALSE	FALSE	FALSE
0.14356	-0.268401	0.437	0.421	1	Ccdc117	Tgd	FALSE	FALSE	FALSE
0.143919	0.465737	0.282	0.158	1	Aagab	Tgd	FALSE	FALSE	FALSE
0.144756	0.376213	0.563	0.411	1	Sugt1	Tgd	FALSE	FALSE	FALSE
0.145002	0.115742	0.352	0.263	1	Psmb10	Tgd	FALSE	FALSE	FALSE
0.145128	-0.458013	0.662	0.684	1	Esyt1	Tgd	FALSE	FALSE	FALSE
0.145229	0.47245	0.254	0.137	1	Fgr	Tgd	FALSE	FALSE	FALSE
0.145295	0.279201	0.887	0.895	1	Nr4a2	Tgd	TRUE	FALSE	FALSE
0.145391	-0.0863594	0.282	0.2	1	mt-Nd5	Tgd	FALSE	FALSE	FALSE
0.145496	0.323295	0.592	0.442	1	Capza1	Tgd	FALSE	FALSE	FALSE
0.145561	0.146925	0.352	0.253	1	Cers6	Tgd	FALSE	FALSE	FALSE
0.146514	-0.524805	0.282	0.326	1	Mxd1	Tgd	TRUE	FALSE	FALSE
0.147395	0.154434	0.38	0.274	1	Nfe2l2	Tgd	TRUE	FALSE	FALSE
0.148151	-0.797518	0.394	0.474	1	Dnajb1	Tgd	FALSE	FALSE	FALSE
0.148404	-0.0299443	0.69	0.611	1	Cox7a2l	Tgd	FALSE	FALSE	FALSE
0.149094	0.305543	0.676	0.526	1	Lbh	Tgd	FALSE	FALSE	FALSE
0.149436	0.167327	0.521	0.4	1	Ogdh	Tgd	FALSE	FALSE	FALSE
0.150871	-0.445795	0.423	0.516	1	Gtf2i	Tgd	TRUE	FALSE	FALSE
0.151069	0.239966	0.451	0.305	1	Rhob	Tgd	FALSE	FALSE	FALSE
0.15111	0.07068	0.324	0.232	1	Nans	Tgd	FALSE	FALSE	FALSE
0.152127	-0.314204	0.268	0.411	1	Midn	Tgd	FALSE	FALSE	FALSE
0.152207	-0.0218742	0.507	0.4	1	Nfatc1	Tgd	TRUE	FALSE	FALSE
0.152584	0.357535	0.535	0.389	1	Mmd	Tgd	FALSE	FALSE	FALSE
0.153038	0.259751	0.563	0.421	1	Rinl	Tgd	FALSE	FALSE	FALSE
0.153354	0.167788	0.507	0.379	1	Kcnab2	Tgd	FALSE	FALSE	FALSE
0.15351	0.512627	0.408	0.274	1	Prrc2a	Tgd	FALSE	FALSE	FALSE
0.154516	-0.491952	0.239	0.295	1	Snrnp40	Tgd	FALSE	FALSE	FALSE
0.155126	-0.482204	0.268	0.316	1	Mapre2	Tgd	FALSE	FALSE	FALSE
0.155139	0.0983142	0.394	0.295	1	Tcea1	Tgd	FALSE	FALSE	FALSE
0.155203	-0.0437557	0.986	0.926	1	Tnfaip3	Tgd	FALSE	FALSE	FALSE
0.155257	0.342786	0.873	0.779	1	Fnbp1	Tgd	FALSE	FALSE	FALSE
0.155462	-0.50854	0.352	0.474	1	Mob1a	Tgd	FALSE	FALSE	FALSE
0.155769	0.00567283	0.535	0.453	1	Zfand5	Tgd	FALSE	FALSE	FALSE
0.155924	0.483075	0.507	0.358	1	Vamp8	Tgd	FALSE	FALSE	FALSE
0.155937	-0.47029	0.648	0.737	1	Itgb7	Tgd	FALSE	FALSE	FALSE
0.155956	0.437098	0.507	0.358	1	Psap	Tgd	FALSE	TRUE	FALSE
0.156157	0.186379	0.986	0.958	1	Jund	Tgd	TRUE	FALSE	FALSE
0.15675	-0.410358	0.239	0.263	1	Clk3	Tgd	FALSE	FALSE	FALSE
0.156829	0.275463	0.732	0.589	1	Elob	Tgd	FALSE	FALSE	FALSE
0.156937	0.35135	0.577	0.432	1	Hic1	Tgd	TRUE	FALSE	FALSE
0.157083	0.00200951	0.831	0.737	1	Eif4g2	Tgd	FALSE	FALSE	FALSE
0.157121	0.163939	0.606	0.484	1	Erbin	Tgd	FALSE	FALSE	FALSE
0.157124	0.210713	0.239	0.147	1	Carnmt1	Tgd	FALSE	FALSE	FALSE
0.157428	-0.0275412	0.521	0.442	1	Btf3	Tgd	FALSE	FALSE	FALSE
0.157655	0.208658	0.507	0.379	1	Lgals9	Tgd	FALSE	TRUE	FALSE
0.157836	-0.327578	0.732	0.789	1	Arpc5	Tgd	FALSE	FALSE	FALSE
0.158119	0.222791	0.831	0.705	1	Prkacb	Tgd	FALSE	FALSE	FALSE
0.158133	0.170416	0.268	0.179	1	Ctcf	Tgd	TRUE	FALSE	FALSE
0.158198	0.402903	0.366	0.232	1	Rab2a	Tgd	FALSE	FALSE	FALSE
0.158224	0.603401	0.155	0.063	1	Rasgef1b	Tgd	FALSE	FALSE	FALSE
0.159157	0.368712	0.549	0.4	1	Ak2	Tgd	FALSE	FALSE	FALSE
0.159967	0.199791	0.746	0.611	1	Sun2	Tgd	FALSE	FALSE	FALSE
0.160494	0.288166	0.423	0.295	1	Chmp1b	Tgd	FALSE	FALSE	FALSE
0.160854	0.328405	0.789	0.663	1	Hsp90ab1	Tgd	FALSE	FALSE	FALSE
0.162173	-0.0392406	0.592	0.495	1	Hexim1	Tgd	FALSE	FALSE	FALSE
0.163706	-0.387628	0.366	0.411	1	Cyba	Tgd	FALSE	FALSE	FALSE
0.164061	0.161626	0.338	0.232	1	Denr	Tgd	FALSE	FALSE	FALSE
0.164606	-0.339719	0.592	0.716	1	Sf3b1	Tgd	FALSE	FALSE	FALSE
0.165081	0.255799	0.437	0.305	1	Ppp2cb	Tgd	FALSE	FALSE	FALSE
0.165483	0.358739	0.662	0.516	1	Rnf19b	Tgd	FALSE	FALSE	FALSE
0.165566	-0.34344	0.69	0.716	1	Brd4	Tgd	FALSE	FALSE	FALSE
0.166054	-0.869147	0.155	0.158	1	Ddit4	Tgd	FALSE	FALSE	FALSE
0.166315	0.416182	0.423	0.284	1	Susd6	Tgd	FALSE	FALSE	FALSE
0.166595	0.05466	0.831	0.716	1	Pdcd4	Tgd	FALSE	FALSE	FALSE
0.16666	-0.0369177	0.549	0.463	1	Atp2a3	Tgd	FALSE	FALSE	FALSE
0.167059	-0.0544509	0.423	0.358	1	Ppm1a	Tgd	FALSE	FALSE	FALSE
0.167195	-0.0429711	0.662	0.737	1	Gzmb	Tgd	FALSE	FALSE	FALSE
0.167287	-0.0209373	0.718	0.621	1	Hnrnpul1	Tgd	FALSE	FALSE	FALSE
0.167675	0.454165	0.366	0.232	1	Cd72	Tgd	FALSE	FALSE	TRUE
0.168758	0.0692282	0.507	0.4	1	Gpr18	Tgd	FALSE	FALSE	FALSE
0.168927	-0.0308213	0.31	0.242	1	Stk39	Tgd	FALSE	FALSE	FALSE
0.16924	0.0133995	0.493	0.4	1	Glg1	Tgd	FALSE	FALSE	TRUE
0.170712	0.0852553	0.225	0.137	1	Ahsa2	Tgd	FALSE	FALSE	FALSE
0.171172	0.448867	0.592	0.453	1	Oga	Tgd	FALSE	FALSE	FALSE
0.171498	0.454121	0.408	0.274	1	Cited4	Tgd	FALSE	FALSE	FALSE
0.172264	0.273721	0.423	0.295	1	Prkd3	Tgd	FALSE	FALSE	FALSE
0.172556	0.490542	0.141	0.137	1	Spsb1	Tgd	FALSE	FALSE	FALSE
0.172574	0.0121067	0.465	0.389	1	Ldha	Tgd	FALSE	FALSE	FALSE
0.173476	-0.0431292	0.352	0.274	1	Map4k4	Tgd	FALSE	FALSE	FALSE
0.174086	-0.537577	0.239	0.316	1	Itpk1	Tgd	FALSE	FALSE	FALSE
0.175124	-0.418398	0.437	0.474	1	Insig1	Tgd	FALSE	FALSE	FALSE
0.175726	-0.0173826	0.577	0.484	1	Cdh1	Tgd	FALSE	TRUE	TRUE
0.17589	-0.179346	0.254	0.211	1	Smim14	Tgd	FALSE	FALSE	FALSE
0.176162	0.220577	0.775	0.642	1	Gpr55	Tgd	FALSE	FALSE	FALSE
0.176306	-0.0507259	0.535	0.442	1	Ctbp1	Tgd	FALSE	FALSE	FALSE
0.176521	0.490266	0.352	0.221	1	Psmb2	Tgd	FALSE	FALSE	FALSE
0.176744	0.157081	0.465	0.347	1	Psme3	Tgd	FALSE	FALSE	FALSE
0.177361	0.162553	0.746	0.621	1	Ablim1	Tgd	FALSE	FALSE	FALSE
0.178271	-0.493612	0.465	0.568	1	Nab1	Tgd	FALSE	FALSE	FALSE
0.17831	0.406817	0.423	0.284	1	Il16	Tgd	FALSE	TRUE	FALSE
0.17834	-0.154835	0.366	0.337	1	Cysltr2	Tgd	FALSE	FALSE	FALSE
0.178367	-1.17831	0.014	0.053	1	Trbv4	Tgd	FALSE	FALSE	FALSE
0.180178	0.236456	0.972	0.916	1	Cd164	Tgd	FALSE	FALSE	FALSE
0.18024	0.5877	0.366	0.242	1	Setd3	Tgd	FALSE	FALSE	FALSE
0.180315	-0.108169	0.394	0.347	1	Emg1	Tgd	FALSE	FALSE	FALSE
0.181669	0.112973	0.38	0.284	1	Cd2bp2	Tgd	FALSE	FALSE	FALSE
0.182706	-0.431006	0.549	0.589	1	Slc25a3	Tgd	FALSE	FALSE	FALSE
0.183372	0.407315	0.507	0.368	1	Ywhab	Tgd	FALSE	FALSE	FALSE
0.183618	0.03174	0.69	0.558	1	Irs2	Tgd	FALSE	FALSE	FALSE
0.184469	-0.0691187	0.62	0.537	1	Mapk1	Tgd	FALSE	FALSE	FALSE
0.185277	-0.0227388	1	0.968	1	Ifngr1	Tgd	FALSE	FALSE	FALSE
0.18582	0.265213	0.746	0.621	1	Trbc1	Tgd	FALSE	FALSE	FALSE
0.1859	0.153227	0.507	0.389	1	Slc28a2	Tgd	FALSE	FALSE	FALSE
0.18777	0.359798	0.521	0.379	1	Galnt2	Tgd	FALSE	FALSE	FALSE
0.187872	0.335775	0.38	0.263	1	Dusp6	Tgd	FALSE	FALSE	FALSE
0.188181	-0.0283942	0.873	0.779	1	Pik3cd	Tgd	FALSE	FALSE	FALSE
0.188308	-0.223979	0.859	0.884	1	Fosl2	Tgd	TRUE	FALSE	FALSE
0.188401	0.365137	0.634	0.495	1	Gnai2	Tgd	FALSE	FALSE	FALSE
0.188507	0.170166	0.225	0.137	1	Srbd1	Tgd	FALSE	FALSE	FALSE
0.188771	0.30405	0.296	0.189	1	Fam120a	Tgd	FALSE	FALSE	FALSE
0.189014	0.33618	0.563	0.421	1	Smdt1	Tgd	FALSE	FALSE	FALSE
0.189581	0.0206143	0.592	0.484	1	Rhoh	Tgd	FALSE	FALSE	FALSE
0.190557	0.240762	0.211	0.126	1	Gem	Tgd	FALSE	FALSE	FALSE
0.19073	0.0428513	0.817	0.695	1	Fgl2	Tgd	FALSE	FALSE	FALSE
0.190806	-0.132718	0.451	0.4	1	Gbp8	Tgd	FALSE	FALSE	FALSE
0.191365	0.0296167	0.521	0.442	1	Rapgef6	Tgd	FALSE	FALSE	FALSE
0.193324	0.42993	0.296	0.179	1	H1f0	Tgd	FALSE	FALSE	FALSE
0.193492	0.0926281	0.676	0.568	1	Akna	Tgd	TRUE	FALSE	FALSE
0.194494	0.341443	0.38	0.253	1	Pcf11	Tgd	FALSE	FALSE	FALSE
0.195893	-0.019064	0.718	0.6	1	Fasl	Tgd	FALSE	TRUE	FALSE
0.196149	0.232586	0.69	0.558	1	Chsy1	Tgd	FALSE	FALSE	FALSE
0.197183	0.0714578	0.972	0.905	1	Cotl1	Tgd	FALSE	FALSE	FALSE
0.197972	-0.139939	0.408	0.389	1	Hbp1	Tgd	TRUE	FALSE	FALSE
0.198315	0.666526	0.394	0.305	1	Med10	Tgd	FALSE	FALSE	FALSE
0.19844	0.330454	0.648	0.526	1	Syf2	Tgd	FALSE	FALSE	FALSE
0.199454	-0.570409	0.085	0.179	1	Slc16a1	Tgd	FALSE	FALSE	FALSE
0.200195	0.500536	0.451	0.347	1	Stxbp2	Tgd	FALSE	FALSE	FALSE
0.200251	0.139503	0.254	0.326	1	Ubqln2	Tgd	FALSE	FALSE	FALSE
0.200826	0.345212	0.507	0.368	1	Cox5b	Tgd	FALSE	FALSE	FALSE
0.200872	-0.193047	0.423	0.411	1	Gtpbp1	Tgd	FALSE	FALSE	FALSE
0.202063	-0.0758638	0.394	0.337	1	Aamp	Tgd	FALSE	FALSE	FALSE
0.203005	-0.132921	0.38	0.337	1	Lasp1	Tgd	FALSE	FALSE	FALSE
0.203273	0.402187	0.38	0.253	1	Borcs8	Tgd	FALSE	FALSE	FALSE
0.203777	0.53594	0.338	0.221	1	Spcs3	Tgd	FALSE	FALSE	FALSE
0.20398	0.227236	0.408	0.295	1	Ist1	Tgd	FALSE	FALSE	FALSE
0.204068	-0.0622034	0.577	0.505	1	Ctsb	Tgd	FALSE	FALSE	FALSE
0.204084	0.0206844	0.507	0.411	1	Lrp10	Tgd	FALSE	FALSE	FALSE
0.204202	-0.539024	0.183	0.274	1	Cdk19	Tgd	FALSE	FALSE	FALSE
0.205097	-0.279266	0.69	0.684	1	Arf6	Tgd	FALSE	FALSE	FALSE
0.205768	-0.112098	0.465	0.4	1	Mapkapk2	Tgd	FALSE	FALSE	FALSE
0.208615	-0.235219	0.662	0.632	1	Isy1	Tgd	FALSE	FALSE	FALSE
0.208865	0.272578	0.31	0.2	1	Kit	Tgd	FALSE	FALSE	TRUE
0.209081	-0.4641	0.408	0.484	1	Ezr	Tgd	FALSE	FALSE	FALSE
0.209413	0.617415	0.31	0.2	1	Def6	Tgd	FALSE	FALSE	FALSE
0.209532	0.368141	0.338	0.221	1	Cd200r2	Tgd	FALSE	FALSE	TRUE
0.209783	-0.279872	0.817	0.811	1	Prex1	Tgd	FALSE	FALSE	FALSE
0.209893	0.108922	0.592	0.484	1	Anxa11	Tgd	FALSE	FALSE	FALSE
0.210396	0.257289	0.465	0.337	1	Hdhd5	Tgd	FALSE	FALSE	FALSE
0.210725	0.25522	0.662	0.526	1	Epb41	Tgd	FALSE	FALSE	FALSE
0.211312	0.304711	0.423	0.295	1	Ap2b1	Tgd	FALSE	FALSE	FALSE
0.211373	0.337845	0.775	0.726	1	Eef1b2	Tgd	FALSE	FALSE	FALSE
0.211569	-0.300535	0.394	0.421	1	R3hdm4	Tgd	FALSE	FALSE	FALSE
0.212464	-0.491284	0.239	0.337	1	Unc119b	Tgd	FALSE	FALSE	FALSE
0.213062	0.182757	0.408	0.295	1	Gngt2	Tgd	FALSE	FALSE	FALSE
0.214134	0.378744	0.423	0.295	1	Gcnt2	Tgd	FALSE	FALSE	FALSE
0.21431	0.163448	0.451	0.326	1	Lpar6	Tgd	FALSE	FALSE	FALSE
0.214803	0.0150836	0.394	0.326	1	Top2b	Tgd	FALSE	FALSE	FALSE
0.21577	0.285931	0.577	0.442	1	Bag1	Tgd	FALSE	FALSE	FALSE
0.216389	-0.0322721	0.704	0.632	1	Grcc10	Tgd	FALSE	FALSE	FALSE
0.216527	-0.308635	0.507	0.526	1	Npm1	Tgd	FALSE	FALSE	FALSE
0.216596	0.225707	0.408	0.295	1	Wdyhv1	Tgd	FALSE	FALSE	FALSE
0.217019	-0.0076063	0.521	0.442	1	Dynll2	Tgd	FALSE	FALSE	FALSE
0.217131	0.519617	0.282	0.168	1	Clnk	Tgd	FALSE	FALSE	FALSE
0.217254	0.222339	0.479	0.358	1	Ubxn1	Tgd	FALSE	FALSE	FALSE
0.217292	0.0470093	0.958	0.884	1	Cytip	Tgd	FALSE	FALSE	FALSE
0.218948	-0.0126825	0.549	0.474	1	Tes	Tgd	FALSE	FALSE	FALSE
0.219177	0.144133	0.394	0.295	1	Akt1	Tgd	FALSE	FALSE	FALSE
0.219247	-0.661441	0.127	0.221	1	Rasgrf1	Tgd	FALSE	FALSE	FALSE
0.220507	0.256991	0.507	0.379	1	Rab5c	Tgd	FALSE	FALSE	FALSE
0.221087	-0.0100593	0.648	0.537	1	Abcb1a	Tgd	FALSE	FALSE	FALSE
0.221668	0.123716	0.38	0.284	1	Il12rb2	Tgd	FALSE	FALSE	FALSE
0.221686	-0.398005	0.296	0.421	1	Samhd1	Tgd	FALSE	FALSE	FALSE
0.221874	-0.376468	0.338	0.368	1	Lamtor2	Tgd	FALSE	FALSE	FALSE
0.221958	-0.296992	0.366	0.358	1	Utp11	Tgd	FALSE	FALSE	FALSE
0.222562	-0.52296	0.268	0.358	1	Becn1	Tgd	FALSE	FALSE	FALSE
0.223256	-0.234324	0.465	0.463	1	Ctdsp1	Tgd	FALSE	FALSE	FALSE
0.224053	-0.788522	0.239	0.347	1	Pmaip1	Tgd	FALSE	FALSE	FALSE
0.224179	0.317873	0.704	0.621	1	Srsf5	Tgd	FALSE	FALSE	FALSE
0.224604	0.49849	0.268	0.158	1	Tbc1d20	Tgd	FALSE	FALSE	FALSE
0.224608	0.29026	0.718	0.589	1	Sept6	Tgd	FALSE	FALSE	FALSE
0.225051	0.262427	0.972	0.926	1	Pnrc1	Tgd	FALSE	FALSE	FALSE
0.225171	0.0125025	0.479	0.4	1	Ltb	Tgd	FALSE	FALSE	FALSE
0.22555	-0.127574	0.761	0.705	1	Rassf5	Tgd	FALSE	FALSE	FALSE
0.225909	0.0341051	0.451	0.368	1	Fam32a	Tgd	FALSE	FALSE	FALSE
0.226723	0.0769508	0.732	0.789	1	Chchd2	Tgd	FALSE	FALSE	FALSE
0.226994	0.00739305	0.507	0.421	1	Hnrnpd	Tgd	FALSE	FALSE	FALSE
0.227111	0.277766	0.38	0.263	1	Ssu72	Tgd	FALSE	FALSE	FALSE
0.227392	-0.111224	0.493	0.4	1	Cebpb	Tgd	TRUE	FALSE	FALSE
0.227528	-0.21204	0.479	0.474	1	Ndufb11	Tgd	FALSE	FALSE	FALSE
0.228427	0.201943	0.493	0.368	1	Eif3g	Tgd	FALSE	FALSE	FALSE
0.22876	-0.412897	0.31	0.368	1	Gpr34	Tgd	FALSE	FALSE	FALSE
0.228767	0.160207	0.183	0.116	1	Gadd45g	Tgd	FALSE	FALSE	FALSE
0.229356	-0.445709	0.479	0.568	1	Cnbp	Tgd	TRUE	FALSE	FALSE
0.230637	-0.232886	0.958	0.905	1	Vps37b	Tgd	FALSE	FALSE	FALSE
0.232294	-0.271284	0.69	0.716	1	Hipk1	Tgd	FALSE	FALSE	FALSE
0.232695	0.343225	0.521	0.389	1	Arf5	Tgd	FALSE	FALSE	FALSE
0.233149	0.179193	0.592	0.474	1	Tbc1d10c	Tgd	FALSE	FALSE	FALSE
0.234052	0.475978	0.38	0.326	1	Cst3	Tgd	FALSE	FALSE	FALSE
0.234376	0.372278	0.704	0.579	1	Lta4h	Tgd	FALSE	FALSE	FALSE
0.234435	-0.43113	0.155	0.179	1	Rab11a	Tgd	FALSE	FALSE	FALSE
0.234561	-0.396547	0.366	0.474	1	Gpx1	Tgd	FALSE	FALSE	FALSE
0.234747	0.121815	0.577	0.463	1	Dazap2	Tgd	FALSE	FALSE	FALSE
0.234891	-0.514706	0.239	0.305	1	Mast3	Tgd	FALSE	FALSE	FALSE
0.236288	0.0351198	0.437	0.347	1	Ndufa10	Tgd	FALSE	FALSE	FALSE
0.237997	-0.43092	0.634	0.726	1	Stat3	Tgd	TRUE	FALSE	FALSE
0.238125	-0.0361509	0.549	0.505	1	Hnrnpm	Tgd	FALSE	FALSE	FALSE
0.238142	0.255277	0.606	0.474	1	Hp1bp3	Tgd	FALSE	FALSE	FALSE
0.238418	-0.309304	0.732	0.768	1	Gna13	Tgd	FALSE	FALSE	FALSE
0.238689	-0.238788	0.535	0.547	1	Ppp1ca	Tgd	FALSE	FALSE	FALSE
0.2389	-0.325098	0.38	0.389	1	Cd247	Tgd	FALSE	FALSE	FALSE
0.239413	0.54716	0.324	0.211	1	Hilpda	Tgd	FALSE	FALSE	FALSE
0.239452	0.41092	0.338	0.221	1	Tnfaip8	Tgd	FALSE	FALSE	FALSE
0.240588	0.168152	1	0.989	1	Ptprc	Tgd	FALSE	TRUE	TRUE
0.240603	-0.357408	0.423	0.495	1	Ncor1	Tgd	TRUE	FALSE	FALSE
0.241787	0.0308019	0.592	0.495	1	Gimap1	Tgd	FALSE	FALSE	FALSE
0.242737	-0.191973	0.352	0.337	1	Csnk1g3	Tgd	FALSE	FALSE	FALSE
0.243625	0.156565	0.563	0.453	1	Gabarap	Tgd	FALSE	FALSE	FALSE
0.244695	-0.0945478	0.493	0.453	1	Glud1	Tgd	FALSE	FALSE	FALSE
0.244956	0.562214	0.282	0.221	1	Mbd3	Tgd	TRUE	FALSE	FALSE
0.245391	-0.0311861	0.465	0.379	1	Ociad1	Tgd	FALSE	FALSE	FALSE
0.245567	-0.0183006	0.662	0.589	1	Gimap8	Tgd	FALSE	FALSE	FALSE
0.246576	-0.0962241	0.324	0.274	1	Pdhb	Tgd	FALSE	FALSE	FALSE
0.246991	0.0907634	0.31	0.232	1	Cetn2	Tgd	FALSE	FALSE	FALSE
0.247072	-0.0227229	0.296	0.242	1	Zfp622	Tgd	TRUE	FALSE	FALSE
0.248211	-0.185865	0.507	0.463	1	Elovl5	Tgd	FALSE	FALSE	FALSE
0.249252	0.25246	0.521	0.4	1	Eif5a	Tgd	FALSE	FALSE	FALSE
0.249304	-0.145741	0.592	0.558	1	Hcst	Tgd	FALSE	FALSE	FALSE
0.250085	-0.497123	0.239	0.326	1	Tm9sf2	Tgd	FALSE	FALSE	FALSE
0.250748	-0.0524903	0.254	0.326	1	Smc4	Tgd	FALSE	FALSE	FALSE
0.250923	-0.158693	0.535	0.547	1	Sp100	Tgd	TRUE	FALSE	FALSE
0.251552	-0.358079	0.437	0.537	1	Higd1a	Tgd	FALSE	FALSE	FALSE
0.252434	-0.19607	0.239	0.189	1	Nfkbid	Tgd	FALSE	FALSE	FALSE
0.25257	-0.174061	0.577	0.537	1	Ppp2r1a	Tgd	FALSE	FALSE	FALSE
0.254437	-0.00358564	0.563	0.505	1	Ddx17	Tgd	FALSE	FALSE	FALSE
0.256455	0.121193	0.606	0.505	1	Npc2	Tgd	FALSE	FALSE	FALSE
0.256565	0.020851	0.718	0.621	1	Pim1	Tgd	FALSE	FALSE	FALSE
0.256612	-0.0430948	0.451	0.4	1	Inpp4a	Tgd	FALSE	FALSE	FALSE
0.257834	-0.526122	0.451	0.558	1	Lfng	Tgd	FALSE	FALSE	FALSE
0.258091	-0.225213	0.634	0.642	1	Pde3b	Tgd	FALSE	FALSE	FALSE
0.258523	-0.347772	0.493	0.6	1	Ube2h	Tgd	FALSE	FALSE	FALSE
0.258862	0.103142	0.535	0.421	1	Cul3	Tgd	FALSE	FALSE	FALSE
0.259394	0.12999	0.451	0.358	1	Dtx3	Tgd	FALSE	FALSE	FALSE
0.259437	-0.00628455	0.324	0.274	1	Dtx4	Tgd	FALSE	FALSE	FALSE
0.260096	-0.324584	0.394	0.453	1	Reep5	Tgd	FALSE	FALSE	FALSE
0.261558	-0.203397	0.662	0.642	1	Rabac1	Tgd	FALSE	FALSE	FALSE
0.262606	-0.401003	0.366	0.453	1	Myo1g	Tgd	FALSE	FALSE	FALSE
0.262918	-0.486816	0.254	0.305	1	Mia3	Tgd	FALSE	FALSE	FALSE
0.263727	-0.0880501	0.324	0.263	1	Sirt2	Tgd	FALSE	FALSE	FALSE
0.264031	-0.168708	0.479	0.442	1	Tox	Tgd	TRUE	FALSE	FALSE
0.2641	0.16664	0.676	0.568	1	Peli1	Tgd	FALSE	FALSE	FALSE
0.264631	-0.231344	0.437	0.453	1	Arid1a	Tgd	TRUE	FALSE	FALSE
0.264871	0.0277035	0.338	0.263	1	Pacsin2	Tgd	FALSE	FALSE	FALSE
0.264927	-0.319117	0.282	0.305	1	Rtn4	Tgd	FALSE	FALSE	FALSE
0.265235	-0.785719	0.042	0.084	1	Cd8b1	Tgd	FALSE	FALSE	TRUE
0.265834	-0.0570625	0.493	0.442	1	Myo1f	Tgd	FALSE	FALSE	FALSE
0.266751	-0.361163	0.423	0.547	1	Aff1	Tgd	TRUE	FALSE	FALSE
0.26679	0.362444	0.254	0.158	1	Sh2d1b1	Tgd	FALSE	FALSE	FALSE
0.26686	0.465844	0.324	0.221	1	Khnyn	Tgd	FALSE	FALSE	FALSE
0.267746	0.207509	0.535	0.421	1	Osbpl3	Tgd	FALSE	FALSE	FALSE
0.267828	0.167868	0.31	0.221	1	Golga7	Tgd	FALSE	FALSE	FALSE
0.268803	-0.344917	0.338	0.379	1	Clk4	Tgd	FALSE	FALSE	FALSE
[truncated: 873 more rows]

## Sheet: Tinv
p_val	avg_log2FC	pct.1	pct.2	p_val_adj	gene	ident	transcription_factor	ligand	receptor	cell_type_leiden_main	cell_type_leiden_fine
[truncated: 2,291 more rows]

[truncated: 12 more sheets: NK_ILC, EC Prog., EC Trans. I, EC Trans. II, EC Trans. III, EC Prox. I, EC Prox. II, EC Dist. I, EC Dist. II, EC Dist. III, Goblet, EEC]
