# Supplementary material for: Filamin A editing in myeloid cells reduces intestinal inflammation and protects from colitis
Source: J Exp Med. 2025 Jun 5;222(9):e20240109. doi: 10.1084/jem.20240109 (PMC12139521; doi:10.1084/jem.20240109)
Supplement: Table S3 — shows the bulk RNA-seq of naive mice. [file jem_20240109_tables3.xlsx]

## Sheet: S3_Bulk RNA-seq of naive mouse 
logFC	AveExpr	t	P-Value	adj. P-Val	B	ensembl_id	mgi_symbol
7.21379	2.57391	19.4325	6.25e-09	0.000118005	6.65558	ENSMUSG00000025630	Hprt
3.15613	-0.577002	7.75185	2.17e-05	0.131544	1.66575	ENSMUSG00000102439	Flg
2.1511	1.46195	7.6142	2.51e-05	0.131544	2.62812	ENSMUSG00000074199	Krtdap
1.75799	5.23953	7.49356	2.87e-05	0.131544	2.97518	ENSMUSG00000069919	Hba-a1
1.11651	6.07138	7.21103	3.92e-05	0.131544	2.68011	ENSMUSG00000000567	Sox9
1.7681	5.19288	7.15423	4.18e-05	0.131544	2.61629	ENSMUSG00000069917	Hba-a2
-1.28476	5.3886	-6.88891	5.67e-05	0.132132	2.32463	ENSMUSG00000045331	2310079G19Rik
3.73832	-1.62877	6.67193	7.31e-05	0.132132	0.357676	ENSMUSG00000068885	Lce3f
1.03089	6.75866	6.53249	8.64e-05	0.132132	1.91363	ENSMUSG00000117465	Gm49980
2.25294	3.84863	6.49362	9.05e-05	0.132132	1.86912	ENSMUSG00000104004	4930565D16Rik
1.01875	7.27272	6.49188	9.07e-05	0.132132	1.86547	ENSMUSG00000081695	Rpsa-ps5
4.5031	-3.19788	6.48988	9.09e-05	0.132132	-0.401075	ENSMUSG00000042031	Lce3b
0.993911	6.46713	6.345	0.000108528	0.132132	1.69076	ENSMUSG00000114202	Gm18078
3.02391	0.270597	6.2942	0.000115538	0.132132	1.07878	ENSMUSG00000046834	Krt1
1.72407	2.65773	6.15201	0.000137907	0.132132	1.43381	ENSMUSG00000064899	Snord118
-1.72179	5.65584	-6.10319	0.000146637	0.132132	1.4062	ENSMUSG00000031762	Mt2
2.12585	3.1598	6.09117	0.000148876	0.132132	1.38848	ENSMUSG00000022899	Slc15a2
3.13913	-0.871676	6.08914	0.000149259	0.132132	0.429144	ENSMUSG00000071561	Cstdc5
4.42549	-3.23643	6.04263	0.000158305	0.132132	-0.635548	ENSMUSG00000045475	Lce3c
0.89158	6.6987	5.92211	0.000184628	0.132132	1.16723	ENSMUSG00000071419	Rps15-ps2
-0.908854	7.61807	-5.91835	0.000185523	0.132132	1.16209	ENSMUSG00000022229	Atp12a
-1.29576	6.2993	-5.91535	0.000186239	0.132132	1.16442	ENSMUSG00000096255	Dynlt1b
2.02014	4.23481	5.86225	0.00019943	0.132132	1.1179	ENSMUSG00000091177	Gm15494
-1.28487	5.55109	-5.8614	0.000199651	0.132132	1.10389	ENSMUSG00000090946	Ccdc71l
0.947585	6.71219	5.86061	0.000199854	0.132132	1.08893	ENSMUSG00000060019	Gm10073
1.46026	5.52293	5.85528	0.000201237	0.132132	1.09021	ENSMUSG00000052305	Hbb-bs
0.919644	7.61951	5.77447	0.000223508	0.132132	0.977954	ENSMUSG00000082128	Gm11824
0.951279	9.69732	5.75095	0.000230477	0.132132	0.951018	ENSMUSG00000025508	Rplp2
0.874618	5.96587	5.71653	0.000241108	0.132132	0.907458	ENSMUSG00000083033	Gm9083
-1.05667	4.10128	-5.69132	0.00024923	0.132132	0.909628	ENSMUSG00000028680	Plk3
0.89442	5.57398	5.68825	0.000250239	0.132132	0.874916	ENSMUSG00000019158	Tmem160
-1.34126	4.55901	-5.68361	0.000251772	0.132132	0.895506	ENSMUSG00000082691	Dynlt1-ps1
-0.905167	5.81144	-5.67825	0.000253556	0.132132	0.86363	ENSMUSG00000040613	Apobec1
0.852599	8.6217	5.67208	0.000255625	0.132132	0.846285	ENSMUSG00000086686	F630206G17Rik
0.852231	8.62222	5.66965	0.000256444	0.132132	0.843116	ENSMUSG00000001985	Grik3
-1.07149	6.3197	-5.66039	0.000259596	0.132132	0.83573	ENSMUSG00000000579	Dynlt1c
-0.981251	5.75239	-5.64954	0.000263344	0.132132	0.827423	ENSMUSG00000030471	Zdhhc13
0.891863	6.55891	5.64235	0.000265858	0.132132	0.806764	ENSMUSG00000046229	Scand1
0.935004	8.37772	5.58591	0.000286527	0.138753	0.73273	ENSMUSG00000082895	Rpsa-ps9
-1.20179	6.12765	-5.54798	0.000301384	0.142298	0.690664	ENSMUSG00000092074	Dynlt1a
2.17593	-0.463186	5.50753	0.000318149	0.14424	0.144388	ENSMUSG00000041984	Rptn
0.861146	9.10619	5.49751	0.000322458	0.14424	0.616895	ENSMUSG00000057322	Rpl38
2.90568	-1.53954	5.47946	0.000330376	0.14424	-0.323773	ENSMUSG00000079845	Xlr4a
1.35123	4.57025	5.44162	0.000347661	0.14424	0.569627	ENSMUSG00000073940	Hbb-bt
3.83623	-4.32502	5.43238	0.000352031	0.14424	-1.32076	ENSMUSG00000054215	Sprr2k
-0.941369	5.76979	-5.43058	0.000352888	0.14424	0.537963	ENSMUSG00000001627	Ifrd1
0.837677	5.5661	5.36319	0.000386677	0.151151	0.444687	ENSMUSG00000080860	Gm13815
-1.21048	6.18305	-5.3479	0.000394817	0.151151	0.422577	ENSMUSG00000084092	Gm5843
0.992964	6.91012	5.32977	0.000404706	0.151151	0.388286	ENSMUSG00000105814	Mir703
-1.1583	3.59659	-5.29769	0.000422872	0.151151	0.412017	ENSMUSG00000027200	Sema6d
-4.06517	-3.95493	-5.29731	0.00042309	0.151151	-1.62306	ENSMUSG00000018986	Slfn3
-0.855523	5.04952	-5.28524	0.000430157	0.151151	0.35718	ENSMUSG00000037896	Rcor1
0.980908	10.6816	5.27027	0.000439093	0.151151	0.314947	ENSMUSG00000074115	Saa1
0.885766	8.85046	5.22719	0.000465944	0.151151	0.250197	ENSMUSG00000016252	Atp5e
-0.93542	6.23792	-5.22487	0.000467438	0.151151	0.252732	ENSMUSG00000095677	Dynlt1f
0.84477	5.61942	5.21441	0.000474246	0.151151	0.241296	ENSMUSG00000057342	Sphk2
0.815047	7.28563	5.21295	0.000475206	0.151151	0.227908	ENSMUSG00000080921	Rpl38-ps2
1.00029	4.79679	5.2108	0.000476618	0.151151	0.253244	ENSMUSG00000022048	Dpysl2
0.80655	6.95379	5.20539	0.0004802	0.151151	0.217574	ENSMUSG00000059159	Gm8129
2.82284	-2.02531	5.16492	0.000507924	0.157257	-0.780618	ENSMUSG00000054046	Klk13
2.36086	0.0016497	5.15273	0.000516604	0.157364	-0.0698819	ENSMUSG00000027913	Crct1
0.890663	6.24745	5.12607	0.000536156	0.158563	0.111149	ENSMUSG00000100405	Gm28911
0.824951	7.09948	5.12451	0.000537331	0.158563	0.105315	ENSMUSG00000096842	Gm10736
-1.20707	4.23325	-5.11289	0.000546117	0.158676	0.153715	ENSMUSG00000028970	Abcb1b
-0.770509	6.05449	-5.056	0.000591435	0.167076	0.0202356	ENSMUSG00000032216	Nedd4
0.840052	6.62959	5.05446	0.000592721	0.167076	0.00839983	ENSMUSG00000066809	Gm10180
0.795943	7.54987	5.02546	0.00061742	0.16835	-0.0331734	ENSMUSG00000102117	Rpsa-ps1
0.770901	7.58825	5.00139	0.00063876	0.16835	-0.0670804	ENSMUSG00000081394	Gm13215
0.779167	7.5872	4.99444	0.000645064	0.16835	-0.0768906	ENSMUSG00000114931	Gm32256
0.763785	6.88432	4.98573	0.000653061	0.16835	-0.0893121	ENSMUSG00000031897	Psmb10
-0.847518	5.44257	-4.97581	0.000662299	0.16835	-0.0798633	ENSMUSG00000018736	Ndel1
0.771297	9.15973	4.9746	0.000663439	0.16835	-0.101446	ENSMUSG00000058905	Gm10051
0.769911	8.26963	4.95506	0.000682085	0.16835	-0.131461	ENSMUSG00000115039	Gm7043
0.767449	8.34657	4.91997	0.000716998	0.16835	-0.181174	ENSMUSG00000059033	Rpl18a-ps1
0.793052	7.38205	4.88291	0.000755952	0.16835	-0.235695	ENSMUSG00000024308	Tapbp
-1.08859	3.72435	-4.86642	0.000774013	0.16835	-0.167162	ENSMUSG00000029859	Epha1
0.738526	6.96574	4.86388	0.000776832	0.16835	-0.262982	ENSMUSG00000109059	Gm9354
0.72863	8.54135	4.85817	0.000783224	0.16835	-0.269027	ENSMUSG00000017009	Sdc4
0.83213	10.7161	4.85013	0.000792314	0.16835	-0.272812	ENSMUSG00000060143	Gm10076
0.86672	7.61258	4.84757	0.00079523	0.16835	-0.286039	ENSMUSG00000014294	Ndufa2
0.746345	11.5842	4.82617	0.000820066	0.16835	-0.302964	ENSMUSG00000006360	Crip1
0.759894	7.08568	4.82079	0.000826436	0.16835	-0.32498	ENSMUSG00000084276	Gm8317
0.827509	11.4127	4.81043	0.000838852	0.16835	-0.326354	ENSMUSG00000093674	Rpl41
0.843297	4.51782	4.80943	0.00084007	0.16835	-0.297118	ENSMUSG00000117428	Gm4833
3.27311	-0.824593	4.80483	0.000845656	0.16835	-0.668061	ENSMUSG00000043681	Fam25c
0.762406	7.02049	4.80282	0.000848109	0.16835	-0.350844	ENSMUSG00000084178	Gm11759
-1.59145	2.21273	-4.80248	0.000848523	0.16835	-0.253724	ENSMUSG00000113036	Gm47021
-3.74018	-4.1164	-4.79558	0.000857018	0.16835	-1.90585	ENSMUSG00000097694	G730013B05Rik
-0.81938	8.2647	-4.78681	0.00086794	0.16835	-0.372823	ENSMUSG00000055827	Gsdmc3
1.02247	4.53316	4.78261	0.000873219	0.16835	-0.336058	ENSMUSG00000067199	Frat1
0.743546	6.20957	4.77445	0.000883573	0.16835	-0.387243	ENSMUSG00000033307	Mif
3.79084	-3.18482	4.76873	0.000890921	0.16835	-1.45162	ENSMUSG00000074433	Lce3e
-0.889449	5.44949	-4.76758	0.000892407	0.16835	-0.375775	ENSMUSG00000030275	Etnk1
0.806302	4.45143	4.76423	0.000896741	0.16835	-0.358901	ENSMUSG00000095304	Plac9
0.776447	11.0748	4.76367	0.000897471	0.16835	-0.395497	ENSMUSG00000007892	Rplp1
0.741681	7.36883	4.75377	0.000910426	0.16835	-0.421758	ENSMUSG00000028832	Stmn1
-1.06701	5.60932	-4.75209	0.000912644	0.16835	-0.400647	ENSMUSG00000044757	Gm6430
-0.776489	7.19258	-4.74381	0.000923664	0.16835	-0.43553	ENSMUSG00000030935	Acsm3
-0.96426	4.24562	-4.73144	0.000940405	0.16835	-0.37847	ENSMUSG00000033187	BC016579
0.829242	6.44479	4.73118	0.000940758	0.16835	-0.452237	ENSMUSG00000096215	Smim22
0.848804	4.05448	4.72817	0.000944884	0.16835	-0.392651	ENSMUSG00000001983	Taco1
1.03261	3.12354	4.70557	0.000976461	0.171673	-0.383207	ENSMUSG00000022194	Pabpn1
-0.893183	5.05879	-4.70023	0.000984084	0.171673	-0.459846	ENSMUSG00000020541	Tom1l1
0.873697	5.78872	4.68762	0.00100233	0.171673	-0.50716	ENSMUSG00000082755	Gm8692
-0.850858	5.10095	-4.67104	0.0010269	0.171673	-0.504193	ENSMUSG00000055116	Arntl
0.815009	4.21857	4.66105	0.001042	0.171673	-0.496518	ENSMUSG00000049751	Rpl36al
0.710703	7.80977	4.65372	0.00105323	0.171673	-0.56698	ENSMUSG00000030413	Pglyrp1
1.4512	2.30498	4.65055	0.00105814	0.171673	-0.44027	ENSMUSG00000045587	Lypd10
-0.82816	4.49872	-4.64931	0.00106006	0.171673	-0.509778	ENSMUSG00000033382	Trappc8
0.954362	4.13548	4.64306	0.00106981	0.171673	-0.518824	ENSMUSG00000094955	Gm3699
0.73932	6.59953	4.63132	0.00108837	0.171673	-0.599235	ENSMUSG00000081491	Gm12778
0.793799	5.97454	4.62688	0.00109549	0.171673	-0.598982	ENSMUSG00000050552	Lamtor4
-0.80627	5.40826	-4.62554	0.00109765	0.171673	-0.581176	ENSMUSG00000037643	Prkci
-1.21018	4.74493	-4.62181	0.00110367	0.171673	-0.554271	ENSMUSG00000095649	Gvin-ps3
-3.92223	-4.02891	-4.62069	0.00110549	0.171673	-1.98802	ENSMUSG00000094356	Igkv8-28
-0.874784	5.4235	-4.61761	0.0011105	0.171673	-0.592556	ENSMUSG00000026029	Casp8
0.714475	8.72031	4.60872	0.0011251	0.171673	-0.630872	ENSMUSG00000058838	Rps27a-ps2
-1.24965	4.50037	-4.60308	0.00113447	0.171673	-0.568895	ENSMUSG00000095457	Gvin-ps5
-0.983072	3.42658	-4.60202	0.00113624	0.171673	-0.524603	ENSMUSG00000074195	Clca4b
-1.11431	2.38977	-4.58883	0.00115851	0.173648	-0.524109	ENSMUSG00000091971	Hspa1a
-0.840454	5.9682	-4.5798	0.00117403	0.174588	-0.661475	ENSMUSG00000023075	Akirin1
-0.780536	6.7077	-4.5679	0.00119483	0.176293	-0.690198	ENSMUSG00000068547	Clca4a
0.794933	7.31931	4.54462	0.00123663	0.177537	-0.728415	ENSMUSG00000109905	Gm7380
-1.00314	3.17454	-4.53155	0.00126079	0.177537	-0.61384	ENSMUSG00000044037	Als2cl
-0.800964	4.84606	-4.53085	0.00126211	0.177537	-0.698556	ENSMUSG00000038024	Dennd4c
0.711005	9.08949	4.52676	0.00126977	0.177537	-0.750749	ENSMUSG00000055093	Rps27a-ps3
0.815134	4.93059	4.52185	0.00127906	0.177537	-0.728751	ENSMUSG00000043311	D17H6S53E
-0.854553	5.32131	-4.51149	0.00129887	0.177537	-0.745251	ENSMUSG00000074238	Ap1ar
-3.54652	-4.21315	-4.51118	0.00129945	0.177537	-2.08116	ENSMUSG00000106164	9430085M18Rik
0.786851	6.44661	4.5108	0.00130019	0.177537	-0.776163	ENSMUSG00000019312	Grb7
-0.930605	4.82474	-4.5105	0.00130077	0.177537	-0.725188	ENSMUSG00000003226	Ranbp2
3.4629	-3.72016	4.49985	0.0013215	0.177537	-1.77464	ENSMUSG00000059956	Serpinb12
-1.30441	2.79032	-4.49667	0.00132775	0.177537	-0.650396	ENSMUSG00000054951	9130008F23Rik
0.692186	5.78154	4.49432	0.00133241	0.177537	-0.791091	ENSMUSG00000028743	Akr7a5
-0.796939	5.46305	-4.48992	0.00134115	0.177537	-0.782309	ENSMUSG00000029169	Dhx15
0.756817	6.35298	4.48163	0.00135779	0.177537	-0.818691	ENSMUSG00000112909	Gm10120
-0.851817	4.69041	-4.47806	0.00136503	0.177537	-0.767747	ENSMUSG00000082454	Gm12183
1.92039	1.5682	4.47529	0.00137067	0.177537	-0.681934	ENSMUSG00000057836	Xlr3a
0.783519	7.64655	4.47498	0.00137132	0.177537	-0.831557	ENSMUSG00000035674	Ndufa3
-0.810595	10.3694	-4.47441	0.00137247	0.177537	-0.824421	ENSMUSG00000027556	Car1
-0.965129	5.89973	-4.45736	0.00140781	0.178137	-0.840384	ENSMUSG00000081953	Gm12435
0.719021	6.8772	4.44455	0.00143497	0.178137	-0.877284	ENSMUSG00000081344	Gm14303
0.680755	7.85894	4.44319	0.00143789	0.178137	-0.878703	ENSMUSG00000117438	Rpsa-ps7
-0.822186	3.98886	-4.4402	0.00144433	0.178137	-0.786439	ENSMUSG00000037536	Fbxo34
-0.74992	7.84049	-4.43831	0.00144841	0.178137	-0.886378	ENSMUSG00000040584	Abcb1a
0.741688	11.104	4.43521	0.00145515	0.178137	-0.87798	ENSMUSG00000032518	Rpsa
0.748698	9.71443	4.43161	0.00146299	0.178137	-0.890114	ENSMUSG00000039001	Rps21
0.713405	5.1243	4.42833	0.00147019	0.178137	-0.873269	ENSMUSG00000102666	Gm8599
0.726957	6.75544	4.42083	0.00148678	0.178137	-0.912432	ENSMUSG00000031807	Pgls
0.698202	6.91082	4.41746	0.00149432	0.178137	-0.917981	ENSMUSG00000052767	Gm12703
0.703197	5.65937	4.41369	0.00150277	0.178137	-0.908788	ENSMUSG00000038502	Ptov1
0.983231	4.63024	4.4124	0.00150568	0.178137	-0.879241	ENSMUSG00000062124	Defb45
1.1076	2.17603	4.41161	0.00150745	0.178137	-0.76608	ENSMUSG00000027490	E2f1
0.866509	3.40225	4.40663	0.00151874	0.178137	-0.820979	ENSMUSG00000052192	Gm5963
0.690506	6.96558	4.40303	0.00152698	0.178137	-0.939763	ENSMUSG00000051177	Plcb1
-0.824737	6.21986	-4.39949	0.00153511	0.178137	-0.934033	ENSMUSG00000031357	Syap1
-0.850562	4.13199	-4.39847	0.00153746	0.178137	-0.854897	ENSMUSG00000024535	Snx24
0.687171	7.21339	4.39325	0.00154953	0.178442	-0.954558	ENSMUSG00000093885	Rpl35a-ps5
-1.3552	2.87058	-4.38556	0.00156753	0.17942	-0.806012	ENSMUSG00000069011	Gm10254
0.696019	5.83347	4.37473	0.00159327	0.181268	-0.970858	ENSMUSG00000070692	Rps12-ps10
0.801368	4.11118	4.35847	0.00163272	0.183602	-0.932765	ENSMUSG00000014633	Cmc2
-0.782421	7.58107	-4.35826	0.00163323	0.183602	-1.00695	ENSMUSG00000046733	Gprc5a
-1.20315	5.26217	-4.35289	0.0016465	0.18364	-0.973952	ENSMUSG00000113258	Gm7446
-0.742021	4.62258	-4.35027	0.00165301	0.18364	-0.955262	ENSMUSG00000020231	Dip2a
0.716315	7.21983	4.34164	0.00167466	0.184745	-1.03235	ENSMUSG00000033938	Ndufb7
-3.04453	-0.53981	-4.33603	0.00168891	0.184745	-1.3516	ENSMUSG00000029380	Cxcl1
0.670212	7.03304	4.32829	0.00170876	0.184745	-1.05256	ENSMUSG00000020153	Ndufs7
0.763964	7.04219	4.32526	0.00171659	0.184745	-1.05707	ENSMUSG00000030067	Foxp1
1.10818	1.67745	4.32078	0.00172826	0.184745	-0.889145	ENSMUSG00000044505	Lingo4
-1.49212	0.846504	-4.31771	0.00173629	0.184745	-0.965782	ENSMUSG00000028039	Efna3
-0.960795	6.4219	-4.31218	0.00175086	0.184745	-1.06786	ENSMUSG00000031328	Flna
-0.978533	5.26509	-4.30307	0.00177516	0.184745	-1.05219	ENSMUSG00000083754	Gm7803
0.77425	5.34053	4.30104	0.00178063	0.184745	-1.07051	ENSMUSG00000030431	Tmem238
-1.06047	4.48167	-4.29494	0.00179714	0.184745	-1.02341	ENSMUSG00000061724	Gm2423
0.756102	4.02033	4.29166	0.0018061	0.184745	-1.02639	ENSMUSG00000083326	Rpl38-ps1
-1.11556	3.13573	-4.28938	0.00181235	0.184745	-0.954573	ENSMUSG00000110926	Gm5917
-0.85784	4.37238	-4.28749	0.00181755	0.184745	-1.0325	ENSMUSG00000026153	Fam135a
0.664133	8.63338	4.28431	0.00182635	0.184745	-1.11627	ENSMUSG00000110275	Gm5905
0.743883	6.96875	4.28323	0.00182934	0.184745	-1.12075	ENSMUSG00000017311	Pyy
-0.813898	3.9538	-4.27974	0.00183903	0.184745	-1.02005	ENSMUSG00000062421	Arf2
0.678206	9.25113	4.256	0.00190656	0.188497	-1.15708	ENSMUSG00000058603	Rpl28-ps1
-0.642275	7.27515	-4.2503	0.00192314	0.188497	-1.17058	ENSMUSG00000029772	Ahcyl2
3.55918	-3.29814	4.24808	0.00192967	0.188497	-1.87	ENSMUSG00000047884	Klk9
-1.03868	3.68347	-4.23996	0.00195364	0.188497	-1.05779	ENSMUSG00000091905	Dnajb6-ps
0.752523	4.90276	4.23932	0.00195554	0.188497	-1.1498	ENSMUSG00000071654	Uqcc3
0.661364	6.73165	4.23922	0.00195587	0.188497	-1.18714	ENSMUSG00000039419	Cntnap2
0.777751	9.84389	4.23909	0.00195624	0.188497	-1.18027	ENSMUSG00000050299	Gm9843
-0.779845	9.76082	-4.23465	0.0019695	0.188812	-1.18844	ENSMUSG00000025002	Cyp2c55
2.43894	-0.917532	4.23096	0.00198062	0.18892	-1.26552	ENSMUSG00000014852	Adamts13
0.831833	8.52448	4.2213	0.00200999	0.189468	-1.21245	ENSMUSG00000024205	Rpl36-ps2
0.725121	5.27804	4.22024	0.00201326	0.189468	-1.19109	ENSMUSG00000026304	Rab17
0.719271	4.97357	4.21879	0.00201771	0.189468	-1.18347	ENSMUSG00000039684	Gm5422
0.671899	5.91343	4.21506	0.00202922	0.189468	-1.21422	ENSMUSG00000108700	Gm7482
1.83747	-1.00399	4.2127	0.00203654	0.189468	-1.29997	ENSMUSG00000020080	Hkdc1
0.692805	8.02123	4.20182	0.00207068	0.1902	-1.24373	ENSMUSG00000050856	Atp5k
0.640851	7.28099	4.20102	0.0020732	0.1902	-1.24629	ENSMUSG00000026260	Ndufa10
-1.07855	2.97159	-4.19863	0.0020808	0.1902	-1.07837	ENSMUSG00000118252	Gm5521
-1.12161	3.21322	-4.19411	0.00209522	0.1902	-1.09599	ENSMUSG00000094870	Zfp131
-0.734174	5.04287	-4.19033	0.00210737	0.1902	-1.21686	ENSMUSG00000033985	Tesk2
0.690311	5.63639	4.18863	0.00211284	0.1902	-1.24861	ENSMUSG00000021194	Chga
0.714345	4.81177	4.18166	0.00213549	0.1902	-1.23364	ENSMUSG00000118264	Rps15-ps3
0.753614	7.30753	4.1774	0.00214948	0.1902	-1.28239	ENSMUSG00000079942	Rpl28-ps3
0.6916	4.71212	4.17729	0.00214984	0.1902	-1.23598	ENSMUSG00000001285	Myg1
-0.956757	3.03933	-4.14989	0.00224209	0.1902	-1.15407	ENSMUSG00000020988	L2hgdh
0.721284	7.25646	4.14758	0.00225005	0.1902	-1.32827	ENSMUSG00000040824	Snrpd2
-3.6497	-3.37444	-4.14264	0.00226719	0.1902	-2.2464	ENSMUSG00000112017	Gm7842
-0.730136	4.75949	-4.13949	0.00227818	0.1902	-1.27996	ENSMUSG00000031555	Adam9
0.658167	5.09804	4.13559	0.00229186	0.1902	-1.31452	ENSMUSG00000033701	Acbd6
0.642996	7.18254	4.13554	0.00229203	0.1902	-1.34689	ENSMUSG00000050628	Ubald2
-0.866447	4.32483	-4.13206	0.00230433	0.1902	-1.26261	ENSMUSG00000027829	Ccnl1
-0.668704	8.6392	-4.12557	0.00232745	0.1902	-1.35965	ENSMUSG00000056293	Gsdmc2
0.712503	4.15582	4.12212	0.00233984	0.1902	-1.28945	ENSMUSG00000092417	Gpank1
-1.71315	0.164867	-4.11698	0.00235845	0.1902	-1.31121	ENSMUSG00000112823	Gm6125
-0.960684	4.33184	-4.11693	0.0023586	0.1902	-1.28385	ENSMUSG00000082185	Gm12428
-0.771673	4.32622	-4.11397	0.00236937	0.1902	-1.29212	ENSMUSG00000000440	Pparg
0.864111	4.48076	4.1092	0.00238688	0.1902	-1.32864	ENSMUSG00000056394	Lig1
0.762495	5.63288	4.10831	0.00239013	0.1902	-1.37188	ENSMUSG00000081703	Gm6285
1.42817	0.9473	4.10784	0.00239187	0.1902	-1.19184	ENSMUSG00000061393	Acvr2b
-2.02909	0.12148	-4.10527	0.00240136	0.1902	-1.35138	ENSMUSG00000029633	Gm5578
-0.820729	4.93881	-4.10514	0.00240186	0.1902	-1.34009	ENSMUSG00000072872	Rybp
-0.962903	4.07763	-4.10338	0.00240836	0.1902	-1.28796	ENSMUSG00000087153	Gm6483
0.827301	8.24299	4.10313	0.00240928	0.1902	-1.39476	ENSMUSG00000107713	Gm6681
2.17178	-1.83998	4.10064	0.00241856	0.1902	-1.62458	ENSMUSG00000039269	2300002M23Rik
-0.73525	4.93964	-4.09998	0.00242103	0.1902	-1.34958	ENSMUSG00000030061	Uba3
-0.774514	3.7923	-4.09767	0.00242968	0.1902	-1.28158	ENSMUSG00000023994	Nfya
0.679691	5.56125	4.09621	0.00243515	0.1902	-1.38849	ENSMUSG00000028565	Nfia
-0.815063	3.58815	-4.09449	0.00244162	0.1902	-1.27183	ENSMUSG00000023249	Parp3
-0.860034	3.48695	-4.0934	0.0024457	0.1902	-1.26558	ENSMUSG00000048047	Zbtb33
0.826125	8.24236	4.09028	0.00245752	0.1902	-1.41461	ENSMUSG00000100228	Gm29257
0.760069	5.57106	4.08407	0.00248121	0.1902	-1.40769	ENSMUSG00000112567	Gm32899
0.774312	10.5316	4.08271	0.00248642	0.1902	-1.41668	ENSMUSG00000063457	Rps15
0.659509	7.66325	4.07689	0.00250885	0.1902	-1.43677	ENSMUSG00000068674	Gm10247
2.68987	-2.9421	4.07545	0.00251444	0.1902	-1.9885	ENSMUSG00000113719	Gm9305
-1.12848	3.32794	-4.07345	0.00252223	0.1902	-1.27944	ENSMUSG00000087635	Gm13414
1.09418	2.00378	4.07309	0.00252364	0.1902	-1.2384	ENSMUSG00000084149	Gm12944
0.818167	4.88693	4.06765	0.00254494	0.1902	-1.41125	ENSMUSG00000102135	Gm37108
0.832105	2.91807	4.06733	0.0025462	0.1902	-1.28948	ENSMUSG00000002083	Bbc3
-1.12915	2.73897	-4.06575	0.00255243	0.1902	-1.25963	ENSMUSG00000026401	Cd55b
0.844881	2.99154	4.06553	0.00255332	0.1902	-1.2969	ENSMUSG00000022756	Slc7a4
1.11915	7.00353	4.06486	0.00255596	0.1902	-1.45532	ENSMUSG00000078776	9530053A07Rik
0.993739	2.17088	4.05829	0.00258207	0.1902	-1.26474	ENSMUSG00000063245	Zfp993
-0.876902	3.18634	-4.05592	0.00259155	0.1902	-1.30148	ENSMUSG00000027618	Nfs1
0.75917	9.3394	4.05542	0.00259357	0.1902	-1.46467	ENSMUSG00000017723	Wfdc2
-1.01587	3.00063	-4.05036	0.00261396	0.1902	-1.2964	ENSMUSG00000084067	Gm14269
0.790657	5.83642	4.04918	0.00261877	0.1902	-1.46786	ENSMUSG00000066626	Gm5121
-0.802529	4.77669	-4.04872	0.00262061	0.1902	-1.41804	ENSMUSG00000028128	F3
0.772279	5.58301	4.04243	0.00264626	0.1902	-1.47232	ENSMUSG00000075279	Mrpl23-ps1
0.732426	5.27033	4.0403	0.00265504	0.1902	-1.46676	ENSMUSG00000084224	Gm12337
0.63012	10.3449	4.03959	0.00265794	0.1902	-1.48454	ENSMUSG00000045128	Rpl18a
0.66355	9.69011	4.03852	0.00266238	0.1902	-1.48941	ENSMUSG00000034892	Rps29
0.615399	9.33558	4.03618	0.00267205	0.1902	-1.49463	ENSMUSG00000081051	Gm15427
0.717191	7.35129	4.03225	0.00268838	0.1902	-1.50647	ENSMUSG00000008036	Ap2s1
0.6536	6.63538	4.0313	0.00269235	0.1902	-1.5067	ENSMUSG00000024985	Tcf7l2
0.654782	4.67616	4.03072	0.00269477	0.1902	-1.4584	ENSMUSG00000025521	Tmem192
0.781314	3.88319	4.02932	0.00270063	0.1902	-1.41275	ENSMUSG00000074476	Spc24
0.636285	10.0744	4.0273	0.00270908	0.1902	-1.50499	ENSMUSG00000030432	Rpl28
0.662711	5.66288	4.01798	0.00274858	0.191097	-1.51192	ENSMUSG00000025466	Fuom
-1.17125	2.5574	-4.01526	0.00276022	0.191097	-1.32503	ENSMUSG00000000204	Slfn4
0.903938	2.49648	4.01162	0.00277586	0.191097	-1.34715	ENSMUSG00000082541	Gm9095
0.903938	2.49648	4.01162	0.00277586	0.191097	-1.34715	ENSMUSG00000081230	Gm9097
-1.07907	4.05466	-4.01045	0.0027809	0.191097	-1.42421	ENSMUSG00000086174	Gm6425
0.647902	8.79019	4.0059	0.00280066	0.191097	-1.54379	ENSMUSG00000045055	Rpsa-ps2
0.790393	6.87354	4.00587	0.00280079	0.191097	-1.54718	ENSMUSG00000020219	Timm13
-0.70936	5.20648	-4.0052	0.00280371	0.191097	-1.50801	ENSMUSG00000020859	Spag9
-0.634015	6.5826	-4.00309	0.00281293	0.191097	-1.54673	ENSMUSG00000095159	Tubb4b-ps1
-0.648467	5.0849	-4.00075	0.0028232	0.191107	-1.51047	ENSMUSG00000055976	Cldn23
-0.69795	5.18321	-3.99738	0.00283804	0.191426	-1.5193	ENSMUSG00000049470	Aff4
-0.892611	4.07348	-3.99327	0.00285624	0.191968	-1.45614	ENSMUSG00000073043	Atoh1
0.708516	7.10927	3.99041	0.00286899	0.192141	-1.5717	ENSMUSG00000002379	Ndufa11
-0.665288	5.16974	-3.98712	0.00288372	0.192412	-1.53505	ENSMUSG00000039735	Fnbp1l
-0.713249	4.1518	-3.98496	0.00289341	0.192412	-1.47811	ENSMUSG00000044813	Shb
0.618931	8.6319	3.98258	0.00290416	0.192449	-1.5807	ENSMUSG00000114003	Gm9616
0.725219	10.3374	3.97407	0.00294295	0.194338	-1.58629	ENSMUSG00000038274	Fau
0.612273	5.88376	3.97178	0.00295345	0.194352	-1.58871	ENSMUSG00000104699	Rps4x-ps
-1.5596	0.364054	-3.96939	0.00296447	0.194399	-1.45398	ENSMUSG00000115730	Gm7459
-0.750965	4.22169	-3.96638	0.00297842	0.194638	-1.51042	ENSMUSG00000064289	Tank
0.624106	10.0763	3.96345	0.00299208	0.194857	-1.60433	ENSMUSG00000020460	Rps27a
0.677181	4.32936	3.9594	0.00301104	0.195417	-1.54919	ENSMUSG00000042419	Nfkbil1
0.748769	5.35472	3.95702	0.00302228	0.195466	-1.5985	ENSMUSG00000033751	Gadd45gip1
0.79244	3.35841	3.95486	0.00303249	0.195466	-1.48808	ENSMUSG00000035595	Fam174c
0.62496	11.1119	3.95212	0.00304548	0.195636	-1.616	ENSMUSG00000024608	Rps14
0.725985	5.56236	3.94437	0.00308259	0.196794	-1.62399	ENSMUSG00000082419	Gm11425
-0.78676	3.54	-3.93923	0.00310746	0.196794	-1.50214	ENSMUSG00000042570	Mier2
0.62137	5.98282	3.93309	0.00313743	0.196794	-1.6512	ENSMUSG00000080823	Atp5l-ps2
-0.728009	5.27796	-3.93169	0.00314432	0.196794	-1.62473	ENSMUSG00000069083	Gm10259
-0.786676	4.59916	-3.92937	0.00315573	0.196794	-1.59144	ENSMUSG00000034893	Cog3
0.604663	5.64494	3.92842	0.00316044	0.196794	-1.65066	ENSMUSG00000038770	Kpna7
-1.24295	3.57455	-3.92733	0.00316582	0.196794	-1.51179	ENSMUSG00000085711	Gm15163
-0.605216	8.65173	-3.92709	0.00316703	0.196794	-1.66791	ENSMUSG00000017950	Hnf4a
-0.930838	2.79916	-3.92683	0.00316832	0.196794	-1.46848	ENSMUSG00000111197	Gm10608
-1.12728	2.23506	-3.92491	0.00317783	0.196794	-1.44482	ENSMUSG00000081185	Gm4852
0.586055	6.52196	3.91851	0.00320985	0.196794	-1.6818	ENSMUSG00000050777	Tmem37
0.621669	5.97629	3.91569	0.00322404	0.196794	-1.67828	ENSMUSG00000107002	Ncbp2as2
0.715456	9.27337	3.91544	0.00322531	0.196794	-1.68302	ENSMUSG00000003072	Atp5d
-0.625593	5.21756	-3.91526	0.00322625	0.196794	-1.64916	ENSMUSG00000028518	Prkaa2
0.608347	5.60081	3.91101	0.00324778	0.196794	-1.67673	ENSMUSG00000022708	Zbtb20
2.73401	-2.92299	3.90904	0.00325785	0.196794	-2.11968	ENSMUSG00000054325	Lce3a
-1.06007	2.71418	-3.90484	0.00327933	0.196794	-1.49423	ENSMUSG00000110649	Gm40466
0.762457	3.37242	3.90376	0.00328493	0.196794	-1.56648	ENSMUSG00000086474	9130204K15Rik
-0.728799	4.86838	-3.90311	0.00328824	0.196794	-1.6494	ENSMUSG00000071659	Hnrnpul2
0.638147	8.88255	3.90092	0.00329959	0.196794	-1.70745	ENSMUSG00000081214	Rpl35a-ps2
-1.37456	1.0277	-3.89752	0.00331721	0.196794	-1.48992	ENSMUSG00000103419	Gm29808
0.636925	10.3404	3.89581	0.00332614	0.196794	-1.70867	ENSMUSG00000003970	Rpl8
-1.52451	1.67048	-3.89574	0.00332652	0.196794	-1.47785	ENSMUSG00000021109	Hif1a
0.69039	4.57408	3.89422	0.00333443	0.196794	-1.66444	ENSMUSG00000036639	Nudt1
0.714237	6.30308	3.89077	0.00335252	0.197245	-1.72285	ENSMUSG00000042613	Pbxip1
-1.2511	1.58186	-3.88798	0.00336726	0.197485	-1.48864	ENSMUSG00000042476	Abcb4
-1.61106	0.026564	-3.88604	0.00337752	0.197485	-1.60162	ENSMUSG00000115280	Gm7107
0.617915	5.1246	3.88356	0.00339072	0.197645	-1.70526	ENSMUSG00000049686	Orai1
-0.850069	3.43043	-3.8809	0.00340492	0.197862	-1.58068	ENSMUSG00000026727	Rsu1
0.596098	6.91446	3.87676	0.00342716	0.197862	-1.74949	ENSMUSG00000032353	Tmed3
-0.637426	5.58982	-3.87669	0.00342754	0.197862	-1.72283	ENSMUSG00000017485	Top2b
0.592513	6.64557	3.87249	0.00345023	0.197862	-1.75501	ENSMUSG00000062963	Ufc1
0.644879	10.135	3.86959	0.003466	0.197862	-1.75091	ENSMUSG00000061983	Rps12
0.606062	7.4773	3.86852	0.00347185	0.197862	-1.76233	ENSMUSG00000067038	Rps12-ps3
0.60452	7.44201	3.86774	0.00347611	0.197862	-1.76361	ENSMUSG00000109509	Rps12-ps4
-0.826187	4.30926	-3.8634	0.00349993	0.197862	-1.67316	ENSMUSG00000033502	Cdc14a
-0.699057	5.84194	-3.86293	0.0035025	0.197862	-1.75101	ENSMUSG00000031309	Rps6ka3
-1.00533	2.07685	-3.86175	0.00350902	0.197862	-1.53205	ENSMUSG00000082052	Ywhaq-ps2
0.837506	8.53913	3.85845	0.00352728	0.197862	-1.77528	ENSMUSG00000027876	Reg4
0.604415	7.47299	3.8576	0.00353201	0.197862	-1.77952	ENSMUSG00000078087	Rps12l1
1.95707	0.414541	3.85251	0.0035604	0.197862	-1.55394	ENSMUSG00000043165	Lor
0.675423	9.08493	3.85173	0.00356478	0.197862	-1.78389	ENSMUSG00000117405	Rpl19-ps7
0.785393	3.40663	3.85145	0.00356634	0.197862	-1.64907	ENSMUSG00000028884	Rpa2
0.652475	6.01838	3.851	0.00356888	0.197862	-1.78068	ENSMUSG00000063328	Gm9396
0.748511	4.69579	3.85035	0.00357254	0.197862	-1.73934	ENSMUSG00000061111	Mcrip1
-0.696255	5.22287	-3.84602	0.00359701	0.197916	-1.75662	ENSMUSG00000038172	Ttc39b
-0.618654	5.29955	-3.84476	0.00360415	0.197916	-1.76275	ENSMUSG00000042699	Dhx9
-0.85611	3.027	-3.84245	0.0036173	0.197916	-1.60938	ENSMUSG00000033355	Rtp4
-1.04703	6.20018	-3.83234	0.00367544	0.197916	-1.80431	ENSMUSG00000047501	Cldn4
1.33955	0.149872	3.83229	0.00367569	0.197916	-1.59581	ENSMUSG00000026601	Axdnd1
-0.812877	4.21094	-3.82689	0.00370713	0.197916	-1.72302	ENSMUSG00000028383	Hsdl2
0.652363	5.2349	3.82524	0.0037168	0.197916	-1.80052	ENSMUSG00000003423	Pih1d1
-0.629263	7.13314	-3.82373	0.00372567	0.197916	-1.83226	ENSMUSG00000023959	Clic5
-0.621816	4.96298	-3.82313	0.00372923	0.197916	-1.78127	ENSMUSG00000037965	Zc3h7a
0.683137	9.04334	3.82107	0.00374139	0.197916	-1.83239	ENSMUSG00000099471	Gm8451
0.656087	4.11285	3.81994	0.00374802	0.197916	-1.75033	ENSMUSG00000003604	Aven
0.639474	7.63973	3.81994	0.00374807	0.197916	-1.83857	ENSMUSG00000110841	Gpx4-ps2
-1.3049	3.78152	-3.8189	0.0037542	0.197916	-1.69044	ENSMUSG00000073639	Rab18
0.655778	4.62975	3.81465	0.0037795	0.197916	-1.79143	ENSMUSG00000024292	Cyp4f14
0.813441	4.61881	3.81064	0.0038035	0.197916	-1.79764	ENSMUSG00000028066	Pmf1
-0.646967	4.58244	-3.81043	0.00380475	0.197916	-1.77812	ENSMUSG00000032350	Gclc
0.713855	5.7363	3.80829	0.00381764	0.197916	-1.84182	ENSMUSG00000037772	Mrpl23
0.910218	3.23307	3.80829	0.00381768	0.197916	-1.70244	ENSMUSG00000083793	Gm14274
-0.598934	5.53462	-3.80627	0.0038299	0.197916	-1.83195	ENSMUSG00000114547	Gm3226
2.54548	-3.0143	3.80555	0.00383421	0.197916	-2.23255	ENSMUSG00000113592	Gm7093
-0.720314	4.00246	-3.8037	0.00384545	0.197916	-1.74567	ENSMUSG00000038250	Usp38
0.614177	9.21938	3.79908	0.00387365	0.197916	-1.8664	ENSMUSG00000047676	Rpsa-ps10
-0.632823	4.70668	-3.79845	0.00387752	0.197916	-1.805	ENSMUSG00000041763	Tpp2
-1.14407	3.07083	-3.79682	0.00388755	0.197916	-1.67475	ENSMUSG00000063902	Gm7964
0.662615	4.04865	3.79607	0.00389213	0.197916	-1.78278	ENSMUSG00000021932	Rnaseh2b
0.587686	7.74642	3.7945	0.00390181	0.197916	-1.87855	ENSMUSG00000081715	Rps11-ps3
-0.682805	4.16261	-3.79213	0.00391646	0.197916	-1.7764	ENSMUSG00000086429	Gt(ROSA)26Sor
-1.01975	2.70962	-3.78787	0.00394301	0.197916	-1.6676	ENSMUSG00000023892	Zfp51
-0.732678	4.52223	-3.78598	0.00395481	0.197916	-1.81029	ENSMUSG00000020300	Cpeb4
-0.847689	2.87751	-3.78101	0.00398603	0.197916	-1.69161	ENSMUSG00000005505	Kbtbd4
-2.58109	-0.645699	-3.78088	0.00398686	0.197916	-1.89661	ENSMUSG00000030278	Cidec
1.00034	1.97186	3.78059	0.00398869	0.197916	-1.6601	ENSMUSG00000081559	Gm12411
-0.731749	4.12291	-3.77946	0.00399587	0.197916	-1.79198	ENSMUSG00000028060	Khdc4
-0.781072	3.88747	-3.77871	0.00400059	0.197916	-1.77395	ENSMUSG00000052565	H1f3
0.615119	5.3356	3.77794	0.00400546	0.197916	-1.87809	ENSMUSG00000051339	2900026A02Rik
0.654817	5.68438	3.77764	0.00400739	0.197916	-1.88868	ENSMUSG00000045725	Prr15
0.970854	3.18912	3.77708	0.00401093	0.197916	-1.747	ENSMUSG00000042784	Muc1
0.586932	6.81309	3.77708	0.00401097	0.197916	-1.90648	ENSMUSG00000081473	Gm4853
-0.679912	4.2691	-3.77579	0.00401913	0.197916	-1.80968	ENSMUSG00000040570	Rundc3b
0.691595	5.93496	3.77407	0.00403008	0.197916	-1.90037	ENSMUSG00000058833	Rex1bd
-0.654026	5.5398	-3.76902	0.00406252	0.197916	-1.89027	ENSMUSG00000059811	Atl2
0.586366	10.4049	3.76572	0.00408381	0.197916	-1.91325	ENSMUSG00000006333	Rps9
-0.740588	3.99908	-3.76435	0.00409272	0.197916	-1.8058	ENSMUSG00000078942	Naip6
0.642194	5.61692	3.76382	0.00409617	0.197916	-1.90873	ENSMUSG00000059518	Znhit1
0.754867	7.52841	3.76168	0.00411007	0.197916	-1.93089	ENSMUSG00000021606	Ndufs6
-1.48715	0.0676126	-3.76136	0.00411217	0.197916	-1.74304	ENSMUSG00000115637	Gm30970
-1.27239	1.07469	-3.75978	0.00412246	0.197916	-1.67271	ENSMUSG00000062743	Zfp677
0.734151	4.57334	3.75925	0.00412591	0.197916	-1.87546	ENSMUSG00000068264	Ap5s1
0.691457	9.69561	3.75815	0.00413314	0.197916	-1.9289	ENSMUSG00000081094	Rpl19-ps11
0.676877	7.26119	3.75811	0.00413341	0.197916	-1.93696	ENSMUSG00000023089	Ndufa5
0.611464	9.05993	3.75619	0.004146	0.197916	-1.93495	ENSMUSG00000030587	2200002D01Rik
-0.776525	4.31872	-3.75602	0.00414715	0.197916	-1.84174	ENSMUSG00000022744	Cldnd1
0.623339	4.50251	3.75569	0.0041493	0.197916	-1.87655	ENSMUSG00000083049	Gm14822
-0.636214	5.28409	-3.75511	0.00415311	0.197916	-1.9028	ENSMUSG00000015961	Adss
-0.648359	4.96436	-3.75401	0.00416038	0.197916	-1.88931	ENSMUSG00000036817	Sun1
-0.624276	4.88638	-3.74549	0.00421705	0.199293	-1.89887	ENSMUSG00000041130	Zfp598
-0.836436	7.16647	-3.74528	0.00421846	0.199293	-1.95598	ENSMUSG00000037458	Azin1
0.584471	7.89193	3.73948	0.00425749	0.199293	-1.96541	ENSMUSG00000104623	Gm6394
1.43446	1.11092	3.73661	0.00427698	0.199293	-1.70052	ENSMUSG00000059854	Hydin
-1.7755	-0.596207	-3.73586	0.00428211	0.199293	-1.8839	ENSMUSG00000034855	Cxcl10
-0.659392	6.7	-3.73351	0.00429813	0.199293	-1.97178	ENSMUSG00000031591	Asah1
0.59944	8.75198	3.73068	0.00431746	0.199293	-1.97668	ENSMUSG00000081926	Gm15536
0.750133	9.55797	3.73057	0.00431824	0.199293	-1.97324	ENSMUSG00000057863	Rpl36
-0.66354	4.73092	-3.73049	0.0043188	0.199293	-1.91237	ENSMUSG00000017132	Cyth1
2.56609	-3.37553	3.73045	0.00431907	0.199293	-2.37009	ENSMUSG00000043472	Lce3d
-0.7855	5.51013	-3.72615	0.00434873	0.199293	-1.95547	ENSMUSG00000067106	Gm5529
0.753013	3.30152	3.72502	0.00435651	0.199293	-1.83464	ENSMUSG00000022148	Fyb
1.03321	1.50112	3.7214	0.00438171	0.199293	-1.72868	ENSMUSG00000081642	Gm13532
-1.2071	1.89993	-3.72132	0.00438223	0.199293	-1.72782	ENSMUSG00000020937	Plcd3
-0.687251	4.18639	-3.71974	0.00439326	0.199293	-1.89072	ENSMUSG00000020115	Tbk1
-1.05295	4.71916	-3.71669	0.00441465	0.199293	-1.9242	ENSMUSG00000019850	Tnfaip3
-0.595349	5.71099	-3.7162	0.00441807	0.199293	-1.97972	ENSMUSG00000058587	Tmod3
0.623872	4.4549	3.71339	0.00443791	0.199293	-1.9401	ENSMUSG00000030814	Bcl7c
-0.853596	6.03951	-3.71298	0.00444082	0.199293	-1.99115	ENSMUSG00000000001	Gnai3
0.839728	3.67766	3.71214	0.00444678	0.199293	-1.88591	ENSMUSG00000018427	Ypel2
-0.664968	5.12287	-3.71084	0.00445599	0.199293	-1.96515	ENSMUSG00000042410	Agps
0.592442	7.68812	3.70951	0.00446542	0.199293	-2.0135	ENSMUSG00000053173	Rpl18-ps2
0.613411	8.7187	3.70814	0.00447518	0.199293	-2.01262	ENSMUSG00000067575	Rpl35a-ps3
0.617156	8.31702	3.70514	0.00449662	0.199293	-2.0188	ENSMUSG00000081740	Gm14279
0.58574	5.98045	3.70494	0.00449805	0.199293	-2.01073	ENSMUSG00000082099	Gm12013
0.625231	5.39092	3.7042	0.00450333	0.199293	-1.99648	ENSMUSG00000003438	Timm50
0.612263	8.7152	3.69984	0.00453474	0.199293	-2.02583	ENSMUSG00000083424	Rpl35a-ps4
0.723126	6.71504	3.69774	0.00454998	0.199293	-2.03186	ENSMUSG00000115783	Bc1
0.616406	4.47778	3.69738	0.00455258	0.199293	-1.96673	ENSMUSG00000024743	Syt7
-0.648269	6.36729	-3.69594	0.00456303	0.199293	-2.02665	ENSMUSG00000030754	Copb1
0.917795	9.87775	3.6958	0.00456403	0.199293	-2.0267	ENSMUSG00000047730	Fcgbp
-0.739618	4.0816	-3.69568	0.00456495	0.199293	-1.91898	ENSMUSG00000038773	Kdm3b
0.612669	9.52977	3.69521	0.00456835	0.199293	-2.02969	ENSMUSG00000025362	Rps26
-1.2727	1.33835	-3.69313	0.0045835	0.199293	-1.76088	ENSMUSG00000112027	Gm9045
-1.2727	1.33835	-3.69313	0.0045835	0.199293	-1.76088	ENSMUSG00000112919	Gm9049
0.682248	3.74902	3.69178	0.00459339	0.199293	-1.9221	ENSMUSG00000039278	Pcsk1n
-0.578307	5.38448	-3.69093	0.00459964	0.199293	-2.00896	ENSMUSG00000022125	Cln5
0.844345	7.22729	3.69085	0.00460024	0.199293	-2.04374	ENSMUSG00000106736	Gm42573
0.661665	4.88771	3.69056	0.00460237	0.199293	-1.99952	ENSMUSG00000022521	Crebbp
-0.788888	4.43042	-3.68933	0.00461141	0.199293	-1.9538	ENSMUSG00000060090	Rp2
0.555924	6.82204	3.68314	0.00465713	0.200809	-2.05575	ENSMUSG00000062312	Erbb2
0.610092	8.68536	3.67383	0.00472691	0.202557	-2.06737	ENSMUSG00000094664	Rpl35a-ps6
0.647138	4.36719	3.67258	0.00473631	0.202557	-1.99884	ENSMUSG00000038872	Zfhx3
-0.916506	3.33831	-3.66924	0.00476165	0.202557	-1.89441	ENSMUSG00000061062	Hdac1-ps
-1.08681	4.94763	-3.66866	0.00476605	0.202557	-2.01391	ENSMUSG00000029378	Areg
0.599543	5.84827	3.66824	0.00476926	0.202557	-2.06613	ENSMUSG00000003380	Rabac1
0.548298	7.0049	3.66156	0.00482049	0.202557	-2.09064	ENSMUSG00000038745	Nlrp6
-1.21645	2.92204	-3.66114	0.00482366	0.202557	-1.86726	ENSMUSG00000111686	Rab7-ps1
0.880547	4.51099	3.65995	0.00483288	0.202557	-2.0287	ENSMUSG00000027364	Usp50
-0.990266	2.60316	-3.65851	0.00484401	0.202557	-1.85479	ENSMUSG00000028300	C9orf72
0.648556	9.42102	3.65637	0.00486063	0.202557	-2.09203	ENSMUSG00000078193	Gm2000
-0.575567	8.46378	-3.65536	0.00486849	0.202557	-2.09817	ENSMUSG00000006932	Ctnnb1
-0.604974	5.77797	-3.65491	0.004872	0.202557	-2.07892	ENSMUSG00000029640	Usp12
-0.573765	5.6985	-3.65479	0.00487294	0.202557	-2.07707	ENSMUSG00000029186	Pi4k2b
-6.38672	-2.78623	-3.65416	0.00487784	0.202557	-2.52576	ENSMUSG00000022878	Adipoq
-1.01499	2.43022	-3.65311	0.00488605	0.202557	-1.85197	ENSMUSG00000012640	Zfp715
0.553504	9.53848	3.6518	0.00489625	0.202557	-2.09884	ENSMUSG00000062382	Ftl1-ps1
-1.66854	6.34393	-3.65034	0.00490774	0.202557	-2.08909	ENSMUSG00000064356	mt-Atp8
0.588656	6.04445	3.64945	0.00491476	0.202557	-2.10041	ENSMUSG00000008140	Emc10
-0.622635	4.81411	-3.64879	0.00491991	0.202557	-2.04729	ENSMUSG00000025366	Esyt1
-1.62006	0.542366	-3.64685	0.0049352	0.202557	-1.85097	ENSMUSG00000090535	Gm8540
0.642758	6.04937	3.64574	0.00494397	0.202557	-2.10652	ENSMUSG00000034932	Mrpl54
-0.697969	9.34528	-3.64409	0.0049571	0.202557	-2.11292	ENSMUSG00000001225	Slc26a3
-2.53916	-1.4592	-3.64407	0.00495718	0.202557	-2.21151	ENSMUSG00000101309	Gm29397
-1.31891	0.453812	-3.6435	0.00496177	0.202557	-1.85456	ENSMUSG00000086926	Gm6226
-0.601917	6.53495	-3.64082	0.00498308	0.202557	-2.11755	ENSMUSG00000015766	Eps8
1.00285	1.74848	3.64057	0.00498507	0.202557	-1.85542	ENSMUSG00000105144	Rpl21-ps11
-0.74122	3.83855	-3.64025	0.00498765	0.202557	-1.98591	ENSMUSG00000024777	Ppp2r5b
-0.598464	6.48434	-3.63896	0.00499797	0.202557	-2.1198	ENSMUSG00000021638	Ocln
-0.772337	3.16295	-3.63638	0.00501861	0.202958	-1.93398	ENSMUSG00000022346	Myc
-0.634904	4.4925	-3.63346	0.00504212	0.20313	-2.04994	ENSMUSG00000007655	Cav1
0.593591	6.8246	3.63318	0.00504438	0.20313	-2.13547	ENSMUSG00000028843	Sh3bgrl3
0.65752	4.13202	3.63053	0.00506586	0.203561	-2.04831	ENSMUSG00000042293	Gm5617
0.594	7.58537	3.62895	0.00507871	0.203645	-2.14219	ENSMUSG00000062279	Gm10237
-0.5704	5.51604	-3.62685	0.00509586	0.203891	-2.11566	ENSMUSG00000029787	Avl9
1.97755	1.13578	3.62555	0.00510644	0.203891	-1.85888	ENSMUSG00000073125	Xlr3b
0.587173	5.41411	3.62005	0.00515171	0.205264	-2.13087	ENSMUSG00000033713	Foxn3
0.586851	7.01281	3.61728	0.00517466	0.205744	-2.16138	ENSMUSG00000019054	Fis1
-0.66224	5.03596	-3.61269	0.00521285	0.206368	-2.11624	ENSMUSG00000028098	Rnf115
-1.27491	1.29707	-3.61154	0.00522248	0.206368	-1.87504	ENSMUSG00000071035	Gm5499
-0.595924	6.05456	-3.61103	0.00522678	0.206368	-2.15597	ENSMUSG00000022533	Atp13a3
0.590918	5.26563	3.60991	0.00523616	0.206368	-2.14222	ENSMUSG00000023967	Mrps18a
-0.704208	5.16721	-3.60484	0.00527891	0.206368	-2.13463	ENSMUSG00000039220	Ppp1r10
0.609532	7.40695	3.60431	0.00528347	0.206368	-2.18194	ENSMUSG00000020440	Arf5
-0.80598	3.65195	-3.60393	0.00528662	0.206368	-2.02496	ENSMUSG00000053870	Fpgt
-0.721571	3.84239	-3.60348	0.00529049	0.206368	-2.04407	ENSMUSG00000110386	Gm42031
0.651284	4.94534	3.60306	0.00529406	0.206368	-2.14095	ENSMUSG00000020399	Havcr2
-0.880132	3.00151	-3.60241	0.0052996	0.206368	-1.97026	ENSMUSG00000022911	Arl13b
0.697251	3.56011	3.5992	0.00532695	0.207006	-2.0511	ENSMUSG00000115431	Gm3219
-0.707348	4.54797	-3.59635	0.0053514	0.207232	-2.11074	ENSMUSG00000021385	Ippk
-1.53874	0.0767189	-3.59596	0.00535471	0.207232	-1.95058	ENSMUSG00000117252	Gm9514
0.570451	6.08604	3.5944	0.00536814	0.207326	-2.18915	ENSMUSG00000067058	Rps15a-ps5
-0.6683	5.93225	-3.59257	0.005384	0.207515	-2.18192	ENSMUSG00000028967	Errfi1
-0.896016	4.26553	-3.58895	0.00541538	0.208299	-2.09647	ENSMUSG00000042622	Maff
-1.19113	1.48983	-3.58559	0.0054447	0.209001	-1.9136	ENSMUSG00000083798	Gm14584
0.56669	7.44997	3.57977	0.00549592	0.209908	-2.22122	ENSMUSG00000091449	Gm10269
0.77909	3.8809	3.57912	0.00550167	0.209908	-2.11043	ENSMUSG00000094344	Gm11942
-0.589179	5.1005	-3.57117	0.00557247	0.211363	-2.18686	ENSMUSG00000037242	Clic4
-0.740355	3.22753	-3.57107	0.00557339	0.211363	-2.04068	ENSMUSG00000090877	Hspa1b
0.566337	7.1968	3.56868	0.00559479	0.211388	-2.2393	ENSMUSG00000063838	Cdc42ep5
0.586314	9.81071	3.56478	0.00563002	0.211388	-2.23661	ENSMUSG00000046330	Rpl37a
0.586752	6.31458	3.5647	0.00563075	0.211388	-2.24063	ENSMUSG00000083337	Gm11539
0.664253	5.97062	3.5646	0.00563169	0.211388	-2.23466	ENSMUSG00000024194	Cuta
0.59559	8.52328	3.56414	0.00563582	0.211388	-2.24339	ENSMUSG00000113061	Rps18-ps5
-0.969205	5.38956	-3.56355	0.00564119	0.211388	-2.20653	ENSMUSG00000116811	Gm16385
0.641654	5.65161	3.56196	0.00565571	0.211512	-2.23088	ENSMUSG00000021127	Zfp36l1
0.58776	8.70307	3.55857	0.00568665	0.21176	-2.25166	ENSMUSG00000080848	Gm9385
0.712201	8.38213	3.55778	0.00569382	0.21176	-2.254	ENSMUSG00000082901	Rps8-ps5
0.573389	4.94164	3.55647	0.00570592	0.21176	-2.21473	ENSMUSG00000106095	2010110G14Rik
-0.624088	5.48197	-3.55525	0.00571709	0.21176	-2.2281	ENSMUSG00000030452	Nipa2
0.582826	9.47037	3.55507	0.00571876	0.21176	-2.25389	ENSMUSG00000060636	Rpl35a
0.5865	9.5904	3.55304	0.00573748	0.21176	-2.25656	ENSMUSG00000090862	Rps13
0.68677	10.1446	3.55207	0.00574645	0.21176	-2.25506	ENSMUSG00000084416	Rpl10a-ps1
1.2909	0.491043	3.55144	0.00575231	0.21176	-1.9603	ENSMUSG00000042401	Crtac1
0.746254	4.81591	3.55026	0.00576326	0.21176	-2.21927	ENSMUSG00000076431	Sox4
0.617707	9.78424	3.54439	0.00581805	0.212529	-2.26943	ENSMUSG00000062997	Rpl35
-2.12041	-1.46949	-3.54419	0.0058199	0.212529	-2.27932	ENSMUSG00000046323	Dppa3
-0.657641	4.82624	-3.54282	0.00583275	0.212529	-2.2154	ENSMUSG00000025437	Usp33
-0.65645	5.33229	-3.5415	0.00584525	0.212529	-2.24382	ENSMUSG00000040339	Eeig2
0.616236	5.02552	3.54113	0.0058487	0.212529	-2.24303	ENSMUSG00000095098	Ccdc85b
-0.657785	6.58875	-3.54059	0.00585382	0.212529	-2.27844	ENSMUSG00000026342	Slc35f5
-0.768316	3.99174	-3.53962	0.00586296	0.212529	-2.1558	ENSMUSG00000027580	Helz2
-0.591793	5.39913	-3.5374	0.00588397	0.212804	-2.25386	ENSMUSG00000024789	Jak2
-0.762498	4.5437	-3.5361	0.00589635	0.212804	-2.20444	ENSMUSG00000017144	Rnd3
0.592266	6.31665	3.53433	0.00591321	0.212804	-2.28941	ENSMUSG00000024969	Mark2
0.713161	4.94441	3.53408	0.00591561	0.212804	-2.25114	ENSMUSG00000035215	Lsm7
0.780226	4.76609	3.5327	0.00592873	0.212871	-2.24497	ENSMUSG00000089876	Tmem102
0.581843	6.52184	3.53029	0.00595189	0.212988	-2.29839	ENSMUSG00000019578	Ubxn6
1.24388	0.607463	3.52904	0.00596387	0.212988	-1.99057	ENSMUSG00000045877	4933415A04Rik
0.559999	6.65032	3.52873	0.00596684	0.212988	-2.30199	ENSMUSG00000069682	Gm10275
-2.944	-3.72016	-3.5265	0.00598838	0.212988	-2.7185	ENSMUSG00000083777	Gm13361
-0.65405	5.72275	-3.52293	0.00602301	0.213269	-2.28771	ENSMUSG00000022808	Snx4
0.550141	10.7596	3.52164	0.00603553	0.213269	-2.30027	ENSMUSG00000084174	Sycn
0.754015	2.96326	3.52129	0.00603899	0.213269	-2.12068	ENSMUSG00000090460	Gm17511
-0.629181	7.10637	-3.52103	0.00604145	0.213269	-2.31468	ENSMUSG00000030494	Rhpn2
0.60694	7.29264	3.51575	0.00609326	0.214317	-2.32427	ENSMUSG00000024038	Ndufv3
0.530609	6.39429	3.51569	0.00609384	0.214317	-2.32041	ENSMUSG00000026269	Rnpepl1
-1.21263	1.10186	-3.51206	0.00612966	0.214934	-2.01426	ENSMUSG00000030031	Kbtbd8
-0.690952	3.52928	-3.51055	0.00614461	0.214934	-2.16286	ENSMUSG00000027641	Rbl1
0.656649	4.80806	3.50975	0.00615254	0.214934	-2.2833	ENSMUSG00000042357	Gjb5
0.943669	1.62733	3.50932	0.00615691	0.214934	-2.0427	ENSMUSG00000080996	Gm4986
-1.01591	2.96051	-3.5072	0.00617798	0.215237	-2.10934	ENSMUSG00000110768	Gm18541
0.530634	6.66161	3.50602	0.00618974	0.215237	-2.33862	ENSMUSG00000057060	Slc35f3
0.533004	6.91559	3.50441	0.00620586	0.215237	-2.3424	ENSMUSG00000018166	Erbb3
0.901044	2.88838	3.50388	0.00621118	0.215237	-2.14209	ENSMUSG00000110630	K230015D01Rik
0.5925	7.86402	3.50098	0.00624044	0.215617	-2.34691	ENSMUSG00000061848	Gm5805
-0.610756	4.88163	-3.49988	0.00625151	0.215617	-2.2883	ENSMUSG00000027883	Gpsm2
1.04679	1.17787	3.4994	0.00625639	0.215617	-2.04008	ENSMUSG00000060962	Dmkn
-1.1453	4.23593	-3.49675	0.00628323	0.216148	-2.23254	ENSMUSG00000073420	Btnl5-ps
-1.2203	1.06363	-3.49513	0.00629969	0.21632	-2.03793	ENSMUSG00000112495	Gm9048
0.777461	5.37916	3.49361	0.00631523	0.216388	-2.33266	ENSMUSG00000108813	Rpl19-ps9
1.02872	1.96327	3.49179	0.00633388	0.216388	-2.08852	ENSMUSG00000073705	Cenps
-0.870323	4.38154	-3.49113	0.00634058	0.216388	-2.26079	ENSMUSG00000100033	Gm8337
-0.927445	1.98956	-3.48786	0.00637431	0.216388	-2.0748	ENSMUSG00000016128	Stard13
-0.57406	6.37789	-3.48719	0.00638121	0.216388	-2.36152	ENSMUSG00000032382	Snx1
-0.596161	4.45757	-3.48663	0.00638696	0.216388	-2.28089	ENSMUSG00000031788	Kifc3
-0.577666	4.67532	-3.48605	0.00639294	0.216388	-2.29781	ENSMUSG00000039756	Dnttip2
-1.19874	3.42689	-3.48601	0.00639333	0.216388	-2.1772	ENSMUSG00000092618	Btnl6
0.533216	7.69975	3.48286	0.00642603	0.216713	-2.37651	ENSMUSG00000022582	Ly6g
-0.62208	4.99012	-3.482	0.00643502	0.216713	-2.32302	ENSMUSG00000032028	Nxpe2
1.21749	0.117942	3.48178	0.00643735	0.216713	-2.06324	ENSMUSG00000035295	Wdr38
0.653472	6.51096	3.47999	0.00645596	0.216953	-2.37922	ENSMUSG00000017721	Pigt
-0.598009	7.83482	-3.47794	0.0064775	0.216981	-2.38448	ENSMUSG00000029260	Ugt2b34
-0.855526	2.35489	-3.47772	0.00647978	0.216981	-2.1126	ENSMUSG00000042105	Inpp5f
0.553727	7.99209	3.47415	0.00651733	0.217383	-2.38983	ENSMUSG00000084168	Atp5l2-ps
0.580165	5.2675	3.47404	0.0065185	0.217383	-2.35968	ENSMUSG00000071657	Bscl2
0.567009	5.02477	3.47233	0.0065366	0.217383	-2.35297	ENSMUSG00000082423	Gm15148
-0.686292	4.90494	-3.4719	0.00654116	0.217383	-2.33275	ENSMUSG00000096780	Tmem181b-ps
0.604982	10.2022	3.47113	0.00654935	0.217383	-2.38492	ENSMUSG00000025794	Rpl14
-0.850785	2.40091	-3.46923	0.00656951	0.21767	-2.12868	ENSMUSG00000081121	Gm12791
-0.975634	2.73223	-3.46717	0.00659143	0.217729	-2.15357	ENSMUSG00000055452	Gm7353
1.1429	1.98561	3.46517	0.00661287	0.217729	-2.13078	ENSMUSG00000053522	Lgals7
0.543192	5.48456	3.46397	0.00662568	0.217729	-2.38284	ENSMUSG00000049721	Gal3st1
-0.939393	2.34258	-3.46347	0.00663115	0.217729	-2.13163	ENSMUSG00000030966	Trim21
-0.752474	3.20584	-3.46275	0.0066388	0.217729	-2.206	ENSMUSG00000034640	Tiparp
0.569909	8.13413	3.4626	0.00664048	0.217729	-2.40805	ENSMUSG00000050732	Vamp8
0.560081	6.70517	3.46137	0.00665369	0.217784	-2.41085	ENSMUSG00000031813	Mvb12a
0.776807	7.79075	3.46022	0.00666613	0.217814	-2.41269	ENSMUSG00000061242	Gm9104
-0.562199	6.20107	-3.45826	0.00668731	0.218129	-2.40465	ENSMUSG00000037400	Atp11b
0.543638	10.4519	3.45585	0.00671356	0.218607	-2.4081	ENSMUSG00000012848	Rps5
-0.792622	5.77256	-3.45299	0.00674476	0.218771	-2.40017	ENSMUSG00000067161	Gm5560
0.59147	7.74312	3.45277	0.00674719	0.218771	-2.42492	ENSMUSG00000105879	Gm6204
0.540693	7.1462	3.45187	0.00675702	0.218771	-2.42736	ENSMUSG00000022565	Plec
-0.697317	3.36512	-3.45115	0.00676491	0.218771	-2.24024	ENSMUSG00000020526	Znhit3
0.543047	5.86017	3.44486	0.00683431	0.220274	-2.42424	ENSMUSG00000028470	Hint2
-0.544867	5.8224	-3.44333	0.00685131	0.220274	-2.41953	ENSMUSG00000041225	Arhgap12
-2.09224	-1.50316	-3.44284	0.00685671	0.220274	-2.38832	ENSMUSG00000115323	Gm18762
-0.872752	9.04817	-3.44272	0.00685804	0.220274	-2.43756	ENSMUSG00000059195	Gm12715
0.816899	3.17704	3.44143	0.00687241	0.220361	-2.2649	ENSMUSG00000020405	Fabp6
-1.09281	1.40807	-3.4393	0.00689627	0.220751	-2.12192	ENSMUSG00000114579	Gm4130
-0.719161	3.83286	-3.43614	0.00693172	0.221104	-2.30614	ENSMUSG00000036291	Ap5m1
-0.556378	7.49493	-3.43558	0.00693799	0.221104	-2.45331	ENSMUSG00000046519	Golph3l
1.15194	0.557585	3.43519	0.00694243	0.221104	-2.12179	ENSMUSG00000051246	Msantd1
0.517905	8.75199	3.43321	0.0069648	0.221372	-2.45335	ENSMUSG00000003814	Calr
0.610261	5.71464	3.43237	0.0069743	0.221372	-2.44074	ENSMUSG00000026961	Lrrc26
-1.542	1.19996	-3.42855	0.00701766	0.22189	-2.13158	ENSMUSG00000096647	Tmem41b-ps
-2.71073	-2.67494	-3.4252	0.00705605	0.22189	-2.71946	ENSMUSG00000080791	Akirin1-ps
0.919948	3.13731	3.42421	0.0070674	0.22189	-2.28907	ENSMUSG00000024014	Pim1
0.523365	8.13313	3.42382	0.0070718	0.22189	-2.47069	ENSMUSG00000031029	Eif3f
0.518974	6.23195	3.42211	0.00709148	0.22189	-2.46881	ENSMUSG00000033735	Spr
0.712449	3.8966	3.42176	0.00709554	0.22189	-2.36008	ENSMUSG00000085881	Gm15912
0.703991	6.07176	3.42168	0.00709645	0.22189	-2.46675	ENSMUSG00000024208	Uqcc2
-0.534662	6.31401	-3.42167	0.00709659	0.22189	-2.46622	ENSMUSG00000040774	Cept1
0.568035	6.50567	3.42128	0.00710114	0.22189	-2.47394	ENSMUSG00000025499	Hras
0.618669	5.32421	3.42068	0.00710808	0.22189	-2.44761	ENSMUSG00000051007	Gatd1
0.585648	5.7998	3.4186	0.00713212	0.222245	-2.46519	ENSMUSG00000037499	Nenf
2.17152	-2.83408	3.41766	0.00714301	0.222245	-2.53186	ENSMUSG00000074577	Ripor3
1.72749	-0.856913	3.41576	0.00716516	0.222312	-2.20743	ENSMUSG00000064023	Klk8
-0.538744	5.50569	-3.41345	0.00719205	0.222312	-2.4575	ENSMUSG00000021171	Esyt2
0.723359	4.65494	3.41211	0.00720782	0.222312	-2.43164	ENSMUSG00000048249	Crebrf
0.581432	5.75707	3.4119	0.00721021	0.222312	-2.47483	ENSMUSG00000049960	Mrps16
-0.593717	4.39085	-3.41171	0.00721247	0.222312	-2.39518	ENSMUSG00000042272	Sestd1
-0.636311	3.86798	-3.41043	0.00722748	0.222312	-2.35212	ENSMUSG00000041361	Myzap
-1.78315	-0.333769	-3.40991	0.00723361	0.222312	-2.23165	ENSMUSG00000111027	Gm2981
-1.75834	-0.673791	-3.40702	0.00726771	0.222312	-2.27423	ENSMUSG00000109472	Gm18943
0.546331	5.47438	3.40574	0.00728279	0.222312	-2.47632	ENSMUSG00000026956	Uap1l1
-0.540952	6.68152	-3.40503	0.00729121	0.222312	-2.49881	ENSMUSG00000032096	Arcn1
0.608176	3.91423	3.40431	0.00729974	0.222312	-2.38832	ENSMUSG00000030287	Itpr2
-0.804255	2.66145	-3.40309	0.00731428	0.222312	-2.24969	ENSMUSG00000012296	Tjap1
-1.06447	2.68917	-3.403	0.0073154	0.222312	-2.24587	ENSMUSG00000078622	Ccdc47
-0.970216	5.28421	-3.40205	0.00732665	0.222312	-2.46034	ENSMUSG00000082016	Pgam1-ps2
2.37053	-3.47229	3.40079	0.00734178	0.222312	-2.67152	ENSMUSG00000085876	Gm12409
-1.43993	1.49649	-3.3994	0.00735842	0.222312	-2.179	ENSMUSG00000082382	Gm14970
-0.743275	4.66138	-3.39936	0.0073588	0.222312	-2.43138	ENSMUSG00000031446	Cul4a
-1.05018	1.44551	-3.39928	0.00735981	0.222312	-2.18101	ENSMUSG00000041153	Osgin2
-1.23436	0.78116	-3.39853	0.00736882	0.222312	-2.17344	ENSMUSG00000063286	Gvin-ps7
-0.934713	5.99596	-3.39739	0.00738252	0.222371	-2.49465	ENSMUSG00000074978	Actg-ps1
-1.06015	1.50109	-3.39557	0.00740437	0.222673	-2.18803	ENSMUSG00000100481	Gm7114
-0.54799	6.15145	-3.39281	0.00743775	0.223322	-2.5093	ENSMUSG00000067017	Capza1-ps1
0.535492	5.04643	3.39	0.00747184	0.223574	-2.48611	ENSMUSG00000020778	Ten1
-0.859485	3.35613	-3.3887	0.00748763	0.223574	-2.33237	ENSMUSG00000027694	Gm8325
0.59229	4.42234	3.38864	0.00748844	0.223574	-2.45385	ENSMUSG00000031785	Adgrg1
-0.668543	3.7327	-3.38822	0.00749352	0.223574	-2.37413	ENSMUSG00000029217	Tec
-1.2748	1.90948	-3.38566	0.00752486	0.223998	-2.21741	ENSMUSG00000015647	Lama5
0.638732	6.44877	3.38512	0.00753144	0.223998	-2.53179	ENSMUSG00000084384	Gm12251
-0.576634	4.65478	-3.38393	0.00754606	0.22408	-2.45969	ENSMUSG00000005371	Fbxo11
-0.646549	3.99492	-3.38055	0.0075877	0.224963	-2.41045	ENSMUSG00000047036	Zfp445
0.679328	3.18906	3.37914	0.00760526	0.22513	-2.3625	ENSMUSG00000002409	Dyrk1b
-1.04517	2.49343	-3.37571	0.0076479	0.226038	-2.27285	ENSMUSG00000083283	Gm15361
-0.542091	5.1695	-3.37288	0.00768316	0.226042	-2.50864	ENSMUSG00000032422	Snx14
-0.597133	5.95432	-3.37283	0.00768379	0.226042	-2.53639	ENSMUSG00000052298	Cdc42se2
-1.74159	-0.389227	-3.37151	0.00770033	0.226042	-2.28285	ENSMUSG00000116815	Gm49760
-1.04712	1.93859	-3.37024	0.0077164	0.226042	-2.24481	ENSMUSG00000084348	Gm14608
-0.602878	6.73907	-3.3698	0.00772187	0.226042	-2.55613	ENSMUSG00000032369	Plscr1
2.34768	-3.11507	3.36906	0.00773121	0.226042	-2.63949	ENSMUSG00000046354	Defb14
-1.0835	1.98989	-3.36901	0.00773182	0.226042	-2.24888	ENSMUSG00000081519	Gm13331
-0.752906	4.8659	-3.36618	0.00776759	0.226076	-2.49832	ENSMUSG00000003382	Etv3
-0.71332	4.75602	-3.36582	0.00777219	0.226076	-2.49257	ENSMUSG00000095403	Gm21092
-1.12466	1.28032	-3.36451	0.00778879	0.226076	-2.22601	ENSMUSG00000081111	Gm5913
0.727655	3.13937	3.36288	0.00780957	0.226076	-2.38386	ENSMUSG00000086938	4930481A15Rik
-0.587767	6.45877	-3.3626	0.00781303	0.226076	-2.564	ENSMUSG00000025982	Sf3b1
-0.652645	4.15602	-3.36259	0.0078132	0.226076	-2.45276	ENSMUSG00000050912	Tmem123
0.542127	4.83312	3.36067	0.00783769	0.226076	-2.52339	ENSMUSG00000022561	Gpaa1
-0.594423	5.50745	-3.35948	0.007853	0.226076	-2.54398	ENSMUSG00000071637	Cebpd
-0.541373	6.00181	-3.35912	0.00785764	0.226076	-2.56026	ENSMUSG00000029776	Hibadh
-1.37597	3.46504	-3.35909	0.00785792	0.226076	-2.37294	ENSMUSG00000021908	Ncoa4-ps
-0.775064	3.11991	-3.35857	0.00786465	0.226076	-2.35954	ENSMUSG00000033799	Tasor2
0.517375	9.4939	3.35733	0.00788049	0.226187	-2.57266	ENSMUSG00000024503	Spink1
-0.817835	5.12218	-3.35421	0.00792073	0.226238	-2.53159	ENSMUSG00000048949	Gm6206
-1.06141	1.58591	-3.35322	0.00793358	0.226238	-2.25282	ENSMUSG00000044795	Cyb5d1
0.589939	9.80191	3.35161	0.00795448	0.226238	-2.58025	ENSMUSG00000057036	Gm7536
-0.554231	7.02799	-3.35095	0.00796299	0.226238	-2.58923	ENSMUSG00000006169	Clint1
0.520511	7.49222	3.35062	0.00796729	0.226238	-2.59076	ENSMUSG00000040048	Ndufb10
-0.68307	3.53245	-3.35057	0.00796797	0.226238	-2.41426	ENSMUSG00000034573	Ptpn13
2.35558	-3.48092	3.34947	0.00798234	0.226238	-2.71781	ENSMUSG00000044387	2410080I02Rik
0.716643	8.64215	3.34899	0.00798859	0.226238	-2.58989	ENSMUSG00000044894	Uqcrq
0.524759	9.16798	3.34887	0.00799009	0.226238	-2.58794	ENSMUSG00000038717	Atp5l
-0.609373	6.5691	-3.34716	0.00801249	0.226533	-2.59061	ENSMUSG00000021709	Erbin
0.541604	6.65421	3.34393	0.00805483	0.227389	-2.6005	ENSMUSG00000068396	Rpl34-ps1
1.2015	-0.00455419	3.34211	0.00807878	0.227725	-2.25561	ENSMUSG00000083429	Gm15198
-0.714664	4.72312	-3.33937	0.0081151	0.228162	-2.53268	ENSMUSG00000096401	Gm21811
-0.784099	3.29437	-3.33912	0.00811843	0.228162	-2.40621	ENSMUSG00000038072	Galnt11
0.57283	8.06483	3.33745	0.00814049	0.228442	-2.6107	ENSMUSG00000046721	Rpl14-ps1
-0.668266	5.5367	-3.33527	0.00816957	0.228685	-2.58337	ENSMUSG00000021000	Mia2
-0.929655	3.59644	-3.33499	0.00817337	0.228685	-2.43785	ENSMUSG00000087298	Gm9392
-1.27032	0.976647	-3.33278	0.00820289	0.228895	-2.26538	ENSMUSG00000070420	Zscan25
0.543715	7.76888	3.33182	0.00821574	0.228895	-2.62062	ENSMUSG00000083483	Gm14044
-0.828236	2.56419	-3.33171	0.00821723	0.228895	-2.3505	ENSMUSG00000023882	Zfp54
-0.654304	4.12229	-3.33021	0.00823743	0.229119	-2.50155	ENSMUSG00000031585	Gtf2e2
0.633939	10.4098	3.32843	0.00826141	0.229179	-2.61418	ENSMUSG00000037805	Rpl10a
-0.729864	4.61957	-3.32825	0.00826384	0.229179	-2.54271	ENSMUSG00000025981	Coq10b
0.697252	4.14953	3.324	0.00832148	0.229857	-2.53739	ENSMUSG00000093803	Ppp2r3d
0.824037	2.54479	3.32273	0.00833872	0.229857	-2.39099	ENSMUSG00000030091	Nup210
-0.593154	5.39889	-3.32236	0.00834383	0.229857	-2.59967	ENSMUSG00000031732	Phlpp2
-0.577762	5.21185	-3.32059	0.00836803	0.229857	-2.59451	ENSMUSG00000026566	Mpzl1
-0.801038	4.96745	-3.3205	0.00836921	0.229857	-2.57715	ENSMUSG00000107950	Gm6375
-0.606708	4.63934	-3.32036	0.00837111	0.229857	-2.55989	ENSMUSG00000029868	Trpv6
0.896483	6.53206	3.31938	0.00838453	0.229857	-2.63898	ENSMUSG00000030717	Nupr1
0.659605	3.9774	3.3193	0.00838566	0.229857	-2.52992	ENSMUSG00000104960	Snhg8
0.525269	5.30184	3.31766	0.00840815	0.229883	-2.61273	ENSMUSG00000003531	Dgcr6
0.749477	5.51237	3.31736	0.00841231	0.229883	-2.6211	ENSMUSG00000038489	Polr2l
-0.770061	3.14068	-3.31658	0.00842313	0.229883	-2.42702	ENSMUSG00000083367	Gm8806
0.685656	3.11122	3.3143	0.00845452	0.230407	-2.457	ENSMUSG00000010601	Apol7a
2.32718	-2.69729	3.31077	0.0085035	0.231086	-2.60472	ENSMUSG00000044594	Serpinb3a
-0.642043	3.60924	-3.3107	0.00850446	0.231086	-2.48576	ENSMUSG00000049792	Bag5
-0.665308	3.53056	-3.30986	0.00851615	0.231086	-2.47883	ENSMUSG00000039234	Sec24d
-0.602024	5.26278	-3.30879	0.00853118	0.231162	-2.61559	ENSMUSG00000021796	Bmpr1a
-0.991314	3.74377	-3.30678	0.00855924	0.231397	-2.49459	ENSMUSG00000042473	Tbc1d8b
-1.14345	4.30003	-3.30315	0.00861024	0.231871	-2.54552	ENSMUSG00000091421	Gm4202
-1.17255	1.96694	-3.30304	0.00861186	0.231871	-2.34443	ENSMUSG00000091223	Gm8775
-1.01984	4.64635	-3.30255	0.00861874	0.231871	-2.57802	ENSMUSG00000079884	Tmed2b
0.63037	5.59627	3.30029	0.00865067	0.232275	-2.65094	ENSMUSG00000005732	Ranbp1
-1.10976	1.54102	-3.29975	0.00865836	0.232275	-2.32864	ENSMUSG00000082394	Gm4596
0.861913	4.62706	3.29842	0.00867721	0.232451	-2.61333	ENSMUSG00000052212	Cd177
1.17557	0.277389	3.29585	0.00871373	0.232762	-2.31605	ENSMUSG00000094053	Scgb2b7
-0.700942	3.04569	-3.29576	0.00871506	0.232762	-2.45245	ENSMUSG00000032192	Gnb5
0.559094	8.1277	3.29501	0.00872579	0.232762	-2.67943	ENSMUSG00000006057	Atp5g1
0.574208	9.5026	3.29188	0.00877063	0.233628	-2.67872	ENSMUSG00000005148	Klf5
0.533746	6.37451	3.29093	0.00878421	0.23366	-2.68354	ENSMUSG00000024181	Mrpl28
-1.05253	1.20951	-3.28518	0.00886743	0.235385	-2.33871	ENSMUSG00000038583	Pln
0.529564	7.74665	3.28473	0.008874	0.235385	-2.69716	ENSMUSG00000062461	Rpl27a-ps4
-0.583234	6.93211	-3.28365	0.00888969	0.235471	-2.69775	ENSMUSG00000004936	Map2k1
-1.54778	0.321374	-3.28274	0.00890296	0.235492	-2.3425	ENSMUSG00000110867	Gm7368
-0.950267	2.24788	-3.28094	0.00892918	0.235855	-2.40054	ENSMUSG00000089698	Gm2541
0.535657	6.16827	3.27928	0.00895364	0.236171	-2.6991	ENSMUSG00000067847	Romo1
-0.581778	5.03827	-3.27751	0.00897953	0.236455	-2.65515	ENSMUSG00000099997	Tubb4b-ps2
-0.653534	6.45044	-3.2758	0.00900485	0.236455	-2.70418	ENSMUSG00000028127	Abcd3
-0.711187	3.1171	-3.27439	0.00902567	0.236455	-2.49242	ENSMUSG00000056673	Kdm5d
0.523303	8.93043	3.27393	0.00903248	0.236455	-2.71065	ENSMUSG00000067719	Gm10221
-0.634999	5.59723	-3.27354	0.00903825	0.236455	-2.68585	ENSMUSG00000049076	Acap2
-0.669669	5.41791	-3.27338	0.0090406	0.236455	-2.67875	ENSMUSG00000024521	Pmaip1
0.552008	8.49969	3.27255	0.00905288	0.236455	-2.71466	ENSMUSG00000030122	Ptms
0.547876	8.32196	3.27177	0.00906455	0.236455	-2.71658	ENSMUSG00000075706	Gpx4
1.09855	1.83553	3.26992	0.00909213	0.236741	-2.41476	ENSMUSG00000039438	Ttc36
0.617638	7.53521	3.26935	0.00910062	0.236741	-2.72261	ENSMUSG00000071141	Rpl36a-ps3
0.74059	4.02307	3.25989	0.00924287	0.238609	-2.62993	ENSMUSG00000064317	Gm10146
-0.796554	2.42935	-3.25978	0.0092445	0.238609	-2.45032	ENSMUSG00000025050	Pcgf6
0.628525	5.0265	3.25918	0.00925361	0.238609	-2.69689	ENSMUSG00000116090	Rpl19-ps6
-0.690029	4.34082	-3.25906	0.00925557	0.238609	-2.63288	ENSMUSG00000085738	Gm12335
0.657521	4.12627	3.25896	0.00925706	0.238609	-2.63953	ENSMUSG00000000295	Hddc2
-1.30287	1.31922	-3.25894	0.00925736	0.238609	-2.37775	ENSMUSG00000086229	Gm4887
0.529945	5.95991	3.25871	0.00926085	0.238609	-2.72797	ENSMUSG00000008575	Nfib
0.578313	5.63775	3.25411	0.00933093	0.239769	-2.72688	ENSMUSG00000099706	Gm29536
0.643094	5.681	3.2539	0.00933416	0.239769	-2.72873	ENSMUSG00000001056	Nhp2
-0.951819	2.34316	-3.25292	0.00934921	0.239769	-2.45027	ENSMUSG00000080935	Got2-ps1
-1.0383	2.24035	-3.25223	0.00935985	0.239769	-2.44158	ENSMUSG00000038187	Btbd10
-0.56625	6.61147	-3.25161	0.00936935	0.239769	-2.74662	ENSMUSG00000018362	Kpna2
0.709812	9.09261	3.24954	0.00940131	0.24005	-2.7494	ENSMUSG00000003051	Elf3
-1.86964	0.882316	-3.24925	0.00940574	0.24005	-2.38083	ENSMUSG00000094683	Ap3m1-ps
0.650728	6.59902	3.24622	0.00945261	0.240774	-2.75876	ENSMUSG00000066068	Gm13611
-0.529046	5.1376	-3.24455	0.00947869	0.240774	-2.71455	ENSMUSG00000030655	Smg1
0.583401	10.3604	3.24387	0.00948919	0.240774	-2.75179	ENSMUSG00000017404	Rpl19
-0.897814	3.12189	-3.24234	0.00951308	0.240774	-2.53755	ENSMUSG00000111594	Gm3365
0.831805	4.62818	3.242	0.0095184	0.240774	-2.70435	ENSMUSG00000005087	Cd44
-1.18157	1.10067	-3.24078	0.00953746	0.240774	-2.39856	ENSMUSG00000026166	Ccl20
-0.607954	4.0029	-3.24076	0.00953783	0.240774	-2.63488	ENSMUSG00000036779	Tent4b
2.59666	-2.10394	3.24007	0.00954858	0.240774	-2.5715	ENSMUSG00000071858	Gm94
-0.68223	3.38811	-3.24005	0.00954887	0.240774	-2.57429	ENSMUSG00000023460	Rab12
0.512327	9.84366	3.23692	0.00959824	0.240856	-2.76626	ENSMUSG00000079641	Rpl39
0.61164	5.33782	3.23517	0.00962575	0.240856	-2.74799	ENSMUSG00000023104	Rfc2
0.6208	5.34505	3.23451	0.00963628	0.240856	-2.74936	ENSMUSG00000024902	Mrpl11
-0.986964	1.98036	-3.23436	0.00963865	0.240856	-2.45143	ENSMUSG00000047117	Ankdd1b
0.498774	6.25906	3.23408	0.00964314	0.240856	-2.77414	ENSMUSG00000115028	Gm9391
-0.727115	2.79805	-3.23367	0.00964954	0.240856	-2.52479	ENSMUSG00000014767	Tbp
-0.693504	3.07309	-3.23253	0.00966768	0.240856	-2.55408	ENSMUSG00000041438	Utp4
0.498506	7.48032	3.2324	0.00966968	0.240856	-2.78289	ENSMUSG00000036305	Rpl39-ps
-1.32895	2.02681	-3.23181	0.00967914	0.240856	-2.45184	ENSMUSG00000037029	Zfp146
-0.499924	6.20406	-3.23178	0.00967965	0.240856	-2.77195	ENSMUSG00000055065	Ddx17
-1.65187	-0.020506	-3.22945	0.00971666	0.241459	-2.42969	ENSMUSG00000063586	Gm5513
-0.548921	6.41861	-3.22836	0.00973412	0.241575	-2.78149	ENSMUSG00000020263	Appl2
0.567839	10.1483	3.22696	0.00975651	0.241813	-2.78061	ENSMUSG00000057841	Rpl32
0.683703	3.299	3.2235	0.00981216	0.242556	-2.61902	ENSMUSG00000024018	Ccdc167
0.507024	6.08129	3.22262	0.00982646	0.242556	-2.78938	ENSMUSG00000108694	Gm7287
-0.781015	4.36749	-3.22233	0.00983108	0.242556	-2.69145	ENSMUSG00000002320	Tm9sf1
0.604514	5.06856	3.22128	0.00984809	0.242556	-2.76006	ENSMUSG00000024925	Rnaseh2c
-0.562081	5.36865	-3.21956	0.00987608	0.242556	-2.76525	ENSMUSG00000021116	Eif2s1
0.529897	9.64324	3.21811	0.00989964	0.242556	-2.79793	ENSMUSG00000030688	Stard10
-0.88481	3.66523	-3.21781	0.00990446	0.242556	-2.63124	ENSMUSG00000051627	H1f4
0.791768	2.20714	3.21753	0.00990904	0.242556	-2.52219	ENSMUSG00000115026	Gm49041
-0.523365	4.86295	-3.21745	0.00991029	0.242556	-2.74296	ENSMUSG00000033885	Pxk
-0.518661	4.97763	-3.21717	0.00991491	0.242556	-2.75038	ENSMUSG00000028277	Ube2j1
0.636669	6.08263	3.21505	0.00994956	0.242781	-2.80191	ENSMUSG00000045294	Insig1
0.513191	5.46238	3.21482	0.00995332	0.242781	-2.78489	ENSMUSG00000059355	Wdr83os
-0.530676	6.2399	-3.21261	0.00998956	0.242781	-2.80365	ENSMUSG00000031618	Nr3c2
0.528926	6.24646	3.21219	0.00999651	0.242781	-2.80958	ENSMUSG00000087679	Tmem250-ps
0.497606	8.97177	3.21199	0.00999983	0.242781	-2.81125	ENSMUSG00000022982	Sod1
1.50842	-1.10004	3.21173	0.0100041	0.242781	-2.48319	ENSMUSG00000073627	C130036L24Rik
-0.671637	3.92045	-3.21037	0.0100265	0.242781	-2.67408	ENSMUSG00000037957	Wdr20
0.591794	6.61648	3.21034	0.010027	0.242781	-2.81733	ENSMUSG00000117944	Gm50422
0.561258	7.36655	3.20293	0.01015	0.245212	-2.83106	ENSMUSG00000078695	Cisd3
-1.07755	1.05724	-3.20087	0.0101845	0.245212	-2.45541	ENSMUSG00000083064	Gm7785
-0.546074	5.22442	-3.20085	0.0101847	0.245212	-2.78926	ENSMUSG00000026869	Psmd5
-0.52574	5.22376	-3.20021	0.0101956	0.245212	-2.7906	ENSMUSG00000021824	Ap3m1
0.658905	3.38434	3.1981	0.010231	0.245212	-2.66744	ENSMUSG00000025997	Ikzf2
1.60861	-1.63522	3.19656	0.010257	0.245212	-2.55742	ENSMUSG00000090356	Teddm3
-0.893098	1.75626	-3.19655	0.0102572	0.245212	-2.49532	ENSMUSG00000095869	Ppp1r2-ps6
0.536076	5.15382	3.19597	0.0102669	0.245212	-2.80436	ENSMUSG00000004880	Lbr
0.621896	3.86912	3.19532	0.010278	0.245212	-2.71828	ENSMUSG00000021707	Dhfr
-0.604928	3.87814	-3.19501	0.0102832	0.245212	-2.69643	ENSMUSG00000039068	Zzz3
-0.659389	3.26871	-3.18745	0.0104121	0.247795	-2.64582	ENSMUSG00000035597	Prpf39
-0.708867	3.17308	-3.18712	0.0104177	0.247795	-2.6351	ENSMUSG00000051674	Dcun1d4
-1.05967	2.20713	-3.18436	0.0104652	0.248377	-2.54161	ENSMUSG00000115448	Gm21178
1.73965	-2.05813	3.18346	0.0104806	0.248377	-2.62848	ENSMUSG00000064945	Rny3
-0.649831	3.30807	-3.18168	0.0105115	0.248377	-2.65922	ENSMUSG00000034826	Nup54
0.609445	3.62843	3.18107	0.010522	0.248377	-2.7181	ENSMUSG00000029433	Diablo
-1.64456	-0.588683	-3.18087	0.0105255	0.248377	-2.5317	ENSMUSG00000052135	Foxo6
0.510907	8.82095	3.18049	0.0105321	0.248377	-2.86322	ENSMUSG00000048758	Rpl29
-0.544506	4.49811	-3.18014	0.0105382	0.248377	-2.7765	ENSMUSG00000031711	Zfp330
-0.594783	6.20628	-3.17961	0.0105474	0.248377	-2.8561	ENSMUSG00000027111	Itga6
-0.672	4.10818	-3.17727	0.0105882	0.248594	-2.74432	ENSMUSG00000075312	Gm13597
0.697291	9.55441	3.17627	0.0106056	0.248594	-2.86635	ENSMUSG00000056608	Chd9
-0.780096	2.53103	-3.17624	0.0106062	0.248594	-2.58796	ENSMUSG00000038225	Primpol
0.492384	5.95899	3.17606	0.0106093	0.248594	-2.86229	ENSMUSG00000044330	Gm9790
-0.669972	4.03951	-3.17079	0.0107018	0.249761	-2.7487	ENSMUSG00000038311	2410017I17Rik
0.590003	7.11199	3.17017	0.0107127	0.249761	-2.88465	ENSMUSG00000096474	Gm5561
0.688436	8.25658	3.17013	0.0107135	0.249761	-2.88217	ENSMUSG00000020163	Uqcr11
1.10252	3.38651	3.16879	0.0107372	0.249761	-2.71785	ENSMUSG00000024030	Abcg1
0.532572	5.97993	3.1686	0.0107405	0.249761	-2.87503	ENSMUSG00000028943	Espn
-1.42709	-0.582081	-3.16797	0.0107516	0.249761	-2.54082	ENSMUSG00000083258	Gm5939
0.482645	6.35584	3.16593	0.0107879	0.250279	-2.88663	ENSMUSG00000000154	Slc22a18
-0.899929	2.00654	-3.16523	0.0108004	0.250279	-2.55891	ENSMUSG00000033790	Tubgcp5
-0.648729	4.80717	-3.16311	0.0108383	0.250604	-2.82429	ENSMUSG00000021893	Capn7
-2.34151	-2.29043	-3.16295	0.010841	0.250604	-2.83374	ENSMUSG00000082292	Gm12250
0.564107	7.66907	3.16126	0.0108713	0.250916	-2.89836	ENSMUSG00000020736	Nt5c
-0.483533	6.29887	-3.16068	0.0108817	0.250916	-2.88984	ENSMUSG00000002565	Scin
-1.14241	1.94641	-3.15952	0.0109026	0.250916	-2.55854	ENSMUSG00000083964	Gm14122
0.520145	5.61207	3.15863	0.0109186	0.250916	-2.88103	ENSMUSG00000000957	Mmp14
-2.08201	-2.1986	-3.15793	0.0109311	0.250916	-2.80429	ENSMUSG00000113486	Gm48676
0.565879	5.8865	3.15696	0.0109487	0.250916	-2.89177	ENSMUSG00000096006	Gm21596
-1.03523	4.80385	-3.15666	0.0109541	0.250916	-2.82441	ENSMUSG00000048234	Rnf149
0.493812	6.78962	3.15541	0.0109768	0.250916	-2.90803	ENSMUSG00000083914	Rps18-ps1
0.637117	4.87955	3.15518	0.010981	0.250916	-2.85851	ENSMUSG00000081565	Rps12-ps5
-0.522323	4.84827	-3.15482	0.0109874	0.250916	-2.84331	ENSMUSG00000037876	Jmjd1c
0.647142	7.15299	3.15342	0.0110129	0.251196	-2.91193	ENSMUSG00000079941	Cox5b-ps
0.705933	7.59669	3.15113	0.0110545	0.251404	-2.91498	ENSMUSG00000064368	mt-Nd6
-1.91829	-1.39547	-3.15104	0.0110562	0.251404	-2.67011	ENSMUSG00000037617	Spag1
0.549893	10.0994	3.15067	0.0110629	0.251404	-2.90513	ENSMUSG00000046364	Rpl27a
-0.839416	1.92163	-3.14999	0.0110753	0.251404	-2.57713	ENSMUSG00000035372	1810055G02Rik
0.482838	7.36793	3.14823	0.0111076	0.251834	-2.92028	ENSMUSG00000108231	Gm4045
-0.629108	4.98613	-3.14605	0.0111476	0.252019	-2.86391	ENSMUSG00000035517	Tdrd7
-0.834162	3.37754	-3.14587	0.0111509	0.252019	-2.71744	ENSMUSG00000057691	Zfp746
-1.12167	0.826135	-3.14561	0.0111558	0.252019	-2.52831	ENSMUSG00000112781	Gm9046
0.582961	9.02883	3.14468	0.0111729	0.252104	-2.92058	ENSMUSG00000075581	Gm16409
0.595007	6.86844	3.14308	0.0112024	0.252468	-2.92841	ENSMUSG00000080816	Gm12447
0.572669	6.2215	3.14174	0.0112271	0.252725	-2.92398	ENSMUSG00000033020	Polr2f
0.67798	6.75557	3.13992	0.011261	0.252932	-2.93301	ENSMUSG00000010406	Mrpl52
0.56937	10.4411	3.1386	0.0112855	0.252932	-2.92261	ENSMUSG00000047675	Rps8
-0.544794	9.87685	-3.13775	0.0113015	0.252932	-2.92846	ENSMUSG00000055748	Gsdmc4
-0.850774	2.95683	-3.13683	0.0113186	0.252932	-2.68762	ENSMUSG00000059237	Ppp1r2-ps4
-0.633602	3.42776	-3.13646	0.0113256	0.252932	-2.7437	ENSMUSG00000037172	Dennd11
0.534459	5.55103	3.13353	0.0113804	0.252932	-2.92003	ENSMUSG00000068706	Gm10250
-0.586536	4.38397	-3.13269	0.0113963	0.252932	-2.84246	ENSMUSG00000032812	Arap1
0.627691	7.86778	3.13227	0.0114043	0.252932	-2.94514	ENSMUSG00000027317	Ppp1r14d
0.559851	5.47762	3.13153	0.0114181	0.252932	-2.92098	ENSMUSG00000007833	Aldh16a1
-0.526182	8.39926	-3.13044	0.0114388	0.252932	-2.94701	ENSMUSG00000000544	Gpa33
-1.75516	0.918862	-3.13001	0.0114467	0.252932	-2.54863	ENSMUSG00000024427	Spry4
-0.61348	6.35259	-3.12937	0.011459	0.252932	-2.94093	ENSMUSG00000056234	Ncoa4
0.536687	7.61271	3.12859	0.0114738	0.252932	-2.95182	ENSMUSG00000021559	Dapk1
0.614683	4.10225	3.12751	0.0114942	0.252932	-2.84854	ENSMUSG00000115497	Gm49207
0.734337	4.45752	3.12599	0.011523	0.252932	-2.88024	ENSMUSG00000026748	Plxdc2
-1.04799	1.6047	-3.12583	0.0115262	0.252932	-2.58893	ENSMUSG00000080801	Gm13310
0.571786	8.85539	3.12512	0.0115396	0.252932	-2.95328	ENSMUSG00000061518	Cox5b
0.928464	1.48333	3.12465	0.0115486	0.252932	-2.60755	ENSMUSG00000081159	Gm6023
0.56889	4.0751	3.12266	0.0115867	0.252932	-2.85335	ENSMUSG00000033857	Engase
-1.7412	0.31424	-3.12228	0.0115939	0.252932	-2.55953	ENSMUSG00000075611	Gm11545
-0.911456	10.0559	-3.12134	0.0116119	0.252932	-2.95443	ENSMUSG00000083863	Gm13341
-0.56099	4.72814	-3.12014	0.011635	0.252932	-2.89031	ENSMUSG00000079215	Zfp664
0.499918	10.1597	3.11837	0.011669	0.252932	-2.95747	ENSMUSG00000008668	Rps18
0.589481	3.56205	3.11722	0.0116913	0.252932	-2.81334	ENSMUSG00000010936	Vac14
0.562219	4.9817	3.11704	0.0116948	0.252932	-2.92507	ENSMUSG00000052926	Rnaseh2a
-1.30031	0.8384	-3.11676	0.0117003	0.252932	-2.56851	ENSMUSG00000045348	Nyap1
-0.634341	3.43375	-3.11562	0.0117222	0.252932	-2.77731	ENSMUSG00000096403	Rnps1-ps
0.541512	9.20145	3.11392	0.0117554	0.252932	-2.96996	ENSMUSG00000079435	Rpl36a
-1.26161	1.2468	-3.11374	0.0117588	0.252932	-2.58581	ENSMUSG00000091277	Gm1818
-0.72691	4.3359	-3.11366	0.0117603	0.252932	-2.86517	ENSMUSG00000020521	Rnft1
0.528699	6.77259	3.11364	0.0117608	0.252932	-2.97609	ENSMUSG00000074516	Gm10709
0.621256	5.02382	3.1134	0.0117654	0.252932	-2.93313	ENSMUSG00000034413	Neurl1b
-1.10206	0.974673	-3.11319	0.0117695	0.252932	-2.57848	ENSMUSG00000112814	Gm9040
-1.10206	0.974673	-3.11319	0.0117695	0.252932	-2.57848	ENSMUSG00000112419	Gm9044
0.729665	2.73621	3.11312	0.0117707	0.252932	-2.73587	ENSMUSG00000032207	Lipc
0.471156	6.68008	3.11258	0.0117813	0.252932	-2.97725	ENSMUSG00000108437	Gm19366
-0.859335	2.88485	-3.11255	0.011782	0.252932	-2.7181	ENSMUSG00000099662	Ppp1r2-ps2
-0.737064	7.53091	-3.112	0.0117926	0.252932	-2.97906	ENSMUSG00000029273	Sult1d1
0.556008	3.83132	3.11182	0.0117962	0.252932	-2.84793	ENSMUSG00000038005	Hpf1
-1.73364	-1.31891	-3.11146	0.0118033	0.252932	-2.69491	ENSMUSG00000118140	Gm4949
-0.596297	4.10319	-3.1112	0.0118082	0.252932	-2.85221	ENSMUSG00000070327	Rnf213
0.580885	6.48277	3.11043	0.0118234	0.252932	-2.9789	ENSMUSG00000070394	Tmem256
-1.0155	1.217	-3.10848	0.0118614	0.252932	-2.59523	ENSMUSG00000057842	Zfp595
-1.25981	1.82546	-3.10756	0.0118795	0.252932	-2.62602	ENSMUSG00000083670	Gm6829
0.562042	4.93105	3.10728	0.0118851	0.252932	-2.93847	ENSMUSG00000020018	Snrpf
0.540199	5.7141	3.10683	0.0118939	0.252932	-2.96852	ENSMUSG00000053477	Tcf4
0.493704	5.33158	3.10644	0.0119015	0.252932	-2.95647	ENSMUSG00000070713	Hmgn2-ps
0.960609	8.74176	3.10516	0.0119268	0.252932	-2.98599	ENSMUSG00000028415	Spink4
1.35556	5.50633	3.10496	0.0119307	0.252932	-2.96648	ENSMUSG00000114304	Gm48099
0.540785	4.13938	3.10436	0.0119426	0.252932	-2.88827	ENSMUSG00000047878	A4galt
1.27652	-0.484821	3.1039	0.0119516	0.252932	-2.5876	ENSMUSG00000117799	Gm50295
0.593572	5.48631	3.10304	0.0119686	0.252932	-2.96782	ENSMUSG00000028861	Mrps15
-0.559847	3.96888	-3.10237	0.0119818	0.252932	-2.85458	ENSMUSG00000039286	Fndc3b
-0.796783	3.55014	-3.10105	0.0120082	0.252932	-2.80771	ENSMUSG00000020954	Strn3
0.520514	6.93084	3.10063	0.0120164	0.252932	-2.99794	ENSMUSG00000056076	Eif3b
0.472027	10.2643	3.09863	0.0120563	0.252932	-2.98904	ENSMUSG00000031320	Rps4x
0.572088	9.1088	3.09805	0.0120678	0.252932	-2.99627	ENSMUSG00000083496	Gm11263
0.607926	3.53212	3.0977	0.0120749	0.252932	-2.84179	ENSMUSG00000064326	Siva1
-1.88053	-0.155845	-3.09755	0.0120779	0.252932	-2.6114	ENSMUSG00000081126	Gm15784
0.743431	3.21167	3.09708	0.0120873	0.252932	-2.8115	ENSMUSG00000058216	Gstp3
0.477302	7.36391	3.0963	0.0121029	0.252932	-3.00506	ENSMUSG00000072460	Atp5l-ps1
0.545848	11.0805	3.09552	0.0121185	0.252932	-2.98828	ENSMUSG00000090841	Myl6
-0.887641	1.48777	-3.09545	0.0121199	0.252932	-2.62978	ENSMUSG00000078779	Zfp59
-0.676322	3.20233	-3.09406	0.0121477	0.252932	-2.78554	ENSMUSG00000087008	Gm5530
-3.12983	-2.36809	-3.0938	0.0121529	0.252932	-2.96668	ENSMUSG00000095841	Gm8532
-0.483485	6.57907	-3.09349	0.0121592	0.252932	-3.00436	ENSMUSG00000031799	Tpm4
0.696721	6.89746	3.09261	0.012177	0.252932	-3.01078	ENSMUSG00000082543	Gm14336
-0.531581	7.56691	-3.09155	0.0121983	0.252932	-3.01257	ENSMUSG00000029552	Tes
0.670404	3.18631	3.0911	0.0122075	0.252932	-2.81751	ENSMUSG00000020893	Per1
-0.488881	5.71839	-3.08831	0.0122639	0.252932	-2.99244	ENSMUSG00000019996	Map7
0.552416	4.49151	3.08808	0.0122687	0.252932	-2.94312	ENSMUSG00000029162	Khk
0.575912	3.90832	3.08784	0.0122735	0.252932	-2.89406	ENSMUSG00000083669	Mif-ps4
0.487963	6.94045	3.08782	0.0122738	0.252932	-3.01889	ENSMUSG00000005447	Pafah1b3
0.569328	4.78607	3.08749	0.0122806	0.252932	-2.96299	ENSMUSG00000039568	Ubald1
0.563174	6.81203	3.0873	0.0122845	0.252932	-3.01927	ENSMUSG00000073616	Cops9
-0.576265	4.16369	-3.08712	0.0122881	0.252932	-2.89688	ENSMUSG00000032267	Usp28
0.678095	5.06968	3.08679	0.0122948	0.252932	-2.97872	ENSMUSG00000038520	Tbc1d17
-0.90688	1.49596	-3.08679	0.0122948	0.252932	-2.64276	ENSMUSG00000094843	Ppp1r2-ps1
0.490326	6.6147	3.08632	0.0123043	0.252932	-3.01958	ENSMUSG00000070661	Rnf186
0.500981	7.01436	3.08564	0.0123183	0.252932	-3.0226	ENSMUSG00000037152	Ndufc1
-1.22029	0.401755	-3.0855	0.0123212	0.252932	-2.60716	ENSMUSG00000070392	Gm20634
0.527579	4.92015	3.08277	0.0123769	0.2538	-2.97755	ENSMUSG00000078572	Ndufaf8
0.496088	5.65414	3.08187	0.0123953	0.253902	-3.00721	ENSMUSG00000032454	Rbp2
-0.592089	3.65555	-3.08022	0.0124293	0.254238	-2.85799	ENSMUSG00000046993	Gm5637
0.515443	4.67272	3.07947	0.0124447	0.254238	-2.96896	ENSMUSG00000026227	2810459M11Rik
-0.600617	3.89427	-3.07911	0.0124521	0.254238	-2.88365	ENSMUSG00000054387	Mdm4
-0.522959	5.08354	-3.07503	0.0125366	0.255687	-2.98667	ENSMUSG00000038497	Tmco3
0.670556	3.17259	3.07387	0.0125607	0.255903	-2.84344	ENSMUSG00000117176	Gm49879
0.540927	4.81393	3.07195	0.0126006	0.256439	-2.98957	ENSMUSG00000030652	Coq7
0.624436	4.89222	3.06971	0.0126475	0.256754	-2.99786	ENSMUSG00000082746	Rps12-ps1
0.48707	7.1494	3.06928	0.0126564	0.256754	-3.04938	ENSMUSG00000058586	Serhl
-0.58528	7.44517	-3.06926	0.0126569	0.256754	-3.04899	ENSMUSG00000015733	Capza2
-0.70051	4.9548	-3.06806	0.012682	0.256988	-2.98693	ENSMUSG00000063684	Hadhb-ps
-0.555256	6.72956	-3.06676	0.0127093	0.257041	-3.04947	ENSMUSG00000021134	Srsf5
-0.611292	3.45333	-3.06664	0.0127119	0.257041	-2.85799	ENSMUSG00000015697	Setdb1
-0.488015	7.11474	-3.06586	0.0127285	0.25706	-3.0541	ENSMUSG00000033060	Lmo7
-0.767977	2.20544	-3.06494	0.0127479	0.25706	-2.73019	ENSMUSG00000046441	Cmtr2
-0.680964	4.58692	-3.06368	0.0127745	0.25706	-2.968	ENSMUSG00000035248	Tut7
-0.51481	5.01904	-3.06349	0.0127784	0.25706	-3.00192	ENSMUSG00000033526	Ppip5k1
0.476498	7.74987	3.06338	0.0127809	0.25706	-3.05799	ENSMUSG00000081400	Gm13680
1.12211	0.117868	3.06249	0.0127996	0.257164	-2.64041	ENSMUSG00000112343	Sfta3-ps
-1.10661	0.418551	-3.0613	0.0128249	0.257327	-2.64082	ENSMUSG00000081758	Gm11460
-1.00831	1.21801	-3.06083	0.012835	0.257327	-2.6648	ENSMUSG00000020491	2810021J22Rik
-0.938701	1.45089	-3.05972	0.0128585	0.257525	-2.67967	ENSMUSG00000099397	Gm7809
-1.22364	0.884641	-3.05876	0.012879	0.257661	-2.6526	ENSMUSG00000053830	Gm9923
-0.950912	2.67956	-3.05725	0.0129113	0.258034	-2.78125	ENSMUSG00000083761	Pgam1-ps1
0.472281	5.58675	3.0555	0.0129487	0.258296	-3.04799	ENSMUSG00000025572	Tmc6
0.515148	6.18187	3.05516	0.0129561	0.258296	-3.06442	ENSMUSG00000090553	Snrpe
0.494231	7.34308	3.05419	0.0129768	0.258296	-3.07385	ENSMUSG00000041203	Trir
0.573583	3.4905	3.05404	0.0129802	0.258296	-2.90684	ENSMUSG00000037461	Ints7
0.536087	8.06395	3.05302	0.0130021	0.258296	-3.07403	ENSMUSG00000106037	Gm4332
1.13463	-0.155074	3.05282	0.0130065	0.258296	-2.65202	ENSMUSG00000104445	Rhbg
-0.709073	3.40395	-3.05098	0.0130461	0.258811	-2.87434	ENSMUSG00000115868	Gm2999
0.592267	4.29697	3.04967	0.0130745	0.258982	-2.9907	ENSMUSG00000029596	Sdsl
0.739663	5.20973	3.04888	0.0130917	0.258982	-3.04646	ENSMUSG00000030800	Prss8
-2.11722	-1.56509	-3.04823	0.0131058	0.258982	-2.81477	ENSMUSG00000082955	Gm8036
0.486242	9.86981	3.04702	0.013132	0.258982	-3.07562	ENSMUSG00000060419	Rps16-ps2
0.477127	5.65617	3.04694	0.0131339	0.258982	-3.06415	ENSMUSG00000101496	Gm8885
-1.26092	0.11437	-3.04613	0.0131515	0.258982	-2.66261	ENSMUSG00000055763	Rybp-ps
0.466684	5.92411	3.04595	0.0131553	0.258982	-3.07343	ENSMUSG00000045316	Fahd1
-2.20304	-1.86885	-3.04455	0.0131859	0.258982	-2.86719	ENSMUSG00000074500	Zfp558
1.18903	-0.125104	3.04219	0.0132377	0.258982	-2.66663	ENSMUSG00000022596	Slurp1
0.488951	6.0938	3.04187	0.0132446	0.258982	-3.08426	ENSMUSG00000027602	Map1lc3a
-0.670244	3.6157	-3.04155	0.0132517	0.258982	-2.91318	ENSMUSG00000079509	Zfx
-0.50541	5.81823	-3.04099	0.0132641	0.258982	-3.07256	ENSMUSG00000021703	Serinc5
0.558679	4.75549	3.03888	0.0133105	0.258982	-3.04007	ENSMUSG00000055720	Ubl7
0.789769	2.94903	3.0387	0.0133144	0.258982	-2.87657	ENSMUSG00000007570	Fance
-1.38139	0.923954	-3.03769	0.0133369	0.258982	-2.68238	ENSMUSG00000085666	Tdg-ps2
0.796037	2.25895	3.03729	0.0133457	0.258982	-2.80579	ENSMUSG00000074912	Gm14207
-0.491896	5.34762	-3.03723	0.0133469	0.258982	-3.06147	ENSMUSG00000018167	Stard3
0.514594	4.35194	3.03707	0.0133506	0.258982	-3.01476	ENSMUSG00000103518	Gm37428
-0.615711	4.35427	-3.03659	0.0133611	0.258982	-2.9941	ENSMUSG00000073664	Nbeal1
-1.28337	0.112696	-3.03652	0.0133626	0.258982	-2.67567	ENSMUSG00000082953	Gm13217
-0.882826	3.46019	-3.03615	0.013371	0.258982	-2.89848	ENSMUSG00000085611	Ap3s1-ps1
-0.586148	3.95473	-3.03576	0.0133795	0.258982	-2.95933	ENSMUSG00000094437	Gm9830
-0.642166	4.68068	-3.03482	0.0134005	0.258982	-3.02287	ENSMUSG00000031337	Mtm1
-0.668825	2.84025	-3.03464	0.0134044	0.258982	-2.84098	ENSMUSG00000071645	Tut1
0.533731	6.01537	3.03447	0.0134082	0.258982	-3.09466	ENSMUSG00000028902	Sf3a3
-0.663422	6.10189	-3.03434	0.0134112	0.258982	-3.08979	ENSMUSG00000028572	Hook1
-0.48632	6.05583	-3.03052	0.0134963	0.260115	-3.09641	ENSMUSG00000022964	Tmem50b
2.67204	-3.74454	3.02988	0.0135106	0.260115	-3.01078	ENSMUSG00000044430	Klk12
0.72926	4.09712	3.02984	0.0135116	0.260115	-3.00647	ENSMUSG00000030873	Scnn1b
2.17644	-2.77351	3.02924	0.013525	0.260115	-2.89811	ENSMUSG00000071562	Stfa1
-1.4855	-0.0469808	-3.02758	0.0135623	0.260567	-2.69202	ENSMUSG00000024912	Fosl1
-0.520011	4.39992	-3.02486	0.0136237	0.261148	-3.01962	ENSMUSG00000026842	Abl1
0.543095	3.99879	3.02383	0.0136469	0.261148	-3.00531	ENSMUSG00000061046	Haghl
0.608787	7.40155	3.02327	0.0136598	0.261148	-3.12423	ENSMUSG00000060032	H2aj
0.633819	3.63339	3.02308	0.0136641	0.261148	-2.97164	ENSMUSG00000026544	Dusp23
0.498751	4.8713	3.02265	0.0136738	0.261148	-3.07254	ENSMUSG00000023110	Prmt5
-0.537598	4.32441	-3.02258	0.0136755	0.261148	-3.01635	ENSMUSG00000004071	Cdip1
-2.05197	-0.805244	-3.02172	0.0136949	0.261255	-2.75603	ENSMUSG00000082253	Gm14639
-0.664571	4.02782	-3.02077	0.0137164	0.261401	-2.98829	ENSMUSG00000043019	Edem3
1.41072	-1.21547	3.01933	0.0137494	0.261659	-2.73107	ENSMUSG00000066771	Gm5614
-0.451521	8.73807	-3.01896	0.0137577	0.261659	-3.12779	ENSMUSG00000052397	Ezr
0.671041	9.07357	3.01751	0.0137909	0.261948	-3.12785	ENSMUSG00000023247	Guca2a
-0.475029	7.47257	-3.01709	0.0138006	0.261948	-3.13433	ENSMUSG00000031765	Mt1
1.34381	6.24186	3.01533	0.013841	0.262159	-3.12966	ENSMUSG00000021250	Fos
-0.552677	5.40582	-3.0147	0.0138553	0.262159	-3.09988	ENSMUSG00000001300	Efnb2
-2.09957	-1.44984	-3.01422	0.0138665	0.262159	-2.83544	ENSMUSG00000115819	Gm9108
0.772319	2.89646	3.01407	0.01387	0.262159	-2.9094	ENSMUSG00000057465	Saa2
-0.584245	3.76772	-3.01262	0.0139033	0.262159	-2.97779	ENSMUSG00000082510	Gm11793
-2.0776	-0.790669	-3.012	0.0139177	0.262159	-2.76724	ENSMUSG00000117226	Gm31235
0.523171	5.77027	3.01064	0.0139491	0.262159	-3.12698	ENSMUSG00000040767	Snrnp25
0.691443	2.42443	3.01009	0.0139619	0.262159	-2.86361	ENSMUSG00000005983	1700037C18Rik
-1.74484	0.124306	-3.00994	0.0139654	0.262159	-2.71371	ENSMUSG00000108892	Gm9449
-1.87928	0.229454	-3.00966	0.0139719	0.262159	-2.71303	ENSMUSG00000071640	Stxbp3-ps
-1.52368	-1.00817	-3.0096	0.0139733	0.262159	-2.77222	ENSMUSG00000040187	Arntl2
-0.643976	3.01577	-3.00938	0.0139783	0.262159	-2.90003	ENSMUSG00000049957	Ccdc137
-1.84503	0.527822	-3.00818	0.0140062	0.262328	-2.71328	ENSMUSG00000103847	Gm20056
0.466462	6.8447	3.00727	0.0140275	0.262328	-3.15023	ENSMUSG00000004285	Atp6v1f
-0.563348	4.40939	-3.0072	0.014029	0.262328	-3.04776	ENSMUSG00000026767	Mindy3
-0.548005	4.47819	-3.00618	0.0140528	0.262353	-3.05567	ENSMUSG00000022800	Fyttd1
0.570608	6.59959	3.0055	0.0140688	0.262353	-3.15149	ENSMUSG00000074800	Gm4149
0.460343	6.36227	3.00482	0.0140845	0.262353	-3.14966	ENSMUSG00000049339	Retreg2
-0.525385	5.25071	-3.00459	0.0140899	0.262353	-3.1097	ENSMUSG00000052144	Ppp4r2
0.50442	8.09286	3.00394	0.0141051	0.262353	-3.15414	ENSMUSG00000022354	Ndufb9
-1.74948	-0.0182339	-3.00314	0.0141238	0.262353	-2.72624	ENSMUSG00000082791	Gm4875
-1.06399	0.906511	-3.00299	0.0141275	0.262353	-2.73466	ENSMUSG00000113506	Gm49377
1.66667	-0.334732	3.00066	0.0141821	0.262666	-2.72359	ENSMUSG00000031125	3830403N18Rik
0.573724	7.93571	3.00045	0.0141871	0.262666	-3.16027	ENSMUSG00000060377	Rpl36a-ps1
-0.620815	3.78689	-2.99931	0.014214	0.262666	-3.00017	ENSMUSG00000020282	Rhbdf1
0.501409	6.3621	2.99911	0.0142189	0.262666	-3.15906	ENSMUSG00000006058	Snf8
-2.86567	-2.22786	-2.99879	0.0142263	0.262666	-3.00744	ENSMUSG00000025479	Cyp2e1
-0.681289	3.20476	-2.99745	0.0142581	0.262666	-2.9383	ENSMUSG00000046862	Pramel12
0.751333	2.56515	2.99741	0.0142589	0.262666	-2.89933	ENSMUSG00000085897	Gm11604
-1.34665	1.8202	-2.99719	0.0142642	0.262666	-2.7894	ENSMUSG00000114607	Gm8990
-1.04167	0.531531	-2.99648	0.0142811	0.262666	-2.73313	ENSMUSG00000107134	Gm42528
2.10016	-3.23643	2.99638	0.0142835	0.262666	-3.00675	ENSMUSG00000087436	Gm16156
-0.841223	3.29943	-2.99457	0.0143265	0.263023	-2.94808	ENSMUSG00000060427	Zfp868
0.572444	4.95975	2.99439	0.0143307	0.263023	-3.12346	ENSMUSG00000074092	Gm6181
-0.783642	2.77184	-2.99328	0.0143572	0.263252	-2.89516	ENSMUSG00000028708	Mknk1
0.757663	2.15233	2.988	0.0144836	0.265313	-2.87094	ENSMUSG00000020387	Jade2
0.578841	4.00969	2.98708	0.0145058	0.265461	-3.06609	ENSMUSG00000085795	Zfp703
1.13415	0.310242	2.98566	0.01454	0.265507	-2.75308	ENSMUSG00000051817	Sox12
0.446724	6.60397	2.9853	0.0145487	0.265507	-3.18449	ENSMUSG00000034254	Agpat1
-1.35546	-0.147659	-2.98523	0.0145505	0.265507	-2.74961	ENSMUSG00000100839	Gm5920
0.774409	5.60031	2.98429	0.0145731	0.265541	-3.16572	ENSMUSG00000105987	AI506816
0.452913	7.84291	2.98246	0.0146176	0.265541	-3.18998	ENSMUSG00000031891	Hsd11b2
0.498982	10.0629	2.98236	0.0146201	0.265541	-3.18002	ENSMUSG00000038900	Rpl12
-0.847572	2.10128	-2.98192	0.0146307	0.265541	-2.8463	ENSMUSG00000034442	Trmt5
0.544475	3.85542	2.98076	0.0146591	0.265541	-3.06084	ENSMUSG00000025169	Ogfod3
-1.2329	0.668654	-2.98049	0.0146656	0.265541	-2.75747	ENSMUSG00000035186	Ubd
-0.472481	5.69766	-2.98025	0.0146714	0.265541	-3.16802	ENSMUSG00000027809	Etfdh
0.787877	1.79389	2.97956	0.0146882	0.265541	-2.85057	ENSMUSG00000040794	C1qtnf4
-2.24662	-2.90929	-2.97835	0.0147178	0.265541	-3.10974	ENSMUSG00000081013	Gm14497
1.41046	-1.3704	2.97805	0.0147251	0.265541	-2.79304	ENSMUSG00000047787	Flrt1
0.513494	4.6371	2.97655	0.0147619	0.265541	-3.13372	ENSMUSG00000061863	Gm6822
1.59665	-1.98576	2.97546	0.0147886	0.265541	-2.85211	ENSMUSG00000084012	Gm11956
-0.52041	7.69348	-2.97535	0.0147914	0.265541	-3.20226	ENSMUSG00000020149	Rab1a
0.44638	6.60117	2.975	0.0147999	0.265541	-3.20129	ENSMUSG00000057696	Rpl30-ps1
0.479428	8.81462	2.9747	0.0148074	0.265541	-3.19919	ENSMUSG00000020788	Atp2a3
0.494493	7.05365	2.97464	0.0148088	0.265541	-3.20404	ENSMUSG00000059734	Ndufs8
-0.650139	4.51961	-2.97428	0.0148178	0.265541	-3.10799	ENSMUSG00000086436	Gm13690
-0.650493	4.39913	-2.97356	0.0148356	0.265541	-3.09887	ENSMUSG00000083859	Gm12003
0.619801	4.44702	2.97271	0.0148564	0.265541	-3.12723	ENSMUSG00000015542	Nat9
-0.571197	3.99188	-2.97193	0.0148757	0.265541	-3.06586	ENSMUSG00000017686	Rhot1
-0.805409	3.48528	-2.97187	0.0148772	0.265541	-3.00613	ENSMUSG00000015653	Steap2
-0.890364	2.40539	-2.97132	0.0148908	0.265541	-2.88962	ENSMUSG00000000142	Axin2
-0.52987	4.59719	-2.97107	0.014897	0.265541	-3.12256	ENSMUSG00000069539	Scyl2
-0.597873	3.53494	-2.97044	0.0149127	0.265541	-3.02035	ENSMUSG00000036834	Plch1
-0.611373	3.20381	-2.97033	0.0149154	0.265541	-2.98338	ENSMUSG00000085006	BC021767
-0.878035	1.86119	-2.97023	0.0149179	0.265541	-2.84313	ENSMUSG00000028540	Dph2
-0.955125	2.81347	-2.96806	0.0149719	0.266208	-2.93357	ENSMUSG00000026638	Irf6
1.3871	-0.947172	2.96578	0.0150287	0.266208	-2.78391	ENSMUSG00000094305	Scgb2b20
0.622079	4.47611	2.96556	0.0150341	0.266208	-3.14094	ENSMUSG00000105796	Gm42845
0.517106	7.33796	2.96285	0.0151019	0.266208	-3.22313	ENSMUSG00000069972	Rps13-ps2
-0.708329	2.42772	-2.96231	0.0151157	0.266208	-2.91045	ENSMUSG00000039831	Arhgap29
-1.39089	0.295033	-2.96223	0.0151177	0.266208	-2.77594	ENSMUSG00000110715	Gm5131
0.626285	8.82791	2.96171	0.0151307	0.266208	-3.22022	ENSMUSG00000059534	Uqcr10
-0.499498	5.39485	-2.96101	0.0151482	0.266208	-3.1875	ENSMUSG00000036257	Pnpla8
-0.491069	5.04312	-2.96098	0.0151492	0.266208	-3.17032	ENSMUSG00000022404	Slc25a17
-0.633209	4.91077	-2.95871	0.0152064	0.266208	-3.16305	ENSMUSG00000084838	Gm10241
0.681999	4.49784	2.95864	0.0152083	0.266208	-3.1542	ENSMUSG00000060260	Pwwp2b
0.467346	9.44217	2.95832	0.0152164	0.266208	-3.22287	ENSMUSG00000008683	Rps15a
0.484662	6.0608	2.95817	0.01522	0.266208	-3.22017	ENSMUSG00000068324	Gm10029
-1.84165	-2.07725	-2.9569	0.0152523	0.266208	-2.96982	ENSMUSG00000113861	Gm6190
-0.461398	5.44169	-2.95665	0.0152586	0.266208	-3.19707	ENSMUSG00000034602	Mon2
-0.572006	3.84879	-2.95621	0.0152699	0.266208	-3.07691	ENSMUSG00000034854	Mfsd12
-0.590865	3.58265	-2.95607	0.0152732	0.266208	-3.04844	ENSMUSG00000101209	Gm8524
-0.886978	1.33707	-2.95607	0.0152733	0.266208	-2.827	ENSMUSG00000046380	Jrk
0.485906	5.26014	2.95607	0.0152734	0.266208	-3.1986	ENSMUSG00000042962	Gm5436
0.557162	9.90467	2.95592	0.0152772	0.266208	-3.22409	ENSMUSG00000041453	Rpl21
0.507733	6.67187	2.95546	0.0152889	0.266208	-3.2339	ENSMUSG00000091695	Gm17669
-2.1954	-1.99912	-2.95525	0.0152942	0.266208	-2.97587	ENSMUSG00000048728	Zfp454
-0.493686	5.01662	-2.95487	0.0153038	0.266208	-3.17863	ENSMUSG00000014353	Tmem87b
0.6689	11.0431	2.95435	0.015317	0.266208	-3.21865	ENSMUSG00000024029	Tff3
-0.923222	2.88064	-2.95365	0.0153349	0.266208	-2.96469	ENSMUSG00000074818	Pdzd7
-0.560623	3.89119	-2.95358	0.0153368	0.266208	-3.08561	ENSMUSG00000042472	Zfp410
-0.505783	4.82842	-2.95357	0.015337	0.266208	-3.16865	ENSMUSG00000028271	Gtf2b
0.624692	7.73564	2.95269	0.0153595	0.266208	-3.23884	ENSMUSG00000075420	Smim6
-0.556259	3.86993	-2.95251	0.0153641	0.266208	-3.08527	ENSMUSG00000052155	Acvr2a
-0.607718	3.49538	-2.9519	0.0153797	0.266233	-3.04535	ENSMUSG00000004815	Dgkq
-0.791905	4.05075	-2.95008	0.0154264	0.266798	-3.10035	ENSMUSG00000083261	Gm7816
-2.18663	-2.69498	-2.94791	0.015482	0.266928	-3.0953	ENSMUSG00000092019	Eif1ad6
-2.18663	-2.69498	-2.94791	0.015482	0.266928	-3.0953	ENSMUSG00000079031	Eif1ad2
-0.766886	3.36879	-2.94716	0.0155014	0.266928	-3.0334	ENSMUSG00000093880	Tmem181c-ps
0.570417	4.0335	2.94689	0.0155085	0.266928	-3.13303	ENSMUSG00000035439	Haus8
0.599876	10.6644	2.94604	0.0155305	0.266928	-3.23518	ENSMUSG00000025290	Rps24
0.614375	3.00474	2.94548	0.0155449	0.266928	-3.0281	ENSMUSG00000102827	Gm8242
-0.678989	4.09379	-2.94546	0.0155453	0.266928	-3.11557	ENSMUSG00000035356	Nfkbiz
-0.755331	2.03717	-2.9454	0.015547	0.266928	-2.89836	ENSMUSG00000014773	Dll1
-0.474744	5.28553	-2.94423	0.0155773	0.267205	-3.2103	ENSMUSG00000020827	Mink1
-0.806864	2.89496	-2.94256	0.0156206	0.267681	-2.98689	ENSMUSG00000038025	Phf2
0.905048	1.03822	2.94195	0.0156364	0.267681	-2.85029	ENSMUSG00000111414	Gm18103
-0.567924	5.5139	-2.94128	0.0156539	0.267681	-3.22378	ENSMUSG00000031508	Ankrd10
-0.820838	1.75411	-2.94097	0.0156618	0.267681	-2.87993	ENSMUSG00000103735	Gm38317
-0.889426	1.31142	-2.94044	0.0156759	0.267681	-2.84838	ENSMUSG00000022305	Lrp12
1.51703	-1.33375	2.93938	0.0157034	0.267786	-2.83739	ENSMUSG00000065176	Rnu12
-1.017	1.65486	-2.93911	0.0157104	0.267786	-2.87114	ENSMUSG00000103921	Gm5841
0.499777	8.70684	2.93727	0.0157587	0.268205	-3.26081	ENSMUSG00000082064	Rpl5-ps2
-0.462422	5.28267	-2.93709	0.0157634	0.268205	-3.22197	ENSMUSG00000015291	Gdi1
-0.758382	3.14725	-2.93599	0.0157922	0.268221	-3.02656	ENSMUSG00000027286	Lrrc57
-0.758546	8.18343	-2.93547	0.015806	0.268221	-3.26622	ENSMUSG00000000078	Klf6
-0.609512	3.30165	-2.93505	0.015817	0.268221	-3.05047	ENSMUSG00000008200	Fnbp4
-1.86856	-0.677942	-2.93489	0.0158212	0.268221	-2.84598	ENSMUSG00000117642	Amd-ps7
0.461218	7.94329	2.93317	0.0158667	0.268464	-3.27027	ENSMUSG00000005779	Psmb4
-1.01846	0.645205	-2.93253	0.0158835	0.268464	-2.82656	ENSMUSG00000074903	Gm2058
0.514052	5.05765	2.93223	0.0158914	0.268464	-3.22896	ENSMUSG00000105233	Gm20568
1.35366	0.127177	2.9322	0.0158923	0.268464	-2.82359	ENSMUSG00000088252	Snord13
0.475474	6.37975	2.92894	0.0159789	0.269644	-3.27393	ENSMUSG00000098181	Rps12-ps24
-0.551106	3.78618	-2.92785	0.0160078	0.269644	-3.1164	ENSMUSG00000040738	Ints8
0.574611	11.1679	2.92637	0.0160473	0.269644	-3.26346	ENSMUSG00000029580	Actb
1.06577	7.77413	2.92488	0.0160872	0.269644	-3.28391	ENSMUSG00000050377	Il31ra
0.82089	4.92584	2.92462	0.0160942	0.269644	-3.23604	ENSMUSG00000040891	Foxa3
0.491939	4.90245	2.92402	0.0161101	0.269644	-3.2345	ENSMUSG00000028651	Ppie
0.580485	9.03684	2.92353	0.0161234	0.269644	-3.28165	ENSMUSG00000038690	Atp5j2
-0.513539	4.68873	-2.92349	0.0161245	0.269644	-3.20717	ENSMUSG00000032290	Ptpn9
0.760223	3.75435	2.92344	0.0161259	0.269644	-3.14563	ENSMUSG00000118059	Gm6975
-0.551993	3.69294	-2.92266	0.0161467	0.269644	-3.11482	ENSMUSG00000022974	Paxbp1
-1.19068	0.672972	-2.92245	0.0161525	0.269644	-2.84008	ENSMUSG00000111942	Gm5182
0.692114	2.71686	2.92204	0.0161634	0.269644	-3.03363	ENSMUSG00000025867	Cplx2
0.448316	7.88304	2.92183	0.0161691	0.269644	-3.28897	ENSMUSG00000085791	Rpl30-ps9
0.491455	7.6523	2.92179	0.0161702	0.269644	-3.28962	ENSMUSG00000023004	Tuba1b
0.502972	6.52548	2.92156	0.0161764	0.269644	-3.28791	ENSMUSG00000018585	Atox1
0.444191	10.0105	2.91896	0.0162465	0.270574	-3.28393	ENSMUSG00000050708	Ftl1
-0.470344	5.52544	-2.91728	0.016292	0.271057	-3.26441	ENSMUSG00000025198	Erlin1
-0.578779	4.50532	-2.91644	0.016315	0.271057	-3.20224	ENSMUSG00000089911	Mfsd14a
2.07431	-3.25154	2.91589	0.0163298	0.271057	-3.08516	ENSMUSG00000085735	Mettl5os
-0.838213	6.71812	-2.9156	0.0163378	0.271057	-3.29441	ENSMUSG00000022755	Adgrg7
0.474191	7.4265	2.91493	0.0163561	0.271057	-3.30135	ENSMUSG00000085342	Gm12254
-0.896798	3.30471	-2.91472	0.0163616	0.271057	-3.07342	ENSMUSG00000085396	Firre
0.446868	7.87949	2.91315	0.0164045	0.271347	-3.30317	ENSMUSG00000083411	Rpl30-ps10
0.562783	3.9599	2.91303	0.0164079	0.271347	-3.18038	ENSMUSG00000064342	mt-Ti
-0.59592	3.41988	-2.91145	0.0164511	0.271734	-3.10149	ENSMUSG00000108204	Gm44180
0.469595	6.42183	2.91106	0.0164619	0.271734	-3.30375	ENSMUSG00000112474	Gm46209
0.533237	9.45774	2.9106	0.0164744	0.271734	-3.30065	ENSMUSG00000063696	Gm8730
0.481005	6.21765	2.90594	0.0166027	0.273024	-3.30875	ENSMUSG00000026434	Nucks1
0.558441	5.41416	2.90588	0.0166045	0.273024	-3.28649	ENSMUSG00000082481	Rps12-ps19
0.520473	6.69947	2.90447	0.0166434	0.273147	-3.31741	ENSMUSG00000066475	Gm10268
0.549342	6.5063	2.90394	0.0166582	0.273147	-3.3165	ENSMUSG00000023904	Hcfc1r1
0.466638	7.01831	2.90374	0.0166637	0.273147	-3.31989	ENSMUSG00000072692	Rpl37rt
1.47669	-0.743014	2.90308	0.016682	0.273147	-2.859	ENSMUSG00000030954	Gp2
-0.850192	2.34645	-2.90279	0.0166902	0.273147	-2.99069	ENSMUSG00000070000	Fcho1
-0.657512	2.99446	-2.90173	0.0167196	0.273269	-3.06695	ENSMUSG00000111987	Gm48809
-0.874539	2.3632	-2.90148	0.0167266	0.273269	-2.99361	ENSMUSG00000044645	Gm7334
-0.448882	6.04796	-2.89999	0.0167681	0.273548	-3.30953	ENSMUSG00000090150	Acad11
0.735019	3.46671	2.89781	0.0168293	0.273548	-3.15642	ENSMUSG00000017002	Slpi
-0.554	3.60005	-2.89694	0.0168536	0.273548	-3.14588	ENSMUSG00000028894	Inpp5b
0.55636	3.93505	2.89687	0.0168556	0.273548	-3.20404	ENSMUSG00000005233	Spc25
0.467378	10.2211	2.89566	0.0168896	0.273548	-3.32061	ENSMUSG00000037563	Rps16
0.457749	6.01802	2.89536	0.0168981	0.273548	-3.3216	ENSMUSG00000036820	Amdhd2
0.526528	6.40756	2.89503	0.0169073	0.273548	-3.32978	ENSMUSG00000113222	Gm48557
-0.61591	4.66673	-2.89488	0.0169118	0.273548	-3.2493	ENSMUSG00000081201	Smt3h2-ps4
-2.2026	-1.11467	-2.89486	0.0169121	0.273548	-2.93711	ENSMUSG00000067229	Cyp2c66
-1.65771	-1.37434	-2.89447	0.0169233	0.273548	-2.94459	ENSMUSG00000035352	Ccl12
1.04927	0.0257579	2.89345	0.016952	0.273548	-2.87491	ENSMUSG00000026989	Dapl1
0.529811	5.30399	2.89322	0.0169584	0.273548	-3.30289	ENSMUSG00000062619	2310039H08Rik
-1.11296	0.246275	-2.89213	0.0169894	0.273548	-2.87269	ENSMUSG00000043183	Simc1
-0.517719	4.65591	-2.89212	0.0169897	0.273548	-3.25547	ENSMUSG00000041220	Elovl6
0.806386	4.0129	2.89194	0.0169946	0.273548	-3.22212	ENSMUSG00000061991	H2ac10
1.00819	0.215103	2.89172	0.0170009	0.273548	-2.88295	ENSMUSG00000035042	Ccl5
0.53387	6.21488	2.89167	0.0170024	0.273548	-3.33209	ENSMUSG00000046982	Tshz1
1.32499	-1.19408	2.8916	0.0170044	0.273548	-2.88963	ENSMUSG00000046449	Nexmif
-0.50311	6.46245	-2.8881	0.0171039	0.274821	-3.33777	ENSMUSG00000068798	Rap1a
-0.668742	5.4962	-2.8869	0.0171382	0.274821	-3.31042	ENSMUSG00000030208	Emp1
0.547906	8.91132	2.88645	0.0171511	0.274821	-3.34286	ENSMUSG00000071076	Jund
-0.449011	6.3129	-2.88629	0.0171555	0.274821	-3.33824	ENSMUSG00000039050	Osbpl2
0.506679	4.09997	2.8861	0.0171611	0.274821	-3.23664	ENSMUSG00000084291	Gm6654
-0.676579	2.4631	-2.88556	0.0171764	0.274821	-3.03376	ENSMUSG00000034462	Pkd2
0.491509	6.66055	2.88479	0.0171985	0.274821	-3.34928	ENSMUSG00000084345	Rpl17-ps4
0.931174	1.06999	2.88474	0.0172	0.274821	-2.93734	ENSMUSG00000100954	Gm10138
1.31076	-0.916458	2.8838	0.0172271	0.275021	-2.88859	ENSMUSG00000085589	A430078I02Rik
0.557225	4.87507	2.88278	0.0172563	0.275255	-3.30054	ENSMUSG00000084093	Gm16418
-0.479427	4.78675	-2.88225	0.0172715	0.275266	-3.28199	ENSMUSG00000040667	Nup88
0.979532	0.353144	2.88171	0.0172872	0.275283	-2.9023	ENSMUSG00000031027	Stk33
-0.818779	1.73741	-2.87911	0.0173623	0.276246	-2.97198	ENSMUSG00000022704	Qtrt2
0.52381	6.58081	2.8781	0.0173915	0.276478	-3.3595	ENSMUSG00000090451	Gm6133
-0.962813	2.51104	-2.87741	0.0174115	0.276563	-3.04312	ENSMUSG00000096795	Zfp433
-0.557925	5.10027	-2.87611	0.0174492	0.276582	-3.31023	ENSMUSG00000046440	Gm5564
2.3528	-2.22584	2.87586	0.0174566	0.276582	-2.98714	ENSMUSG00000064923	Gm22042
1.0582	0.880474	2.8746	0.0174932	0.276929	-2.94056	ENSMUSG00000090386	Mir99ahg
-0.530518	3.91728	-2.87401	0.0175106	0.276943	-3.21694	ENSMUSG00000024622	Hmgxb3
-0.530347	5.07173	-2.87357	0.0175234	0.276943	-3.31327	ENSMUSG00000027433	Xrn2
-1.50185	0.297137	-2.87244	0.0175563	0.277231	-2.89869	ENSMUSG00000106181	Gm9523
-0.452975	6.28492	-2.8711	0.0175958	0.277463	-3.36238	ENSMUSG00000112449	Srp54b
2.82143	-3.2477	2.87092	0.0176009	0.277463	-3.11111	ENSMUSG00000030713	Klk7
-0.454804	5.38052	-2.87043	0.0176154	0.277463	-3.33494	ENSMUSG00000039701	Usp53
-0.660993	3.26121	-2.86994	0.0176297	0.277463	-3.14729	ENSMUSG00000027361	Gabpb1
-1.65834	-1.30518	-2.86931	0.0176481	0.277521	-2.96644	ENSMUSG00000030513	Pcsk6
0.470941	5.17588	2.8685	0.0176721	0.277667	-3.33772	ENSMUSG00000028622	Mrpl37
-0.544862	3.60892	-2.86711	0.0177132	0.277722	-3.19479	ENSMUSG00000040599	Mis12
0.48757	8.01048	2.8667	0.0177252	0.277722	-3.37866	ENSMUSG00000116757	Gm4786
0.501267	4.54024	2.86644	0.0177329	0.277722	-3.30558	ENSMUSG00000032245	Cln6
0.49755	7.27125	2.86639	0.0177345	0.277722	-3.38089	ENSMUSG00000066362	Rps13-ps1
1.06684	0.0262699	2.86525	0.0177683	0.277741	-2.91442	ENSMUSG00000085525	Gm13166
1.0141	1.14091	2.86494	0.0177775	0.277741	-2.9727	ENSMUSG00000103906	Tigd5
0.903649	0.742999	2.86486	0.0177798	0.277741	-2.9456	ENSMUSG00000022422	Dscc1
-0.534482	5.62331	-2.8611	0.0178917	0.277788	-3.35903	ENSMUSG00000037503	Fam168b
0.44788	6.36121	2.8607	0.0179035	0.277788	-3.38506	ENSMUSG00000028910	Mecr
-0.867481	3.30561	-2.85936	0.0179438	0.277788	-3.16213	ENSMUSG00000053846	Lipg
-0.620784	2.98097	-2.85915	0.0179499	0.277788	-3.13349	ENSMUSG00000046139	Patl1
0.557596	8.04641	2.85906	0.0179528	0.277788	-3.39101	ENSMUSG00000082474	Gm8213
-1.32149	0.665995	-2.85878	0.017961	0.277788	-2.92858	ENSMUSG00000092560	Gm8750
-1.32149	0.665995	-2.85878	0.017961	0.277788	-2.92858	ENSMUSG00000092278	Gm8752
0.718547	2.34998	2.85844	0.0179711	0.277788	-3.09239	ENSMUSG00000032033	Barx2
-0.812314	3.79139	-2.85833	0.0179745	0.277788	-3.22023	ENSMUSG00000026414	Tnnt2
1.1029	1.43323	2.85735	0.018004	0.277788	-3.0077	ENSMUSG00000027761	Aadac
-1.2017	1.50969	-2.85695	0.0180159	0.277788	-2.97936	ENSMUSG00000101316	Gm12663
-0.960612	1.2088	-2.85672	0.018023	0.277788	-2.96407	ENSMUSG00000108381	Gm9299
0.628148	2.59039	2.85625	0.018037	0.277788	-3.12166	ENSMUSG00000019761	Krt10
-0.990487	0.965744	-2.85608	0.0180422	0.277788	-2.95051	ENSMUSG00000042743	Sgtb
-0.574499	6.69344	-2.85575	0.018052	0.277788	-3.39362	ENSMUSG00000048706	Lurap1l
-0.907695	1.8731	-2.85414	0.0181007	0.277788	-3.01904	ENSMUSG00000116802	Gm5165
0.519559	4.27346	2.85399	0.0181052	0.277788	-3.30451	ENSMUSG00000047617	Paxx
-1.09301	1.41434	-2.8535	0.0181198	0.277788	-2.97999	ENSMUSG00000114217	Gm7054
0.472658	5.63065	2.85253	0.0181494	0.277788	-3.38036	ENSMUSG00000035478	Mbd3
-2.3641	-1.48139	-2.85245	0.0181517	0.277788	-3.02711	ENSMUSG00000073448	Gm10509
-1.20997	3.17273	-2.85208	0.0181629	0.277788	-3.14595	ENSMUSG00000007891	Ctsd
0.460962	9.45604	2.85182	0.0181707	0.277788	-3.3967	ENSMUSG00000062006	Rpl34
-1.21041	-0.25403	-2.85176	0.0181727	0.277788	-2.92653	ENSMUSG00000084133	Gm12856
-0.550993	5.68643	-2.85175	0.0181731	0.277788	-3.37632	ENSMUSG00000026103	Gls
0.691995	2.56762	2.85141	0.0181834	0.277788	-3.12773	ENSMUSG00000095600	Gm9457
-0.694073	2.65944	-2.84969	0.0182356	0.277788	-3.10999	ENSMUSG00000051343	Rab11fip5
-2.1257	-2.72505	-2.84901	0.0182563	0.277788	-3.18676	ENSMUSG00000113971	Eif1ad4
-2.1257	-2.72505	-2.84901	0.0182563	0.277788	-3.18676	ENSMUSG00000096049	Eif1ad17
-2.1257	-2.72505	-2.84901	0.0182563	0.277788	-3.18676	ENSMUSG00000113348	Gm8607
-0.464229	4.80405	-2.84771	0.0182959	0.277788	-3.33962	ENSMUSG00000032737	Inppl1
-0.821636	1.61646	-2.84601	0.0183478	0.277788	-3.01187	ENSMUSG00000036676	Tmtc3
-0.677982	4.7214	-2.84537	0.0183674	0.277788	-3.33195	ENSMUSG00000024122	Pdpk1
0.428238	6.53737	2.84491	0.0183817	0.277788	-3.41318	ENSMUSG00000068290	Ddrgk1
-0.503202	4.98971	-2.84459	0.0183915	0.277788	-3.35597	ENSMUSG00000037999	Arap2
0.524658	4.53744	2.84453	0.0183933	0.277788	-3.34109	ENSMUSG00000066714	Gm8062
1.00125	0.065503	2.84419	0.0184038	0.277788	-2.945	ENSMUSG00000097167	Gm16740
0.524548	4.04715	2.844	0.0184094	0.277788	-3.29972	ENSMUSG00000031981	Capn9
-1.00531	1.5065	-2.84394	0.0184114	0.277788	-3.00252	ENSMUSG00000061897	Gm14292
0.470202	9.9593	2.84364	0.0184207	0.277788	-3.40716	ENSMUSG00000059070	Rpl18
0.676716	3.09157	2.84293	0.0184424	0.277788	-3.20155	ENSMUSG00000045319	Proser2
-0.613027	3.9903	-2.84259	0.0184529	0.277788	-3.27234	ENSMUSG00000049680	Urgcp
0.488168	8.82589	2.8415	0.0184865	0.277788	-3.4167	ENSMUSG00000083716	Gm13436
0.531823	7.00995	2.841	0.018502	0.277788	-3.42235	ENSMUSG00000091955	Tmsb10b
-0.450832	5.75431	-2.841	0.0185021	0.277788	-3.39709	ENSMUSG00000028559	Osbpl9
-0.564217	3.40695	-2.84089	0.0185052	0.277788	-3.21331	ENSMUSG00000024370	Cdc23
-1.53155	-0.898279	-2.84087	0.0185058	0.277788	-2.96708	ENSMUSG00000095771	Igkv14-111
-1.25587	2.61855	-2.8403	0.0185237	0.277788	-3.1035	ENSMUSG00000006445	Epha2
-0.476936	4.51238	-2.83927	0.0185554	0.277788	-3.33045	ENSMUSG00000029071	Dvl1
-0.511472	3.97908	-2.83855	0.0185777	0.277788	-3.28074	ENSMUSG00000030861	Acadsb
1.95441	-1.41793	2.83791	0.0185976	0.277788	-2.9663	ENSMUSG00000116336	Gm49425
0.577993	3.45388	2.83787	0.0185987	0.277788	-3.24884	ENSMUSG00000022177	Haus4
0.657105	3.21215	2.83751	0.0186099	0.277788	-3.22373	ENSMUSG00000033739	Fkbpl
-0.589802	4.15823	-2.83707	0.0186237	0.277788	-3.2986	ENSMUSG00000082956	Naip3
-3.18054	-2.81795	-2.83703	0.018625	0.277788	-3.24009	ENSMUSG00000076562	Igkv4-50
-0.579009	4.49978	-2.83688	0.0186298	0.277788	-3.33041	ENSMUSG00000022307	Oxr1
-0.532168	3.85701	-2.83681	0.0186318	0.277788	-3.27029	ENSMUSG00000032776	Mctp2
0.584603	9.50712	2.83667	0.0186361	0.277788	-3.42102	ENSMUSG00000081049	Rps24-ps3
0.428589	6.40885	2.83652	0.0186408	0.277788	-3.42522	ENSMUSG00000058709	Egln2
-0.798301	2.03116	-2.83584	0.0186621	0.277788	-3.0639	ENSMUSG00000058900	Rsl1
0.440237	8.34431	2.8357	0.0186665	0.277788	-3.42824	ENSMUSG00000028416	Bag1
0.502641	4.58772	2.83526	0.01868	0.277788	-3.35955	ENSMUSG00000028608	Czib
-1.57343	-0.990128	-2.83395	0.0187211	0.27818	-2.98254	ENSMUSG00000082390	Gm12136
-2.17182	-2.94539	-2.83293	0.018753	0.278435	-3.23836	ENSMUSG00000092464	Gm8902
0.476522	9.39244	2.83094	0.0188153	0.278625	-3.43111	ENSMUSG00000099764	Rps10-ps2
0.451389	7.07587	2.83031	0.018835	0.278625	-3.43992	ENSMUSG00000006589	Aprt
0.657623	3.09729	2.8298	0.018851	0.278625	-3.22284	ENSMUSG00000002835	Chaf1a
-1.25613	0.0834402	-2.8297	0.0188542	0.278625	-2.95544	ENSMUSG00000103224	Gm2077
0.496224	5.29363	2.82911	0.0188728	0.278625	-3.40672	ENSMUSG00000002804	Nudt14
-0.672931	2.78253	-2.82905	0.0188748	0.278625	-3.15688	ENSMUSG00000035671	Zswim4
0.69537	2.66193	2.82876	0.0188838	0.278625	-3.17413	ENSMUSG00000030839	Sergef
0.491184	4.90331	2.82741	0.0189266	0.279038	-3.39159	ENSMUSG00000041035	Dpcd
0.444296	8.72355	2.82568	0.0189811	0.279262	-3.44302	ENSMUSG00000034566	Atp5h
0.538021	7.56585	2.82538	0.0189907	0.279262	-3.44729	ENSMUSG00000001525	Tubb5
0.793481	1.83351	2.82512	0.0189989	0.279262	-3.09064	ENSMUSG00000029651	Mtus2
-0.511202	4.05064	-2.82506	0.0190009	0.279262	-3.30965	ENSMUSG00000021027	Ralgapa1
0.448017	5.59405	2.82353	0.0190495	0.279759	-3.42631	ENSMUSG00000071649	B3gat3
2.55675	-3.80479	2.8227	0.0190759	0.279928	-3.20973	ENSMUSG00000083582	Gm15393
-0.517659	6.75298	-2.82164	0.0191099	0.280097	-3.45036	ENSMUSG00000017776	Crk
0.490475	4.2074	2.82085	0.0191351	0.280097	-3.35178	ENSMUSG00000029434	Vps33a
0.451045	7.69022	2.82067	0.0191408	0.280097	-3.45473	ENSMUSG00000112605	Gm7476
-0.595264	3.05996	-2.82048	0.0191468	0.280097	-3.20437	ENSMUSG00000037712	Fermt2
-0.460098	5.95464	-2.81912	0.0191905	0.280224	-3.43878	ENSMUSG00000031938	4931406C07Rik
-0.581561	5.11362	-2.81828	0.0192173	0.280224	-3.4045	ENSMUSG00000020590	Snx13
-2.43241	-0.166764	-2.81812	0.0192223	0.280224	-2.97777	ENSMUSG00000076577	Igkv8-30
-0.498327	5.073	-2.81773	0.0192349	0.280224	-3.40461	ENSMUSG00000024242	Map4k3
-0.934244	2.1824	-2.8175	0.0192424	0.280224	-3.10306	ENSMUSG00000081254	Gm12112
2.04332	-3.02982	2.81743	0.0192444	0.280224	-3.14792	ENSMUSG00000086401	Gm15559
1.34397	-1.26628	2.81665	0.0192698	0.280377	-2.98684	ENSMUSG00000047822	Angptl8
-0.611305	3.88303	-2.81588	0.0192944	0.280519	-3.30417	ENSMUSG00000027787	Nmd3
0.48534	6.96629	2.81532	0.0193125	0.280561	-3.46422	ENSMUSG00000116174	Gm10362
-0.517297	4.61682	-2.81364	0.0193668	0.280561	-3.37933	ENSMUSG00000040351	Ankib1
0.459813	8.38456	2.81359	0.0193683	0.280561	-3.46415	ENSMUSG00000081855	Rpl17-ps5
0.61906	2.63218	2.81351	0.019371	0.280561	-3.19343	ENSMUSG00000044991	Shld1
0.435296	5.59882	2.81349	0.0193715	0.280561	-3.44274	ENSMUSG00000039611	Pgap4
1.90304	-2.28631	2.81241	0.0194065	0.280851	-3.06499	ENSMUSG00000032281	Acsbg1
0.595172	4.09087	2.81131	0.0194423	0.280855	-3.35738	ENSMUSG00000001911	Nfix
-0.443408	6.57685	-2.81088	0.0194563	0.280855	-3.46612	ENSMUSG00000031422	Morf4l2
-0.52841	3.94318	-2.81042	0.0194711	0.280855	-3.32183	ENSMUSG00000019979	Apaf1
-0.532481	4.4446	-2.81039	0.0194722	0.280855	-3.3697	ENSMUSG00000084260	Gm12844
-0.671124	2.77368	-2.80968	0.0194954	0.280855	-3.18602	ENSMUSG00000027905	Ddx20
-0.435771	5.86211	-2.80966	0.019496	0.280855	-3.45168	ENSMUSG00000064145	Arih2
0.468614	8.91967	2.80827	0.0195413	0.28123	-3.4705	ENSMUSG00000062458	Gm8623
0.558906	8.50548	2.80795	0.0195518	0.28123	-3.4728	ENSMUSG00000057605	Gm6807
-0.535344	4.75411	-2.80603	0.0196144	0.281916	-3.40187	ENSMUSG00000030660	Pik3c2a
-0.768763	1.80958	-2.80558	0.0196294	0.281917	-3.09029	ENSMUSG00000031486	Adgra2
-1.31207	0.390444	-2.80485	0.0196533	0.282	-2.99524	ENSMUSG00000098404	Mrip-ps
-0.492348	4.24303	-2.80434	0.01967	0.282	-3.36227	ENSMUSG00000018398	Septin8
0.447262	7.66456	2.80389	0.0196847	0.282	-3.48218	ENSMUSG00000031059	Ndufb11
0.426923	8.32226	2.80358	0.0196949	0.282	-3.48074	ENSMUSG00000062582	Rpl30-ps8
-0.554743	3.81088	-2.80278	0.0197213	0.282164	-3.31923	ENSMUSG00000022749	Tbc1d23
0.574995	4.13509	2.80136	0.019768	0.282619	-3.37756	ENSMUSG00000009772	Nuak2
0.468357	5.76454	2.80007	0.0198109	0.282641	-3.47005	ENSMUSG00000081572	Gm14138
0.616212	3.56209	2.7994	0.019833	0.282641	-3.32276	ENSMUSG00000020649	Rrm2
0.574227	3.17977	2.79853	0.0198618	0.282641	-3.28086	ENSMUSG00000097415	AU020206
-0.528656	4.95961	-2.79847	0.0198638	0.282641	-3.42849	ENSMUSG00000020696	Rffl
-1.28066	1.09213	-2.79846	0.0198643	0.282641	-3.03638	ENSMUSG00000107770	Gm44126
-0.500756	5.3881	-2.79834	0.0198682	0.282641	-3.45201	ENSMUSG00000001123	Lgals9
0.485069	4.88569	2.79737	0.0199005	0.282641	-3.43936	ENSMUSG00000034362	Csta1
0.441495	9.76137	2.79735	0.019901	0.282641	-3.48387	ENSMUSG00000026238	Ptma
-0.799945	1.69669	-2.79662	0.0199253	0.282641	-3.09323	ENSMUSG00000112135	Gm9029
-0.799945	1.69669	-2.79662	0.0199253	0.282641	-3.09323	ENSMUSG00000112614	Gm9030
0.482446	7.96652	2.79635	0.0199342	0.282641	-3.49364	ENSMUSG00000015092	Edf1
0.527965	6.51171	2.79516	0.0199739	0.282945	-3.49415	ENSMUSG00000063954	H2ac19
0.478043	4.54479	2.79479	0.0199862	0.282945	-3.42178	ENSMUSG00000061118	Dnajc30
-0.629692	4.88805	-2.79382	0.0200188	0.282945	-3.42897	ENSMUSG00000027882	Stxbp3
0.654182	4.64586	2.79372	0.0200223	0.282945	-3.43184	ENSMUSG00000024225	Clps
0.501205	5.3822	2.79346	0.0200308	0.282945	-3.46815	ENSMUSG00000003863	Ppfia3
0.436706	6.9499	2.79249	0.0200634	0.282945	-3.50145	ENSMUSG00000081461	Rpl30-ps11
0.477497	7.22161	2.79235	0.020068	0.282945	-3.50184	ENSMUSG00000005510	Ndufs3
-0.654657	4.37224	-2.79194	0.0200817	0.282945	-3.38945	ENSMUSG00000041372	B4galnt3
1.39273	-1.63934	2.79142	0.0200991	0.282945	-3.03772	ENSMUSG00000029875	Ccdc184
-0.625753	4.5488	-2.79123	0.0201055	0.282945	-3.40714	ENSMUSG00000025757	Hspa4l
0.504526	9.20451	2.78903	0.0201796	0.283471	-3.50042	ENSMUSG00000082926	Gm8172
-0.624187	3.49784	-2.78846	0.0201988	0.283471	-3.30519	ENSMUSG00000035161	Ints6
0.614063	2.94839	2.78765	0.0202264	0.283471	-3.2717	ENSMUSG00000059363	Fxn
0.462926	6.62322	2.78736	0.0202362	0.283471	-3.50802	ENSMUSG00000089717	Or13f5
0.419245	7.41635	2.78707	0.0202458	0.283471	-3.5102	ENSMUSG00000049422	Chchd10
-1.56768	-1.12515	-2.78663	0.0202609	0.283471	-3.04749	ENSMUSG00000103187	Gm37087
-1.56768	-1.12515	-2.78663	0.0202609	0.283471	-3.04749	ENSMUSG00000103385	Gm37752
0.490098	4.47136	2.78657	0.0202629	0.283471	-3.42972	ENSMUSG00000034259	Exosc4
-0.815382	3.57292	-2.78512	0.020312	0.28356	-3.31276	ENSMUSG00000049164	Zfp518a
-0.519436	4.17826	-2.78491	0.020319	0.28356	-3.38655	ENSMUSG00000021366	Hivep1
-1.38374	-1.05538	-2.78461	0.0203294	0.28356	-3.04221	ENSMUSG00000113275	Tubb2a-ps2
0.697171	3.56223	2.78308	0.0203812	0.284025	-3.34995	ENSMUSG00000001228	Uhrf1
-0.586136	3.2338	-2.78274	0.0203928	0.284025	-3.28474	ENSMUSG00000039990	Edrf1
0.930013	1.1915	2.78193	0.0204204	0.284128	-3.09955	ENSMUSG00000116305	Lncppara
-2.48014	-3.58753	-2.78068	0.0204632	0.284128	-3.31934	ENSMUSG00000117271	Gm6149
-0.812146	1.42646	-2.77986	0.0204915	0.284128	-3.0959	ENSMUSG00000111840	Gm48832
2.14131	-2.78666	2.77968	0.0204975	0.284128	-3.1541	ENSMUSG00000054256	Msi1
0.516773	3.74741	2.77951	0.0205031	0.284128	-3.37288	ENSMUSG00000024613	Tcof1
-0.503118	4.74818	-2.77926	0.020512	0.284128	-3.44558	ENSMUSG00000027287	Snap23
-0.511367	4.00943	-2.77902	0.02052	0.284128	-3.37938	ENSMUSG00000024993	Dennd10
-0.896693	1.32558	-2.77901	0.0205205	0.284128	-3.08783	ENSMUSG00000094594	Tpd52-ps
0.623517	3.29997	2.77816	0.0205496	0.28428	-3.3277	ENSMUSG00000110697	Gm31718
0.624783	6.06094	2.77781	0.0205616	0.28428	-3.51479	ENSMUSG00000047721	Bola2
0.452144	8.04895	2.77735	0.0205775	0.284291	-3.52441	ENSMUSG00000059835	Rpl13-ps3
-1.18334	0.881536	-2.77665	0.0206014	0.284291	-3.05762	ENSMUSG00000098009	Gm5597
1.09422	8.07974	2.77648	0.0206076	0.284291	-3.52526	ENSMUSG00000098973	Mir6236
0.428058	5.94456	2.77555	0.0206396	0.284525	-3.51503	ENSMUSG00000002767	Mrpl2
-0.588978	2.988	-2.77343	0.0207127	0.285208	-3.27028	ENSMUSG00000037443	Cep85
-0.685886	2.32634	-2.7703	0.0208213	0.285208	-3.19731	ENSMUSG00000030469	Zfp719
0.5554	6.86387	2.77002	0.0208311	0.285208	-3.53779	ENSMUSG00000042312	S100a13
-0.445404	5.48876	-2.76972	0.0208417	0.285208	-3.50347	ENSMUSG00000045216	Hs6st1
0.476606	9.97435	2.76952	0.0208486	0.285208	-3.5279	ENSMUSG00000028234	Rps20
-0.557292	3.28282	-2.76899	0.020867	0.285208	-3.31328	ENSMUSG00000049047	Armcx3
0.422536	8.19283	2.76887	0.0208712	0.285208	-3.5378	ENSMUSG00000080873	Rpl30-ps3
0.687606	3.45398	2.76856	0.020882	0.285208	-3.36105	ENSMUSG00000074852	Hpse2
0.523943	4.49252	2.76834	0.0208896	0.285208	-3.46113	ENSMUSG00000037624	Kcnk2
1.48141	0.252991	2.76787	0.0209063	0.285208	-3.06176	ENSMUSG00000047641	Krt87
-0.583324	7.59975	-2.76739	0.0209228	0.285208	-3.54205	ENSMUSG00000028249	Sdcbp
0.477166	5.11273	2.76709	0.0209334	0.285208	-3.49986	ENSMUSG00000021773	Comtd1
-0.586992	4.06692	-2.76654	0.0209528	0.285208	-3.40317	ENSMUSG00000031148	Gpkow
-2.00479	-2.41945	-2.76632	0.0209603	0.285208	-3.21421	ENSMUSG00000113693	Gm48340
-2.00479	-2.41945	-2.76632	0.0209603	0.285208	-3.21421	ENSMUSG00000114160	Gm48352
0.773164	1.67586	2.766	0.0209718	0.285208	-3.16539	ENSMUSG00000039781	Cep131
0.501148	6.75799	2.76567	0.0209833	0.285208	-3.54439	ENSMUSG00000082380	Gm12218
-0.576644	5.04845	-2.7656	0.0209857	0.285208	-3.48629	ENSMUSG00000025354	Dnajc14
-0.480474	6.01037	-2.76542	0.0209918	0.285208	-3.52761	ENSMUSG00000029110	Rnf4
0.453396	7.75004	2.76541	0.0209925	0.285208	-3.54473	ENSMUSG00000053559	Smagp
0.723247	2.52107	2.76444	0.0210262	0.285208	-3.25905	ENSMUSG00000003824	Syce2
0.492495	4.71164	2.76392	0.0210445	0.285208	-3.48333	ENSMUSG00000020308	Tpgs1
-0.469572	5.38407	-2.76325	0.0210684	0.285208	-3.5092	ENSMUSG00000062203	Gspt1
-0.523006	6.68694	-2.76304	0.0210756	0.285208	-3.5451	ENSMUSG00000032434	Cmtm6
0.535942	3.8185	2.76293	0.0210795	0.285208	-3.40736	ENSMUSG00000023886	Smoc2
1.36291	-0.5546	2.7622	0.0211052	0.285208	-3.04535	ENSMUSG00000036731	Cysrt1
2.01634	0.336082	2.76213	0.0211079	0.285208	-3.07408	ENSMUSG00000092746	Rn7s6
-0.643562	4.83099	-2.76129	0.0211374	0.285208	-3.47736	ENSMUSG00000029234	Tmem165
0.446808	5.20077	2.76099	0.0211482	0.285208	-3.51348	ENSMUSG00000103441	7530428D23Rik
-0.541557	3.54234	-2.76045	0.021167	0.285208	-3.35759	ENSMUSG00000040511	Pvr
0.51112	6.54152	2.76014	0.0211782	0.285208	-3.55159	ENSMUSG00000074930	Gm13981
0.440232	5.3911	2.76008	0.0211802	0.285208	-3.52245	ENSMUSG00000078348	Sf3b5
0.46875	9.98169	2.75988	0.0211875	0.285208	-3.54357	ENSMUSG00000038473	Nos1ap
0.47993	9.48311	2.75872	0.0212286	0.285378	-3.54837	ENSMUSG00000084817	Gm5526
0.581036	4.26108	2.75802	0.0212533	0.285378	-3.45914	ENSMUSG00000087590	Epb41l4aos
0.455895	7.80074	2.75799	0.0212544	0.285378	-3.55668	ENSMUSG00000066543	Rpl17-ps9
-0.711273	2.0036	-2.75717	0.0212834	0.285378	-3.18357	ENSMUSG00000024989	Cep55
-1.88101	-2.48298	-2.75604	0.0213238	0.285378	-3.22743	ENSMUSG00000086449	9030204H09Rik
-0.493259	7.69652	-2.75581	0.021332	0.285378	-3.56079	ENSMUSG00000038235	F11r
-0.564687	3.22764	-2.75551	0.0213426	0.285378	-3.32779	ENSMUSG00000034361	Cpne2
0.513192	9.40417	2.7555	0.0213431	0.285378	-3.55401	ENSMUSG00000084106	Gm6136
-0.445335	7.06961	-2.75529	0.0213506	0.285378	-3.56131	ENSMUSG00000062908	Acadm
0.486864	5.29588	2.7551	0.0213573	0.285378	-3.52713	ENSMUSG00000063787	Chchd1
1.64243	-2.28925	2.75464	0.0213738	0.285378	-3.13025	ENSMUSG00000109171	Gm5735
-1.13615	1.18829	-2.75406	0.0213947	0.285378	-3.1101	ENSMUSG00000094622	Gm3055
0.53821	6.15997	2.754	0.0213966	0.285378	-3.55559	ENSMUSG00000090467	Gm4613
0.429592	6.25006	2.75097	0.0215054	0.286306	-3.56213	ENSMUSG00000040813	Tex264
1.55745	2.19235	2.74953	0.0215573	0.286306	-3.2525	ENSMUSG00000063651	Cnfn
-1.19718	1.11016	-2.74889	0.0215803	0.286306	-3.11129	ENSMUSG00000096718	Zfp781
-0.412624	6.79205	-2.74847	0.0215954	0.286306	-3.5706	ENSMUSG00000042406	Atf4
1.18565	-0.844486	2.74839	0.0215984	0.286306	-3.06357	ENSMUSG00000106967	Gm42477
0.487634	7.78378	2.74789	0.0216163	0.286306	-3.57317	ENSMUSG00000039640	Mrpl12
1.13473	-0.40448	2.74788	0.0216169	0.286306	-3.06659	ENSMUSG00000084186	Rpl36-ps10
0.418345	8.21998	2.74757	0.0216281	0.286306	-3.57244	ENSMUSG00000082741	Gm9703
-1.18658	1.01618	-2.74689	0.0216527	0.286306	-3.10845	ENSMUSG00000116499	Gm7318
-0.878327	1.35811	-2.74634	0.0216724	0.286306	-3.13899	ENSMUSG00000117935	Gm8717
0.409537	7.70776	2.7456	0.0216992	0.286306	-3.57713	ENSMUSG00000053565	Eif3k
0.528319	3.65565	2.74531	0.0217098	0.286306	-3.41811	ENSMUSG00000051768	Xrcc1
-0.790102	1.54497	-2.7452	0.0217137	0.286306	-3.1577	ENSMUSG00000040389	Wdr47
-0.439116	7.37381	-2.74509	0.0217178	0.286306	-3.5786	ENSMUSG00000029780	Nt5c3
-0.420135	6.35192	-2.74224	0.0218215	0.286306	-3.57417	ENSMUSG00000027605	Acss2
-0.579398	3.70931	-2.7413	0.021856	0.286306	-3.40569	ENSMUSG00000040018	Cox15
-0.43141	6.21402	-2.7411	0.0218632	0.286306	-3.57287	ENSMUSG00000079108	Srp54c
1.09525	5.0441	2.74095	0.0218686	0.286306	-3.54034	ENSMUSG00000027722	Spata5
0.542655	3.32933	2.74051	0.0218849	0.286306	-3.38973	ENSMUSG00000034591	Slc41a2
-0.511285	3.73104	-2.74047	0.0218864	0.286306	-3.4116	ENSMUSG00000027569	Mrgbp
-0.650982	2.65922	-2.74022	0.0218955	0.286306	-3.2822	ENSMUSG00000042246	Tmc7
-0.62571	2.63363	-2.73904	0.0219386	0.286306	-3.28173	ENSMUSG00000046785	Epm2aip1
-0.526016	3.53022	-2.73766	0.0219895	0.286306	-3.39299	ENSMUSG00000028345	Tex10
0.601181	3.31837	2.73762	0.0219908	0.286306	-3.39404	ENSMUSG00000045545	Krt14
0.486366	4.5268	2.73752	0.0219945	0.286306	-3.51322	ENSMUSG00000036114	Rpp25l
-0.542031	4.30014	-2.73716	0.0220076	0.286306	-3.47443	ENSMUSG00000026159	Agfg1
-0.48197	5.00941	-2.73663	0.0220273	0.286306	-3.5327	ENSMUSG00000000838	Fmr1
-0.468654	5.36505	-2.73564	0.0220637	0.286306	-3.55317	ENSMUSG00000033453	Adamts15
-0.594894	3.15464	-2.73554	0.0220675	0.286306	-3.34969	ENSMUSG00000032252	Glce
-0.546365	4.44804	-2.73494	0.0220895	0.286306	-3.49136	ENSMUSG00000038080	Kdm1b
-0.546588	6.77297	-2.73467	0.0220997	0.286306	-3.5922	ENSMUSG00000028032	Papss1
1.19778	-0.892657	2.734	0.0221245	0.286306	-3.08276	ENSMUSG00000040828	Catsperd
-0.697697	2.86095	-2.73353	0.0221418	0.286306	-3.31431	ENSMUSG00000035762	Tmem161b
-0.418316	8.02235	-2.73332	0.0221496	0.286306	-3.59661	ENSMUSG00000020719	Ddx5
-0.468523	5.53698	-2.73332	0.0221497	0.286306	-3.56424	ENSMUSG00000026821	Ralgds
0.957569	0.213124	2.73316	0.0221555	0.286306	-3.10768	ENSMUSG00000102162	Gm2367
-0.552231	3.50775	-2.73273	0.0221715	0.286306	-3.39733	ENSMUSG00000083311	Gm5643
0.512708	6.30988	2.73237	0.022185	0.286306	-3.59364	ENSMUSG00000062962	Gm6378
0.471951	4.97315	2.73231	0.0221872	0.286306	-3.54956	ENSMUSG00000019837	Gtf3c6
-0.844232	1.99411	-2.73221	0.0221909	0.286306	-3.21717	ENSMUSG00000024528	Srfbp1
-0.523463	5.64863	-2.73214	0.0221934	0.286306	-3.56988	ENSMUSG00000021785	Ngly1
0.492021	7.28091	2.7312	0.0222283	0.286306	-3.60146	ENSMUSG00000106926	Rpl7-ps7
-0.489506	6.42001	-2.73053	0.0222532	0.286306	-3.59407	ENSMUSG00000001729	Akt1
1.03182	1.52136	2.73003	0.0222719	0.286306	-3.20818	ENSMUSG00000028195	Ccn1
-0.425869	8.84323	-2.72917	0.0223039	0.286306	-3.60041	ENSMUSG00000035775	Krt20
0.437774	8.99458	2.72872	0.0223208	0.286306	-3.59982	ENSMUSG00000028936	Rpl22
-0.414304	6.33436	-2.72863	0.0223239	0.286306	-3.596	ENSMUSG00000031628	Casp3
-0.546229	4.2772	-2.72856	0.0223269	0.286306	-3.48596	ENSMUSG00000008976	Gabpa
0.776482	3.42039	2.72844	0.0223311	0.286306	-3.42254	ENSMUSG00000116097	Gm36738
-0.559341	3.32021	-2.72841	0.0223322	0.286306	-3.38194	ENSMUSG00000018001	Cyth3
0.482989	7.67273	2.72729	0.0223741	0.286306	-3.60702	ENSMUSG00000001289	Pfdn5
0.596256	2.83685	2.72709	0.0223818	0.286306	-3.3537	ENSMUSG00000025425	St8sia5
0.44749	7.24292	2.72628	0.0224119	0.286306	-3.60953	ENSMUSG00000022452	Smdt1
-0.522224	4.14056	-2.72624	0.0224137	0.286306	-3.47711	ENSMUSG00000051451	Crebzf
0.523009	7.02214	2.7261	0.0224186	0.286306	-3.60977	ENSMUSG00000061684	Rpl21-ps8
-0.528671	4.14203	-2.72532	0.0224479	0.286306	-3.47869	ENSMUSG00000029326	Enoph1
-0.522701	4.3674	-2.72521	0.022452	0.286306	-3.50044	ENSMUSG00000040151	Hs2st1
0.517378	3.84727	2.72496	0.0224617	0.286306	-3.47109	ENSMUSG00000025226	Fbxl15
0.476764	4.45711	2.72489	0.0224644	0.286306	-3.52823	ENSMUSG00000026313	Hdac4
0.521176	6.67604	2.72429	0.0224867	0.286306	-3.61126	ENSMUSG00000053560	Ier2
0.655189	2.27954	2.72409	0.0224942	0.286306	-3.29264	ENSMUSG00000091083	Gm4535
-0.448866	5.75707	-2.7238	0.022505	0.286306	-3.58793	ENSMUSG00000005417	Mprip
-0.489091	4.12666	-2.72336	0.0225217	0.286306	-3.48133	ENSMUSG00000050079	Rspry1
-0.547854	5.90004	-2.72274	0.0225453	0.286306	-3.59325	ENSMUSG00000021133	Susd6
-1.00996	0.430244	-2.72236	0.0225595	0.286306	-3.11542	ENSMUSG00000111366	Gm47156
-0.497873	4.73657	-2.72128	0.0226004	0.286306	-3.53861	ENSMUSG00000021681	Aggf1
0.452264	4.89458	2.72125	0.0226014	0.286306	-3.56307	ENSMUSG00000025134	Alyref
-2.55889	-3.12635	-2.72081	0.0226181	0.286306	-3.35646	ENSMUSG00000081718	Gm8261
-1.0644	0.578129	-2.72016	0.0226425	0.286306	-3.12457	ENSMUSG00000036564	Ndrg4
0.451397	6.9476	2.7196	0.0226641	0.286306	-3.62025	ENSMUSG00000069662	Marcks
-0.485183	5.49691	-2.71938	0.0226721	0.286306	-3.58514	ENSMUSG00000026116	Tmem131
-0.474355	9.34781	-2.71888	0.0226912	0.286306	-3.61476	ENSMUSG00000000385	Tmprss2
0.432316	5.53757	2.71827	0.0227143	0.286306	-3.59557	ENSMUSG00000020519	Sap30l
0.407526	7.02421	2.71769	0.0227366	0.286306	-3.62355	ENSMUSG00000035027	Map2k2
-0.555071	3.81144	-2.71753	0.0227426	0.286306	-3.45564	ENSMUSG00000046985	Tapt1
-0.47206	4.37034	-2.71722	0.0227545	0.286306	-3.51512	ENSMUSG00000070643	Sox13
-1.07272	0.205493	-2.71719	0.0227555	0.286306	-3.11336	ENSMUSG00000083557	Gm6877
-0.787174	1.83365	-2.71646	0.0227833	0.286306	-3.22695	ENSMUSG00000041670	Rims1
-2.39354	-3.63267	-2.71607	0.0227981	0.286306	-3.37699	ENSMUSG00000095285	Ighv5-9
-0.771446	1.63466	-2.71581	0.022808	0.286306	-3.21015	ENSMUSG00000105139	Gm19391
0.646164	3.36504	2.71519	0.0228319	0.286306	-3.43569	ENSMUSG00000115261	Gm35769
-0.465822	6.05684	-2.71509	0.0228355	0.286306	-3.6109	ENSMUSG00000066878	Gm10184
-0.491063	6.60676	-2.71449	0.0228583	0.286306	-3.62332	ENSMUSG00000044026	Slc35g1
-0.502678	5.1477	-2.71376	0.0228865	0.286306	-3.57735	ENSMUSG00000034616	Ssh3
-0.464055	4.71193	-2.71365	0.0228905	0.286306	-3.54989	ENSMUSG00000020366	Mapk9
-1.59844	-1.87296	-2.71296	0.0229171	0.286306	-3.19264	ENSMUSG00000112068	Gm9182
-0.472229	5.56702	-2.71259	0.0229314	0.286306	-3.59906	ENSMUSG00000066232	Ipo7
0.833664	6.01127	2.71245	0.0229367	0.286306	-3.62025	ENSMUSG00000025586	Cpeb1
0.634989	3.73518	2.71181	0.0229612	0.286306	-3.4819	ENSMUSG00000100691	2010320M18Rik
0.6843	2.79877	2.71166	0.0229671	0.286306	-3.37481	ENSMUSG00000089657	Gm16585
-0.450691	6.2269	-2.71135	0.0229789	0.286306	-3.62142	ENSMUSG00000022858	Tra2b
-1.38256	-0.819996	-2.71132	0.0229799	0.286306	-3.12149	ENSMUSG00000117669	Gm5509
-0.492764	7.20108	-2.71062	0.0230071	0.286306	-3.63441	ENSMUSG00000053253	Ndfip2
-0.632169	3.05673	-2.71058	0.0230084	0.286306	-3.37593	ENSMUSG00000116736	Gm49692
-0.720336	2.65158	-2.71037	0.0230168	0.286306	-3.32555	ENSMUSG00000100347	Gm7895
0.942964	0.458953	2.71014	0.0230255	0.286306	-3.15386	ENSMUSG00000039518	Cdsn
-0.820852	1.21582	-2.70983	0.0230375	0.286306	-3.18344	ENSMUSG00000020682	Mmp28
-1.2595	-0.45288	-2.70923	0.0230606	0.286306	-3.11541	ENSMUSG00000102463	1700003N22Rik
-0.529409	3.88356	-2.70821	0.0231	0.286306	-3.47921	ENSMUSG00000020715	Ern1
-0.735061	1.90745	-2.7077	0.0231195	0.286306	-3.2487	ENSMUSG00000029504	Ddx51
0.632756	3.86068	2.70712	0.0231422	0.286306	-3.50268	ENSMUSG00000037992	Rara
-0.443799	5.05338	-2.70701	0.0231466	0.286306	-3.58402	ENSMUSG00000055371	Stam2
-0.917895	0.965819	-2.70699	0.023147	0.286306	-3.16797	ENSMUSG00000033439	Trmt13
-0.502605	6.55508	-2.70674	0.0231568	0.286306	-3.63506	ENSMUSG00000019998	Stx7
-0.526431	3.94209	-2.70627	0.0231749	0.286306	-3.4886	ENSMUSG00000026484	Rnf2
-0.451208	5.0672	-2.70622	0.0231771	0.286306	-3.58597	ENSMUSG00000023079	Gtf2ird1
-0.471211	4.29176	-2.706	0.0231855	0.286306	-3.52582	ENSMUSG00000000266	Mid2
0.499488	11.3807	2.70549	0.0232051	0.286306	-3.62158	ENSMUSG00000001025	S100a6
-0.703994	6.50993	-2.70538	0.0232095	0.286306	-3.63491	ENSMUSG00000029385	Ccng2
-0.511143	4.34584	-2.70401	0.023263	0.286629	-3.5331	ENSMUSG00000002550	Uck1
0.461307	4.50962	2.70393	0.0232661	0.286629	-3.56598	ENSMUSG00000001134	Uxt
-2.39099	-3.63267	-2.70332	0.0232897	0.286734	-3.38786	ENSMUSG00000115472	Gm49070
-2.09968	-2.74043	-2.70203	0.0233402	0.287135	-3.32258	ENSMUSG00000109310	Gm44576
-0.610966	3.32325	-2.70143	0.0233636	0.287135	-3.42362	ENSMUSG00000063730	Hsd3b2
-0.541383	3.55866	-2.70132	0.0233679	0.287135	-3.4536	ENSMUSG00000001018	Snapin
0.508643	11.8296	2.70063	0.0233949	0.287279	-3.62546	ENSMUSG00000049350	Zg16
-0.430577	5.33917	-2.70024	0.0234101	0.287279	-3.6099	ENSMUSG00000037119	Fam91a1
-0.437501	5.50914	-2.69824	0.0234886	0.287707	-3.62041	ENSMUSG00000020076	Ddx50
-1.20794	2.05366	-2.69778	0.0235065	0.287707	-3.26534	ENSMUSG00000083287	Idi1-ps1
-0.573511	3.16786	-2.69743	0.0235205	0.287707	-3.41229	ENSMUSG00000028073	Pear1
-0.553774	3.25801	-2.69709	0.0235339	0.287707	-3.42426	ENSMUSG00000034401	Spata6
0.468383	6.4431	2.69662	0.0235523	0.287707	-3.65377	ENSMUSG00000054312	Mrps21
-1.04928	2.0668	-2.69622	0.0235683	0.287707	-3.27362	ENSMUSG00000033124	Atg9a
0.568196	3.16395	2.69591	0.0235805	0.287707	-3.44181	ENSMUSG00000067916	Zfp991
-0.650885	2.38625	-2.69574	0.023587	0.287707	-3.32015	ENSMUSG00000036777	Anln
-0.973013	0.534969	-2.6957	0.0235885	0.287707	-3.15842	ENSMUSG00000058073	Gm11189
-0.607489	5.14349	-2.69548	0.0235973	0.287707	-3.60489	ENSMUSG00000025199	Chuk
1.54394	-2.15712	2.69269	0.0237076	0.288649	-3.18886	ENSMUSG00000086364	Gm11751
0.664417	2.15613	2.69252	0.0237145	0.288649	-3.32741	ENSMUSG00000100164	2610306M01Rik
-0.421266	6.12067	-2.69237	0.0237204	0.288649	-3.64987	ENSMUSG00000029467	Atp2a2
-0.413891	5.77904	-2.69185	0.023741	0.288713	-3.64084	ENSMUSG00000029171	Pgm2
-1.69717	-0.225671	-2.69026	0.0238045	0.289114	-3.13973	ENSMUSG00000074482	Gm16589
-1.10169	-0.167573	-2.69025	0.0238046	0.289114	-3.14121	ENSMUSG00000115738	Gm7543
-0.669179	2.31599	-2.68917	0.023848	0.289139	-3.32179	ENSMUSG00000031828	Klhl36
0.46604	8.31378	2.68852	0.0238737	0.289139	-3.66818	ENSMUSG00000064281	Rpl19-ps1
0.437394	9.43524	2.68766	0.0239081	0.289139	-3.6643	ENSMUSG00000067288	Rps28
0.464223	4.29014	2.68755	0.0239125	0.289139	-3.5741	ENSMUSG00000075467	Dnlz
-5.1364	0.183947	-2.68707	0.0239318	0.289139	-3.17161	ENSMUSG00000061780	Cfd
-0.487624	4.07141	-2.6869	0.0239388	0.289139	-3.53431	ENSMUSG00000050213	Snip1
-0.414706	6.09458	-2.68685	0.0239405	0.289139	-3.65821	ENSMUSG00000032908	Sgpp2
-0.425119	6.87032	-2.68663	0.0239493	0.289139	-3.6719	ENSMUSG00000026553	Copa
-0.645068	3.35341	-2.68659	0.0239509	0.289139	-3.44916	ENSMUSG00000047804	Akap10
2.74874	-3.14252	2.68637	0.0239597	0.289139	-3.28748	ENSMUSG00000072592	Gm10373
1.13651	5.55964	2.68547	0.0239959	0.289273	-3.65166	ENSMUSG00000074194	Zfp791
-0.569995	3.25531	-2.68533	0.0240014	0.289273	-3.4419	ENSMUSG00000036977	Anapc10
-0.538411	4.49204	-2.68437	0.0240401	0.289459	-3.57702	ENSMUSG00000057596	Trim30d
-0.474477	4.88684	-2.68402	0.0240545	0.289459	-3.61026	ENSMUSG00000010453	Kansl3
-0.41557	6.8275	-2.683	0.0240952	0.289459	-3.67746	ENSMUSG00000070372	Capza1
0.718317	1.91601	2.68293	0.0240984	0.289459	-3.3162	ENSMUSG00000064353	mt-Td
-0.462842	4.46675	-2.68273	0.0241061	0.289459	-3.57962	ENSMUSG00000044791	Setd2
-0.729669	2.29257	-2.68267	0.0241088	0.289459	-3.3274	ENSMUSG00000022828	Gtf2e1
-0.591315	3.05659	-2.68221	0.0241274	0.289488	-3.42191	ENSMUSG00000000776	Polr3d
-1.81003	-2.09256	-2.68135	0.0241622	0.289488	-3.25429	ENSMUSG00000105865	Gm34144
1.50566	-2.05201	2.68129	0.0241643	0.289488	-3.1941	ENSMUSG00000040164	Kcns1
0.440643	5.51644	2.68029	0.0242049	0.289488	-3.65654	ENSMUSG00000018858	Mrpl58
-0.50402	4.07442	-2.68013	0.0242112	0.289488	-3.54494	ENSMUSG00000033014	Trim33
-0.961207	3.0435	-2.68005	0.0242145	0.289488	-3.41071	ENSMUSG00000020063	Sirt1
0.444276	5.16006	2.67995	0.0242185	0.289488	-3.64317	ENSMUSG00000060538	Tmem219
-0.474399	5.15295	-2.67916	0.0242506	0.289688	-3.6341	ENSMUSG00000030231	Plekha5
0.600485	4.01387	2.67844	0.0242798	0.289854	-3.56407	ENSMUSG00000007050	Lsm2
1.10245	-0.569733	2.67738	0.0243233	0.290019	-3.159	ENSMUSG00000080763	Gm12341
-0.933519	2.41489	-2.67735	0.0243243	0.290019	-3.3431	ENSMUSG00000112640	Gm32687
-0.481019	4.99677	-2.67651	0.0243587	0.290104	-3.62933	ENSMUSG00000053110	Yap1
1.14159	-0.689272	2.67633	0.0243658	0.290104	-3.1588	ENSMUSG00000059974	Ntm
-1.13163	0.197932	-2.6758	0.0243877	0.290104	-3.16961	ENSMUSG00000080968	Atf1-ps
0.575527	3.4772	2.67542	0.0244028	0.290104	-3.51068	ENSMUSG00000028635	Edn2
-0.554118	3.19199	-2.67529	0.0244083	0.290104	-3.45066	ENSMUSG00000021927	Hnrnpa1l2-ps2
0.408534	8.0887	2.6747	0.0244325	0.290127	-3.69145	ENSMUSG00000078439	Smim24
0.412883	5.45924	2.67449	0.024441	0.290127	-3.66373	ENSMUSG00000059316	Slc27a4
-1.58387	-0.476906	-2.67202	0.0245423	0.290875	-3.16486	ENSMUSG00000035560	Wdr20rt
-0.762133	2.38499	-2.67199	0.0245437	0.290875	-3.35325	ENSMUSG00000004768	Rab23
0.530352	3.53697	2.67166	0.0245571	0.290875	-3.5228	ENSMUSG00000060579	Fhit
-0.419721	5.43813	-2.67145	0.0245656	0.290875	-3.66111	ENSMUSG00000039753	Fbxl5
1.5482	-1.76371	2.67016	0.0246187	0.291321	-3.18927	ENSMUSG00000049148	Plcxd3
-0.424949	8.43563	-2.668	0.0247079	0.291973	-3.70153	ENSMUSG00000031089	Slc6a14
0.466958	8.06536	2.6671	0.0247454	0.291973	-3.70384	ENSMUSG00000060438	Rps10-ps1
-0.641989	2.53093	-2.66699	0.0247498	0.291973	-3.3816	ENSMUSG00000005102	Eif2ak4
0.874926	0.677475	2.6669	0.0247537	0.291973	-3.23026	ENSMUSG00000114828	AI463229
-0.528472	6.83452	-2.66562	0.0248066	0.291973	-3.70524	ENSMUSG00000082319	Actr3-ps
-1.12404	-0.344405	-2.66547	0.024813	0.291973	-3.17242	ENSMUSG00000108358	Gm44509
-0.523457	8.21717	-2.66534	0.0248184	0.291973	-3.70662	ENSMUSG00000026341	Actr3
-0.955269	0.52553	-2.6653	0.0248199	0.291973	-3.20127	ENSMUSG00000103439	Gm7019
0.432455	5.58977	2.66527	0.0248213	0.291973	-3.68336	ENSMUSG00000005674	Tomm40l
-0.638283	2.69362	-2.6651	0.0248284	0.291973	-3.40351	ENSMUSG00000051236	Msrb3
1.58376	-2.46061	2.66449	0.0248535	0.292087	-3.245	ENSMUSG00000039798	2600006K01Rik
-0.570871	3.212	-2.66322	0.0249063	0.292477	-3.47158	ENSMUSG00000020527	Myo19
-0.504676	4.54676	-2.66295	0.0249177	0.292477	-3.61722	ENSMUSG00000045868	Gvin1
-0.793907	1.66661	-2.66224	0.0249474	0.292644	-3.29288	ENSMUSG00000042938	Gm14117
0.445215	5.96195	2.66172	0.024969	0.292715	-3.70065	ENSMUSG00000007721	Ccdc124
0.853119	0.626239	2.65998	0.0250419	0.293388	-3.23655	ENSMUSG00000079988	Gm11970
-0.512175	3.99168	-2.65746	0.0251479	0.294448	-3.5725	ENSMUSG00000031792	Usb1
0.43342	4.94671	2.6568	0.0251756	0.294589	-3.67017	ENSMUSG00000028958	Tmub1
0.436012	9.06886	2.65412	0.0252888	0.29573	-3.72072	ENSMUSG00000066315	Gm12918
-0.489528	4.4293	-2.65337	0.0253204	0.295917	-3.62266	ENSMUSG00000056131	Pgm3
0.820233	1.41414	2.65066	0.0254356	0.297079	-3.31537	ENSMUSG00000040658	Dnph1
-0.413406	5.46943	-2.6489	0.0255109	0.297706	-3.69902	ENSMUSG00000026319	Relch
-0.497357	3.86121	-2.6484	0.0255324	0.297706	-3.57333	ENSMUSG00000025184	R3hcc1l
-0.568685	5.67437	-2.6483	0.0255365	0.297706	-3.70632	ENSMUSG00000043131	Mob1a
0.454686	7.20629	2.64722	0.0255826	0.297777	-3.73813	ENSMUSG00000018286	Psmb6
-0.683512	1.99709	-2.64698	0.0255931	0.297777	-3.35167	ENSMUSG00000054520	Sh3bp2
-0.499625	4.96097	-2.6468	0.0256009	0.297777	-3.67471	ENSMUSG00000038203	Hoxa13
0.777108	1.75978	2.6465	0.0256137	0.297777	-3.35601	ENSMUSG00000021506	Pitx1
0.956587	0.374967	2.64631	0.0256217	0.297777	-3.24061	ENSMUSG00000074682	Zcchc3
0.708808	3.29341	2.64595	0.0256373	0.297777	-3.53832	ENSMUSG00000000282	Mnt
0.419318	7.03519	2.64384	0.025728	0.298547	-3.74363	ENSMUSG00000079137	Rpl27-ps1
-1.52445	-1.68504	-2.64367	0.0257351	0.298547	-3.25129	ENSMUSG00000078498	Zfp988
0.424297	11.0702	2.64197	0.0258084	0.298821	-3.72738	ENSMUSG00000045693	Nlrp4e
-0.436247	5.41515	-2.64168	0.0258209	0.298821	-3.70808	ENSMUSG00000025234	Arih1
0.454414	6.37983	2.64166	0.0258221	0.298821	-3.7421	ENSMUSG00000102193	Gm7299
1.96635	-2.88756	2.64166	0.0258221	0.298821	-3.3084	ENSMUSG00000097863	1010001B22Rik
0.43184	8.38986	2.64065	0.0258655	0.298963	-3.74568	ENSMUSG00000113948	Rpl17-ps3
3.5262	-2.35869	2.64039	0.0258771	0.298963	-3.26524	ENSMUSG00000024409	Psors1c2
0.500053	8.02997	2.6402	0.0258849	0.298963	-3.7476	ENSMUSG00000079523	Tmsb10
1.08366	0.389328	2.63991	0.0258976	0.298963	-3.25151	ENSMUSG00000028996	Rbp7
-0.505758	4.74624	-2.63883	0.0259446	0.299322	-3.67219	ENSMUSG00000024182	Axin1
-0.479005	4.47342	-2.63809	0.0259766	0.299508	-3.65157	ENSMUSG00000026510	Trp53bp2
-0.651616	2.37192	-2.63634	0.0260531	0.299648	-3.41019	ENSMUSG00000027858	Tspan2
-0.616941	3.16604	-2.63604	0.026066	0.299648	-3.50744	ENSMUSG00000024163	Mapk8ip3
0.524154	10.2885	2.63576	0.0260783	0.299648	-3.7432	ENSMUSG00000068240	Gm11808
-0.733866	3.25087	-2.63544	0.0260921	0.299648	-3.5145	ENSMUSG00000034765	Dusp5
-0.564008	3.09498	-2.63531	0.0260978	0.299648	-3.50139	ENSMUSG00000042508	Dmtf1
-0.882286	1.12735	-2.63525	0.0261007	0.299648	-3.28489	ENSMUSG00000099779	Gm8228
-0.535087	3.32023	-2.63509	0.0261075	0.299648	-3.53049	ENSMUSG00000078684	5830417I10Rik
0.668693	2.09362	2.6349	0.0261157	0.299648	-3.40933	ENSMUSG00000054426	A930005H10Rik
-0.495048	4.53337	-2.634	0.0261554	0.299671	-3.66293	ENSMUSG00000078606	Gvin2
0.500997	5.71387	2.63342	0.0261807	0.299671	-3.7394	ENSMUSG00000023243	Kcnk5
0.487127	3.82567	2.63332	0.0261852	0.299671	-3.61513	ENSMUSG00000045039	Megf8
-0.571821	3.24255	-2.63225	0.0262319	0.299671	-3.52409	ENSMUSG00000037343	Taf2
-0.482091	4.26889	-2.63211	0.0262383	0.299671	-3.64195	ENSMUSG00000038546	Ranbp9
0.464614	6.90057	2.63177	0.026253	0.299671	-3.76289	ENSMUSG00000017188	Coa3
-0.532925	3.53693	-2.63163	0.0262592	0.299671	-3.56201	ENSMUSG00000071267	Zfp942
-1.26315	0.441824	-2.63145	0.0262672	0.299671	-3.23982	ENSMUSG00000046667	Rbm12b1
-0.46247	4.43773	-2.63123	0.0262768	0.299671	-3.65978	ENSMUSG00000028088	Fmo5
-0.827947	1.76333	-2.63032	0.026317	0.299671	-3.34924	ENSMUSG00000026705	Klhl20
-1.76352	-1.74335	-2.62972	0.0263434	0.299671	-3.27691	ENSMUSG00000116872	Gm6815
-0.570465	2.91953	-2.62949	0.0263537	0.299671	-3.48878	ENSMUSG00000040181	Fmo1
0.646328	2.34143	2.62933	0.0263605	0.299671	-3.44697	ENSMUSG00000004366	Sst
-0.533437	3.91873	-2.62916	0.0263681	0.299671	-3.60914	ENSMUSG00000038816	Ctnnal1
0.406243	6.56409	2.62908	0.0263715	0.299671	-3.76487	ENSMUSG00000048756	Foxo3
0.899929	0.465903	2.62739	0.0264463	0.299929	-3.27321	ENSMUSG00000075330	A930003A15Rik
-0.558944	4.048	-2.62711	0.0264588	0.299929	-3.62548	ENSMUSG00000079173	Zan
1.21251	6.67997	2.62706	0.0264608	0.299929	-3.76797	ENSMUSG00000113136	Gm19951
-1.26037	0.121372	-2.62668	0.0264776	0.299929	-3.2329	ENSMUSG00000109495	Gm47692
-0.982362	0.221209	-2.62567	0.0265225	0.299929	-3.24182	ENSMUSG00000081739	Mdm4-ps
-0.431748	4.77918	-2.62565	0.0265234	0.299929	-3.69773	ENSMUSG00000020255	Nopchap1
0.535277	3.00484	2.62549	0.0265306	0.299929	-3.53348	ENSMUSG00000020834	Dhrs13
-0.411985	7.73761	-2.62546	0.0265317	0.299929	-3.77268	ENSMUSG00000061665	Cd2ap
-0.46136	4.19879	-2.62531	0.0265384	0.299929	-3.64659	ENSMUSG00000026361	Cdc73
-0.643584	3.72081	-2.62498	0.0265531	0.299929	-3.59072	ENSMUSG00000034579	Pla2g3
-0.648025	4.14604	-2.62419	0.0265882	0.300146	-3.63747	ENSMUSG00000021890	Eaf1
0.466752	3.86858	2.62373	0.0266088	0.3002	-3.63472	ENSMUSG00000033200	Tpsg1
-0.454394	4.29887	-2.623	0.0266414	0.30025	-3.66033	ENSMUSG00000020283	Pex13
-0.628428	3.71416	-2.62287	0.0266472	0.30025	-3.59347	ENSMUSG00000082274	Gm14026
-0.432446	6.17596	-2.62256	0.0266609	0.30025	-3.76444	ENSMUSG00000027639	Samhd1
-0.612542	3.47685	-2.62206	0.0266834	0.300324	-3.56766	ENSMUSG00000033697	Arhgap39
0.419164	7.65777	2.6212	0.0267218	0.300358	-3.77952	ENSMUSG00000036241	Ube2r2
1.68396	-2.83408	2.62099	0.0267311	0.300358	-3.32537	ENSMUSG00000043051	Disc1
-0.560078	4.08711	-2.62092	0.0267342	0.300358	-3.63938	ENSMUSG00000024143	Rhoq
0.540901	3.63212	2.61901	0.0268202	0.300703	-3.61757	ENSMUSG00000032478	Nme6
-0.402933	6.64691	-2.61841	0.0268471	0.300703	-3.78044	ENSMUSG00000039361	Picalm
0.500555	6.00588	2.61821	0.0268561	0.300703	-3.77253	ENSMUSG00000112298	Gm48088
-0.668665	2.56058	-2.61818	0.0268574	0.300703	-3.45988	ENSMUSG00000054099	Slc25a40
-0.663372	2.52748	-2.61755	0.0268856	0.300703	-3.45692	ENSMUSG00000021028	Mbip
0.393164	7.19582	2.61721	0.0269008	0.300703	-3.78686	ENSMUSG00000055762	Eef1d
-0.461306	6.61101	-2.6166	0.0269285	0.300703	-3.78255	ENSMUSG00000020361	Hspa4
0.565893	9.35208	2.6159	0.0269599	0.300703	-3.78108	ENSMUSG00000040952	Rps19
0.547917	4.04156	2.6158	0.0269643	0.300703	-3.66653	ENSMUSG00000049134	Nrap
1.87628	-3.3483	2.61562	0.0269727	0.300703	-3.38475	ENSMUSG00000022076	Klhl1
0.724713	2.25859	2.61512	0.0269953	0.300703	-3.46034	ENSMUSG00000073413	Ly6g6d
-0.5892	2.78577	-2.61461	0.0270181	0.300703	-3.49491	ENSMUSG00000030888	Rrp8
-1.79553	-2.07355	-2.61455	0.0270211	0.300703	-3.32241	ENSMUSG00000108960	Gm44943
0.431575	6.3087	2.61402	0.027045	0.300703	-3.78573	ENSMUSG00000051495	Irf2bp2
-2.42228	-3.37444	-2.61398	0.0270467	0.300703	-3.45723	ENSMUSG00000082840	Gm16421
-1.39435	0.281761	-2.61378	0.027056	0.300703	-3.25508	ENSMUSG00000112160	BC024063
-2.06068	-2.31132	-2.61286	0.0270976	0.300703	-3.35579	ENSMUSG00000035836	Ugt2b1
-0.683821	2.75292	-2.61283	0.027099	0.300703	-3.49067	ENSMUSG00000021668	Polk
1.68969	-2.83408	2.61257	0.0271108	0.300703	-3.33414	ENSMUSG00000076598	Igkv3-7
1.42549	-1.75722	2.61242	0.0271178	0.300703	-3.2581	ENSMUSG00000051457	Spn
1.27987	-0.833656	2.61207	0.0271333	0.300703	-3.24242	ENSMUSG00000064344	mt-Tm
1.01404	1.09831	2.61166	0.0271519	0.300703	-3.34646	ENSMUSG00000036856	Wnt4
-1.36994	3.34786	-2.61165	0.0271527	0.300703	-3.53863	ENSMUSG00000114500	Gm8983
-0.540166	3.263	-2.61106	0.0271793	0.300703	-3.56114	ENSMUSG00000024276	Zfp397
-0.475835	5.49954	-2.6108	0.0271915	0.300703	-3.76117	ENSMUSG00000081176	H3f3a-ps2
0.597397	2.72727	2.60996	0.0272297	0.300703	-3.52402	ENSMUSG00000098426	Gm27149
0.44878	7.34529	2.60945	0.0272529	0.300703	-3.79923	ENSMUSG00000079111	Kdelr2
1.06058	0.860576	2.60914	0.0272667	0.300703	-3.33038	ENSMUSG00000058717	Lypd11
0.495906	5.9665	2.60791	0.0273233	0.300703	-3.78816	ENSMUSG00000028057	Rit1
-0.411067	6.16414	-2.60711	0.0273597	0.300703	-3.78933	ENSMUSG00000028530	Jak1
-1.97787	-2.43222	-2.60686	0.0273714	0.300703	-3.3713	ENSMUSG00000076543	Igkv4-74
0.453689	4.09981	2.60636	0.0273941	0.300703	-3.68628	ENSMUSG00000026740	Dnajc1
0.448204	8.96023	2.60607	0.0274076	0.300703	-3.79918	ENSMUSG00000025497	Cdhr5
0.478388	4.38444	2.60604	0.0274087	0.300703	-3.71377	ENSMUSG00000029725	Ppp1r35
-0.521577	4.65805	-2.60574	0.0274227	0.300703	-3.71817	ENSMUSG00000047246	H2bc6
-0.6699	2.27874	-2.60451	0.0274793	0.300703	-3.44778	ENSMUSG00000062198	2700097O09Rik
0.825395	0.898154	2.6044	0.0274841	0.300703	-3.33825	ENSMUSG00000113249	Gm33312
-1.01629	2.64071	-2.60437	0.0274857	0.300703	-3.47886	ENSMUSG00000082329	Gm14287
0.452112	10.0961	2.60407	0.0274995	0.300703	-3.79592	ENSMUSG00000060938	Rpl26
-1.61558	-1.86253	-2.60376	0.0275138	0.300703	-3.31101	ENSMUSG00000020333	Acsl6
0.501796	5.9291	2.60369	0.0275169	0.300703	-3.79399	ENSMUSG00000003031	Cdkn1b
-0.495221	3.94871	-2.60362	0.02752	0.300703	-3.65434	ENSMUSG00000026784	Pdss1
0.433822	8.94139	2.60336	0.0275319	0.300703	-3.80366	ENSMUSG00000004207	Psap
-0.979026	1.10679	-2.603	0.0275489	0.300703	-3.32838	ENSMUSG00000081611	Gm13651
-1.38032	-1.32114	-2.60298	0.0275495	0.300703	-3.27326	ENSMUSG00000110657	Gm7684
-0.519969	4.74166	-2.60285	0.0275556	0.300703	-3.72938	ENSMUSG00000031878	Nae1
0.444597	6.885	2.60268	0.0275636	0.300703	-3.81002	ENSMUSG00000032015	Pou2f3
-0.434573	5.1173	-2.60265	0.027565	0.300703	-3.75646	ENSMUSG00000015970	Chdh
-0.528483	4.05557	-2.60238	0.0275775	0.300703	-3.66678	ENSMUSG00000058809	Hspd1-ps3
0.452193	9.32313	2.60207	0.0275917	0.300703	-3.80375	ENSMUSG00000063882	Uqcrh
-0.661729	2.14751	-2.60205	0.0275928	0.300703	-3.43708	ENSMUSG00000079036	Alkbh1
-0.794309	1.38701	-2.60109	0.0276369	0.300851	-3.35876	ENSMUSG00000029127	Zbtb49
0.41277	5.68065	2.60086	0.0276478	0.300851	-3.79061	ENSMUSG00000010517	Faf1
-0.526539	3.26774	-2.60021	0.0276777	0.300851	-3.57936	ENSMUSG00000019841	Rev3l
1.68294	-2.65818	2.60014	0.0276808	0.300851	-3.3311	ENSMUSG00000112742	Gm31793
-1.54469	-1.77973	-2.59912	0.0277282	0.300851	-3.30819	ENSMUSG00000023341	Mx2
0.664344	1.89976	2.59897	0.0277353	0.300851	-3.44232	ENSMUSG00000051951	Xkr4
0.657532	3.19302	2.59895	0.0277362	0.300851	-3.60037	ENSMUSG00000107728	Gm38910
-0.411105	5.51315	-2.59887	0.0277401	0.300851	-3.78174	ENSMUSG00000024817	Uhrf2
-0.568041	3.55428	-2.59836	0.0277635	0.300851	-3.61571	ENSMUSG00000021519	Mterf3
1.03458	8.93971	2.59807	0.0277773	0.300851	-3.81165	ENSMUSG00000074305	Peak1
0.476303	4.0026	2.59783	0.0277882	0.300851	-3.69047	ENSMUSG00000084342	Gm11224
0.706729	2.66155	2.59763	0.0277976	0.300851	-3.53712	ENSMUSG00000037474	Dtl
-0.480117	8.77019	-2.59644	0.0278529	0.300978	-3.8163	ENSMUSG00000036438	Calm2
0.663579	1.89061	2.59611	0.0278683	0.300978	-3.44576	ENSMUSG00000000884	Gnb1l
-0.570704	3.51443	-2.59575	0.0278854	0.300978	-3.61509	ENSMUSG00000019082	Slc25a22
-1.94262	-2.63441	-2.59508	0.0279167	0.300978	-3.40449	ENSMUSG00000072905	Eif1ad3
0.425581	5.56374	2.59472	0.0279331	0.300978	-3.79665	ENSMUSG00000074129	Rpl13a
-0.707558	2.21552	-2.59433	0.0279516	0.300978	-3.45512	ENSMUSG00000054942	Miga1
-0.410842	7.51956	-2.59406	0.0279641	0.300978	-3.82395	ENSMUSG00000057880	Abat
-1.62275	-1.50562	-2.59397	0.0279682	0.300978	-3.29766	ENSMUSG00000091020	Gm5828
-0.891024	1.31474	-2.59364	0.0279841	0.300978	-3.36118	ENSMUSG00000029275	Gfi1
-1.04722	1.54257	-2.59261	0.0280323	0.300978	-3.37906	ENSMUSG00000085281	Gm13316
-0.560868	3.1771	-2.59259	0.028033	0.300978	-3.57888	ENSMUSG00000019988	Nedd1
-1.15635	-0.520737	-2.59252	0.0280363	0.300978	-3.26693	ENSMUSG00000094463	Gm8546
-0.698901	2.90525	-2.59224	0.0280498	0.300978	-3.54099	ENSMUSG00000050747	Trim15
-0.831281	1.15436	-2.59205	0.0280585	0.300978	-3.35149	ENSMUSG00000040717	Il17rd
-1.51117	-0.976993	-2.59198	0.0280618	0.300978	-3.27495	ENSMUSG00000083838	Gm11957
-0.435603	6.72742	-2.5917	0.0280748	0.300978	-3.82449	ENSMUSG00000057522	Spop
0.46316	4.73045	2.59153	0.0280831	0.300978	-3.76296	ENSMUSG00000063802	Hspbp1
-0.596531	6.30923	-2.59125	0.0280962	0.300978	-3.81687	ENSMUSG00000022797	Tfrc
-0.660813	3.54485	-2.59017	0.0281469	0.301089	-3.62458	ENSMUSG00000069895	Atxn1l
-0.571137	4.4448	-2.58952	0.0281774	0.301089	-3.72422	ENSMUSG00000072568	Lratd2
-0.534525	3.7511	-2.58908	0.0281985	0.301089	-3.65438	ENSMUSG00000021388	Aspn
0.396754	9.93963	2.58903	0.0282006	0.301089	-3.82131	ENSMUSG00000025967	Eef1b2
0.982484	1.80955	2.58866	0.0282182	0.301089	-3.45259	ENSMUSG00000051314	Ffar2
-1.16411	0.912224	-2.58838	0.0282314	0.301089	-3.33129	ENSMUSG00000080832	M6pr-ps
0.395972	8.25691	2.58838	0.0282314	0.301089	-3.83092	ENSMUSG00000027613	Eif6
-0.533847	3.78725	-2.58773	0.028262	0.301089	-3.66062	ENSMUSG00000033430	Terf2ip
0.429745	7.51459	2.58771	0.0282633	0.301089	-3.83412	ENSMUSG00000115938	Gm17241
0.513051	6.10803	2.58762	0.0282674	0.301089	-3.82459	ENSMUSG00000066090	Insl5
-0.433518	5.27558	-2.58731	0.0282819	0.301089	-3.78951	ENSMUSG00000020078	Vps26a
0.458077	6.89232	2.58681	0.0283056	0.301172	-3.83573	ENSMUSG00000082626	Rps13-ps5
0.451373	5.17831	2.58624	0.0283326	0.301289	-3.79548	ENSMUSG00000029722	Agfg2
-0.40466	5.47181	-2.58448	0.0284166	0.301839	-3.80335	ENSMUSG00000021065	Fut8
-0.611278	2.82835	-2.5843	0.0284249	0.301839	-3.54684	ENSMUSG00000024785	Rcl1
-0.750484	1.49746	-2.58415	0.0284323	0.301839	-3.39502	ENSMUSG00000066554	Gm10167
-0.46663	3.99412	-2.58375	0.0284514	0.301872	-3.69176	ENSMUSG00000031402	Mpp1
0.522299	3.74295	2.58303	0.0284853	0.302008	-3.68701	ENSMUSG00000030649	Anapc15
0.650915	4.09607	2.58281	0.0284962	0.302008	-3.72624	ENSMUSG00000072694	1500011B03Rik
1.75911	-2.47843	2.58214	0.0285279	0.302045	-3.33554	ENSMUSG00000027855	Sycp1
-0.422041	4.8189	-2.58206	0.0285316	0.302045	-3.77105	ENSMUSG00000021224	Numb
-0.491847	4.10527	-2.58127	0.0285697	0.302052	-3.70686	ENSMUSG00000028556	Dock7
-0.389528	6.51107	-2.58092	0.0285865	0.302052	-3.83923	ENSMUSG00000042460	C1galt1
0.519632	3.46778	2.58047	0.0286079	0.302052	-3.65992	ENSMUSG00000074250	Gm10653
0.443115	6.14546	2.58031	0.0286153	0.302052	-3.83708	ENSMUSG00000019659	Ccdc12
-0.544805	4.81738	-2.58005	0.0286282	0.302052	-3.77115	ENSMUSG00000022867	Usp25
-0.515824	3.55782	-2.57891	0.0286829	0.30246	-3.64866	ENSMUSG00000021635	Rad17
-0.529551	3.30139	-2.5773	0.0287603	0.303106	-3.61961	ENSMUSG00000036501	Fam13b
-0.525281	3.78743	-2.57556	0.0288441	0.30382	-3.68034	ENSMUSG00000047141	Zfp654
-0.434878	4.84676	-2.57409	0.0289149	0.304234	-3.78549	ENSMUSG00000032393	Dpp8
-0.755459	2.17497	-2.57393	0.0289231	0.304234	-3.48024	ENSMUSG00000059288	Cdyl
1.47764	-2.33387	2.57344	0.0289468	0.304234	-3.33573	ENSMUSG00000031372	Trex2
0.581512	2.43611	2.57217	0.0290083	0.304234	-3.54614	ENSMUSG00000025991	Cps1
-0.453016	4.31969	-2.5716	0.0290358	0.304234	-3.74475	ENSMUSG00000028456	Unc13b
0.466747	4.56488	2.57155	0.0290384	0.304234	-3.78361	ENSMUSG00000009076	Zmat5
0.394773	7.68758	2.57152	0.0290399	0.304234	-3.85991	ENSMUSG00000069045	Ddx3y
-0.396271	5.93175	-2.57103	0.0290639	0.304234	-3.84141	ENSMUSG00000032577	Mapkapk3
0.708033	2.97437	2.57094	0.0290679	0.304234	-3.61792	ENSMUSG00000031382	Asb11
-1.78464	-0.937505	-2.57069	0.0290803	0.304234	-3.30244	ENSMUSG00000113047	Gm47469
-0.565131	5.14159	-2.57059	0.0290853	0.304234	-3.80721	ENSMUSG00000036461	Elf1
0.516346	5.44548	2.57045	0.029092	0.304234	-3.83208	ENSMUSG00000022013	Dnajc15
-1.17447	-0.357764	-2.57026	0.0291012	0.304234	-3.29744	ENSMUSG00000112218	Gm18726
0.446767	9.0217	2.56967	0.0291299	0.304234	-3.85776	ENSMUSG00000041841	Rpl37
-0.49739	4.18902	-2.56966	0.0291305	0.304234	-3.73364	ENSMUSG00000056515	Rab31
-0.69089	2.47191	-2.56912	0.0291568	0.304234	-3.52465	ENSMUSG00000036273	Lrrk2
0.454647	3.98971	2.56911	0.0291572	0.304234	-3.73465	ENSMUSG00000040263	Klhdc4
-0.54033	3.23749	-2.56859	0.0291828	0.304285	-3.62485	ENSMUSG00000066705	Fxyd6
0.44689	5.06078	2.56835	0.0291943	0.304285	-3.81881	ENSMUSG00000030612	Mrpl46
0.41774	5.56327	2.5673	0.0292457	0.304372	-3.84085	ENSMUSG00000040269	Mrps28
-0.525903	4.01899	-2.56724	0.0292485	0.304372	-3.71907	ENSMUSG00000033703	Fcsk
0.492274	4.30688	2.56719	0.029251	0.304372	-3.76938	ENSMUSG00000047604	Frat2
0.473095	4.01202	2.56533	0.0293422	0.305152	-3.74336	ENSMUSG00000111875	Gm5425
-0.407382	5.27049	-2.56433	0.0293914	0.305496	-3.82666	ENSMUSG00000021823	Vcl
1.45897	-2.1986	2.56319	0.0294479	0.305818	-3.33853	ENSMUSG00000081096	Gm12691
0.509898	4.31295	2.56305	0.0294547	0.305818	-3.77683	ENSMUSG00000015943	Bola1
-0.839439	2.0628	-2.56243	0.0294853	0.305821	-3.48284	ENSMUSG00000075271	Ttc30a1
-0.815324	1.89742	-2.56194	0.0295096	0.305821	-3.4664	ENSMUSG00000079057	Cyp4v3
-0.394217	6.59163	-2.56183	0.0295147	0.305821	-3.8713	ENSMUSG00000029063	Nadk
0.469107	6.11733	2.56173	0.0295198	0.305821	-3.86655	ENSMUSG00000040888	Gfer
1.3383	-1.67693	2.56129	0.0295416	0.305878	-3.31647	ENSMUSG00000030693	Klk10
-0.573777	4.89914	-2.55946	0.0296322	0.306467	-3.8096	ENSMUSG00000070934	Rraga
-0.692363	2.96021	-2.55879	0.0296655	0.306467	-3.59994	ENSMUSG00000067942	Zfp160
-0.444314	5.0281	-2.55861	0.0296742	0.306467	-3.82203	ENSMUSG00000026111	Unc50
1.73933	0.727061	2.55823	0.0296933	0.306467	-3.39726	ENSMUSG00000045539	Sprr3
-0.870619	2.07503	-2.55811	0.0296993	0.306467	-3.48998	ENSMUSG00000043346	Gm6741
0.668958	3.29701	2.5581	0.0296999	0.306467	-3.67759	ENSMUSG00000062284	Gm6030
-0.547304	3.12541	-2.55759	0.0297252	0.306467	-3.62781	ENSMUSG00000022634	Yaf2
-1.05699	1.31532	-2.55753	0.0297283	0.306467	-3.41044	ENSMUSG00000050900	Gm7327
0.397582	9.58463	2.55586	0.0298113	0.307155	-3.87706	ENSMUSG00000044533	Rps2
-2.34532	-3.41456	-2.55497	0.0298556	0.307315	-3.5105	ENSMUSG00000084021	Gm5832
0.432816	4.37523	2.55368	0.0299205	0.307315	-3.79644	ENSMUSG00000015337	Endog
-1.89999	-1.12641	-2.55294	0.0299575	0.307315	-3.33111	ENSMUSG00000076672	Ighv3-6
-0.648406	2.1848	-2.55266	0.0299714	0.307315	-3.51726	ENSMUSG00000020635	Fkbp1b
-0.444833	4.74335	-2.55233	0.029988	0.307315	-3.81255	ENSMUSG00000045659	Plekha7
-0.522743	3.60944	-2.55231	0.0299891	0.307315	-3.69671	ENSMUSG00000034761	Map4k5
-0.879433	0.517573	-2.55158	0.0300258	0.307315	-3.36317	ENSMUSG00000044636	Csrnp2
-0.756356	2.68726	-2.55094	0.0300582	0.307315	-3.57696	ENSMUSG00000055491	Pprc1
-0.568625	4.39764	-2.55092	0.030059	0.307315	-3.78173	ENSMUSG00000035873	Pawr
-0.72624	1.86398	-2.55048	0.030081	0.307315	-3.48267	ENSMUSG00000110644	Gm7390
0.562317	4.82812	2.55042	0.0300841	0.307315	-3.83585	ENSMUSG00000081967	Gm14017
-0.488348	3.72691	-2.55021	0.0300948	0.307315	-3.71476	ENSMUSG00000026491	Ahctf1
-0.543707	3.59977	-2.55019	0.0300956	0.307315	-3.69816	ENSMUSG00000039456	Morc3
-0.591011	2.52223	-2.54975	0.0301177	0.307315	-3.56342	ENSMUSG00000032462	Pik3cb
-1.46879	-1.62186	-2.54956	0.0301276	0.307315	-3.35223	ENSMUSG00000082368	Gm11225
1.77284	-2.2347	2.54933	0.0301393	0.307315	-3.35499	ENSMUSG00000054128	H2-T3
0.695293	1.39949	2.54852	0.0301799	0.307315	-3.46576	ENSMUSG00000118052	Gm50432
0.392017	6.46153	2.54848	0.0301818	0.307315	-3.89406	ENSMUSG00000029616	Erp29
1.79639	-2.13224	2.54721	0.0302464	0.307315	-3.35152	ENSMUSG00000028148	Them5
0.399359	8.63547	2.547	0.0302569	0.307315	-3.89628	ENSMUSG00000021939	Ctsb
1.71007	-3.0673	2.54618	0.0302985	0.307315	-3.42415	ENSMUSG00000048834	Vstm2a
-0.753811	2.08332	-2.54552	0.0303323	0.307315	-3.51351	ENSMUSG00000029371	Cxcl5
-1.81025	-2.76115	-2.54545	0.0303357	0.307315	-3.46068	ENSMUSG00000098222	Gm8318
0.509543	3.88863	2.54538	0.0303393	0.307315	-3.76266	ENSMUSG00000006732	Mettl1
-0.422987	5.93005	-2.54533	0.0303415	0.307315	-3.88257	ENSMUSG00000036813	Entpd8
-0.476427	5.13415	-2.54523	0.0303465	0.307315	-3.84913	ENSMUSG00000068165	Gm10233
-0.462092	4.0363	-2.54523	0.0303466	0.307315	-3.75773	ENSMUSG00000026502	Desi2
-0.435762	5.08988	-2.54496	0.0303604	0.307315	-3.84781	ENSMUSG00000023915	Tnfrsf21
-0.478625	4.17162	-2.54495	0.030361	0.307315	-3.77184	ENSMUSG00000031666	Rbl2
-0.541418	3.68837	-2.54491	0.030363	0.307315	-3.71698	ENSMUSG00000020464	Pnpt1
0.799506	0.822986	2.54473	0.0303722	0.307315	-3.4192	ENSMUSG00000004328	Hif3a
0.45473	5.20313	2.54468	0.0303748	0.307315	-3.86358	ENSMUSG00000062901	Klhl24
-0.483904	3.89869	-2.54422	0.0303983	0.307315	-3.74376	ENSMUSG00000029173	Sepsecs
-0.642672	3.31358	-2.54417	0.0304006	0.307315	-3.66916	ENSMUSG00000053483	Usp21
1.98271	-2.87268	2.54395	0.0304118	0.307315	-3.40746	ENSMUSG00000022226	Mcpt2
-0.628857	3.86386	-2.54375	0.0304219	0.307315	-3.7364	ENSMUSG00000044641	Pard6b
-0.476078	5.13617	-2.54313	0.0304535	0.307315	-3.85262	ENSMUSG00000069622	Gm10273
0.436953	4.80057	2.5428	0.0304707	0.307315	-3.84558	ENSMUSG00000061286	Exosc5
0.498714	8.83781	2.54246	0.0304877	0.307315	-3.90257	ENSMUSG00000043770	Gm12481
-2.27819	-3.68428	-2.54243	0.0304893	0.307315	-3.52874	ENSMUSG00000111905	Gm48045
-0.418223	7.5738	-2.54234	0.0304939	0.307315	-3.9075	ENSMUSG00000023022	Lima1
-0.40652	5.12618	-2.54039	0.0305935	0.308078	-3.85763	ENSMUSG00000020362	Cnot6
-0.639741	2.99065	-2.54022	0.0306022	0.308078	-3.63484	ENSMUSG00000055193	Klk15
0.465542	8.27399	2.53969	0.0306293	0.308115	-3.90949	ENSMUSG00000063754	Gm10136
0.500795	6.15944	2.53951	0.0306385	0.308115	-3.9034	ENSMUSG00000087687	Pet100
0.414416	8.70338	2.53915	0.030657	0.308136	-3.90862	ENSMUSG00000084111	Gm15710
-0.401178	6.39298	-2.53821	0.0307054	0.308415	-3.90597	ENSMUSG00000045934	Mtmr11
0.409857	4.78075	2.53798	0.0307173	0.308415	-3.85188	ENSMUSG00000017639	Rab11fip4
-0.448487	5.49813	-2.53685	0.0307755	0.308708	-3.88068	ENSMUSG00000058063	Trim31
0.477853	3.79423	2.53672	0.0307822	0.308708	-3.76567	ENSMUSG00000021003	Galc
0.399367	6.52575	2.53629	0.0308046	0.308708	-3.91457	ENSMUSG00000040525	Cblc
0.539707	6.54127	2.53485	0.0308788	0.308708	-3.91719	ENSMUSG00000031848	Lsm4
0.385549	6.35702	2.53445	0.0308992	0.308708	-3.91509	ENSMUSG00000080746	Rpsa-ps12
1.46595	-1.39663	2.5338	0.030933	0.308708	-3.34343	ENSMUSG00000084782	Tex53
-0.464538	4.75095	-2.53374	0.0309362	0.308708	-3.84245	ENSMUSG00000042997	Nhlrc3
-1.67902	-2.34187	-2.5333	0.030959	0.308708	-3.42718	ENSMUSG00000078503	Zfp990
-0.393727	6.15073	-2.53317	0.0309656	0.308708	-3.90857	ENSMUSG00000030541	Idh2
0.43893	5.1069	2.53224	0.0310142	0.308708	-3.87907	ENSMUSG00000024002	Brd4
-0.751286	3.39769	-2.53221	0.0310153	0.308708	-3.69459	ENSMUSG00000082066	Gm13904
-0.650964	2.15783	-2.5318	0.031037	0.308708	-3.54588	ENSMUSG00000019878	Hsf2
-0.41023	6.88998	-2.53172	0.031041	0.308708	-3.92308	ENSMUSG00000025337	Sbds
-0.619648	2.62348	-2.53109	0.0310739	0.308708	-3.60372	ENSMUSG00000005397	Nid1
-0.43203	5.62611	-2.53057	0.0311009	0.308708	-3.89607	ENSMUSG00000047213	Ythdf3
-0.592162	3.18054	-2.5303	0.0311148	0.308708	-3.67592	ENSMUSG00000028397	Kdm4c
0.615593	2.86458	2.5303	0.0311149	0.308708	-3.66656	ENSMUSG00000091780	Sco2
0.410816	6.93055	2.53012	0.0311244	0.308708	-3.92746	ENSMUSG00000083454	Gm13226
-1.46602	-0.39661	-2.52952	0.0311555	0.308708	-3.34885	ENSMUSG00000094125	Gm13698
-1.46602	-0.39661	-2.52952	0.0311555	0.308708	-3.34885	ENSMUSG00000094336	Gm13693
-1.46602	-0.39661	-2.52952	0.0311555	0.308708	-3.34885	ENSMUSG00000096729	Gm13695
-1.46602	-0.39661	-2.52952	0.0311555	0.308708	-3.34885	ENSMUSG00000096484	Gm13696
-1.46602	-0.39661	-2.52952	0.0311555	0.308708	-3.34885	ENSMUSG00000096337	Gm13694
-1.46602	-0.39661	-2.52952	0.0311555	0.308708	-3.34885	ENSMUSG00000095824	Gm13697
-1.46602	-0.39661	-2.52952	0.0311555	0.308708	-3.34885	ENSMUSG00000079247	Gm13691
-0.544073	3.74839	-2.52921	0.0311716	0.308708	-3.74874	ENSMUSG00000040451	Sgms1
0.420856	6.12481	2.52865	0.0312011	0.308839	-3.91995	ENSMUSG00000021102	Glrx5
0.624762	2.37851	2.52642	0.0313175	0.309829	-3.61059	ENSMUSG00000054612	Mgmt
0.503212	3.88619	2.5258	0.0313501	0.309924	-3.79353	ENSMUSG00000110620	Gm45733
-0.413229	4.91606	-2.52557	0.0313622	0.309924	-3.86863	ENSMUSG00000032570	Atp2c1
0.579379	5.79077	2.52518	0.0313826	0.309924	-3.91693	ENSMUSG00000050994	Adgb
0.388022	9.06183	2.5243	0.0314287	0.309924	-3.93083	ENSMUSG00000058600	Rpl30
-0.404401	5.29355	-2.52419	0.031435	0.309924	-3.89237	ENSMUSG00000017677	Wsb1
-0.497755	3.97541	-2.52412	0.0314385	0.309924	-3.78382	ENSMUSG00000027555	Car13
0.455204	3.75795	2.52387	0.0314513	0.309924	-3.78163	ENSMUSG00000020935	Dcakd
-0.497284	3.76334	-2.52365	0.0314633	0.309924	-3.76078	ENSMUSG00000035772	Mrps2
0.425361	8.63572	2.52298	0.0314985	0.309924	-3.93501	ENSMUSG00000036478	Btg1
-0.515522	3.49313	-2.5229	0.031503	0.309924	-3.72935	ENSMUSG00000028948	Nol9
-0.467872	5.62105	-2.52281	0.0315077	0.309924	-3.90801	ENSMUSG00000028156	Eif4e
-0.446444	5.78428	-2.52048	0.0316307	0.31085	-3.91779	ENSMUSG00000007850	Hnrnph1
0.420797	5.90465	2.52014	0.0316485	0.31085	-3.92788	ENSMUSG00000103423	Gm5845
0.43772	7.22334	2.51982	0.0316658	0.31085	-3.9443	ENSMUSG00000038845	Phb
-0.453158	6.23046	-2.51967	0.0316737	0.31085	-3.93182	ENSMUSG00000026399	Cd55
0.414086	5.44978	2.5193	0.0316934	0.31085	-3.91408	ENSMUSG00000073982	Rhog
1.5439	-2.48298	2.51915	0.0317009	0.31085	-3.40537	ENSMUSG00000054555	Adam12
-0.555486	2.76936	-2.51842	0.03174	0.31085	-3.64372	ENSMUSG00000027806	Tsc22d2
0.399947	5.14088	2.51811	0.0317563	0.31085	-3.90315	ENSMUSG00000042165	Adrm1b
-0.481988	4.50486	-2.51736	0.0317965	0.31085	-3.8478	ENSMUSG00000027340	Slc23a2
0.650772	2.12795	2.51712	0.0318088	0.31085	-3.59415	ENSMUSG00000003575	Crtc1
0.715129	2.09065	2.51701	0.0318149	0.31085	-3.59102	ENSMUSG00000049598	Vsig8
-0.609078	2.69411	-2.51655	0.0318395	0.31085	-3.63529	ENSMUSG00000053600	Zfp472
-0.757629	1.44392	-2.51628	0.0318539	0.31085	-3.49065	ENSMUSG00000086825	Gm15675
-0.413156	4.95926	-2.5161	0.0318633	0.31085	-3.88659	ENSMUSG00000042626	Shc1
-0.425306	7.17738	-2.51549	0.031896	0.31085	-3.95069	ENSMUSG00000041740	Rnf10
-0.488587	5.35916	-2.51525	0.031909	0.31085	-3.90871	ENSMUSG00000019189	Rnf145
-0.637015	2.11746	-2.51518	0.0319126	0.31085	-3.56699	ENSMUSG00000044952	Kctd21
-0.432703	6.38066	-2.51465	0.0319408	0.31085	-3.94346	ENSMUSG00000025968	Ndufs1
0.438139	8.20205	2.51464	0.0319414	0.31085	-3.95017	ENSMUSG00000050621	Rps27rt
0.837884	0.47386	2.5146	0.0319437	0.31085	-3.43567	ENSMUSG00000037991	Rmi2
-0.509032	3.96742	-2.51453	0.0319475	0.31085	-3.79771	ENSMUSG00000026788	Zbtb43
0.442287	4.52589	2.5129	0.0320346	0.31125	-3.87434	ENSMUSG00000030539	Sema4b
-0.571905	3.67141	-2.51189	0.0320887	0.31125	-3.7665	ENSMUSG00000017679	Ttpal
-1.17021	-0.0814838	-2.51166	0.0321011	0.31125	-3.38278	ENSMUSG00000115342	Gm49095
-0.47331	5.1569	-2.51137	0.0321166	0.31125	-3.9048	ENSMUSG00000089803	Gm10171
-0.735334	2.0511	-2.51086	0.032144	0.31125	-3.56282	ENSMUSG00000087598	Zfp111
1.70349	-3.0673	2.51081	0.0321467	0.31125	-3.45949	ENSMUSG00000066007	Zfp600
0.850557	0.44812	2.51059	0.0321587	0.31125	-3.43949	ENSMUSG00000051146	Camk2n2
-0.858636	1.06755	-2.51057	0.0321598	0.31125	-3.46269	ENSMUSG00000005413	Hmox1
-0.608814	2.41369	-2.50997	0.0321918	0.31125	-3.61087	ENSMUSG00000059482	Cfap418
0.520135	3.31775	2.50978	0.0322024	0.31125	-3.75407	ENSMUSG00000023345	Poc1a
1.24741	9.9784	2.50962	0.0322111	0.31125	-3.9481	ENSMUSG00000022748	Cmss1
0.413662	10.5323	2.50956	0.0322143	0.31125	-3.94548	ENSMUSG00000062328	Rpl17
-1.4799	-0.0436367	-2.50928	0.0322294	0.31125	-3.38359	ENSMUSG00000082002	Gm6568
0.837836	0.3853	2.50925	0.0322307	0.31125	-3.4368	ENSMUSG00000097644	Gm26862
0.477378	3.57752	2.50854	0.0322689	0.31125	-3.78581	ENSMUSG00000047264	Zfp358
-0.52926	3.27853	-2.50814	0.0322907	0.31125	-3.7254	ENSMUSG00000030521	Mphosph10
0.453127	5.51319	2.50814	0.032291	0.31125	-3.93455	ENSMUSG00000026489	Coq8a
-0.457628	4.70508	-2.50786	0.0323061	0.31125	-3.88055	ENSMUSG00000101031	Ms4a12
1.67631	-1.39919	2.50775	0.032312	0.31125	-3.37583	ENSMUSG00000083847	Xlr3d-ps
0.702742	1.4846	2.50692	0.032357	0.31125	-3.53719	ENSMUSG00000072255	Rpl31-ps17
0.42446	6.37859	2.50673	0.0323669	0.31125	-3.96017	ENSMUSG00000019579	Mydgf
0.382253	7.14159	2.50665	0.0323713	0.31125	-3.96557	ENSMUSG00000083757	Rps15a-ps4
0.376095	7.14663	2.5063	0.0323905	0.31125	-3.96614	ENSMUSG00000034926	Dhcr24
-0.404979	5.26677	-2.50598	0.0324076	0.31125	-3.92031	ENSMUSG00000042331	Specc1
-0.494741	5.09441	-2.50549	0.0324344	0.31125	-3.91037	ENSMUSG00000000532	Acvr1b
0.40075	5.79885	2.50541	0.0324385	0.31125	-3.94826	ENSMUSG00000032594	Ip6k1
0.508155	3.99808	2.5052	0.0324501	0.31125	-3.83823	ENSMUSG00000020766	Galk1
-0.418549	5.37642	-2.50443	0.0324922	0.311496	-3.92782	ENSMUSG00000038244	Mical2
1.27424	-0.79921	2.50303	0.0325684	0.311958	-3.38663	ENSMUSG00000016995	Matn4
1.51035	-2.50072	2.5029	0.0325752	0.311958	-3.42442	ENSMUSG00000055010	A830031A19Rik
0.374331	6.42738	2.50262	0.0325903	0.311958	-3.96745	ENSMUSG00000031168	Ebp
0.412903	8.43565	2.50233	0.0326064	0.311958	-3.96914	ENSMUSG00000060467	Gm10080
-0.480608	3.72362	-2.50135	0.0326596	0.312182	-3.79199	ENSMUSG00000036769	Wdr44
0.536039	5.59928	2.50128	0.0326638	0.312182	-3.94903	ENSMUSG00000056629	Fkbp2
-0.42825	4.70128	-2.50065	0.0326984	0.312182	-3.89253	ENSMUSG00000027346	Gpcpd1
0.431239	4.14548	2.5006	0.0327006	0.312182	-3.85954	ENSMUSG00000035401	Emsy
-0.507101	3.29027	-2.50039	0.0327125	0.312182	-3.73984	ENSMUSG00000033285	Wdr3
-0.727568	1.65597	-2.50003	0.0327322	0.312213	-3.53697	ENSMUSG00000085385	Snhg17
0.790567	0.626984	2.49961	0.0327549	0.312236	-3.46867	ENSMUSG00000004651	Tyr
-0.643739	2.45151	-2.49938	0.0327678	0.312236	-3.63083	ENSMUSG00000020495	Smg8
-0.430839	4.42049	-2.49871	0.0328043	0.312427	-3.87127	ENSMUSG00000037519	Ppfia1
-0.470751	3.89115	-2.49802	0.0328422	0.31263	-3.81671	ENSMUSG00000019861	Gopc
0.483067	4.17914	2.4973	0.0328817	0.312692	-3.86896	ENSMUSG00000001666	Ddt
-1.57539	-1.94713	-2.4971	0.0328932	0.312692	-3.43205	ENSMUSG00000049723	Mmp12
0.401003	6.83415	2.497	0.0328984	0.312692	-3.98047	ENSMUSG00000039515	Ptpa
-0.417374	7.09359	-2.49552	0.03298	0.312711	-3.98258	ENSMUSG00000022892	App
0.466514	5.33693	2.49544	0.0329847	0.312711	-3.9484	ENSMUSG00000042462	Dctpp1
0.406379	5.0987	2.49543	0.032985	0.312711	-3.93758	ENSMUSG00000039108	Lsm14b
-0.948978	0.735173	-2.49539	0.0329874	0.312711	-3.45666	ENSMUSG00000079487	Med12
0.387985	7.04056	2.49484	0.0330174	0.312711	-3.98454	ENSMUSG00000028786	Tmem54
-0.450335	5.23895	-2.49416	0.033055	0.312711	-3.93719	ENSMUSG00000024769	Cdc42bpg
-0.613178	2.55996	-2.49408	0.0330595	0.312711	-3.65319	ENSMUSG00000021962	Dcp1a
-0.437561	6.66586	-2.49386	0.033072	0.312711	-3.98164	ENSMUSG00000024513	Mbd2
-0.523534	3.9695	-2.49343	0.0330956	0.312711	-3.83098	ENSMUSG00000022016	Akap11
-1.42177	1.34499	-2.49343	0.0330956	0.312711	-3.49769	ENSMUSG00000035431	Sstr1
-1.12573	0.113297	-2.49341	0.0330968	0.312711	-3.41666	ENSMUSG00000073197	5730507C01Rik
-0.636725	2.79143	-2.49321	0.0331076	0.312711	-3.6828	ENSMUSG00000049300	Prmt6
0.856025	0.505501	2.49279	0.0331314	0.312711	-3.46945	ENSMUSG00000111897	Gm19810
-1.69498	-1.85081	-2.49277	0.0331322	0.312711	-3.43336	ENSMUSG00000110932	Gm48640
-0.523579	3.44276	-2.49185	0.0331836	0.312907	-3.77209	ENSMUSG00000033032	Afap1l1
0.400132	5.28036	2.49111	0.0332245	0.312907	-3.95261	ENSMUSG00000061461	Smim20
-0.75403	2.61408	-2.49085	0.033239	0.312907	-3.66008	ENSMUSG00000047719	Ubiad1
-0.665033	2.02481	-2.49085	0.0332391	0.312907	-3.59243	ENSMUSG00000035845	Alg12
-1.0112	8.58055	-2.49036	0.0332662	0.312907	-3.98839	ENSMUSG00000100131	Gm28439
-0.636892	3.15591	-2.48982	0.0332959	0.312907	-3.73459	ENSMUSG00000070871	Ccnyl1
-0.632099	2.49841	-2.48973	0.0333014	0.312907	-3.65167	ENSMUSG00000024878	Cbwd1
1.28665	-1.50957	2.48946	0.0333162	0.312907	-3.39997	ENSMUSG00000039099	Wdr93
1.45699	-0.957345	2.48944	0.0333176	0.312907	-3.4012	ENSMUSG00000033731	3300002A11Rik
-0.559256	2.99266	-2.48942	0.0333186	0.312907	-3.71718	ENSMUSG00000021706	Zfyve16
0.469925	5.80591	2.48882	0.0333518	0.313047	-3.97547	ENSMUSG00000113368	Gm10054
-1.99916	-3.03065	-2.48856	0.0333667	0.313047	-3.54931	ENSMUSG00000047940	Stpg2
0.402556	6.06504	2.48756	0.0334222	0.313227	-3.98457	ENSMUSG00000085893	Gm12091
0.626954	1.92658	2.4872	0.0334428	0.313227	-3.61552	ENSMUSG00000075266	Cenpw
0.550376	4.01547	2.48706	0.0334504	0.313227	-3.86961	ENSMUSG00000005410	Mcm5
0.999897	-0.0195438	2.48703	0.0334523	0.313227	-3.44203	ENSMUSG00000114710	Gm40923
1.46808	-2.19723	2.48666	0.0334725	0.313228	-3.42511	ENSMUSG00000025270	Alas2
0.382372	9.79218	2.48643	0.0334855	0.313228	-3.98769	ENSMUSG00000026688	Mgst3
-0.479219	3.86364	-2.48564	0.03353	0.313425	-3.83304	ENSMUSG00000023019	Gpd1
-2.10251	-2.73394	-2.48517	0.0335563	0.313425	-3.52491	ENSMUSG00000019932	Kera
-0.458404	4.35042	-2.48512	0.0335593	0.313425	-3.88551	ENSMUSG00000031592	Pcm1
-0.775241	2.61201	-2.48487	0.0335729	0.313425	-3.66829	ENSMUSG00000079297	Gm2223
0.401437	6.10441	2.48433	0.0336036	0.313557	-3.99074	ENSMUSG00000116825	Rps2-ps7
-0.557861	2.69468	-2.48327	0.0336629	0.313732	-3.68861	ENSMUSG00000045409	Trim39
-0.807772	5.2947	-2.483	0.0336783	0.313732	-3.95201	ENSMUSG00000065947	mt-Nd4l
-1.16	-0.409646	-2.48268	0.0336962	0.313732	-3.41155	ENSMUSG00000028341	Nr4a3
1.32086	-1.7799	2.48229	0.0337186	0.313732	-3.41436	ENSMUSG00000108415	Gm30146
0.442931	5.10171	2.48224	0.0337214	0.313732	-3.95912	ENSMUSG00000025747	Tyms
-0.6118	4.08215	-2.48092	0.0337956	0.313732	-3.86024	ENSMUSG00000082321	Gm14253
0.405343	6.09973	2.48078	0.0338036	0.313732	-3.99634	ENSMUSG00000028461	Ccdc107
0.639075	3.47369	2.48072	0.0338074	0.313732	-3.82007	ENSMUSG00000029673	Auts2
0.427999	5.63147	2.48034	0.0338286	0.313732	-3.98319	ENSMUSG00000039886	Tmem120a
-0.721202	1.76389	-2.48031	0.0338302	0.313732	-3.57771	ENSMUSG00000094076	Gm4767
-0.487289	3.76219	-2.47948	0.0338775	0.313732	-3.8308	ENSMUSG00000039117	Taf4
-0.456447	4.94034	-2.47916	0.0338953	0.313732	-3.94361	ENSMUSG00000032293	Ireb2
-0.534553	3.54322	-2.47847	0.0339348	0.313732	-3.805	ENSMUSG00000043702	Pde12
[truncated: 16,763 more rows]
