# Supplementary material for: Filamin A editing in myeloid cells reduces intestinal inflammation and protects from colitis
Source: J Exp Med. 2025 Jun 5;222(9):e20240109. doi: 10.1084/jem.20240109 (PMC12139521; doi:10.1084/jem.20240109)
Supplement: Table S4 — shows the bulk RNA sequencing results of colons of DSS treated mice. [file jem_20240109_tables4.xlsx]

## Sheet: S4_Bulk RNA-seq results of colo
logFC	AveExpr	t	P-Value	adj. P-Val	B	ensembl_id	mgi_symbol
6.73413	3.83984	21.0624	9.74e-11	1.95e-06	12.9969	ENSMUSG00000025630	Hprt
2.85456	3.70198	13.2899	1.82e-08	0.000182305	9.88935	ENSMUSG00000032028	Nxpe2
-5.08257	-1.1991	-12.0065	5.61e-08	0.000280892	7.17029	ENSMUSG00000022126	Acod1
-2.63946	3.70804	-11.8965	6.21e-08	0.000280892	8.82038	ENSMUSG00000041293	Adgrf1
-3.77711	1.70922	-11.7627	7.03e-08	0.000280892	8.52937	ENSMUSG00000027398	Il1b
-4.77828	1.60673	-11.3575	1.03e-07	0.000343352	8.10693	ENSMUSG00000056054	S100a8
-3.15536	1.80812	-11.066	1.37e-07	0.000372054	7.95899	ENSMUSG00000020916	Krt36
-3.90258	0.53577	-10.9795	1.49e-07	0.000372054	7.65126	ENSMUSG00000022650	Retnlb
2.40496	3.01333	10.5888	2.2e-07	0.000425881	7.54101	ENSMUSG00000024039	Cbs
-4.71827	-0.230554	-10.4564	2.52e-07	0.000425881	6.87279	ENSMUSG00000073400	Trim10
-3.36165	0.271901	-10.4465	2.55e-07	0.000425881	7.14011	ENSMUSG00000111771	Gm47465
-3.32008	-0.0602409	-10.4432	2.56e-07	0.000425881	7.03386	ENSMUSG00000102674	8030442B05Rik
-2.58342	8.33815	-10.223	3.21e-07	0.000494089	7.21106	ENSMUSG00000063522	Ly6m
-4.41541	1.99827	-10.0397	3.9e-07	0.000556649	6.96379	ENSMUSG00000056071	S100a9
-5.70779	-2.84766	-9.85459	4.75e-07	0.000633441	4.62259	ENSMUSG00000029379	Cxcl3
-4.93432	6.7431	-9.76358	5.24e-07	0.000633928	6.71851	ENSMUSG00000074195	Clca4b
-1.76573	3.65873	-9.73839	5.39e-07	0.000633928	6.70369	ENSMUSG00000090214	Gm15657
-1.93346	2.58483	-9.62179	6.12e-07	0.000641956	6.58345	ENSMUSG00000029154	Cwh43
-2.44532	1.69904	-9.61308	6.18e-07	0.000641956	6.54952	ENSMUSG00000035373	Ccl7
1.67526	3.9333	9.57863	6.42e-07	0.000641956	6.53641	ENSMUSG00000061808	Ttr
-2.42871	6.03255	-9.29534	8.81e-07	0.000838806	6.18625	ENSMUSG00000079018	Ly6c1
2.06098	1.89546	9.21437	9.66e-07	0.000839778	6.07101	ENSMUSG00000037129	Tmprss13
-2.7419	0.866684	-9.21405	9.66e-07	0.000839778	6.05313	ENSMUSG00000028492	Saxo1
2.41752	4.47807	9.01787	1.21e-06	0.00100783	5.90186	ENSMUSG00000047230	Cldn2
-4.38071	-2.48914	-8.85614	1.46e-06	0.00112306	4.50755	ENSMUSG00000113063	Gm34667
-2.12409	1.07889	-8.81313	1.54e-06	0.0011375	5.65113	ENSMUSG00000030283	St8sia1
2.68602	6.13269	8.65148	1.86e-06	0.00132845	5.44867	ENSMUSG00000095649	Gvin-ps3
2.58054	5.15918	8.56223	2.07e-06	0.00138629	5.35121	ENSMUSG00000095457	Gvin-ps5
2.29017	1.98497	8.55832	2.08e-06	0.00138629	5.35877	ENSMUSG00000102185	5033404E19Rik
-1.42709	2.30706	-8.52086	2.18e-06	0.00139237	5.34231	ENSMUSG00000050092	Sprr2b
-1.82683	1.99754	-8.47328	2.31e-06	0.00139237	5.28852	ENSMUSG00000117655	6720468P15Rik
-3.0601	0.172981	-8.44768	2.38e-06	0.00139237	5.12915	ENSMUSG00000080917	Pira2-ps1
-1.82911	3.91039	-8.43965	2.4e-06	0.00139237	5.20142	ENSMUSG00000093880	Tmem181c-ps
-4.77584	-1.52918	-8.4201	2.46e-06	0.00139237	4.51681	ENSMUSG00000042265	Trem1
-1.53813	2.91769	-8.38329	2.57e-06	0.00139237	5.16334	ENSMUSG00000027134	Lpcat4
-1.93462	3.50687	-8.36485	2.63e-06	0.00139237	5.12178	ENSMUSG00000080927	Gm11430
-2.81036	-0.0758398	-8.35989	2.65e-06	0.00139237	5.02287	ENSMUSG00000032496	Ltf
1.61239	2.19597	8.31909	2.78e-06	0.00142628	5.10122	ENSMUSG00000062638	Btnl1
2.6958	0.901633	8.28789	2.89e-06	0.00143773	4.92335	ENSMUSG00000061959	Ces1e
-5.38687	-2.38451	-8.2513	3.02e-06	0.00143773	3.98335	ENSMUSG00000109076	Gm45145
1.57728	4.22251	8.2343	3.09e-06	0.00143773	4.95927	ENSMUSG00000026489	Coq8a
-2.5239	0.260448	-8.23342	3.09e-06	0.00143773	4.92834	ENSMUSG00000118081	Gm50138
1.16157	4.15184	8.20692	3.2e-06	0.00144695	4.92246	ENSMUSG00000044770	Scml4
-1.58966	1.80215	-8.19159	3.26e-06	0.00144695	4.95198	ENSMUSG00000038151	Prdm1
2.66786	2.1972	8.1282	3.52e-06	0.00153131	4.86573	ENSMUSG00000055373	Fut9
2.93052	-0.0762008	8.11126	3.6e-06	0.00153131	4.47004	ENSMUSG00000058260	Serpina9
-4.44153	-1.72862	-8.08677	3.71e-06	0.00153209	4.18298	ENSMUSG00000026180	Cxcr2
-1.57078	4.03868	-8.04115	3.93e-06	0.00153209	4.69839	ENSMUSG00000021108	Prkch
-4.27208	4.22447	-8.02269	4.02e-06	0.00153209	4.69054	ENSMUSG00000029371	Cxcl5
1.75159	2.11735	8.02132	4.03e-06	0.00153209	4.74299	ENSMUSG00000006345	Ggt1
1.24553	3.25305	8.01776	4.05e-06	0.00153209	4.71837	ENSMUSG00000034930	Rtkn
-4.66185	1.87981	-8.00918	4.09e-06	0.00153209	4.72926	ENSMUSG00000028655	Mfsd2a
-2.72322	0.187054	-8.00043	4.14e-06	0.00153209	4.63428	ENSMUSG00000027360	Hdc
-3.57579	0.865067	-7.94707	4.43e-06	0.00159782	4.63377	ENSMUSG00000100291	2310069B03Rik
1.01302	5.41895	7.89786	4.71e-06	0.00165328	4.49687	ENSMUSG00000052117	D630039A03Rik
-1.81473	2.11488	-7.80993	5.28e-06	0.00181836	4.47369	ENSMUSG00000049303	Syt12
-2.04703	3.50131	-7.7739	5.53e-06	0.0018724	4.37314	ENSMUSG00000046223	Plaur
-1.86916	3.3574	-7.72972	5.85e-06	0.00188417	4.32491	ENSMUSG00000109973	Gm45397
2.3065	2.12758	7.72435	5.89e-06	0.00188417	4.37562	ENSMUSG00000053414	Hunk
-1.91143	2.74444	-7.72229	5.91e-06	0.00188417	4.33591	ENSMUSG00000022584	Ly6c2
-3.17604	5.927	-7.69919	6.09e-06	0.00188417	4.22116	ENSMUSG00000050747	Trim15
-3.07658	-0.628295	-7.67334	6.29e-06	0.00188417	4.15555	ENSMUSG00000050440	Hamp
-3.74359	-1.16709	-7.6627	6.38e-06	0.00188417	4.02534	ENSMUSG00000005364	Il5ra
-2.72404	-0.817651	-7.64666	6.52e-06	0.00188417	4.06891	ENSMUSG00000026073	Il1r2
1.01635	4.01957	7.6419	6.56e-06	0.00188417	4.19904	ENSMUSG00000040618	Pck2
-3.75606	2.39897	-7.62935	6.67e-06	0.00188417	4.2437	ENSMUSG00000029380	Cxcl1
-7.1834	-1.81109	-7.62185	6.73e-06	0.00188417	3.52893	ENSMUSG00000068349	Gml
1.31185	4.43395	7.62101	6.74e-06	0.00188417	4.16066	ENSMUSG00000034245	Hdac11
-2.39558	1.53778	-7.61153	6.82e-06	0.00188417	4.23279	ENSMUSG00000040026	Saa3
1.7385	2.85943	7.60648	6.87e-06	0.00188417	4.21085	ENSMUSG00000035811	Ugt2b35
2.95665	-1.20965	7.59542	6.97e-06	0.00188417	3.4667	ENSMUSG00000075330	A930003A15Rik
-4.53628	-1.36434	-7.59481	6.97e-06	0.00188417	3.90826	ENSMUSG00000035020	Epgn
1.87533	1.88537	7.554	7.36e-06	0.00192463	4.16041	ENSMUSG00000001249	Hpn
-3.53092	2.25126	-7.55334	7.36e-06	0.00192463	4.13964	ENSMUSG00000024401	Tnf
-1.802	1.10499	-7.54837	7.41e-06	0.00192463	4.15259	ENSMUSG00000074417	Pira12
2.35558	3.35049	7.47188	8.2e-06	0.0021019	4.02567	ENSMUSG00000018126	Baiap2l2
1.85731	3.52216	7.45319	8.41e-06	0.00212737	3.9835	ENSMUSG00000026614	Slc30a10
1.91251	7.94651	7.4035	8.98e-06	0.00224435	3.84317	ENSMUSG00000027397	Slc20a1
-1.00586	5.33824	-7.34684	9.69e-06	0.00238829	3.74922	ENSMUSG00000035184	Fam124a
-2.42312	0.522693	-7.33856	9.8e-06	0.00238829	3.86874	ENSMUSG00000063851	Rnf183
-1.77382	0.0208359	-7.31259	1.01e-05	0.00244325	3.8103	ENSMUSG00000062017	Abca14
-1.11056	4.68183	-7.30253	1.03e-05	0.00244706	3.70214	ENSMUSG00000019122	Ccl9
-5.0327	-1.28546	-7.29229	1.04e-05	0.00245185	3.3789	ENSMUSG00000046259	Sprr2h
-3.20241	4.8154	-7.25777	1.09e-05	0.00251849	3.63813	ENSMUSG00000053113	Socs3
-1.2673	7.03359	-7.24608	1.11e-05	0.00251849	3.60493	ENSMUSG00000026479	Lamc2
-2.58309	-0.492664	-7.2399	1.12e-05	0.00251849	3.6462	ENSMUSG00000074677	Sirpb1c
-3.01476	3.78705	-7.23837	1.12e-05	0.00251849	3.65055	ENSMUSG00000026773	Pfkfb3
-2.07027	0.398711	-7.22405	1.14e-05	0.0025393	3.71476	ENSMUSG00000030144	Clec4d
-1.6772	1.51033	-7.20694	1.17e-05	0.00257035	3.70506	ENSMUSG00000028186	Uox
-2.75877	3.77962	-7.18312	1.21e-05	0.00262542	3.56931	ENSMUSG00000050359	Sprr1a
3.21527	3.636	7.17536	1.22e-05	0.00262542	3.62564	ENSMUSG00000098426	Gm27149
-1.37146	1.60477	-7.13472	1.29e-05	0.00274555	3.6077	ENSMUSG00000022847	Thpo
-1.38425	5.98222	-7.11682	1.32e-05	0.0027649	3.42186	ENSMUSG00000033538	Casp4
-5.03077	2.35584	-7.10737	1.34e-05	0.0027649	3.54941	ENSMUSG00000032068	Plet1
-1.43285	3.46083	-7.10179	1.35e-05	0.0027649	3.46776	ENSMUSG00000048911	Rnf24
-3.33155	2.93405	-7.09627	1.36e-05	0.0027649	3.49421	ENSMUSG00000037095	Lrg1
-0.924978	5.45491	-7.09174	1.37e-05	0.0027649	3.39302	ENSMUSG00000047728	Ly6g2
1.79073	3.28202	7.05469	1.44e-05	0.0028379	3.45676	ENSMUSG00000054252	Fgfr3
-4.4268	-2.61514	-7.05259	1.44e-05	0.0028379	2.72984	ENSMUSG00000044103	Il36g
-2.16532	4.06696	-7.04573	1.46e-05	0.0028379	3.37204	ENSMUSG00000015134	Aldh1a3
-1.17948	4.467	-7.04398	1.46e-05	0.0028379	3.34767	ENSMUSG00000021187	Tc2n
-1.25175	5.9733	-7.0295	1.49e-05	0.00286624	3.29922	ENSMUSG00000061751	Kalrn
-1.97405	2.21767	-7.02284	1.51e-05	0.00286624	3.42122	ENSMUSG00000116929	2210009P08Rik
-4.06962	-4.40445	-7.00336	1.55e-05	0.00290655	2.04614	ENSMUSG00000025929	Il17a
-5.14233	3.02251	-6.99908	1.56e-05	0.00290655	3.37468	ENSMUSG00000020826	Nos2
-1.65407	3.46523	-6.98635	1.58e-05	0.00293086	3.30804	ENSMUSG00000111987	Gm48809
1.05769	3.52805	6.97625	1.61e-05	0.00294491	3.3162	ENSMUSG00000001763	Tspan33
-2.39578	5.65552	-6.96935	1.62e-05	0.00294619	3.217	ENSMUSG00000061762	Tac1
2.07898	1.8418	6.95653	1.65e-05	0.00297047	3.37965	ENSMUSG00000029130	Rnf32
-2.64851	-0.947683	-6.95046	1.66e-05	0.00297047	3.25624	ENSMUSG00000089647	Gm2245
-2.02961	6.04499	-6.93966	1.69e-05	0.00298874	3.1699	ENSMUSG00000044162	Tnip3
1.31921	4.35289	6.92647	1.72e-05	0.00301093	3.20871	ENSMUSG00000052819	Best2
-1.61423	4.71609	-6.92175	1.73e-05	0.00301093	3.16836	ENSMUSG00000069792	Wfdc17
1.07988	5.89421	6.91536	1.75e-05	0.00301167	3.15214	ENSMUSG00000030711	Sult1a1
-1.74208	0.369306	-6.89903	1.79e-05	0.00305478	3.29763	ENSMUSG00000046245	Pilra
-1.4453	0.971452	-6.88218	1.83e-05	0.00310104	3.27956	ENSMUSG00000023868	Pde10a
1.19369	2.82538	6.85464	1.9e-05	0.00319593	3.18973	ENSMUSG00000031016	Wee1
2.18996	-0.033004	6.80299	2.05e-05	0.00334424	3.05834	ENSMUSG00000068744	Psrc1
-3.27945	-1.24323	-6.8023	2.05e-05	0.00334424	2.9765	ENSMUSG00000022651	Retnlg
-2.27403	1.42426	-6.79862	2.06e-05	0.00334424	3.14341	ENSMUSG00000049690	Nckap5
-1.57721	1.83047	-6.79186	2.08e-05	0.00334424	3.12627	ENSMUSG00000038037	Socs1
-1.61244	-0.0344567	-6.79044	2.08e-05	0.00334424	3.1361	ENSMUSG00000046908	Ltb4r1
1.54871	2.7169	6.78742	2.09e-05	0.00334424	3.10796	ENSMUSG00000049580	Tsku
-4.1409	-2.84073	-6.76177	2.17e-05	0.00340435	2.41363	ENSMUSG00000030366	Ceacam12
1.67543	2.60377	6.76154	2.17e-05	0.00340435	3.07823	ENSMUSG00000066842	Hmcn1
-2.10178	1.05811	-6.75715	2.18e-05	0.00340435	3.10275	ENSMUSG00000094732	1500015L24Rik
-1.26307	2.60023	-6.74767	2.21e-05	0.00340435	3.01483	ENSMUSG00000070427	Il18bp
-2.07764	1.45633	-6.74707	2.21e-05	0.00340435	3.07466	ENSMUSG00000097804	Gm16685
1.20097	3.23184	6.73695	2.25e-05	0.00342714	2.99809	ENSMUSG00000071041	Impdh2-ps
-2.75085	-1.82979	-6.72853	2.27e-05	0.00344205	2.80591	ENSMUSG00000007682	Dio2
-2.98537	-1.92715	-6.71049	2.33e-05	0.00348734	2.78715	ENSMUSG00000110368	Gm45518
-2.61857	-1.9921	-6.70873	2.34e-05	0.00348734	2.71166	ENSMUSG00000074419	Pira13
-1.52668	3.72182	-6.6991	2.37e-05	0.00350926	2.88734	ENSMUSG00000028527	Ak4
1.27809	2.63277	6.68163	2.43e-05	0.00357114	2.9621	ENSMUSG00000027938	Creb3l4
-3.78691	-1.38683	-6.65738	2.51e-05	0.00366843	2.7962	ENSMUSG00000050224	Krtap13
1.67867	0.750774	6.65256	2.53e-05	0.00366843	2.95951	ENSMUSG00000028040	Efna4
-2.95238	-1.15252	-6.64189	2.57e-05	0.003698	2.82679	ENSMUSG00000040809	Chil3
-4.95089	-4.50841	-6.62978	2.62e-05	0.00371623	1.7533	ENSMUSG00000055095	Spink6
1.01142	4.99632	6.62847	2.62e-05	0.00371623	2.75045	ENSMUSG00000043587	Pxylp1
-3.99742	-1.26283	-6.61467	2.67e-05	0.00376378	2.74061	ENSMUSG00000050762	Prss27
-1.94195	2.08211	-6.6078	2.7e-05	0.00377442	2.84554	ENSMUSG00000056025	Clca3a1
-2.60497	6.56325	-6.59651	2.74e-05	0.00378232	2.67293	ENSMUSG00000027225	Duoxa2
-1.33205	2.84466	-6.5943	2.75e-05	0.00378232	2.78005	ENSMUSG00000006777	Krt23
-2.48427	-1.86838	-6.59189	2.76e-05	0.00378232	2.62166	ENSMUSG00000114731	Gm47914
-4.22867	-1.7687	-6.58085	2.81e-05	0.00381666	2.61068	ENSMUSG00000030142	Clec4e
1.054	4.37242	6.57445	2.83e-05	0.0038242	2.69397	ENSMUSG00000022546	Gpt
2.03532	-0.135587	6.57008	2.85e-05	0.0038242	2.75835	ENSMUSG00000037801	Iqch
0.987193	5.68197	6.55345	2.92e-05	0.00389084	2.62605	ENSMUSG00000027605	Acss2
-1.54588	4.28405	-6.53291	3.01e-05	0.00398136	2.61788	ENSMUSG00000030790	Adm
-1.67596	9.55994	-6.52434	3.04e-05	0.00398377	2.61833	ENSMUSG00000075602	Ly6a
-1.9365	0.844022	-6.52306	3.05e-05	0.00398377	2.78641	ENSMUSG00000035385	Ccl2
-1.20304	8.18806	-6.51888	3.07e-05	0.00398377	2.57865	ENSMUSG00000031328	Flna
-5.61525	-0.379537	-6.51395	3.09e-05	0.00398643	2.73554	ENSMUSG00000058427	Cxcl2
2.37209	7.02951	6.48584	3.22e-05	0.00407707	2.53334	ENSMUSG00000027876	Reg4
-1.33206	2.98288	-6.48399	3.23e-05	0.00407707	2.6166	ENSMUSG00000032033	Barx2
-2.33956	3.62291	-6.48292	3.23e-05	0.00407707	2.56631	ENSMUSG00000027068	Dhrs9
1.71061	1.79008	6.48085	3.24e-05	0.00407707	2.72246	ENSMUSG00000070000	Fcho1
-1.20552	11.2159	-6.47059	3.29e-05	0.00408799	2.57511	ENSMUSG00000029322	Plac8
-2.38866	3.11036	-6.463	3.33e-05	0.00408799	2.56196	ENSMUSG00000028194	Ddah1
2.43097	-0.263129	6.46017	3.34e-05	0.00408799	2.58638	ENSMUSG00000037953	A4gnt
1.18295	3.42568	6.46006	3.34e-05	0.00408799	2.58228	ENSMUSG00000029195	Klb
1.09631	2.89603	6.45599	3.36e-05	0.00408799	2.61255	ENSMUSG00000028654	Mycl
-3.10328	2.64231	-6.45094	3.39e-05	0.00408799	2.57226	ENSMUSG00000028262	Clca3a2
1.38527	5.01844	6.44937	3.39e-05	0.00408799	2.49304	ENSMUSG00000029188	Slc34a2
-1.63655	-0.208428	-6.44421	3.42e-05	0.00409415	2.66863	ENSMUSG00000055994	Nod2
-1.29496	6.86303	-6.43659	3.46e-05	0.00409809	2.43505	ENSMUSG00000056737	Capg
-3.80194	-4.64963	-6.43263	3.48e-05	0.00409809	1.46095	ENSMUSG00000054672	Scart2
1.7483	1.47415	6.42745	3.5e-05	0.00409809	2.65442	ENSMUSG00000072949	Acot1
1.15049	3.29935	6.42731	3.51e-05	0.00409809	2.54744	ENSMUSG00000015396	Cd83
-1.73421	0.0783099	-6.41594	3.56e-05	0.00414248	2.63894	ENSMUSG00000047798	Cd300lf
-1.43963	3.73684	-6.38612	3.72e-05	0.00425461	2.42438	ENSMUSG00000086474	9130204K15Rik
2.81437	-1.54549	6.38442	3.73e-05	0.00425461	2.14558	ENSMUSG00000070495	Ctcfl
-1.47928	1.80901	-6.38363	3.74e-05	0.00425461	2.54027	ENSMUSG00000024427	Spry4
1.52426	2.01996	6.38195	3.75e-05	0.00425461	2.56507	ENSMUSG00000041476	Smpx
-1.66327	2.58494	-6.37722	3.77e-05	0.00426002	2.47674	ENSMUSG00000020275	Rel
1.62982	3.31931	6.37058	3.81e-05	0.00427754	2.47087	ENSMUSG00000047604	Frat2
2.03165	1.93055	6.36237	3.85e-05	0.00429871	2.5522	ENSMUSG00000060224	Pyroxd2
-1.16732	6.11807	-6.35959	3.87e-05	0.00429871	2.3184	ENSMUSG00000037580	Gch1
-1.17637	4.58625	-6.35536	3.89e-05	0.00430161	2.33744	ENSMUSG00000031432	Prps1
-2.03132	4.43832	-6.34251	3.97e-05	0.00434661	2.32393	ENSMUSG00000022221	Ripk3
-3.19513	-1.36207	-6.33737	4e-05	0.00434661	2.43615	ENSMUSG00000101304	Plet1os
1.26896	3.56642	6.3371	4e-05	0.00434661	2.39063	ENSMUSG00000023886	Smoc2
-2.34508	-0.776232	-6.30908	4.17e-05	0.00448753	2.44016	ENSMUSG00000095028	Sirpb1b
1.34724	4.1369	6.30809	4.18e-05	0.00448753	2.31301	ENSMUSG00000074653	Lrrc31
1.78039	5.95858	6.29129	4.28e-05	0.00453361	2.24118	ENSMUSG00000074882	Cyp2c68
1.11053	8.2957	6.29033	4.29e-05	0.00453361	2.2407	ENSMUSG00000055730	Ces2a
0.977885	5.36484	6.27927	4.36e-05	0.00458405	2.21858	ENSMUSG00000024597	Slc12a2
-1.77833	1.02626	-6.26383	4.46e-05	0.00464118	2.4137	ENSMUSG00000043613	Mmp3
-3.29274	1.1599	-6.25753	4.5e-05	0.00466041	2.38608	ENSMUSG00000085773	Gm16233
-2.71412	3.18992	-6.23927	4.62e-05	0.00472829	2.22551	ENSMUSG00000028544	Slc5a9
-1.31166	0.94297	-6.23306	4.67e-05	0.00472829	2.3719	ENSMUSG00000089942	Pira2
-2.68031	0.34754	-6.23119	4.68e-05	0.00472829	2.38104	ENSMUSG00000028859	Csf3r
-2.14138	6.4615	-6.231	4.68e-05	0.00472829	2.12207	ENSMUSG00000068452	Duox2
-1.18197	7.26022	-6.22619	4.71e-05	0.00472829	2.12128	ENSMUSG00000027907	S100a11
1.50408	2.49474	6.22618	4.71e-05	0.00472829	2.31052	ENSMUSG00000037254	Itih2
-4.43106	-4.59783	-6.22377	4.73e-05	0.00472829	1.2754	ENSMUSG00000042157	Sprr2i
1.91672	0.312008	6.21913	4.76e-05	0.00473734	2.34726	ENSMUSG00000028357	Kif12
-2.3946	-1.33147	-6.21245	4.81e-05	0.00476098	2.24482	ENSMUSG00000039329	Tex19,1
3.80023	-0.35549	6.20466	4.87e-05	0.00477558	2.16701	ENSMUSG00000009248	Ascl2
2.1089	2.48027	6.20272	4.88e-05	0.00477558	2.29638	ENSMUSG00000092008	Cyp2c69
1.18084	4.41391	6.20049	4.9e-05	0.00477558	2.1303	ENSMUSG00000041301	Cftr
-1.06779	2.71802	-6.1934	4.95e-05	0.00480284	2.20103	ENSMUSG00000026536	Ifi211
-1.03888	2.45908	-6.18492	5.01e-05	0.00484048	2.20123	ENSMUSG00000022148	Fyb
1.22068	2.88649	6.17558	5.08e-05	0.00488484	2.19541	ENSMUSG00000004038	Gstm3
-1.2853	4.89141	-6.15533	5.24e-05	0.00501083	2.02406	ENSMUSG00000026971	Itgb6
-1.62279	1.72373	-6.14719	5.3e-05	0.0050347	2.20517	ENSMUSG00000001131	Timp1
1.19038	2.54288	6.14579	5.31e-05	0.0050347	2.17871	ENSMUSG00000029851	Tcaf2
1.19179	1.81061	6.14099	5.35e-05	0.00504709	2.22309	ENSMUSG00000039763	Dnajc28
-1.23936	2.54867	-6.13521	5.4e-05	0.00506709	2.12077	ENSMUSG00000093916	Gm379
-1.56257	4.73696	-6.12065	5.52e-05	0.00515467	1.97376	ENSMUSG00000020205	Phlda1
1.29051	1.62498	6.11342	5.58e-05	0.00517662	2.19394	ENSMUSG00000020732	Rab37
-2.14169	-1.33483	-6.11162	5.59e-05	0.00517662	2.10932	ENSMUSG00000078780	Gm5150
-2.0239	1.73496	-6.10476	5.65e-05	0.00520621	2.13409	ENSMUSG00000009356	Lpo
-1.37842	8.10849	-6.10113	5.68e-05	0.00521064	1.94373	ENSMUSG00000041119	Pde9a
-3.67512	-0.931227	-6.08855	5.79e-05	0.00527325	2.15449	ENSMUSG00000033987	Dnah17
-1.14994	6.64186	-6.08712	5.8e-05	0.00527325	1.90151	ENSMUSG00000071637	Cebpd
-0.997806	3.47746	-6.08162	5.85e-05	0.00529299	1.97571	ENSMUSG00000003541	Ier3
-1.6803	3.10781	-6.07643	5.9e-05	0.00531053	1.98983	ENSMUSG00000055926	Gm14137
-1.77617	-0.704368	-6.07025	5.95e-05	0.00533614	2.1216	ENSMUSG00000062593	Gm49339
1.16741	2.59343	6.04557	6.18e-05	0.00549513	2.02545	ENSMUSG00000055114	Anxa13
0.781192	6.04831	6.04096	6.22e-05	0.00549513	1.84316	ENSMUSG00000035561	Aldh1b1
-1.28444	3.44456	-6.03912	6.24e-05	0.00549513	1.90757	ENSMUSG00000039206	Daglb
-2.21987	4.56193	-6.03903	6.24e-05	0.00549513	1.85583	ENSMUSG00000028599	Tnfrsf1b
-3.46239	-4.08325	-6.03387	6.29e-05	0.00551388	1.19708	ENSMUSG00000090665	Gad1-ps
-3.70627	-3.27065	-6.02695	6.35e-05	0.00554754	1.4354	ENSMUSG00000115834	Gm10385
0.894343	4.47401	6.01814	6.44e-05	0.00559762	1.84599	ENSMUSG00000024063	Lbh
1.29213	8.37628	6.0094	6.53e-05	0.00561564	1.811	ENSMUSG00000032122	Slc37a2
-2.00951	0.37554	-6.0077	6.54e-05	0.00561564	2.05495	ENSMUSG00000013338	Fer1l4
-1.14482	5.164	-6.00747	6.54e-05	0.00561564	1.78876	ENSMUSG00000062421	Arf2
1.49541	4.94248	6.00427	6.58e-05	0.00561882	1.81546	ENSMUSG00000028307	Aldob
-1.52622	-0.237319	-5.99574	6.66e-05	0.00566781	2.04316	ENSMUSG00000032841	Prr5l
-1.03151	3.04521	-5.98219	6.8e-05	0.00575	1.85155	ENSMUSG00000020077	Srgn
1.41794	1.90096	5.98068	6.82e-05	0.00575	1.98298	ENSMUSG00000036814	Slc6a20a
-0.847132	5.66619	-5.97162	6.91e-05	0.00580524	1.72644	ENSMUSG00000055447	Cd47
0.893575	4.86965	5.96376	6.99e-05	0.00585047	1.74624	ENSMUSG00000056666	Retsat
-1.13513	2.92287	-5.95328	7.11e-05	0.00586474	1.81197	ENSMUSG00000021281	Tnfaip2
-1.03009	8.29497	-5.95243	7.12e-05	0.00586474	1.71621	ENSMUSG00000024659	Anxa1
-1.54984	0.0880747	-5.9456	7.19e-05	0.00586474	1.97313	ENSMUSG00000081665	Pira1
0.928474	4.93702	5.94504	7.2e-05	0.00586474	1.7142	ENSMUSG00000039865	Slc44a3
0.888525	4.21468	5.94392	7.21e-05	0.00586474	1.74343	ENSMUSG00000023044	Csad
1.48976	1.7023	5.9434	7.21e-05	0.00586474	1.93421	ENSMUSG00000035239	Neu3
-1.25628	2.18392	-5.94322	7.22e-05	0.00586474	1.86018	ENSMUSG00000024679	Ms4a6d
-1.58813	1.02756	-5.93796	7.27e-05	0.00587439	1.93403	ENSMUSG00000028874	Fgr
0.928777	3.7051	5.93683	7.29e-05	0.00587439	1.76322	ENSMUSG00000028919	Arhgef19
1.09152	9.57849	5.93195	7.34e-05	0.00589457	1.71515	ENSMUSG00000026531	Mptx1
-2.97075	-2.73696	-5.9234	7.44e-05	0.00594808	1.562	ENSMUSG00000078657	Crnn
1.2075	2.47219	5.91994	7.48e-05	0.0059558	1.8418	ENSMUSG00000044468	Tent5c
2.88574	0.337423	5.9013	7.69e-05	0.00603442	1.88718	ENSMUSG00000112129	Pbld1
-1.72558	4.19426	-5.90055	7.7e-05	0.00603442	1.65466	ENSMUSG00000025425	St8sia5
3.23523	-2.17228	5.89953	7.71e-05	0.00603442	1.39839	ENSMUSG00000078964	Ces1b
-3.40483	1.92519	-5.89932	7.72e-05	0.00603442	1.78614	ENSMUSG00000058908	Pla2g2a
-1.17573	4.08258	-5.89848	7.73e-05	0.00603442	1.65554	ENSMUSG00000032860	P2ry2
-1.52858	1.26327	-5.88618	7.87e-05	0.00612528	1.83632	ENSMUSG00000071713	Csf2rb
0.818875	4.81286	5.8811	7.94e-05	0.00613731	1.61669	ENSMUSG00000026655	Fam107b
-1.2155	2.48404	-5.87984	7.95e-05	0.00613731	1.73482	ENSMUSG00000037447	Arid5a
-2.77707	-1.29936	-5.87709	7.98e-05	0.0061396	1.78201	ENSMUSG00000041347	Bdkrb1
-3.21401	-3.40895	-5.8604	8.19e-05	0.00627294	1.32116	ENSMUSG00000111052	Gm20139
1.16636	2.49397	5.85811	8.22e-05	0.00627294	1.74442	ENSMUSG00000038415	Foxq1
-1.40006	2.07895	-5.85157	8.3e-05	0.00630068	1.71858	ENSMUSG00000029377	Ereg
0.994108	5.72349	5.85029	8.32e-05	0.00630068	1.54988	ENSMUSG00000026304	Rab17
-2.4461	-1.75896	-5.83232	8.55e-05	0.0064529	1.70037	ENSMUSG00000032691	Nlrp3
3.55601	-0.892012	5.8254	8.65e-05	0.00649759	1.61373	ENSMUSG00000020140	Lgr5
-2.44746	5.80117	-5.81415	8.8e-05	0.00658661	1.47427	ENSMUSG00000037033	Clca3b
-4.17985	-1.62683	-5.78305	9.23e-05	0.00680198	1.65234	ENSMUSG00000068078	2310034C09Rik
-1.30843	1.39759	-5.78179	9.25e-05	0.00680198	1.66626	ENSMUSG00000097091	4930526L06Rik
-1.90701	-0.757405	-5.78001	9.27e-05	0.00680198	1.71778	ENSMUSG00000003665	Has1
-2.68724	3.39704	-5.77811	9.3e-05	0.00680198	1.51028	ENSMUSG00000016024	Lbp
0.887423	4.77035	5.77506	9.34e-05	0.00680198	1.45289	ENSMUSG00000028698	Pik3r3
0.816581	3.8277	5.77466	9.35e-05	0.00680198	1.499	ENSMUSG00000006641	Slc5a6
-2.26043	5.86579	-5.77454	9.35e-05	0.00680198	1.41101	ENSMUSG00000017002	Slpi
-1.81015	6.57511	-5.77423	9.36e-05	0.00680198	1.40917	ENSMUSG00000000628	Hk2
0.941586	5.95151	5.76772	9.45e-05	0.00682276	1.4157	ENSMUSG00000020182	Ddc
-2.49077	-0.0388244	-5.76759	9.45e-05	0.00682276	1.71362	ENSMUSG00000044294	Krt84
0.831933	4.17268	5.75734	9.6e-05	0.00690703	1.45152	ENSMUSG00000009545	Kcnq1
0.898139	5.89086	5.75369	9.66e-05	0.00692142	1.39306	ENSMUSG00000070661	Rnf186
-1.11965	7.04976	-5.74766	9.75e-05	0.00695167	1.37094	ENSMUSG00000031438	Rnf128
-1.74166	0.0256332	-5.74555	9.78e-05	0.00695167	1.68108	ENSMUSG00000031780	Ccl17
-3.83556	-3.91567	-5.74399	9.81e-05	0.00695167	0.933231	ENSMUSG00000054215	Sprr2k
-1.86832	8.87347	-5.73317	9.97e-05	0.00704452	1.38681	ENSMUSG00000068547	Clca4a
-2.58631	-0.868006	-5.72776	0.000100562	0.00707902	1.63985	ENSMUSG00000040726	Hesx1
1.74283	0.633048	5.72051	0.000101703	0.0071342	1.64395	ENSMUSG00000106067	Gm7902
-0.909605	10.0757	-5.71721	0.000102227	0.00714071	1.38927	ENSMUSG00000035775	Krt20
-1.47853	6.00974	-5.71394	0.000102747	0.00714071	1.3127	ENSMUSG00000017868	Sgk2
-2.23135	-0.327073	-5.71232	0.000103008	0.00714071	1.63186	ENSMUSG00000044041	Krt13
-1.23836	8.86666	-5.71097	0.000103225	0.00714071	1.3477	ENSMUSG00000022582	Ly6g
1.3471	2.30812	5.70415	0.000104327	0.00719208	1.52672	ENSMUSG00000034218	Atm
1.44143	2.56488	5.69617	0.000105634	0.0072265	1.4924	ENSMUSG00000052974	Cyp2f2
-1.22721	2.66579	-5.69463	0.000105887	0.0072265	1.43589	ENSMUSG00000026822	Lcn2
0.881727	6.29461	5.69258	0.000106226	0.0072265	1.29296	ENSMUSG00000062867	Impdh2
1.29034	3.27525	5.6923	0.000106272	0.0072265	1.42912	ENSMUSG00000020072	Pbld2
-1.22272	2.22767	-5.68191	0.00010801	0.00731978	1.45663	ENSMUSG00000002076	Hsf2bp
1.81753	1.98074	5.67665	0.000108901	0.00735521	1.52544	ENSMUSG00000095630	Igkv6-23
-1.46588	5.74624	-5.66894	0.000110222	0.0074194	1.24312	ENSMUSG00000090535	Gm8540
1.4064	0.635943	5.65967	0.000111831	0.00750242	1.55184	ENSMUSG00000086448	9330162012Rik
2.72064	0.145917	5.65023	0.000113495	0.00758862	1.52087	ENSMUSG00000094433	Igkv5-43
0.805188	4.67015	5.63282	0.000116637	0.00777266	1.22578	ENSMUSG00000021945	Zmym2
-3.92359	-4.9454	-5.62625	0.000117844	0.00781689	0.622734	ENSMUSG00000107408	1700065L07Rik
1.54234	1.75872	5.62496	0.000118082	0.00781689	1.4466	ENSMUSG00000048538	Gm9826
-2.02287	4.64784	-5.61435	0.000120068	0.00792209	1.17971	ENSMUSG00000053862	Slc51b
-1.37724	2.11874	-5.61191	0.000120529	0.00792635	1.34559	ENSMUSG00000022146	Osmr
-2.0949	-1.99302	-5.59463	0.000123848	0.00808404	1.34407	ENSMUSG00000083163	Gm11429
-2.96243	0.299503	-5.59121	0.000124516	0.00808404	1.43455	ENSMUSG00000028602	Tnfrsf8
-1.19033	1.6703	-5.59115	0.000124529	0.00808404	1.3584	ENSMUSG00000103067	Gm30414
0.711727	4.99406	5.58915	0.000124921	0.00808404	1.14324	ENSMUSG00000067369	Trmt2b
-1.32692	6.1837	-5.58901	0.000124948	0.00808404	1.11126	ENSMUSG00000090946	Ccdc71l
-2.18134	0.71169	-5.58563	0.000125616	0.008101	1.41068	ENSMUSG00000030732	Chrdl2
-1.34318	2.78284	-5.58248	0.000126241	0.00810549	1.24082	ENSMUSG00000062488	Ifit3b
-1.36307	0.736934	-5.58026	0.000126683	0.00810549	1.40602	ENSMUSG00000098037	Gm7765
-0.810982	2.99655	-5.57917	0.000126902	0.00810549	1.22295	ENSMUSG00000047117	Ankdd1b
0.820533	4.3254	5.57588	0.000127561	0.00812164	1.14966	ENSMUSG00000034066	Farp2
-0.775744	3.66887	-5.56815	0.000129126	0.00817769	1.15557	ENSMUSG00000034401	Spata6
0.964177	4.68662	5.56749	0.000129259	0.00817769	1.12562	ENSMUSG00000047407	Tgif1
1.84648	0.639296	5.56542	0.000129684	0.00817867	1.4142	ENSMUSG00000035878	Hykk
-0.795994	4.40155	-5.55889	0.000131027	0.0082374	1.10216	ENSMUSG00000048126	Col6a3
1.3902	2.61754	5.55394	0.000132056	0.00827605	1.25658	ENSMUSG00000049971	Glt1d1
-1.7153	-0.151526	-5.5483	0.000133238	0.00832403	1.38934	ENSMUSG00000028766	Alpl
-0.897002	3.93678	-5.54316	0.000134324	0.00833235	1.1004	ENSMUSG00000026712	Mrc1
1.15317	3.171	5.54218	0.000134532	0.00833235	1.19553	ENSMUSG00000042797	Aqp11
1.70675	2.8581	5.54176	0.000134621	0.00833235	1.22438	ENSMUSG00000027306	Nusap1
-2.51168	-0.951388	-5.53914	0.000135182	0.0083412	1.36625	ENSMUSG00000087439	Gm15788
1.58596	0.792757	5.53687	0.000135668	0.00834543	1.3618	ENSMUSG00000001943	Vsig2
0.831827	3.64436	5.52792	0.000137602	0.00843846	1.12109	ENSMUSG00000039307	Hexdc
1.07397	7.17417	5.51845	0.000139681	0.00853977	1.01519	ENSMUSG00000027597	Ahcy
-1.01215	3.89503	-5.50522	0.000142644	0.00869432	1.03563	ENSMUSG00000028633	Ctps
1.5254	0.0831502	5.49858	0.000144155	0.00875972	1.31412	ENSMUSG00000001566	Mnx1
-2.0459	-0.295519	-5.49421	0.000145158	0.00879395	1.30599	ENSMUSG00000073555	Gm4951
1.02721	5.20448	5.48988	0.00014616	0.00882791	0.98223	ENSMUSG00000062901	Klhl24
-0.925239	9.64145	-5.48357	0.000147633	0.00884011	1.00029	ENSMUSG00000074457	S100a16
-1.67581	5.3479	-5.48334	0.000147688	0.00884011	0.947786	ENSMUSG00000042677	Zc3h12a
-0.836395	9.20941	-5.48208	0.000147983	0.00884011	0.986837	ENSMUSG00000042306	S100a14
2.77278	-2.04037	5.48145	0.000148131	0.00884011	0.968099	ENSMUSG00000086428	Gm15199
-1.42893	0.149373	-5.47891	0.00014873	0.00884945	1.27606	ENSMUSG00000030043	Tacr1
1.01859	5.62415	5.47655	0.00014929	0.0088564	0.949942	ENSMUSG00000048087	Ahcyl
-1.04558	4.78665	-5.46759	0.000151432	0.00895132	0.935932	ENSMUSG00000036206	Sh3bp4
-4.70135	-2.68709	-5.46613	0.000151786	0.00895132	0.962763	ENSMUSG00000062168	Ppef1
1.02147	3.40089	5.46005	0.000153263	0.00897305	1.03845	ENSMUSG00000067199	Frat1
-1.34502	2.84557	-5.45917	0.000153477	0.00897305	1.03993	ENSMUSG00000028214	Gem
-1.46675	0.650214	-5.45907	0.000153501	0.00897305	1.22443	ENSMUSG00000102037	Bcl2a1a
1.44064	0.500269	5.45186	0.000155275	0.0090503	1.2426	ENSMUSG00000051076	Vtcn1
0.893553	4.46187	5.44075	0.000158051	0.00918533	0.927324	ENSMUSG00000029445	Hpd
-6.55667	-2.53116	-5.43872	0.000158563	0.00918838	0.909032	ENSMUSG00000068600	Gml2
-1.17834	4.39113	-5.43665	0.000159088	0.00918871	0.905218	ENSMUSG00000031762	Mt2
1.20749	1.23799	5.43508	0.000159488	0.00918871	1.18174	ENSMUSG00000082953	Gm13217
-1.45179	1.74875	-5.40507	0.000167325	0.00961254	1.05029	ENSMUSG00000067750	Khdc1a
-2.46972	-2.36177	-5.39303	0.000170584	0.00977167	1.00416	ENSMUSG00000109084	Gm44955
-1.46473	1.35748	-5.38881	0.00017174	0.00980636	1.05447	ENSMUSG00000099974	Bcl2a1d
-0.958328	2.02944	-5.38725	0.00017217	0.00980636	0.999005	ENSMUSG00000049103	Ccr2
1.68147	2.86299	5.38379	0.000173127	0.00983283	0.968884	ENSMUSG00000031257	Nox1
2.02348	1.35782	5.38064	0.000174006	0.00985476	1.10004	ENSMUSG00000028327	Stra6l
-2.12163	-1.13356	-5.3767	0.00017511	0.00988555	1.12492	ENSMUSG00000078763	Slfn1
0.910227	5.88133	5.37436	0.000175768	0.00988555	0.778254	ENSMUSG00000048440	Cyp4f16
1.00991	3.99707	5.37342	0.000176033	0.00988555	0.846826	ENSMUSG00000021336	Slc17a4
-1.0207	1.51012	-5.37018	0.000176952	0.00989842	1.01428	ENSMUSG00000025044	Msr1
-0.934112	3.27085	-5.36788	0.000177606	0.00989842	0.860191	ENSMUSG00000024774	Ankrd22
0.899369	2.4695	5.36738	0.000177748	0.00989842	0.963756	ENSMUSG00000009394	Syn2
-1.7961	-0.670151	-5.36031	0.00017978	0.00998377	1.10744	ENSMUSG00000100396	Gm29367
1.64125	1.4377	5.34476	0.000184331	0.010206	1.03065	ENSMUSG00000037725	Ckap2
1.41826	10.261	5.33112	0.000188422	0.0103772	0.763111	ENSMUSG00000025002	Cyp2c55
1.05588	5.26207	5.32765	0.000189479	0.0103841	0.714706	ENSMUSG00000040268	Plekha1
0.917916	2.86711	5.32731	0.000189585	0.0103841	0.86627	ENSMUSG00000027243	Harbi1
-1.32141	0.799999	-5.31527	0.000193302	0.0105319	0.984599	ENSMUSG00000059089	Fcgr4
-5.41193	-3.75679	-5.31515	0.000193338	0.0105319	0.598818	ENSMUSG00000024471	Myot
-1.6958	-0.205091	-5.31241	0.000194195	0.0105499	1.03334	ENSMUSG00000026580	Selp
0.965037	7.44977	5.30887	0.000195308	0.0105815	0.671546	ENSMUSG00000029201	Ugdh
-1.40489	3.0885	-5.27783	0.000205357	0.0110865	0.718193	ENSMUSG00000046546	Fam43a
-0.787892	7.42084	-5.27669	0.000205736	0.0110865	0.609274	ENSMUSG00000026003	Acadl
-1.02442	1.42393	-5.27093	0.000207664	0.0111603	0.864569	ENSMUSG00000063458	Lrmda
1.6854	3.2597	5.26872	0.000208406	0.0111701	0.761246	ENSMUSG00000025004	Cyp2c40
0.877293	3.12778	5.26076	0.000211114	0.011285	0.726537	ENSMUSG00000033857	Engase
-1.36802	-0.34784	-5.25667	0.000212517	0.0112991	0.94766	ENSMUSG00000078956	Gm14221
1.49153	0.474199	5.25458	0.00021324	0.0112991	0.93936	ENSMUSG00000047844	Bex4
1.00966	3.65546	5.25438	0.000213307	0.0112991	0.67631	ENSMUSG00000037025	Foxa2
1.11916	4.20552	5.25343	0.000213638	0.0112991	0.636468	ENSMUSG00000038756	Ttll6
1.14166	2.79709	5.24852	0.000215347	0.0113486	0.7444	ENSMUSG00000027253	Lrp4
-0.996897	2.73624	-5.24748	0.000215709	0.0113486	0.702513	ENSMUSG00000079419	Ms4a6c
-1.07095	5.7231	-5.24224	0.000217551	0.0113904	0.544736	ENSMUSG00000025059	Gk
-1.38692	1.28438	-5.24198	0.000217644	0.0113904	0.825406	ENSMUSG00000021322	Aoah
-1.36485	0.27999	-5.23851	0.000218873	0.0114249	0.89997	ENSMUSG00000022876	Samsn1
1.04705	3.77499	5.23093	0.000221585	0.0115362	0.626381	ENSMUSG00000060181	Slc35e3
1.20678	0.867726	5.22856	0.00022244	0.0115507	0.879324	ENSMUSG00000022860	Chodl
-0.881458	5.41497	-5.22581	0.000223436	0.011559	0.523396	ENSMUSG00000074934	Grem1
-3.13663	4.22273	-5.22493	0.000223756	0.011559	0.570792	ENSMUSG00000000983	Wfdc18
-1.3237	5.24821	-5.21969	0.000225671	0.0116279	0.514773	ENSMUSG00000053175	Bcl3
-1.72083	6.53924	-5.21745	0.000226495	0.0116403	0.499081	ENSMUSG00000073399	Trim40
0.884893	2.75314	5.21569	0.000227144	0.0116438	0.690438	ENSMUSG00000073647	Gm10557
1.55399	1.80893	5.2139	0.000227809	0.011648	0.788359	ENSMUSG00000026779	Mastl
-1.02589	2.90982	-5.20569	0.000230872	0.0116776	0.620526	ENSMUSG00000063628	Gm7665
1.24784	1.76059	5.20521	0.000231055	0.0116776	0.77156	ENSMUSG00000032816	Igdcc4
0.825494	5.29737	5.20502	0.000231125	0.0116776	0.504976	ENSMUSG00000032449	Slc25a36
1.011	6.15128	5.20491	0.000231166	0.0116776	0.497455	ENSMUSG00000044134	Pheta1
1.09874	4.1695	5.20454	0.000231308	0.0116776	0.561953	ENSMUSG00000110568	Gm7208
3.12422	-0.472007	5.19631	0.000234428	0.0118053	0.822725	ENSMUSG00000031173	Otc
-2.79738	-2.5266	-5.19435	0.000235181	0.011807	0.708425	ENSMUSG00000107379	Gm43126
-1.17399	2.61801	-5.19254	0.000235876	0.011807	0.629113	ENSMUSG00000054203	Ifi205
-1.26773	1.46173	-5.19091	0.000236503	0.011807	0.72243	ENSMUSG00000029314	Gpat3
-0.978365	5.0953	-5.19007	0.000236826	0.011807	0.469983	ENSMUSG00000034382	AI661453
0.866957	4.30256	5.18511	0.000238752	0.0118441	0.511427	ENSMUSG00000031700	Gpt2
-1.64555	3.54043	-5.1851	0.000238755	0.0118441	0.539964	ENSMUSG00000031538	Plat
-1.09687	8.41179	-5.18027	0.000240643	0.0119083	0.467442	ENSMUSG00000030413	Pglyrp1
-2.3508	-2.73342	-5.17556	0.000242501	0.0119706	0.676586	ENSMUSG00000021879	Dnah12
-0.945923	2.49007	-5.17088	0.000244364	0.0120255	0.598255	ENSMUSG00000025355	Mmp19
-1.38348	7.55463	-5.16974	0.000244817	0.0120255	0.433417	ENSMUSG00000029084	Cd38
0.800148	5.42475	5.16772	0.000245629	0.0120358	0.438716	ENSMUSG00000026090	Cracdl
-0.976191	2.36759	-5.16266	0.000247667	0.0121051	0.601797	ENSMUSG00000015950	Ncf1
2.19578	0.413913	5.15885	0.000249214	0.0121051	0.800239	ENSMUSG00000108961	Gm32540
-0.781057	5.90818	-5.15856	0.00024933	0.0121051	0.404381	ENSMUSG00000027293	Ehd4
-0.756108	5.38273	-5.15823	0.000249465	0.0121051	0.410934	ENSMUSG00000039005	Tlr4
-2.59519	-2.53899	-5.14762	0.000253835	0.0122855	0.629655	ENSMUSG00000018930	Ccl4
0.837673	4.8297	5.14623	0.000254413	0.0122855	0.423429	ENSMUSG00000055675	Kbtbd11
-0.993499	1.8979	-5.14237	0.000256025	0.0123315	0.607892	ENSMUSG00000038059	Smim3
-3.62467	-2.40661	-5.14038	0.000256861	0.0123315	0.638941	ENSMUSG00000086726	Gm9458
-0.727798	4.58017	-5.13822	0.000257775	0.0123315	0.398946	ENSMUSG00000026970	Rbms1
-2.60342	-2.34696	-5.13808	0.000257831	0.0123315	0.624256	ENSMUSG00000042118	Bhmt2
-2.14849	0.517182	-5.13619	0.00025863	0.0123402	0.715248	ENSMUSG00000035352	Ccl12
-1.59266	1.28624	-5.13251	0.000260196	0.0123848	0.642709	ENSMUSG00000054885	4930578G10Rik
-0.9161	3.80838	-5.12848	0.00026192	0.0123848	0.425108	ENSMUSG00000056427	Slit3
-3.70301	-3.30051	-5.12748	0.000262349	0.0123848	0.437106	ENSMUSG00000030510	Cers3
-0.924744	5.15175	-5.12737	0.000262397	0.0123848	0.362213	ENSMUSG00000026994	Galnt3
-0.998929	2.83983	-5.12675	0.000262663	0.0123848	0.495785	ENSMUSG00000078238	Gm12854
-1.55372	-0.525435	-5.12292	0.000264318	0.0124335	0.745108	ENSMUSG00000104818	Gm43661
-3.38942	-3.63576	-5.12138	0.000264987	0.0124357	0.30381	ENSMUSG00000041754	Trem3
0.861357	5.97571	5.11686	0.000266959	0.012499	0.34762	ENSMUSG00000029247	Paics
0.76422	5.05085	5.11403	0.000268204	0.0124992	0.357824	ENSMUSG00000030029	Lrig1
-1.10339	7.34912	-5.11345	0.00026846	0.0124992	0.333782	ENSMUSG00000031604	Msmo1
-1.06943	8.29056	-5.1122	0.000269011	0.0124992	0.348884	ENSMUSG00000021950	Anxa8
-0.967748	1.53694	-5.11117	0.000269465	0.0124992	0.592606	ENSMUSG00000064043	Trerf1
1.00571	2.35712	5.10275	0.000273217	0.0126422	0.543685	ENSMUSG00000034472	Rasd2
3.32373	-2.1326	5.10143	0.000273813	0.0126422	0.435128	ENSMUSG00000033872	Best4-ps
-0.868558	7.71589	-5.09054	0.00027876	0.0127953	0.302551	ENSMUSG00000029761	Cald1
-1.03579	4.16056	-5.09053	0.000278763	0.0127953	0.3427	ENSMUSG00000040152	Thbs1
1.16614	1.97325	5.0899	0.00027905	0.0127953	0.564642	ENSMUSG00000029093	Sorcs2
0.685026	4.12726	5.08518	0.000281226	0.0128656	0.350032	ENSMUSG00000034308	Sdr42e1
-1.03827	2.0041	-5.08296	0.000282254	0.0128832	0.500763	ENSMUSG00000031098	Syt8
-0.971167	8.36041	-5.07913	0.000284043	0.0129353	0.297534	ENSMUSG00000046733	Gprc5a
-1.06697	5.25937	-5.0716	0.000287586	0.0130669	0.265459	ENSMUSG00000034187	Nsf
-1.02976	0.946456	-5.06951	0.000288578	0.0130822	0.577718	ENSMUSG00000015968	Cacna1d
-0.937703	2.95172	-5.06606	0.000290223	0.013127	0.376	ENSMUSG00000107950	Gm6375
0.815729	6.00457	5.06028	0.000293001	0.013192	0.252309	ENSMUSG00000044229	Nxpe4
0.877075	3.57503	5.05882	0.000293706	0.013192	0.348923	ENSMUSG00000054342	Kcnn4
-1.05772	2.67582	-5.05757	0.000294312	0.013192	0.39346	ENSMUSG00000024349	Sting1
-1.97417	0.0445839	-5.05703	0.000294579	0.013192	0.612885	ENSMUSG00000078612	Fyb2
-0.738133	4.39239	-5.05519	0.000295473	0.013192	0.267765	ENSMUSG00000030255	Sspn
-1.38941	1.16264	-5.05453	0.000295792	0.013192	0.520562	ENSMUSG00000105504	Gbp5
1.24719	1.22402	5.05353	0.00029628	0.013192	0.572131	ENSMUSG00000047003	Zfp41
-2.7264	-3.09808	-5.04748	0.000299257	0.013295	0.385095	ENSMUSG00000063234	Gpr84
-0.97589	2.69589	-5.04194	0.000302003	0.0133817	0.362438	ENSMUSG00000024713	Pcsk5
-4.43292	-4.33649	-5.03978	0.000303084	0.0133817	0.127937	ENSMUSG00000074695	Il22
-2.33197	-1.70931	-5.03952	0.000303217	0.0133817	0.596316	ENSMUSG00000110862	Gm35835
-1.18732	1.20952	-5.03618	0.000304891	0.0134259	0.502262	ENSMUSG00000058099	Nfam1
-0.805505	5.33232	-5.0339	0.000306043	0.0134297	0.201454	ENSMUSG00000046971	Pla2g4f
-1.67261	6.23253	-5.03335	0.000306321	0.0134297	0.188138	ENSMUSG00000058624	Gda
-1.05717	3.85477	-5.02985	0.0003081	0.0134542	0.255452	ENSMUSG00000050587	Lrrc4c
1.01222	2.02148	5.02961	0.000308224	0.0134542	0.45517	ENSMUSG00000068854	H2bc21
1.17139	1.55179	5.02087	0.000312708	0.01362	0.493282	ENSMUSG00000021684	Pde8b
-1.65498	-0.424766	-5.01888	0.000313742	0.01362	0.582896	ENSMUSG00000074570	Cass4
0.925905	1.96362	5.01757	0.00031442	0.01362	0.442926	ENSMUSG00000079109	Pms2
-0.802314	5.42125	-5.01694	0.000314748	0.01362	0.170226	ENSMUSG00000040760	Appl1
1.17364	1.2329	5.01449	0.000316027	0.0136458	0.504504	ENSMUSG00000047786	Lix1
2.49762	-0.662025	5.01251	0.000317067	0.0136612	0.537585	ENSMUSG00000100151	Gm28382
3.62836	-0.242265	5.00322	0.000321984	0.0138432	0.548718	ENSMUSG00000107992	Gm44223
1.27579	4.71278	4.99823	0.000324657	0.013898	0.183818	ENSMUSG00000038020	Rapgefl1
1.79235	2.03467	4.99688	0.000325383	0.013898	0.423857	ENSMUSG00000111840	Gm48832
-3.87919	-1.18499	-4.99597	0.000325875	0.013898	0.51757	ENSMUSG00000048699	Krt90
-1.19577	1.1853	-4.99567	0.000326038	0.013898	0.433798	ENSMUSG00000023176	Cpn2
-0.954837	2.12359	-4.99117	0.000328479	0.0139722	0.333544	ENSMUSG00000118157	Gm9902
-0.782042	5.31282	-4.9866	0.000330977	0.0140338	0.122577	ENSMUSG00000031502	Col4a1
1.17561	5.46453	4.98515	0.000331778	0.0140338	0.138303	ENSMUSG00000044461	Shisa2
-0.745939	7.10606	-4.98469	0.000332032	0.0140338	0.112733	ENSMUSG00000004771	Rab11a
1.16365	6.94721	4.98325	0.000332823	0.0140375	0.123124	ENSMUSG00000029811	Aoc1
-0.869431	2.91197	-4.97669	0.000336467	0.0141259	0.241174	ENSMUSG00000014599	Csf1
0.780477	5.22026	4.97651	0.000336571	0.0141259	0.122462	ENSMUSG00000039878	Slc39a5
1.21765	5.81753	4.97451	0.00033769	0.0141259	0.113729	ENSMUSG00000027513	Pck1
-0.96927	4.77231	-4.97441	0.000337743	0.0141259	0.115161	ENSMUSG00000025921	Rdh10
1.35966	4.84882	4.9711	0.000339606	0.0141582	0.136964	ENSMUSG00000045019	Acer1
-0.928873	8.11916	-4.97053	0.000339932	0.0141582	0.106278	ENSMUSG00000047281	Sfn
-3.10829	-4.29562	-4.96438	0.000343422	0.0142738	0.028156	ENSMUSG00000105900	Gm43240
0.629781	7.80277	4.95987	0.000346003	0.0143512	0.0866625	ENSMUSG00000025993	Slc40a1
2.13792	-1.61196	4.95798	0.000347095	0.0143667	0.383465	ENSMUSG00000076614	Ighg1
-1.39505	2.87708	-4.94737	0.000353275	0.0145652	0.175937	ENSMUSG00000052560	Cpne8
-2.83586	-1.71383	-4.94725	0.000353348	0.0145652	0.455652	ENSMUSG00000042102	Dmgdh
-1.57397	-1.22984	-4.9447	0.00035485	0.0145879	0.468522	ENSMUSG00000100486	Gm4131
-1.01443	6.18193	-4.94384	0.000355358	0.0145879	0.0377709	ENSMUSG00000101031	Ms4a12
0.866998	2.35722	4.94218	0.000356343	0.0145984	0.276835	ENSMUSG00000098176	Ccdc166
0.768518	3.82652	4.93644	0.000359765	0.0146568	0.121967	ENSMUSG00000029669	Tspan12
-1.03267	4.63291	-4.93624	0.000359888	0.0146568	0.0567478	ENSMUSG00000040990	Sh3kbp1
-2.40029	-2.46383	-4.93499	0.000360637	0.0146568	0.332833	ENSMUSG00000085091	Egfros
0.769574	3.80886	4.93488	0.000360703	0.0146568	0.122582	ENSMUSG00000032358	Fam83b
1.01926	3.04164	4.9335	0.000361535	0.0146609	0.195907	ENSMUSG00000034584	Exph5
2.92824	-1.28479	4.93135	0.00036283	0.0146671	0.342283	ENSMUSG00000094053	Scgb2b7
1.79085	0.381565	4.93081	0.000363156	0.0146671	0.435724	ENSMUSG00000097494	4933406C10Rik
-1.47382	5.47064	-4.92537	0.000366469	0.0147711	0.0113613	ENSMUSG00000038751	Ptk6
0.935194	4.6313	4.92071	0.000369325	0.0148562	0.0481311	ENSMUSG00000014361	Mertk
0.875995	5.60083	4.91813	0.000370921	0.0148905	0.0144813	ENSMUSG00000028910	Mecr
0.630925	5.14119	4.91598	0.000372254	0.014914	0.0184409	ENSMUSG00000022426	Josd1
0.983826	3.3241	4.89919	0.00038284	0.0153075	0.10719	ENSMUSG00000048058	Ldlrad3
-0.858138	2.85101	-4.89598	0.000384902	0.0153292	0.101027	ENSMUSG00000037946	Fgd3
-2.88764	-1.91914	-4.89484	0.000385636	0.0153292	0.375702	ENSMUSG00000052749	Trim30b
-1.39956	-0.140895	-4.89334	0.000386599	0.0153292	0.371602	ENSMUSG00000116679	Gm49739
0.986073	4.14961	4.89272	0.000387004	0.0153292	0.0248951	ENSMUSG00000019982	Myb
1.45506	0.24569	4.89204	0.00038744	0.0153292	0.37754	ENSMUSG00000110218	Tincr
0.864659	3.88402	4.89121	0.000387983	0.0153292	0.044682	ENSMUSG00000005949	Ctns
-0.904639	2.6841	-4.8841	0.000392626	0.0154676	0.0937284	ENSMUSG00000041135	Ripk2
1.32268	1.65677	4.88343	0.000393065	0.0154676	0.258977	ENSMUSG00000021340	Gpld1
-0.925359	8.62787	-4.88011	0.000395253	0.0154676	-0.0345022	ENSMUSG00000026880	Stom
-0.731306	5.19302	-4.87841	0.000396382	0.0154676	-0.0608827	ENSMUSG00000004929	Thop1
1.19661	2.10098	4.87753	0.000396966	0.0154676	0.206112	ENSMUSG00000005672	Kit
3.73031	-2.62846	4.87703	0.0003973	0.0154676	0.0484436	ENSMUSG00000029541	Cyp2w1
0.886551	4.09502	4.87698	0.00039733	0.0154676	0.00414867	ENSMUSG00000062822	4833420G17Rik
-0.849975	6.3785	-4.87646	0.000397678	0.0154676	-0.0770654	ENSMUSG00000026029	Casp8
-2.47421	-3.36145	-4.8681	0.000403286	0.0156553	0.0971665	ENSMUSG00000053338	Tarm1
-0.786575	6.02468	-4.85966	0.000409029	0.0158475	-0.104254	ENSMUSG00000044786	Zfp36
-2.06251	3.5748	-4.85616	0.000411435	0.0158846	-0.0186002	ENSMUSG00000021091	Serpina3n
-0.801102	2.74895	-4.85596	0.000411576	0.0158846	0.0465772	ENSMUSG00000004113	Cacna1b
-3.7029	-2.02451	-4.85478	0.000412392	0.0158854	0.253776	ENSMUSG00000045027	Prss22
-2.15777	3.19035	-4.85242	0.000414027	0.0159178	0.00906421	ENSMUSG00000026166	Ccl20
1.42148	2.97414	4.84426	0.000419739	0.0161049	0.0529832	ENSMUSG00000032218	Ccnb2
1.26075	2.66705	4.84317	0.000420507	0.0161049	0.0851974	ENSMUSG00000097615	Gm2061
-0.670135	3.68434	-4.84133	0.000421806	0.0161238	-0.0559522	ENSMUSG00000026872	Zeb2
1.14004	2.192	4.83954	0.000423073	0.0161413	0.120868	ENSMUSG00000022861	Dgkg
-1.58165	-1.32373	-4.83645	0.00042528	0.0161861	0.300097	ENSMUSG00000113669	Gm36723
-0.912728	8.11474	-4.83563	0.000425865	0.0161861	-0.123926	ENSMUSG00000032369	Plscr1
1.02705	5.47093	4.83322	0.000427594	0.016221	-0.124114	ENSMUSG00000089809	Rasgef1b
-1.02126	2.66937	-4.83062	0.000429463	0.016261	0.0147229	ENSMUSG00000058818	Pirb
-1.69887	1.21615	-4.82267	0.000435242	0.0164487	0.134454	ENSMUSG00000032373	Car12
-1.12231	1.16014	-4.81764	0.00043894	0.0165571	0.140848	ENSMUSG00000037188	Grhl3
-2.81758	-2.8581	-4.8069	0.000446946	0.0168274	0.118631	ENSMUSG00000097833	Gm5976
-1.04928	5.65329	-4.80524	0.0004482	0.0168429	-0.196102	ENSMUSG00000027333	Smox
-2.53832	-3.63041	-4.79747	0.000454106	0.0170328	-0.0606651	ENSMUSG00000087684	1200007C13Rik
1.28184	2.00207	4.79528	0.00045578	0.0170447	0.0768926	ENSMUSG00000063488	Zkscan7
-1.0882	1.43327	-4.79348	0.000457166	0.0170447	0.0799395	ENSMUSG00000049988	Lrrc25
-2.91844	-3.91369	-4.79288	0.000457632	0.0170447	-0.146678	ENSMUSG00000108900	Ccdc194
-1.75495	0.414778	-4.79262	0.000457833	0.0170447	0.167446	ENSMUSG00000017737	Mmp9
-0.7384	9.57139	-4.78799	0.000461418	0.0170879	-0.16653	ENSMUSG00000024730	Ms4a8a
-2.97852	-4.10905	-4.78717	0.000462062	0.0170879	-0.19157	ENSMUSG00000005800	Mmp8
0.743729	3.08082	4.78697	0.000462217	0.0170879	-0.0610131	ENSMUSG00000034171	Faah
-0.777691	6.56313	-4.78536	0.000463472	0.0170879	-0.233479	ENSMUSG00000026193	Fn1
-2.26411	-2.54302	-4.78416	0.000464406	0.0170879	0.140404	ENSMUSG00000047061	Gm9817
1.49404	1.297	4.78408	0.000464474	0.0170879	0.132356	ENSMUSG00000028909	Ptpru
-2.40264	-3.19457	-4.78344	0.000464977	0.0170879	0.0183249	ENSMUSG00000086591	Dnah2os
1.085	1.08682	4.77635	0.000470569	0.017261	0.127775	ENSMUSG00000062464	Cyp4f37
0.999223	3.44211	4.77529	0.000471415	0.017261	-0.108552	ENSMUSG00000054263	Lifr
0.852353	5.19397	4.77147	0.000474467	0.017341	-0.2278	ENSMUSG00000039879	Heca
-1.07807	0.814696	-4.76971	0.000475876	0.0173608	0.0956601	ENSMUSG00000031558	Slit2
-3.33069	-3.56106	-4.76614	0.000478755	0.017434	-0.115803	ENSMUSG00000059657	Stfa2l1
-0.683651	6.60163	-4.75616	0.000486899	0.0176983	-0.283162	ENSMUSG00000061132	Blnk
0.938168	2.67572	4.75062	0.000491481	0.0178325	-0.0806845	ENSMUSG00000023829	Slc22a1
-1.06861	3.87784	-4.74952	0.000492398	0.0178334	-0.230078	ENSMUSG00000073598	Smim33
-0.763362	6.34755	-4.74775	0.000493873	0.0178544	-0.298616	ENSMUSG00000023068	Nus1
-2.40814	-2.01896	-4.74262	0.000498184	0.0179272	0.130126	ENSMUSG00000043164	Tmem212
2.24653	-1.74399	4.74214	0.000498582	0.0179272	0.0690686	ENSMUSG00000039814	Xkr5
0.98335	2.75607	4.74149	0.000499136	0.0179272	-0.101993	ENSMUSG00000001334	Fndc5
1.80296	-0.67238	4.74109	0.000499473	0.0179272	0.151638	ENSMUSG00000037169	Mycn
-2.52559	-3.58686	-4.73985	0.000500519	0.0179326	-0.107603	ENSMUSG00000116961	Gm49662
1.05316	2.43759	4.73735	0.000502643	0.0179764	-0.0745649	ENSMUSG00000075296	Aldh3b2
-1.09987	5.47166	-4.73224	0.000507013	0.0180035	-0.320004	ENSMUSG00000044864	Ankrd50
1.65649	2.35429	4.73215	0.000507089	0.0180035	-0.0645302	ENSMUSG00000025991	Cps1
1.11689	2.29577	4.73047	0.000508537	0.0180035	-0.0687446	ENSMUSG00000042251	Pm20d1
3.23043	-1.89762	4.73018	0.000508783	0.0180035	-0.025002	ENSMUSG00000005232	G6pc2
-1.78599	2.13146	-4.72838	0.000510339	0.0180035	-0.128852	ENSMUSG00000097680	Gm26642
2.0791	-0.401551	4.72736	0.00051122	0.0180035	0.134795	ENSMUSG00000028017	Egf
0.68218	7.24648	4.72663	0.000511854	0.0180035	-0.320007	ENSMUSG00000029772	Ahcyl2
-0.903659	7.22732	-4.72614	0.000512284	0.0180035	-0.331828	ENSMUSG00000035105	Egln3
-1.22482	2.72907	-4.72505	0.000513227	0.0180035	-0.183646	ENSMUSG00000056492	Adgrf5
1.17894	2.19563	4.7248	0.000513445	0.0180035	-0.0716402	ENSMUSG00000112489	9230116L04Rik
-1.34262	0.866862	-4.72395	0.000514184	0.0180035	0.0167988	ENSMUSG00000024737	Slc15a3
0.935965	3.16671	4.72393	0.000514206	0.0180035	-0.177454	ENSMUSG00000020718	Polg2
0.944369	3.20147	4.72235	0.000515582	0.0180201	-0.179353	ENSMUSG00000052595	A1cf
-1.14203	2.29184	-4.72099	0.000516769	0.0180301	-0.151049	ENSMUSG00000097739	Gm2539
1.69135	-0.0540086	4.71029	0.000526236	0.0183284	0.103442	ENSMUSG00000042414	Prdm14
-2.37857	-2.42431	-4.7081	0.000528193	0.0183646	0.0195077	ENSMUSG00000100779	Gm29292
-2.52244	0.434965	-4.70629	0.000529819	0.0183768	0.0021298	ENSMUSG00000102349	Gm37376
1.96622	0.68901	4.70567	0.000530384	0.0183768	0.0607077	ENSMUSG00000087543	Gm16576
-1.06777	0.391438	-4.703	0.000532785	0.0184015	0.0271424	ENSMUSG00000048572	Tmem252
-0.930716	5.30976	-4.70216	0.00053355	0.0184015	-0.36791	ENSMUSG00000002228	Ppm1j
2.39085	2.42132	4.70116	0.00053446	0.0184015	-0.0884519	ENSMUSG00000074818	Pdzd7
1.87528	-1.73876	4.70081	0.000534776	0.0184015	0.0167304	ENSMUSG00000116056	Gm4544
-0.967817	1.61108	-4.69874	0.00053666	0.0184269	-0.0987773	ENSMUSG00000050395	Tnfsf15
0.8085	3.1722	4.69797	0.000537359	0.0184269	-0.229398	ENSMUSG00000057719	Sh3rf2
1.16799	7.06347	4.69534	0.000539763	0.0184776	-0.371889	ENSMUSG00000054619	Mettl7a1
1.28556	2.3245	4.68734	0.00054715	0.0186985	-0.12996	ENSMUSG00000028940	Hes2
0.749758	7.17838	4.67982	0.000554194	0.0188747	-0.401853	ENSMUSG00000028150	Rorc
-1.96315	-2.651	-4.67698	0.000556881	0.0188843	-0.029486	ENSMUSG00000033498	Strc
-1.15516	5.74353	-4.67548	0.000558307	0.0188843	-0.422641	ENSMUSG00000035356	Nfkbiz
-1.81914	-0.939635	-4.67517	0.000558595	0.0188843	0.0476425	ENSMUSG00000081297	Gm12209
1.0712	3.44702	4.6744	0.000559332	0.0188843	-0.286529	ENSMUSG00000028358	Zfp618
-1.21641	0.229352	-4.67405	0.000559664	0.0188843	-0.00586329	ENSMUSG00000039232	Stx11
-0.842796	4.13593	-4.67355	0.000560142	0.0188843	-0.375935	ENSMUSG00000027087	Itgav
0.711866	5.38951	4.67138	0.000562209	0.018922	-0.408675	ENSMUSG00000020422	Tns3
0.765197	5.31467	4.66798	0.000565471	0.0189823	-0.412731	ENSMUSG00000024975	Pdcd4
-0.998182	1.357	-4.66633	0.000567066	0.0189823	-0.121938	ENSMUSG00000095609	Gm21188
-0.784969	10.0816	-4.66604	0.000567351	0.0189823	-0.363461	ENSMUSG00000044734	Serpinb1a
-1.03117	4.5919	-4.66557	0.000567798	0.0189823	-0.41372	ENSMUSG00000045392	Or5m3b
1.23045	1.99318	4.66335	0.000569948	0.0190224	-0.153555	ENSMUSG00000000416	Cttnbp2
-0.774836	4.78088	-4.66075	0.000572478	0.0190552	-0.425224	ENSMUSG00000039699	Batf2
-2.75671	-3.0751	-4.66039	0.000572837	0.0190552	-0.150648	ENSMUSG00000078783	Sirpd
0.994573	1.90268	4.65834	0.000574836	0.0190755	-0.152416	ENSMUSG00000033767	Tmem131l
0.601533	4.98922	4.65781	0.000575357	0.0190755	-0.423094	ENSMUSG00000001909	Trmt1
1.17096	5.5309	4.65623	0.000576912	0.0190954	-0.430939	ENSMUSG00000032092	Mpzl2
-1.40123	5.10272	-4.65345	0.000579652	0.019112	-0.450462	ENSMUSG00000029378	Areg
1.05112	3.07502	4.65284	0.000580249	0.019112	-0.280685	ENSMUSG00000081169	Gm12551
-1.15389	3.99824	-4.65281	0.000580282	0.019112	-0.398354	ENSMUSG00000009185	Ccl8
1.30869	1.37559	4.65014	0.000582928	0.0191676	-0.109436	ENSMUSG00000021485	Mxd3
1.29271	2.10353	4.6488	0.000584262	0.0191799	-0.176121	ENSMUSG00000047394	Odf3b
-1.29842	1.85343	-4.63602	0.000597136	0.0194707	-0.254449	ENSMUSG00000112513	4930422I22Rik
-0.846876	5.2514	-4.63564	0.000597528	0.0194707	-0.483687	ENSMUSG00000033579	Fa2h
0.840104	2.14877	4.63515	0.000598024	0.0194707	-0.217959	ENSMUSG00000029001	Fbxo44
-1.27892	1.1625	-4.63482	0.000598363	0.0194707	-0.168588	ENSMUSG00000058873	Gm5582
0.868498	2.42497	4.63392	0.000599282	0.0194707	-0.249106	ENSMUSG00000055862	Izumo4
0.583656	5.0357	4.63295	0.000600277	0.0194707	-0.468986	ENSMUSG00000024044	Epb41l3
-1.4922	2.80139	-4.63276	0.000600469	0.0194707	-0.355815	ENSMUSG00000012428	Steap4
-0.605784	5.27491	-4.63199	0.000601256	0.0194707	-0.488533	ENSMUSG00000032666	1700025G04Rik
1.85996	1.66972	4.63094	0.000602337	0.0194707	-0.145857	ENSMUSG00000094091	Ankrd40cl
0.667129	4.91495	4.6304	0.000602898	0.0194707	-0.467697	ENSMUSG00000062075	Lmnb2
-0.831718	2.95552	-4.62949	0.000603834	0.0194707	-0.359422	ENSMUSG00000015850	Adamtsl4
1.80662	0.46158	4.6249	0.000608583	0.0195923	-0.0564879	ENSMUSG00000030834	Abcc6
1.56831	0.778452	4.62009	0.000613605	0.0197222	-0.0912069	ENSMUSG00000078810	Gp6
-1.61522	1.55702	-4.61862	0.000615146	0.0197266	-0.238363	ENSMUSG00000095493	A630023A22Rik
0.789309	5.4637	4.61784	0.000615969	0.0197266	-0.502842	ENSMUSG00000044156	Hepacam2
-1.39748	0.297369	-4.61715	0.000616702	0.0197266	-0.122263	ENSMUSG00000084796	Mir142hg
-1.58716	-0.240098	-4.60889	0.000625469	0.019975	-0.0923195	ENSMUSG00000031779	Ccl22
-2.99647	-0.687636	-4.60609	0.000628469	0.0199986	-0.0714646	ENSMUSG00000043461	Sptssb
-1.10488	0.617643	-4.60596	0.00062861	0.0199986	-0.155644	ENSMUSG00000055421	Pcdh9
-1.57731	-0.681195	-4.60488	0.00062977	0.0199986	-0.0710852	ENSMUSG00000059854	Hydin
-2.26155	-1.75935	-4.60448	0.000630207	0.0199986	-0.0620829	ENSMUSG00000027224	Duoxa1
-0.74169	3.9346	-4.60182	0.000633083	0.020058	-0.486256	ENSMUSG00000039431	Mtmr7
-3.31983	-4.13505	-4.59378	0.000641853	0.0203037	-0.371929	ENSMUSG00000086146	Gm15729
-0.715096	5.26118	-4.58645	0.000649965	0.0204843	-0.569323	ENSMUSG00000024639	Gnaq
0.64871	4.98414	4.58592	0.000650559	0.0204843	-0.54701	ENSMUSG00000026638	Irf6
0.677161	7.11691	4.58584	0.000650638	0.0204843	-0.567008	ENSMUSG00000027984	Hadh
-1.36978	-0.659454	-4.58311	0.000653693	0.0205316	-0.106346	ENSMUSG00000116498	Gm38563
3.12718	-2.40936	4.58266	0.000654194	0.0205316	-0.27801	ENSMUSG00000085971	Gm15411
0.957797	5.98281	4.58038	0.000656761	0.0205799	-0.574158	ENSMUSG00000021573	Tppp
-0.842009	4.77735	-4.57817	0.000659248	0.0206255	-0.57194	ENSMUSG00000018849	Wwc1
1.79587	1.2223	4.57378	0.000664235	0.020749	-0.204196	ENSMUSG00000044716	Dok7
1.21531	5.99462	4.57076	0.000667686	0.0207512	-0.585947	ENSMUSG00000042524	Sun2
-0.767653	9.40351	-4.56978	0.000668805	0.0207512	-0.549481	ENSMUSG00000038473	Nos1ap
-0.882419	1.68036	-4.56945	0.00066918	0.0207512	-0.32934	ENSMUSG00000039934	Gsap
-1.78981	-0.918346	-4.56936	0.000669289	0.0207512	-0.121129	ENSMUSG00000085786	Gm15987
0.708578	4.02866	4.56825	0.000670566	0.0207512	-0.530242	ENSMUSG00000026812	Tsc1
-1.23555	0.672173	-4.56822	0.000670594	0.0207512	-0.229789	ENSMUSG00000051262	Nat8f3
-1.1198	0.41917	-4.56738	0.000671569	0.0207512	-0.202687	ENSMUSG00000030589	Rasgrp4
0.724995	4.31123	4.56562	0.000673595	0.0207816	-0.552277	ENSMUSG00000002308	Cd320
-0.835604	2.47084	-4.56345	0.000676116	0.0208273	-0.431918	ENSMUSG00000039697	Ncoa7
0.690143	4.43087	4.56137	0.000678524	0.0208582	-0.568319	ENSMUSG00000040648	Ppip5k2
-1.20881	6.02784	-4.56079	0.000679206	0.0208582	-0.62611	ENSMUSG00000027514	Zbp1
-0.748435	8.16855	-4.55811	0.000682342	0.0209224	-0.605064	ENSMUSG00000022575	Gsdmd
-1.20423	0.200259	-4.55712	0.000683499	0.0209257	-0.202044	ENSMUSG00000039519	Cyp7b1
-1.68313	5.38473	-4.54986	0.000692076	0.0211559	-0.638991	ENSMUSG00000046688	Tifa
-1.41864	-0.39334	-4.54608	0.000696589	0.0212258	-0.173114	ENSMUSG00000086754	Gm16098
-2.1712	-1.0328	-4.54588	0.000696828	0.0212258	-0.149494	ENSMUSG00000079012	Serpina3m
-1.66811	-0.593759	-4.54528	0.000697546	0.0212258	-0.171786	ENSMUSG00000118471	Gm50461
0.666105	4.64238	4.5397	0.000704266	0.0213977	-0.61686	ENSMUSG00000027332	Ivd
-0.921062	5.99661	-4.53559	0.000709259	0.0215093	-0.669274	ENSMUSG00000021457	Syk
1.36022	0.82357	4.53452	0.00071057	0.0215093	-0.250905	ENSMUSG00000098318	Lockd
-1.58121	0.560501	-4.53403	0.000711166	0.0215093	-0.271346	ENSMUSG00000041722	Khdc1c
1.28976	2.51842	4.5325	0.000713043	0.0215335	-0.435628	ENSMUSG00000022018	Rgcc
0.95355	2.59394	4.52874	0.000717667	0.0216404	-0.458247	ENSMUSG00000078234	Klhdc7a
-1.87703	-1.86447	-4.52781	0.000718822	0.0216426	-0.191769	ENSMUSG00000027399	Il1a
0.833	5.18019	4.52611	0.000720927	0.0216471	-0.656073	ENSMUSG00000041372	B4galnt3
-1.36885	-0.250128	-4.5256	0.000721561	0.0216471	-0.216132	ENSMUSG00000018459	Slc13a3
-0.890238	6.32992	-4.52507	0.00072222	0.0216471	-0.688393	ENSMUSG00000042041	2010003K11Rik
-2.47257	2.77224	-4.52359	0.000724064	0.0216573	-0.551247	ENSMUSG00000031621	Isx
0.826161	2.37889	4.52306	0.000724725	0.0216573	-0.442806	ENSMUSG00000056014	A430033K04Rik
-1.7135	-1.42167	-4.52161	0.000726536	0.021679	-0.187645	ENSMUSG00000097214	Gm19791
0.733603	3.44753	4.51657	0.000732867	0.0218353	-0.566696	ENSMUSG00000021928	Ebpl
0.727509	3.57436	4.51557	0.000734128	0.0218403	-0.587923	ENSMUSG00000032788	Pdxk
-1.26005	0.278888	-4.51264	0.000737842	0.0219182	-0.281516	ENSMUSG00000040432	Ltb4r2
-0.68716	5.78462	-4.50904	0.000742437	0.022022	-0.712965	ENSMUSG00000020580	Rock2
-1.29502	5.98084	-4.50592	0.000746438	0.0221078	-0.723131	ENSMUSG00000029762	Akr1b8
0.95433	2.64358	4.50441	0.000748379	0.0221325	-0.494084	ENSMUSG00000028635	Edn2
0.67453	4.26338	4.50052	0.000753414	0.0222485	-0.662846	ENSMUSG00000022019	Tdrd3
1.80426	-0.812663	4.49927	0.000755044	0.0222638	-0.223034	ENSMUSG00000118510	Gm52958
-0.657046	7.05961	-4.49707	0.000757914	0.0223155	-0.732731	ENSMUSG00000060512	0610040J01Rik
-0.808609	7.61252	-4.49358	0.000762496	0.0224174	-0.731254	ENSMUSG00000028776	Tinagl1
-0.75794	4.63612	-4.49078	0.000766186	0.0224827	-0.714587	ENSMUSG00000031503	Col4a2
1.36633	0.821331	4.49019	0.000766967	0.0224827	-0.318618	ENSMUSG00000021572	Cep72
-0.956987	1.83576	-4.48707	0.00077111	0.022571	-0.490941	ENSMUSG00000038679	Trps1
-0.918272	5.06803	-4.48575	0.000772864	0.0225893	-0.739437	ENSMUSG00000000555	Itga5
0.62604	4.25797	4.48183	0.000778115	0.0227096	-0.697295	ENSMUSG00000035311	Gnptab
0.960511	2.60622	4.47942	0.000781359	0.022771	-0.536769	ENSMUSG00000030166	Rad52
-1.75623	3.13699	-4.47581	0.000786247	0.0228801	-0.653749	ENSMUSG00000031722	Hp
-0.776424	3.79443	-4.47347	0.000789428	0.0229393	-0.698285	ENSMUSG00000050854	Tmem125
1.14319	1.27357	4.46561	0.000800233	0.0231954	-0.409642	ENSMUSG00000020381	Mrnip
0.873446	2.76983	4.46462	0.000801599	0.0231954	-0.591591	ENSMUSG00000033308	Dpyd
-1.08639	2.44514	-4.46358	0.00080304	0.0231954	-0.599465	ENSMUSG00000023349	Clec4n
-1.80921	-1.66769	-4.46267	0.000804302	0.0231954	-0.281017	ENSMUSG00000094083	Gm1604b
2.14434	2.54636	4.46255	0.000804481	0.0231954	-0.525037	ENSMUSG00000105300	Gm30613
1.80927	-1.08853	4.46203	0.000805204	0.0231954	-0.285562	ENSMUSG00000030109	Slc6a12
-0.941769	6.29384	-4.46058	0.000807227	0.0231955	-0.802433	ENSMUSG00000039208	Metrnl
0.946782	2.23393	4.46036	0.000807525	0.0231955	-0.531146	ENSMUSG00000042743	Sgtb
-2.12195	-1.18051	-4.45945	0.000808806	0.0231989	-0.291802	ENSMUSG00000092550	Gm20496
-2.12139	-0.240895	-4.45707	0.000812133	0.023261	-0.342995	ENSMUSG00000038917	3930402G23Rik
1.84174	0.0376569	4.45536	0.000814537	0.0232965	-0.310156	ENSMUSG00000039155	Cdh26
-1.8614	-1.57294	-4.45222	0.000818985	0.0233272	-0.297046	ENSMUSG00000107198	Gm19619
0.65224	3.31241	4.45214	0.000819094	0.0233272	-0.671662	ENSMUSG00000033610	Pank1
-0.647094	3.20422	-4.45184	0.000819518	0.0233272	-0.694374	ENSMUSG00000026107	Nabp1
-0.942541	2.59791	-4.4513	0.00082028	0.0233272	-0.631804	ENSMUSG00000042784	Muc1
0.742781	4.22862	4.44919	0.00082329	0.0233796	-0.747617	ENSMUSG00000020027	Socs2
0.691031	4.03757	4.44697	0.000826452	0.0234361	-0.738769	ENSMUSG00000044876	Zfp444
0.702647	3.98156	4.44539	0.000828717	0.023467	-0.739611	ENSMUSG00000032066	Bco2
-0.772567	6.23765	-4.4443	0.000830293	0.0234784	-0.829971	ENSMUSG00000008384	Sertad1
-0.789273	4.69099	-4.44119	0.000834769	0.0235082	-0.806632	ENSMUSG00000075254	Heg1
0.660892	7.2309	4.44116	0.00083482	0.0235082	-0.820283	ENSMUSG00000055827	Gsdmc3
0.777896	6.52682	4.44112	0.000834874	0.0235082	-0.822853	ENSMUSG00000068877	Selenbp2
-0.596075	5.29433	-4.43969	0.000836935	0.0235331	-0.826289	ENSMUSG00000037536	Fbxo34
0.958652	1.58832	4.43768	0.000839859	0.0235531	-0.488366	ENSMUSG00000097254	C430042M11Rik
0.925993	3.33242	4.43758	0.000840005	0.0235531	-0.692057	ENSMUSG00000032357	Tinag
-0.973736	0.892283	-4.43608	0.000842187	0.0235812	-0.47327	ENSMUSG00000073565	Prr16
0.644954	3.39452	4.435	0.000843771	0.0235925	-0.711927	ENSMUSG00000030509	Asb7
2.65005	-0.427501	4.43331	0.000846247	0.0236128	-0.326925	ENSMUSG00000097604	Gm17322
0.677703	2.87247	4.43289	0.000846857	0.0236128	-0.656671	ENSMUSG00000021222	Dcaf4
-0.674945	6.48112	-4.42595	0.000857108	0.0238653	-0.862269	ENSMUSG00000068011	Mkrn2os
2.17808	-0.860411	4.4249	0.000858667	0.0238755	-0.342374	ENSMUSG00000079588	Tmem182
-0.70175	8.23727	-4.42291	0.000861634	0.0239247	-0.841654	ENSMUSG00000060904	Arl1
-1.25149	-0.455934	-4.41836	0.000868475	0.0240331	-0.378082	ENSMUSG00000115439	Gm36107
0.644167	5.11102	4.41775	0.000869395	0.0240331	-0.84779	ENSMUSG00000031666	Rbl2
-1.62109	-0.959426	-4.41713	0.000870318	0.0240331	-0.359677	ENSMUSG00000060131	Atp8b4
1.43975	5.22979	4.41329	0.000876144	0.0240331	-0.844684	ENSMUSG00000058057	Mettl7a3
-0.836845	2.04559	-4.41254	0.000877276	0.0240331	-0.638453	ENSMUSG00000073489	Ifi204
1.7824	-1.09419	4.41251	0.000877336	0.0240331	-0.365397	ENSMUSG00000081059	Gm11945
-0.922101	3.6273	-4.41228	0.000877678	0.0240331	-0.79648	ENSMUSG00000038541	Srd5a2
0.799014	7.41715	4.41126	0.000879239	0.0240331	-0.870915	ENSMUSG00000032902	Slc16a1
0.653527	3.43266	4.41096	0.000879693	0.0240331	-0.758228	ENSMUSG00000026893	Gca
1.33286	0.343941	4.41058	0.000880279	0.0240331	-0.418546	ENSMUSG00000006784	Odad4
-1.31621	-0.117665	-4.40948	0.00088195	0.0240331	-0.414922	ENSMUSG00000059108	Ifitm6
-2.88972	-3.6599	-4.40896	0.000882757	0.0240331	-0.604221	ENSMUSG00000062609	Kcnj15
-1.8519	-0.842094	-4.40862	0.000883267	0.0240331	-0.39089	ENSMUSG00000028451	1700022I11Rik
0.697717	4.65876	4.40844	0.00088355	0.0240331	-0.84789	ENSMUSG00000027452	Acss1
-0.877604	2.14377	-4.40843	0.00088357	0.0240331	-0.660556	ENSMUSG00000037405	Icam1
-0.965498	5.32552	-4.40486	0.00088906	0.0241496	-0.890689	ENSMUSG00000023272	Creld2
-0.725712	5.6074	-4.39845	0.000899012	0.0243868	-0.906416	ENSMUSG00000042608	Stk40
1.14055	1.60905	4.39061	0.000911347	0.0246879	-0.569322	ENSMUSG00000022123	Scel
1.0604	1.91659	4.38833	0.00091496	0.0247522	-0.618715	ENSMUSG00000097222	Gata6os
-1.55135	-0.817163	-4.38373	0.000922317	0.0249175	-0.427175	ENSMUSG00000030134	Rasgef1a
-0.658598	8.9415	-4.38217	0.000924813	0.0249512	-0.893709	ENSMUSG00000097098	9330111N05Rik
-1.59265	-0.660944	-4.37946	0.000929191	0.0250256	-0.439347	ENSMUSG00000085057	Gm13415
-0.687361	8.92182	-4.37891	0.000930083	0.0250256	-0.901567	ENSMUSG00000015837	Sqstm1
-0.609155	4.37643	-4.37697	0.000933231	0.0250256	-0.904503	ENSMUSG00000041670	Rims1
-1.59523	-1.85156	-4.37553	0.000935568	0.0250256	-0.422374	ENSMUSG00000041681	Iapp
2.55849	-1.72574	4.37545	0.000935701	0.0250256	-0.463034	ENSMUSG00000105208	Gm43525
-1.12021	4.34362	-4.37527	0.000935995	0.0250256	-0.91079	ENSMUSG00000030748	Il4ra
-0.70377	5.27891	-4.37389	0.000938248	0.0250256	-0.943642	ENSMUSG00000021118	Plek2
0.92672	5.80221	4.37349	0.000938896	0.0250256	-0.936985	ENSMUSG00000031508	Ankrd10
0.778487	2.59365	4.37279	0.000940033	0.0250256	-0.723657	ENSMUSG00000021007	Spata7
0.634668	4.3478	4.37276	0.000940087	0.0250256	-0.892725	ENSMUSG00000057229	Dmac2
-1.9669	-2.8693	-4.36688	0.000949753	0.0252349	-0.498836	ENSMUSG00000079014	Serpina3i
0.599118	7.35256	4.36645	0.000950473	0.0252349	-0.952475	ENSMUSG00000096188	Cmtm4
-0.814471	10.2843	-4.36387	0.00095475	0.0253017	-0.88745	ENSMUSG00000032231	Anxa2
1.47674	-0.459283	4.36309	0.000956055	0.0253017	-0.447082	ENSMUSG00000082922	Gm6939
1.48727	1.0122	4.36265	0.000956788	0.0253017	-0.553981	ENSMUSG00000114945	Gm48265
-1.82025	-1.52784	-4.36126	0.000959104	0.0253295	-0.441654	ENSMUSG00000022218	Tgm1
-0.695918	3.89113	-4.35956	0.00096195	0.0253406	-0.907211	ENSMUSG00000003411	Rab3b
0.889627	7.51556	4.35949	0.000962061	0.0253406	-0.96059	ENSMUSG00000027870	Hao2
4.03328	-2.77695	4.35816	0.000964301	0.0253662	-0.673925	ENSMUSG00000110266	Gm32742
-0.746125	2.29361	-4.35677	0.00096664	0.0253827	-0.764449	ENSMUSG00000013846	St3gal1
-0.715344	5.29396	-4.35628	0.000967466	0.0253827	-0.974163	ENSMUSG00000019832	Rab32
-0.572293	5.48956	-4.35316	0.00097273	0.0254873	-0.983837	ENSMUSG00000066258	Trim12a
-1.5077	2.52391	-4.35137	0.000975773	0.0255336	-0.830807	ENSMUSG00000054072	Iigp1
0.800818	4.17532	4.34957	0.000978834	0.0255802	-0.923883	ENSMUSG00000068742	Cry2
-0.857959	2.70305	-4.34754	0.000982307	0.0255952	-0.828536	ENSMUSG00000030659	Nucb2
-1.37092	-1.06079	-4.34633	0.00098439	0.0255952	-0.473375	ENSMUSG00000110018	5430437J10Rik
-0.728478	3.4053	-4.34597	0.00098501	0.0255952	-0.897256	ENSMUSG00000014444	Piezo1
1.63275	0.131518	4.34576	0.000985362	0.0255952	-0.504289	ENSMUSG00000029832	Nfe2l3
-0.811963	3.44445	-4.3455	0.000985811	0.0255952	-0.896463	ENSMUSG00000058715	Fcer1g
0.856789	2.40941	4.3447	0.000987187	0.0255977	-0.759341	ENSMUSG00000026708	Cenpl
0.742177	2.98818	4.34336	0.000989493	0.0256243	-0.830332	ENSMUSG00000035506	Slc12a8
-0.758569	3.75531	-4.34108	0.000993443	0.0256917	-0.938289	ENSMUSG00000035021	Baz1a
-2.56381	-2.7519	-4.34037	0.000994667	0.0256917	-0.517532	ENSMUSG00000069041	Slc25a31
1.44923	0.836035	4.33816	0.000998518	0.0257254	-0.568015	ENSMUSG00000095620	Csta2
0.753925	4.22047	4.33813	0.000998567	0.0257254	-0.944934	ENSMUSG00000020105	Lrig3
-1.98665	2.17129	-4.33741	0.000999831	0.0257254	-0.82741	ENSMUSG00000114345	Gm10873
-0.763734	2.48764	-4.33525	0.0010036	0.0257891	-0.828216	ENSMUSG00000027016	Zfp385b
1.2641	3.02232	4.33229	0.0010088	0.0258895	-0.840132	ENSMUSG00000029055	Plch2
1.50821	1.36101	4.32947	0.00101378	0.0259839	-0.651482	ENSMUSG00000005373	Mlxipl
-0.721207	5.20858	-4.32754	0.00101719	0.0260381	-1.02501	ENSMUSG00000026014	Raph1
0.989006	6.2247	4.32486	0.00102198	0.0260744	-1.02573	ENSMUSG00000025026	Add3
1.84953	-1.86668	4.32455	0.00102253	0.0260744	-0.535768	ENSMUSG00000026787	Gad2
-2.78296	-2.89686	-4.32171	0.00102761	0.0261602	-0.581676	ENSMUSG00000086861	Gm15325
1.24481	4.61748	4.32071	0.00102941	0.0261602	-0.987856	ENSMUSG00000085004	5430427M07Rik
-0.620588	4.44803	-4.32048	0.00102981	0.0261602	-1.00855	ENSMUSG00000040511	Pvr
-2.49589	-0.938016	-4.31884	0.00103277	0.026202	-0.521936	ENSMUSG00000085088	4931413K12Rik
3.72298	-3.04305	4.31348	0.00104248	0.0262797	-0.778663	ENSMUSG00000103106	Gm37047
1.31879	1.69402	4.31309	0.0010432	0.0262797	-0.717541	ENSMUSG00000016624	Phf21b
0.638832	4.33009	4.31283	0.00104369	0.0262797	-0.999169	ENSMUSG00000026000	Lancl1
0.932041	4.14761	4.3128	0.00104373	0.0262797	-0.985607	ENSMUSG00000033697	Arhgap39
1.18913	2.58222	4.31241	0.00104444	0.0262797	-0.829755	ENSMUSG00000024972	Lgals12
0.705003	4.02823	4.31212	0.00104498	0.0262797	-0.977974	ENSMUSG00000087165	2010001A14Rik
-1.40173	-0.837433	-4.31209	0.00104503	0.0262797	-0.53323	ENSMUSG00000109695	Gm31166
-0.696529	5.07419	-4.31014	0.0010486	0.0263361	-1.05384	ENSMUSG00000037926	Ssh2
-1.42889	-0.692807	-4.30778	0.00105293	0.0264117	-0.549947	ENSMUSG00000044092	C130050O18Rik
0.916155	2.42941	4.30677	0.0010548	0.0264256	-0.826797	ENSMUSG00000000142	Axin2
1.57999	-0.337215	4.30539	0.00105734	0.0264561	-0.545481	ENSMUSG00000106445	Gm21190
0.743159	2.85181	4.30428	0.00105941	0.0264623	-0.884177	ENSMUSG00000032898	Fbxo21
0.623815	5.08541	4.30265	0.00106243	0.0264623	-1.05078	ENSMUSG00000045316	Fahd1
1.61521	0.42262	4.30233	0.00106301	0.0264623	-0.584452	ENSMUSG00000097814	Panct2
0.803377	9.99652	4.30181	0.00106398	0.0264623	-1.01031	ENSMUSG00000074207	Adh1
0.902455	2.02351	4.30139	0.00106477	0.0264623	-0.78657	ENSMUSG00000005774	Rfx5
-0.744469	2.62935	-4.30098	0.00106553	0.0264623	-0.906852	ENSMUSG00000052920	Prkg1
-1.07492	2.80992	-4.29734	0.00107234	0.0265984	-0.929827	ENSMUSG00000028862	Map3k6
1.68447	0.658558	4.29616	0.00107455	0.0266162	-0.618416	ENSMUSG00000105105	Gm31363
-2.92543	-2.11853	-4.29554	0.00107573	0.0266162	-0.552249	ENSMUSG00000023041	Krt6b
-1.35676	-0.620058	-4.29258	0.0010813	0.0266938	-0.578595	ENSMUSG00000029553	Tfec
-0.968135	5.38847	-4.29175	0.00108289	0.0266938	-1.09369	ENSMUSG00000070284	Gmppb
-0.887982	2.4674	-4.29156	0.00108325	0.0266938	-0.901914	ENSMUSG00000036894	Rap2b
-0.623281	7.47403	-4.2905	0.00108525	0.0266938	-1.0926	ENSMUSG00000069456	Rdh16
-0.899581	2.08439	-4.29035	0.00108554	0.0266938	-0.862412	ENSMUSG00000085873	Ttc39aos1
-1.16604	6.77997	-4.28878	0.00108852	0.0267343	-1.10645	ENSMUSG00000048120	Entpd1
1.41547	0.138664	4.28754	0.00109089	0.0267597	-0.600876	ENSMUSG00000066438	Plekhd1
-0.728611	4.81664	-4.28251	0.00110055	0.0269343	-1.09464	ENSMUSG00000031402	Mpp1
0.99973	5.1887	4.28228	0.00110099	0.0269343	-1.08527	ENSMUSG00000028211	Trp53inp1
-1.23022	0.407464	-4.28173	0.00110205	0.0269343	-0.689287	ENSMUSG00000091542	Gm17167
-0.699855	2.37518	-4.27809	0.00110911	0.0270736	-0.910862	ENSMUSG00000028883	Sema3a
-1.67297	-0.976528	-4.27726	0.00111072	0.0270798	-0.582493	ENSMUSG00000085068	Gm15895
1.741	-0.405882	4.2756	0.00111394	0.0271254	-0.586294	ENSMUSG00000044062	Plekhd1os
0.725233	2.99898	4.27339	0.00111828	0.0271979	-0.948065	ENSMUSG00000050097	Ces2b
0.574228	7.5385	4.2715	0.00112198	0.0272321	-1.12048	ENSMUSG00000061718	Ppp1r1b
-2.06124	-1.84591	-4.27128	0.00112241	0.0272321	-0.584649	ENSMUSG00000036466	Megf11
0.60191	6.8441	4.27028	0.00112439	0.0272469	-1.12775	ENSMUSG00000028032	Papss1
-0.863517	9.5995	-4.2695	0.00112591	0.0272509	-1.07557	ENSMUSG00000079339	Ifit1bl1
1.18611	3.37579	4.26713	0.0011306	0.0273313	-0.998196	ENSMUSG00000038252	Ncapd2
-1.81887	-0.406586	-4.26316	0.00113852	0.0274894	-0.656143	ENSMUSG00000006403	Adamts4
1.313	-0.0899082	4.26221	0.0011404	0.0275018	-0.624099	ENSMUSG00000097726	9530036O11Rik
1.21975	1.7476	4.26117	0.00114249	0.0275189	-0.821497	ENSMUSG00000037544	Dlgap5
0.674863	4.56923	4.25796	0.00114894	0.0276409	-1.1089	ENSMUSG00000049624	Slc17a5
-1.35587	1.13834	-4.25623	0.00115244	0.0276475	-0.817992	ENSMUSG00000085730	Gm13307
-0.800557	3.34086	-4.25598	0.00115295	0.0276475	-1.05373	ENSMUSG00000054520	Sh3bp2
-0.699312	3.81012	-4.25577	0.00115336	0.0276475	-1.08974	ENSMUSG00000002107	Celf2
0.702001	3.86757	4.25353	0.00115791	0.0277232	-1.07254	ENSMUSG00000022844	Pdia5
0.979038	2.46736	4.25242	0.00116017	0.0277441	-0.915044	ENSMUSG00000097316	Gm10516
-1.44143	-0.183396	-4.25163	0.00116178	0.0277494	-0.67264	ENSMUSG00000054855	Rnd1
0.554343	4.61788	4.24955	0.00116603	0.0278178	-1.13038	ENSMUSG00000042557	Sin3a
1.13009	0.990018	4.24705	0.00117116	0.0279068	-0.756476	ENSMUSG00000105872	Gm9515
-1.3906	0.83811	-4.24523	0.00117491	0.027963	-0.798153	ENSMUSG00000116380	Gm39556
-0.942127	3.23257	-4.24211	0.00118136	0.0280828	-1.06844	ENSMUSG00000027995	Tlr2
-0.658483	2.84959	-4.23535	0.00119548	0.0283848	-1.03567	ENSMUSG00000068196	Col8a1
-1.00942	2.51503	-4.23314	0.00120014	0.028433	-1.01047	ENSMUSG00000027994	Mcub
-0.641539	3.76033	-4.23236	0.00120178	0.028433	-1.128	ENSMUSG00000036943	Rab8b
0.753587	3.49192	4.23203	0.00120248	0.028433	-1.08073	ENSMUSG00000041040	Fam117b
0.82465	6.51362	4.23092	0.00120482	0.028433	-1.1962	ENSMUSG00000021687	Scamp1
-0.927927	7.2491	-4.23017	0.00120641	0.028433	-1.20604	ENSMUSG00000030208	Emp1
1.24593	2.69006	4.22923	0.0012084	0.028433	-0.97648	ENSMUSG00000037686	Aspg
-0.742164	1.8245	-4.22921	0.00120844	0.028433	-0.936308	ENSMUSG00000020682	Mmp28
0.811484	4.21282	4.22838	0.00121021	0.028433	-1.13539	ENSMUSG00000029167	Ppargc1a
-0.673872	5.73558	-4.22819	0.00121063	0.028433	-1.21093	ENSMUSG00000038539	Atf5
0.610477	5.17156	4.22767	0.00121173	0.028433	-1.18698	ENSMUSG00000033628	Pik3c3
1.22998	-0.347152	4.22518	0.00121704	0.028524	-0.680161	ENSMUSG00000039620	Trmt9b
0.812691	7.33799	4.22371	0.00122019	0.0285646	-1.20617	ENSMUSG00000020186	Csrp2
-1.0604	6.82249	-4.22192	0.00122403	0.0286208	-1.22531	ENSMUSG00000025007	Aldh18a1
-0.833106	5.53739	-4.21987	0.00122846	0.0286908	-1.22439	ENSMUSG00000067219	Nipal1
0.573877	4.88904	4.21736	0.0012339	0.0287843	-1.19837	ENSMUSG00000021286	Zfyve21
0.739128	3.56703	4.20794	0.00125453	0.0292315	-1.12797	ENSMUSG00000040412	Elapor1
-1.6638	5.44237	-4.20616	0.00125847	0.0292742	-1.25266	ENSMUSG00000019888	Mgat4c
1.07708	1.87505	4.20578	0.00125929	0.0292742	-0.924236	ENSMUSG00000045639	Zfp629
0.55103	6.48095	4.2044	0.00126237	0.0293115	-1.24661	ENSMUSG00000036550	Cnot1
-3.09193	-4.00863	-4.1991	0.00127421	0.0295523	-0.88115	ENSMUSG00000115469	Gm49227
-2.24848	-1.68005	-4.19562	0.00128203	0.0296992	-0.705417	ENSMUSG00000000706	Btn1a1
-0.896898	2.62762	-4.19375	0.00128627	0.0297315	-1.09119	ENSMUSG00000020120	Plek
-0.926689	4.28277	-4.19353	0.00128677	0.0297315	-1.22448	ENSMUSG00000017316	Ppy
-0.593153	4.58347	-4.19304	0.00128789	0.0297315	-1.24382	ENSMUSG00000020122	Egfr
0.571731	4.67332	4.18795	0.00129949	0.0299123	-1.24139	ENSMUSG00000030102	Itpr1
1.72768	0.379603	4.18788	0.00129965	0.0299123	-0.767903	ENSMUSG00000101316	Gm12663
-0.664529	2.85979	-4.18655	0.00130269	0.0299123	-1.12637	ENSMUSG00000029108	Pcdh7
-0.804202	2.31788	-4.18646	0.0013029	0.0299123	-1.06714	ENSMUSG00000026343	Gpr39
-0.64963	5.04195	-4.18633	0.0013032	0.0299123	-1.2715	ENSMUSG00000038400	Pmepa1
-0.761735	4.29649	-4.18435	0.00130777	0.0299827	-1.24671	ENSMUSG00000012519	Mlkl
-0.799962	1.38928	-4.18289	0.00131114	0.0300255	-0.965701	ENSMUSG00000087132	A930001C03Rik
-0.860363	5.01565	-4.18055	0.00131654	0.0301148	-1.28172	ENSMUSG00000032123	Dpagt1
-0.566954	5.27298	-4.17882	0.00132058	0.0301559	-1.29167	ENSMUSG00000002881	Nab1
1.77608	0.797034	4.17849	0.00132136	0.0301559	-0.846164	ENSMUSG00000087060	Eldr
0.856397	4.05459	4.17776	0.00132305	0.0301601	-1.21869	ENSMUSG00000033624	Pdpr
1.17607	0.51575	4.17596	0.00132725	0.0302214	-0.82419	ENSMUSG00000100094	1810008I18Rik
-0.867454	5.95074	-4.17386	0.00133219	0.0302897	-1.31123	ENSMUSG00000030341	Tnfrsf1a
-1.05902	7.04969	-4.17339	0.00133328	0.0302897	-1.30995	ENSMUSG00000030471	Zdhhc13
0.693686	4.25015	4.17108	0.00133873	0.030379	-1.25094	ENSMUSG00000021662	Arhgef28
0.597339	3.68132	4.1687	0.00134438	0.0304246	-1.21098	ENSMUSG00000026589	Sec16b
-0.805656	2.36319	-4.16849	0.00134486	0.0304246	-1.10854	ENSMUSG00000052384	Nrros
-1.75215	-1.93274	-4.16831	0.0013453	0.0304246	-0.747215	ENSMUSG00000075270	Pde11a
-1.72021	-2.08214	-4.16403	0.00135551	0.0306207	-0.755971	ENSMUSG00000066363	Serpina3f
0.891682	2.6594	4.1631	0.00135774	0.0306235	-1.09433	ENSMUSG00000029570	Lfng
-0.712241	4.71146	-4.1627	0.00135869	0.0306235	-1.30566	ENSMUSG00000044813	Shb
0.791918	2.09245	4.16028	0.00136451	0.0307193	-1.04334	ENSMUSG00000034848	Ttc21b
-0.814068	2.23702	-4.1593	0.00136688	0.0307193	-1.10435	ENSMUSG00000025779	Ly96
-1.07387	2.55041	-4.15902	0.00136756	0.0307193	-1.15097	ENSMUSG00000020932	Gfap
1.22141	2.17205	4.15787	0.00137032	0.0307469	-1.05469	ENSMUSG00000079180	Mptx2
-1.87904	-2.65717	-4.15626	0.00137424	0.030774	-0.787534	ENSMUSG00000107368	1700018A23Rik
-2.12976	-1.74977	-4.1561	0.00137461	0.030774	-0.767372	ENSMUSG00000070564	Ntn5
-0.63131	7.25827	-4.14977	0.00139008	0.0310583	-1.3486	ENSMUSG00000032802	Srxn1
0.756288	2.52705	4.14963	0.00139041	0.0310583	-1.11668	ENSMUSG00000023963	Cyp39a1
-1.57744	-0.977621	-4.14754	0.00139558	0.0311388	-0.799511	ENSMUSG00000026068	Il18rap
-0.725033	3.42024	-4.14659	0.00139792	0.0311563	-1.24988	ENSMUSG00000044017	Adgrd1
0.670314	3.72066	4.14588	0.00139967	0.0311606	-1.25018	ENSMUSG00000025733	Rhot2
0.594858	7.9792	4.1448	0.00140233	0.0311852	-1.34045	ENSMUSG00000058655	Eif4b
-1.18378	1.01294	-4.14411	0.00140405	0.0311885	-1.00464	ENSMUSG00000106361	Gm35066
1.39959	0.287571	4.14337	0.00140588	0.0311947	-0.855368	ENSMUSG00000035829	Ppp1r26
-1.67226	-1.69411	-4.13779	0.00141982	0.0313831	-0.795754	ENSMUSG00000050896	Rtn4rl2
0.783757	3.04342	4.13741	0.0014208	0.0313831	-1.19456	ENSMUSG00000049811	Fam161a
0.775958	3.11297	4.13721	0.00142128	0.0313831	-1.20375	ENSMUSG00000044847	Lsm11
-1.28266	0.553447	-4.13671	0.00142255	0.0313831	-0.933116	ENSMUSG00000001020	S100a4
0.652544	3.76963	4.1367	0.00142257	0.0313831	-1.27306	ENSMUSG00000020228	Helb
-1.40029	0.208688	-4.13621	0.00142379	0.0313831	-0.907812	ENSMUSG00000025473	Adam8
-0.686504	2.93654	-4.13343	0.00143083	0.0314799	-1.22889	ENSMUSG00000022122	Ednrb
0.813768	3.47029	4.13323	0.00143133	0.0314799	-1.24347	ENSMUSG00000021416	Eci3
-0.56687	5.46923	-4.13246	0.00143329	0.0314808	-1.37778	ENSMUSG00000006390	Elovl1
1.05612	0.461873	4.13195	0.00143458	0.0314808	-0.896578	ENSMUSG00000003379	Cd79a
-0.721544	6.55451	-4.13122	0.00143642	0.0314808	-1.38884	ENSMUSG00000052825	Gm9892
-0.644167	5.17336	-4.13073	0.00143768	0.0314808	-1.37556	ENSMUSG00000026520	Pycr2
-0.749575	11.9678	-4.12475	0.00145296	0.031735	-1.26019	ENSMUSG00000074445	Sprr2a3
-1.27364	1.97311	-4.12449	0.00145364	0.031735	-1.14889	ENSMUSG00000042429	Adora1
1.91204	-1.94628	4.12433	0.00145404	0.031735	-0.853351	ENSMUSG00000106365	Gm43568
-1.08538	-0.188667	-4.1222	0.00145953	0.0318201	-0.894754	ENSMUSG00000075122	Cd80
-1.79356	-2.73886	-4.12046	0.00146405	0.0318826	-0.854619	ENSMUSG00000016529	Il10
1.00261	1.6806	4.11986	0.00146559	0.0318826	-1.06224	ENSMUSG00000059791	Nrm
3.16052	-3.05046	4.11901	0.00146781	0.0318963	-1.01501	ENSMUSG00000098094	Scgb2b17
0.668217	4.29694	4.11676	0.00147368	0.0319683	-1.34941	ENSMUSG00000059325	Hopx
0.871464	3.06004	4.11651	0.00147433	0.0319683	-1.23583	ENSMUSG00000108621	Gm33989
0.84003	1.78626	4.10863	0.00149506	0.0323678	-1.10122	ENSMUSG00000038425	Poli
-0.575069	9.47686	-4.10827	0.00149599	0.0323678	-1.36766	ENSMUSG00000054808	Actn4
1.67367	0.252773	4.10671	0.00150013	0.0324224	-0.915857	ENSMUSG00000113047	Gm47469
0.965367	1.06001	4.10374	0.00150805	0.0325583	-1.00672	ENSMUSG00000085315	A430018G15Rik
-2.60239	-1.64078	-4.10296	0.00151014	0.0325682	-0.855743	ENSMUSG00000032313	Tmem266
0.878466	4.92421	4.10039	0.00151706	0.0326405	-1.40134	ENSMUSG00000049721	Gal3st1
-0.633063	3.52139	-4.09977	0.00151871	0.0326405	-1.34841	ENSMUSG00000070034	Sp110
1.01593	1.50306	4.09966	0.001519	0.0326405	-1.08171	ENSMUSG00000032782	Cntrob
0.702425	2.99231	4.09915	0.00152039	0.0326405	-1.25781	ENSMUSG00000074217	Misp3
-1.13198	1.73213	-4.09868	0.00152166	0.0326405	-1.17522	ENSMUSG00000048915	Efna5
-1.09164	0.115178	-4.09633	0.00152801	0.0327098	-0.978786	ENSMUSG00000074758	Gm5535
1.18647	1.10432	4.09627	0.00152816	0.0327098	-1.01166	ENSMUSG00000038797	Zscan2
-0.974896	1.49111	-4.09562	0.00152992	0.0327124	-1.12459	ENSMUSG00000026548	Slamf9
-0.627735	3.36604	-4.09302	0.001537	0.0328288	-1.34353	ENSMUSG00000052727	Map1b
0.679565	4.53075	4.0898	0.00154579	0.0329813	-1.40839	ENSMUSG00000022853	Ehhadh
-0.933212	3.20336	-4.08875	0.0015487	0.0329986	-1.333	ENSMUSG00000005413	Hmox1
1.45693	0.243054	4.08831	0.00154991	0.0329986	-0.947147	ENSMUSG00000051246	Msantd1
-0.621219	3.70068	-4.08619	0.00155574	0.03304	-1.38065	ENSMUSG00000037902	Sirpa
1.30661	0.916685	4.08593	0.00155644	0.03304	-1.02835	ENSMUSG00000073437	D330041H03Rik
-0.620196	5.36856	-4.08553	0.00155755	0.03304	-1.46192	ENSMUSG00000009376	Met
0.963545	3.36909	4.0852	0.00155846	0.03304	-1.31926	ENSMUSG00000042498	Radx
1.45821	-0.726845	4.08343	0.00156337	0.033109	-0.893292	ENSMUSG00000027713	1810062G17Rik
0.89251	2.62635	4.07988	0.00157326	0.0332284	-1.23354	ENSMUSG00000002083	Bbc3
-2.49116	-4.08506	-4.07902	0.00157565	0.0332284	-1.09457	ENSMUSG00000034057	Myrfl
-1.33658	0.59353	-4.07902	0.00157566	0.0332284	-1.07563	ENSMUSG00000086320	Gm12840
0.725608	6.83309	4.07805	0.00157836	0.0332504	-1.47182	ENSMUSG00000104802	Gm5869
-0.965424	0.0506295	-4.07613	0.00158377	0.0333292	-1.00098	ENSMUSG00000087443	Ppp1r18os
-0.864038	1.99122	-4.0742	0.00158921	0.0334086	-1.2264	ENSMUSG00000039683	Sdk1
1.35908	-0.000457263	4.07252	0.00159394	0.0334728	-0.948895	ENSMUSG00000006567	Atp7b
-1.21364	1.21728	-4.06906	0.00160378	0.033644	-1.14603	ENSMUSG00000044948	Cfap43
0.611124	4.18488	4.06567	0.00161346	0.0338117	-1.43216	ENSMUSG00000022265	Ank
0.694088	4.28699	4.06465	0.00161639	0.0338375	-1.43715	ENSMUSG00000038175	Mylip
0.567904	4.23357	4.0624	0.00162287	0.0339033	-1.44558	ENSMUSG00000003778	Brd8
1.0377	2.52261	4.06197	0.0016241	0.0339033	-1.2632	ENSMUSG00000047496	Rnf152
1.06233	1.17888	4.06146	0.00162558	0.0339033	-1.1007	ENSMUSG00000044921	Rassf9
-1.47655	1.22135	-4.06121	0.00162631	0.0339033	-1.15885	ENSMUSG00000061878	Sphk1
-1.10264	7.00107	-4.05986	0.00163021	0.0339491	-1.51547	ENSMUSG00000021025	Nfkbia
-1.79099	-2.69534	-4.05804	0.00163548	0.0340234	-0.947539	ENSMUSG00000085867	Gm5834
-1.44927	-0.659037	-4.05731	0.00163761	0.0340322	-0.967725	ENSMUSG00000083199	Gm9432
1.82467	-0.326563	4.05617	0.00164092	0.0340657	-0.941182	ENSMUSG00000020808	Pimreg
3.08017	-1.48102	4.0553	0.00164347	0.0340832	-0.934268	ENSMUSG00000095335	Igkv3-5
0.557388	4.95647	4.05425	0.00164655	0.0341117	-1.4938	ENSMUSG00000034285	Nipsnap1
0.67707	3.97927	4.05186	0.00165355	0.0341608	-1.44674	ENSMUSG00000032178	Ilf3
-3.60409	-4.0397	-4.05163	0.00165424	0.0341608	-1.12026	ENSMUSG00000074418	Pira2-ps2
-0.791506	6.90757	-4.05094	0.00165628	0.0341608	-1.53172	ENSMUSG00000026628	Atf3
-1.23624	-0.720856	-4.0503	0.00165814	0.0341608	-0.97773	ENSMUSG00000070345	Hsf5
-2.33821	-3.23471	-4.05028	0.00165822	0.0341608	-0.998313	ENSMUSG00000087597	Gm15345
0.770985	1.9713	4.04995	0.00165917	0.0341608	-1.22317	ENSMUSG00000005718	Tfap4
0.598891	3.13895	4.04601	0.00167086	0.034366	-1.37477	ENSMUSG00000055991	Zkscan5
0.564429	4.68031	4.0449	0.00167414	0.0343896	-1.50063	ENSMUSG00000066415	Msl2
0.598635	4.66575	4.04447	0.00167544	0.0343896	-1.50068	ENSMUSG00000048490	Nrip1
3.1063	-3.08904	4.04381	0.00167741	0.0343947	-1.11726	ENSMUSG00000097972	Scgb2b15
-0.902198	7.40479	-4.04276	0.00168053	0.0344233	-1.54025	ENSMUSG00000022938	Fam3b
-1.03507	-0.175479	-4.04129	0.00168493	0.0344781	-1.0369	ENSMUSG00000087361	0610043K17Rik
-2.10185	-3.7232	-4.04067	0.0016868	0.034481	-1.06765	ENSMUSG00000099964	Gm29514
2.65079	-3.06602	4.04005	0.00168866	0.0344838	-1.08992	ENSMUSG00000107061	Gm19590
-0.69629	3.76232	-4.03593	0.0017011	0.0347025	-1.47931	ENSMUSG00000006800	Sulf2
0.626243	3.31965	4.03301	0.00170995	0.0348432	-1.41501	ENSMUSG00000032044	Rpusd4
-1.03148	4.7658	-4.03206	0.00171286	0.0348432	-1.53692	ENSMUSG00000034362	Csta1
0.608866	5.95223	4.03194	0.00171323	0.0348432	-1.55433	ENSMUSG00000032359	Ctsh
0.717438	2.9201	4.0305	0.00171762	0.0348709	-1.37918	ENSMUSG00000037795	N4bp2
0.886018	5.25108	4.03035	0.00171808	0.0348709	-1.54117	ENSMUSG00000020173	Cobl
0.839252	2.46594	4.02878	0.00172288	0.0349181	-1.3273	ENSMUSG00000032235	Ice2
0.818661	4.02425	4.02823	0.00172456	0.0349181	-1.49266	ENSMUSG00000040209	Zfp704
0.605113	3.69221	4.02788	0.00172565	0.0349181	-1.4643	ENSMUSG00000040147	Maob
-0.817216	6.6089	-4.02551	0.00173295	0.0349934	-1.57981	ENSMUSG00000058230	Arhgap35
-0.681726	7.25419	-4.02537	0.00173336	0.0349934	-1.57386	ENSMUSG00000038412	Higd1a
0.708503	7.08533	4.02497	0.00173462	0.0349934	-1.56614	ENSMUSG00000022479	Vdr
-1.24439	4.23325	-4.02336	0.00173958	0.0350248	-1.54283	ENSMUSG00000064368	mt-Nd6
0.829494	5.30014	4.02333	0.00173967	0.0350248	-1.55851	ENSMUSG00000070733	Fryl
1.0593	6.25252	4.0215	0.00174536	0.0351038	-1.57034	ENSMUSG00000040703	Cyp2s1
-0.762958	3.06314	-4.01935	0.00175208	0.0352036	-1.4457	ENSMUSG00000029659	Medag
0.756026	3.43628	4.01819	0.00175571	0.0352261	-1.4549	ENSMUSG00000036298	Slc2a13
1.18435	0.944475	4.01786	0.00175672	0.0352261	-1.14303	ENSMUSG00000043460	Elfn2
-0.738799	2.54434	-4.01674	0.00176023	0.035261	-1.40274	ENSMUSG00000051331	Cacna1c
0.731026	5.8641	4.0158	0.00176319	0.0352712	-1.58141	ENSMUSG00000034353	Ramp1
-0.763119	5.33028	-4.01538	0.00176451	0.0352712	-1.58853	ENSMUSG00000022665	Ccdc80
-1.61271	-0.411842	-4.0149	0.00176603	0.0352712	-1.06939	ENSMUSG00000026069	Il1rl1
-0.579661	4.26008	-4.01278	0.00177271	0.0353694	-1.55433	ENSMUSG00000074978	Actg-ps1
-0.87007	1.7426	-4.01191	0.00177545	0.0353886	-1.3115	ENSMUSG00000018648	Dusp14
-2.11171	-2.09076	-4.0104	0.00178024	0.0354488	-0.999055	ENSMUSG00000097763	Gm26636
0.849892	2.0013	4.00968	0.00178253	0.0354591	-1.29417	ENSMUSG00000040621	Gemin8
-0.896693	5.20893	-4.00871	0.0017856	0.0354591	-1.59722	ENSMUSG00000032109	Nlrx1
-0.74787	2.76251	-4.00846	0.00178641	0.0354591	-1.43033	ENSMUSG00000054958	Nt5c1a
-1.34333	0.172841	-4.00801	0.00178785	0.0354591	-1.12755	ENSMUSG00000055818	A230083G16Rik
1.15006	2.61014	4.00723	0.00179033	0.03546	-1.36715	ENSMUSG00000036473	Tbc1d24
0.573119	5.02684	4.00688	0.00179145	0.03546	-1.58314	ENSMUSG00000023021	Cers5
-1.14649	5.91199	-4.00418	0.0018001	0.0355873	-1.61817	ENSMUSG00000001670	Tat
-0.558728	5.15681	-4.00331	0.00180289	0.0355873	-1.60539	ENSMUSG00000030747	Dgat2
-1.4144	0.256907	-4.00321	0.00180322	0.0355873	-1.16061	ENSMUSG00000040364	Sec1
0.614069	4.41359	4.0023	0.00180614	0.0356098	-1.56355	ENSMUSG00000000759	Tubgcp3
-0.855744	1.20632	-4.00049	0.00181198	0.0356898	-1.26622	ENSMUSG00000040003	Magi2
-0.718205	5.68223	-3.99812	0.00181964	0.0358054	-1.62437	ENSMUSG00000021190	Lgmn
-1.63425	-0.657001	-3.99696	0.00182341	0.0358393	-1.09179	ENSMUSG00000116760	Gm1604a
3.28432	-1.50277	3.99649	0.00182495	0.0358393	-1.04755	ENSMUSG00000096833	Igkv4-55
0.926954	2.50149	3.99445	0.0018316	0.0359346	-1.38606	ENSMUSG00000036437	Npy1r
0.595796	4.52711	3.99175	0.00184044	0.0360726	-1.58851	ENSMUSG00000047797	Gjb1
0.677242	7.81509	3.98984	0.00184674	0.0361403	-1.62242	ENSMUSG00000029260	Ugt2b34
-0.667417	8.65778	-3.98961	0.00184751	0.0361403	-1.60619	ENSMUSG00000027613	Eif6
-2.13746	-3.36949	-3.98866	0.00185064	0.0361662	-1.0966	ENSMUSG00000103630	Gm37242
-2.30015	-2.4597	-3.98765	0.00185396	0.0361956	-1.04562	ENSMUSG00000042371	Slc5a10
0.895612	2.524	3.98644	0.00185797	0.0362386	-1.40983	ENSMUSG00000002109	Ddb2
0.742977	3.17756	3.98495	0.00186292	0.0362998	-1.47857	ENSMUSG00000025077	Dclre1a
-0.657442	5.74024	-3.98395	0.00186624	0.036329	-1.6509	ENSMUSG00000007659	Bcl2l1
1.80633	-0.13837	3.98191	0.00187305	0.0364262	-1.08275	ENSMUSG00000062624	Cyp2c67
0.830194	4.81231	3.98126	0.00187523	0.0364331	-1.6155	ENSMUSG00000027875	Hmgcs2
-1.02423	0.442608	-3.98012	0.00187908	0.0364724	-1.21557	ENSMUSG00000031292	Cdkl5
-0.639677	6.36838	-3.97703	0.00188945	0.0366183	-1.6672	ENSMUSG00000030774	Pak1
1.46378	1.15436	3.97679	0.00189026	0.0366183	-1.21639	ENSMUSG00000036961	Wnt8b
0.763903	3.39919	3.97575	0.00189379	0.0366513	-1.53006	ENSMUSG00000043262	Uevld
0.666723	2.52322	3.97448	0.00189808	0.036653	-1.4323	ENSMUSG00000027550	Lrrcc1
-2.60001	-3.72539	-3.97437	0.00189847	0.036653	-1.20085	ENSMUSG00000031142	Cacna1f
-1.56669	-1.42885	-3.9741	0.00189938	0.036653	-1.06835	ENSMUSG00000094638	Gm21972
0.553618	5.6402	3.97344	0.00190161	0.0366605	-1.65856	ENSMUSG00000066232	Ipo7
0.733497	6.71941	3.97268	0.00190422	0.0366754	-1.66203	ENSMUSG00000020263	Appl2
0.683047	3.11783	3.97177	0.00190729	0.0366992	-1.50848	ENSMUSG00000037921	Ddx60
0.72941	2.75677	3.96901	0.00191672	0.0368453	-1.46434	ENSMUSG00000061330	Gm6436
1.5505	-1.46403	3.96728	0.00192266	0.036924	-1.0674	ENSMUSG00000040828	Catsperd
1.31566	1.15413	3.96619	0.00192643	0.0369607	-1.26028	ENSMUSG00000063704	Mapk15
-1.36511	-1.51263	-3.96487	0.00193097	0.0370124	-1.0817	ENSMUSG00000085376	Gm14508
0.544257	4.56443	3.9631	0.0019371	0.0370487	-1.64279	ENSMUSG00000061119	Prcp
0.647246	2.66737	3.96289	0.00193782	0.0370487	-1.46996	ENSMUSG00000059839	Zfp874b
-1.88656	-0.993455	-3.96271	0.00193842	0.0370487	-1.12112	ENSMUSG00000086791	Gm12147
0.731779	5.34419	3.96079	0.0019451	0.0371156	-1.67162	ENSMUSG00000035473	Galm
0.631423	3.35266	3.95974	0.00194876	0.0371156	-1.54979	ENSMUSG00000021646	Mccc2
0.528112	5.77973	3.95901	0.00195131	0.0371156	-1.68642	ENSMUSG00000032376	Usp3
0.64515	4.03423	3.95897	0.00195143	0.0371156	-1.61364	ENSMUSG00000039914	Coq10a
-0.663337	4.15608	-3.95852	0.00195302	0.0371156	-1.64428	ENSMUSG00000039286	Fndc3b
-0.722732	2.1193	-3.95851	0.00195306	0.0371156	-1.44651	ENSMUSG00000056529	Ptafr
-0.571315	5.38337	-3.95496	0.0019655	0.0372859	-1.69816	ENSMUSG00000057561	Eif1a
-0.911095	4.63191	-3.95488	0.00196576	0.0372859	-1.67874	ENSMUSG00000036718	Micall2
-0.648467	3.4383	-3.95385	0.00196938	0.0373193	-1.59873	ENSMUSG00000029287	Tgfbr3
-0.601848	3.3152	-3.95256	0.00197393	0.0373701	-1.5917	ENSMUSG00000014329	Bicc1
-0.869438	1.07927	-3.95161	0.0019773	0.0373933	-1.33614	ENSMUSG00000100975	Gm28875
-0.674927	6.54676	-3.95046	0.00198139	0.0373933	-1.71543	ENSMUSG00000026303	Mlph
-2.81253	-3.50659	-3.95042	0.00198152	0.0373933	-1.19477	ENSMUSG00000097381	A230087F16Rik
0.61393	5.04638	3.94983	0.0019836	0.0373933	-1.68542	ENSMUSG00000068551	Zfp467
0.675593	4.04668	3.94958	0.00198451	0.0373933	-1.6364	ENSMUSG00000027641	Rbl1
1.78856	-1.18027	3.94518	0.00200018	0.0376426	-1.10281	ENSMUSG00000073406	H2-Bl
0.502572	5.03403	3.94481	0.00200151	0.0376426	-1.69666	ENSMUSG00000027230	Creb3l1
-0.540567	7.92696	-3.94366	0.00200561	0.0376791	-1.70826	ENSMUSG00000038650	Rnh1
-1.31627	6.645	-3.94322	0.00200722	0.0376791	-1.73029	ENSMUSG00000055978	Fut2
0.502241	5.97029	3.94163	0.00201291	0.0377506	-1.71993	ENSMUSG00000024561	Mbd1
-0.562246	6.71052	-3.93997	0.00201893	0.037828	-1.73326	ENSMUSG00000023827	Agpat4
1.31914	1.16575	3.93934	0.0020212	0.037835	-1.31193	ENSMUSG00000045348	Nyap1
0.740336	2.13136	3.93832	0.0020249	0.0378688	-1.45023	ENSMUSG00000078954	Arhgap8
-0.879877	2.78276	-3.93571	0.00203435	0.0379461	-1.57937	ENSMUSG00000029088	Kcnip4
-2.38442	-3.94962	-3.93504	0.0020368	0.0379461	-1.22454	ENSMUSG00000005493	Msh4
-0.849483	12.2203	-3.93487	0.00203742	0.0379461	-1.59178	ENSMUSG00000022824	Muc13
1.01706	2.99735	3.93458	0.00203851	0.0379461	-1.55167	ENSMUSG00000057110	Cntrl
-1.37483	-0.975371	-3.93457	0.00203852	0.0379461	-1.14549	ENSMUSG00000054191	Klf1
0.584428	3.71788	3.93309	0.00204394	0.0379786	-1.63373	ENSMUSG00000042271	Nxt2
-1.40501	0.128611	-3.93285	0.00204482	0.0379786	-1.27571	ENSMUSG00000047990	C2cd4a
-1.52114	-0.460685	-3.93254	0.00204597	0.0379786	-1.20677	ENSMUSG00000000402	Egfl6
1.15412	2.2159	3.93103	0.00205148	0.0380455	-1.45353	ENSMUSG00000090015	Gm15446
0.643145	2.69894	3.92984	0.00205588	0.0380919	-1.531	ENSMUSG00000078580	E430018J23Rik
1.0166	4.55003	3.92828	0.00206164	0.038151	-1.69216	ENSMUSG00000031712	Il15
0.825391	3.08	3.92794	0.00206289	0.038151	-1.57559	ENSMUSG00000034522	Zfp395
0.821295	1.73884	3.92717	0.00206572	0.038168	-1.40687	ENSMUSG00000085502	Gm12320
-2.14794	-3.44022	-3.92609	0.00206974	0.0381817	-1.20631	ENSMUSG00000110633	Gm32122
0.628482	5.45469	3.92594	0.00207028	0.0381817	-1.73963	ENSMUSG00000051615	Rap2a
0.492207	7.06288	3.92385	0.00207804	0.0382567	-1.75167	ENSMUSG00000024665	Fads2
2.11819	-1.71575	3.92382	0.00207817	0.0382567	-1.14964	ENSMUSG00000097077	Gm16712
0.632017	2.38611	3.92289	0.00208164	0.0382853	-1.50615	ENSMUSG00000031609	Sap30
0.51677	7.26631	3.92161	0.00208639	0.038304	-1.75373	ENSMUSG00000020917	Acly
-1.0735	-0.154162	-3.92159	0.00208649	0.038304	-1.25266	ENSMUSG00000055629	B4galnt4
0.831918	1.84751	3.92083	0.00208931	0.0383206	-1.44096	ENSMUSG00000054708	Ankrd24
-0.732152	7.51652	-3.91986	0.00209297	0.0383526	-1.75965	ENSMUSG00000035429	Ptprh
-1.3267	-0.847625	-3.91903	0.00209608	0.0383686	-1.19524	ENSMUSG00000022534	Mefv
-0.551135	3.79136	-3.9186	0.00209768	0.0383686	-1.69035	ENSMUSG00000028364	Tnc
-0.986084	3.75491	-3.91802	0.00209987	0.0383735	-1.68755	ENSMUSG00000075611	Gm11545
0.697994	6.10454	3.91632	0.0021063	0.0384558	-1.76467	ENSMUSG00000030214	Plbd1
1.62784	-0.670428	3.91521	0.00211046	0.0384788	-1.16821	ENSMUSG00000054931	Zkscan4
-0.695242	4.9525	-3.91496	0.00211141	0.0384788	-1.76146	ENSMUSG00000058013	Septin11
0.673111	2.93676	3.91223	0.00212177	0.0386325	-1.59634	ENSMUSG00000033450	Tagap
-0.755722	5.44891	-3.91076	0.00212738	0.0386993	-1.77933	ENSMUSG00000039899	Fgl2
-0.538597	4.39231	-3.90933	0.00213286	0.0387637	-1.74497	ENSMUSG00000030245	Golt1b
-0.687412	3.69323	-3.90838	0.0021365	0.0387946	-1.70274	ENSMUSG00000067367	Lyar
2.73126	-2.4613	3.90217	0.00216039	0.039185	-1.22086	ENSMUSG00000030699	Tbx6
-0.749107	3.07078	-3.90178	0.00216192	0.039185	-1.6656	ENSMUSG00000018411	Mapt
-1.02713	2.13123	-3.90105	0.00216476	0.039201	-1.56794	ENSMUSG00000056185	Snx32
2.12646	2.3398	3.8967	0.00218172	0.0394723	-1.47493	ENSMUSG00000055193	Klk15
0.664607	4.00791	3.89593	0.00218475	0.0394914	-1.72931	ENSMUSG00000026398	Nr5a2
-0.639549	11.4608	-3.89425	0.00219133	0.0395411	-1.68949	ENSMUSG00000015932	Dstn
0.690385	5.35861	3.89422	0.00219146	0.0395411	-1.7935	ENSMUSG00000034157	Cipc
-1.06727	-0.519586	-3.89107	0.00220385	0.039729	-1.26663	ENSMUSG00000071424	Grid2
-3.17452	-4.64138	-3.88832	0.00221476	0.0398897	-1.38065	ENSMUSG00000042212	Sprr2d
0.741896	2.74277	3.88656	0.00222178	0.0399592	-1.61246	ENSMUSG00000085184	4933439K11Rik
-0.773166	1.64704	-3.88635	0.00222262	0.0399592	-1.5306	ENSMUSG00000025432	Avil
-2.32366	-1.37773	-3.88568	0.00222531	0.0399717	-1.21411	ENSMUSG00000113321	Gm8075
0.50743	5.46673	3.88449	0.00223007	0.0399867	-1.817	ENSMUSG00000028423	Nfx1
-1.25863	-0.333199	-3.8844	0.00223041	0.0399867	-1.31213	ENSMUSG00000045502	Hcar2
-0.855416	3.12038	-3.88389	0.00223245	0.0399867	-1.7056	ENSMUSG00000028069	Gpatch4
-0.554541	3.62969	-3.88317	0.00223536	0.0399867	-1.7449	ENSMUSG00000027210	Meis2
1.43394	-0.716753	3.88297	0.00223615	0.0399867	-1.2275	ENSMUSG00000057816	Cfap299
0.469267	5.92255	3.88185	0.00224068	0.040003	-1.82817	ENSMUSG00000038712	Mindy1
1.95128	-2.20777	3.88175	0.00224107	0.040003	-1.22262	ENSMUSG00000076508	Igkv17-127
2.10739	-1.31885	3.88022	0.00224724	0.0400774	-1.20604	ENSMUSG00000094872	Igkv9-120
1.40199	2.13175	3.87783	0.00225689	0.0402137	-1.52358	ENSMUSG00000097649	Gm10561
0.74882	5.9671	3.87719	0.00225948	0.040224	-1.83424	ENSMUSG00000039648	Kyat1
-1.19535	-0.0875183	-3.87614	0.00226378	0.0402646	-1.33186	ENSMUSG00000027368	Dusp2
0.961236	1.06259	3.87316	0.00227591	0.0404445	-1.42396	ENSMUSG00000038930	Rccd1
-0.837133	5.94179	-3.87145	0.0022829	0.0405043	-1.85851	ENSMUSG00000056708	Ier5
0.89766	1.50997	3.8713	0.00228351	0.0405043	-1.48214	ENSMUSG00000040272	Accs
0.564212	5.949	3.86977	0.00228982	0.0405043	-1.84954	ENSMUSG00000067148	Polr1c
-0.609185	4.21623	-3.86957	0.00229063	0.0405043	-1.80901	ENSMUSG00000031378	Abcd1
0.555419	3.85392	3.86952	0.00229086	0.0405043	-1.76678	ENSMUSG00000053774	Ubxn7
-0.685468	3.06088	-3.86921	0.00229211	0.0405043	-1.71498	ENSMUSG00000063889	Crem
0.825292	5.44065	3.86871	0.00229417	0.0405043	-1.84043	ENSMUSG00000021703	Serinc5
0.983787	1.09543	3.86839	0.00229549	0.0405043	-1.4296	ENSMUSG00000054942	Miga1
1.90867	1.67823	3.86763	0.00229863	0.040524	-1.4482	ENSMUSG00000094420	Igkv10-96
-0.752252	5.49124	-3.8596	0.00233205	0.041077	-1.87219	ENSMUSG00000018920	Cxcl16
-0.970091	1.03653	-3.85478	0.00235235	0.0413645	-1.50977	ENSMUSG00000097325	Gm16897
-0.909556	3.45168	-3.85474	0.00235251	0.0413645	-1.78006	ENSMUSG00000021453	Gadd45g
-0.783775	2.42881	-3.85283	0.00236064	0.0414709	-1.6696	ENSMUSG00000058216	Gstp3
-0.575759	7.07808	-3.85216	0.00236346	0.0414841	-1.89008	ENSMUSG00000027377	Mall
-3.06908	-3.54845	-3.85147	0.0023664	0.0414992	-1.34679	ENSMUSG00000042845	Wfdc12
-0.508106	5.31818	-3.85097	0.00236852	0.0415	-1.88447	ENSMUSG00000021831	Ero1a
1.11551	3.0184	3.84937	0.00237538	0.0415731	-1.71347	ENSMUSG00000027331	Knstrn
-0.544281	5.07571	-3.84902	0.00237685	0.0415731	-1.88212	ENSMUSG00000031207	Msn
-2.71465	-3.98791	-3.84799	0.00238125	0.0416137	-1.38279	ENSMUSG00000028553	Angptl3
-1.04708	2.11122	-3.8463	0.00238852	0.0417042	-1.66841	ENSMUSG00000060950	Trmt61a
1.56024	0.942584	3.84094	0.00241167	0.0420402	-1.4352	ENSMUSG00000084939	Gm830
-0.622354	4.45763	-3.84087	0.00241197	0.0420402	-1.87544	ENSMUSG00000029217	Tec
0.757979	2.86948	3.83733	0.00242739	0.0422566	-1.70513	ENSMUSG00000033427	Upb1
0.779151	3.37378	3.83705	0.00242861	0.0422566	-1.76782	ENSMUSG00000031714	Gab1
1.45378	0.014675	3.83586	0.00243385	0.0422977	-1.34782	ENSMUSG00000096490	Igkv10-94
-1.04354	7.92932	-3.83475	0.00243871	0.0422977	-1.90597	ENSMUSG00000026864	Hspa5
-0.632008	6.69204	-3.83462	0.00243927	0.0422977	-1.92557	ENSMUSG00000034738	Nostrin
0.976946	1.25417	3.83458	0.00243944	0.0422977	-1.51388	ENSMUSG00000097061	9330151L19Rik
-0.739777	9.60532	-3.83074	0.00245635	0.0424993	-1.86489	ENSMUSG00000074656	Eif2s2
2.43236	-0.860664	3.82979	0.00246056	0.0424993	-1.28747	ENSMUSG00000099988	1700054A03Rik
0.707222	3.62413	3.82969	0.00246104	0.0424993	-1.81594	ENSMUSG00000021767	Kat6b
0.568483	4.97368	3.82958	0.00246151	0.0424993	-1.90277	ENSMUSG00000027854	Sike1
-0.551306	4.29743	-3.82954	0.0024617	0.0424993	-1.88816	ENSMUSG00000000085	Scmh1
-0.990645	1.15395	-3.82638	0.00247572	0.0427046	-1.56538	ENSMUSG00000024912	Fosl1
-2.7622	-1.65734	-3.82501	0.00248187	0.0427738	-1.30613	ENSMUSG00000116029	Gm41414
0.982255	5.72894	3.8245	0.00248412	0.0427756	-1.92591	ENSMUSG00000028832	Stmn1
-0.529191	3.62486	-3.824	0.00248639	0.0427779	-1.85031	ENSMUSG00000041134	Cyyr1
0.967533	2.25663	3.82212	0.00249482	0.042886	-1.67064	ENSMUSG00000035226	Rims4
0.83274	3.42456	3.81984	0.00250507	0.0429891	-1.81026	ENSMUSG00000003849	Nqo1
1.11468	0.269244	3.81983	0.00250512	0.0429891	-1.41526	ENSMUSG00000108461	AV356131
-0.787802	1.57237	-3.81284	0.00253688	0.0434968	-1.63988	ENSMUSG00000032207	Lipc
1.14348	-0.256156	3.81116	0.00254459	0.0435365	-1.3786	ENSMUSG00000074283	Zfp109
0.563937	3.58001	3.81112	0.00254475	0.0435365	-1.84265	ENSMUSG00000001942	Siae
0.814604	2.36985	3.81091	0.00254573	0.0435365	-1.70593	ENSMUSG00000095253	Zfp799
-2.55735	-2.33327	-3.80636	0.00256671	0.0438579	-1.32369	ENSMUSG00000028836	Slc30a2
-0.891693	4.80945	-3.80411	0.0025771	0.0439978	-1.96089	ENSMUSG00000041193	Pla2g5
1.76344	-1.25815	3.80217	0.00258615	0.044077	-1.33634	ENSMUSG00000024274	Zscan30
-0.815413	1.51239	-3.80142	0.00258965	0.0440776	-1.66003	ENSMUSG00000042842	Serpinb6b
-0.536798	6.70975	-3.80122	0.0025906	0.0440776	-1.98556	ENSMUSG00000019320	Noxo1
-0.771581	3.75835	-3.79993	0.00259662	0.0441073	-1.90472	ENSMUSG00000025481	Urah
0.659457	4.4005	3.7999	0.00259675	0.0441073	-1.92725	ENSMUSG00000042473	Tbc1d8b
-0.84569	3.01253	-3.79896	0.00260117	0.0441448	-1.84586	ENSMUSG00000022508	Bcl6
-1.38747	-1.8389	-3.79476	0.00262097	0.0444431	-1.34648	ENSMUSG00000118257	9630014M24Rik
0.661975	5.02661	3.7929	0.00262976	0.0444744	-1.97119	ENSMUSG00000078706	Gm53
0.568371	3.65252	3.79215	0.00263331	0.0444744	-1.88841	ENSMUSG00000037353	Letmd1
0.731371	3.87707	3.79203	0.00263392	0.0444744	-1.90036	ENSMUSG00000053411	Cbx7
-1.76507	-0.923279	-3.79196	0.00263424	0.0444744	-1.39903	ENSMUSG00000022226	Mcpt2
0.535024	3.24637	3.79119	0.00263789	0.0444744	-1.84704	ENSMUSG00000059878	Zfp422
0.52892	3.73833	3.79116	0.00263803	0.0444744	-1.89781	ENSMUSG00000005951	Shpk
-0.465193	7.11168	-3.79055	0.00264095	0.0444744	-2.00119	ENSMUSG00000025809	Itgb1
0.978104	0.600171	3.79046	0.00264136	0.0444744	-1.5151	ENSMUSG00000054945	Gm9958
-1.44226	-0.283452	-3.79015	0.00264284	0.0444744	-1.46376	ENSMUSG00000033268	Duox1
0.605579	3.95817	3.7893	0.0026469	0.0445054	-1.92115	ENSMUSG00000037808	Fam76b
0.694625	2.29918	3.78815	0.00265241	0.0445604	-1.74156	ENSMUSG00000035936	Aldh5a1
1.96874	-2.67845	3.78699	0.00265795	0.044616	-1.39203	ENSMUSG00000106224	Gm43823
-0.618984	6.37003	-3.78642	0.00266071	0.0446249	-2.01386	ENSMUSG00000023232	Serinc2
-0.504722	8.14622	-3.78528	0.00266616	0.0446459	-1.99063	ENSMUSG00000018326	Ywhab
0.666893	5.92671	3.78523	0.00266643	0.0446459	-2.00257	ENSMUSG00000062410	Hsd3b3
-0.633372	3.77052	-3.78449	0.00267001	0.0446684	-1.9297	ENSMUSG00000026833	Olfm1
0.999268	0.151091	3.78143	0.00268478	0.0448781	-1.47175	ENSMUSG00000087476	Rap1gapos
-0.716543	2.5563	-3.78092	0.00268726	0.044882	-1.82981	ENSMUSG00000108350	Gm44950
0.746119	3.2048	3.77905	0.00269635	0.0449617	-1.85489	ENSMUSG00000063296	Tmem117
-0.553378	7.21319	-3.77859	0.00269859	0.0449617	-2.02233	ENSMUSG00000029086	Prom1
2.12877	-1.97841	3.77855	0.00269878	0.0449617	-1.37702	ENSMUSG00000062044	Lmtk3
0.556901	4.05741	3.77682	0.00270724	0.0450306	-1.94555	ENSMUSG00000039795	Zfand1
0.645102	3.88873	3.77678	0.00270742	0.0450306	-1.93579	ENSMUSG00000047412	Zbtb44
-1.085	-0.24208	-3.77631	0.00270972	0.0450314	-1.4827	ENSMUSG00000029915	Clec5a
3.24213	-3.24005	3.77485	0.00271684	0.0451123	-1.50046	ENSMUSG00000094561	Ighv1-22
-1.47637	-1.54568	-3.77425	0.00271981	0.0451241	-1.3894	ENSMUSG00000118367	Gm50277
-1.11545	-0.162087	-3.7734	0.00272399	0.0451559	-1.5031	ENSMUSG00000038591	Colec10
1.57814	-0.802719	3.77278	0.00272704	0.045169	-1.40297	ENSMUSG00000022615	Tymp
0.87455	1.34057	3.77071	0.00273727	0.0453009	-1.63397	ENSMUSG00000030424	Zfp939
-0.699363	6.61549	-3.77003	0.00274062	0.0453187	-2.04374	ENSMUSG00000043705	Capn13
-2.00598	-2.71959	-3.76939	0.00274379	0.0453337	-1.38615	ENSMUSG00000023903	Mmp25
0.693579	3.46316	3.76616	0.00275984	0.04556	-1.91247	ENSMUSG00000031853	Map3k21
0.654764	3.41224	3.76572	0.00276204	0.04556	-1.91465	ENSMUSG00000026413	Pkp1
-0.605581	2.22357	-3.76525	0.00276441	0.0455615	-1.81081	ENSMUSG00000036158	Prickle1
0.490272	6.18327	3.76377	0.0027718	0.0456457	-2.04512	ENSMUSG00000046861	Hectd3
0.917691	1.6413	3.76302	0.00277555	0.0456697	-1.67224	ENSMUSG00000114553	Gm7644
0.849194	3.48511	3.76167	0.00278232	0.0457436	-1.92498	ENSMUSG00000035284	Vps13c
-2.47042	-2.05004	-3.76072	0.00278711	0.0457846	-1.39863	ENSMUSG00000022705	Drd3
0.943936	5.11742	3.7592	0.00279481	0.0458734	-2.02913	ENSMUSG00000003863	Ppfia3
0.736859	3.89611	3.75789	0.00280139	0.0459296	-1.963	ENSMUSG00000042647	Acad12
0.563072	6.27907	3.75761	0.00280283	0.0459296	-2.05537	ENSMUSG00000073802	Cdkn2b
0.718538	2.82925	3.75679	0.00280699	0.0459602	-1.85281	ENSMUSG00000004035	Gstm7
1.34229	-1.20328	3.75443	0.00281899	0.0461188	-1.41429	ENSMUSG00000072572	Slc39a2
-0.839767	3.91185	-3.75355	0.00282347	0.0461543	-2.00852	ENSMUSG00000032289	Thsd4
0.646243	3.7652	3.75245	0.00282911	0.0461969	-1.95953	ENSMUSG00000029162	Khk
0.900617	1.9331	3.75214	0.00283069	0.0461969	-1.73993	ENSMUSG00000070942	Il1rl2
0.584315	3.75621	3.751	0.00283654	0.0462546	-1.97428	ENSMUSG00000038286	Bphl
1.34857	1.54671	3.74822	0.00285081	0.0464493	-1.69718	ENSMUSG00000057836	Xlr3a
1.96141	-2.29092	3.7461	0.00286178	0.0465902	-1.43081	ENSMUSG00000109936	Gm45889
-0.638782	6.39227	-3.74362	0.00287463	0.0467614	-2.09239	ENSMUSG00000067006	Serpinb5
-0.795713	6.97324	-3.74289	0.00287846	0.0467846	-2.09181	ENSMUSG00000058063	Trim31
-2.03585	-2.63899	-3.74245	0.00288074	0.0467846	-1.42715	ENSMUSG00000032769	Trpa1
-0.798428	8.39042	-3.74076	0.00288957	0.0468898	-2.06589	ENSMUSG00000022500	Litaf
-1.40775	-0.899076	-3.7403	0.00289197	0.0468907	-1.4929	ENSMUSG00000013974	Mcemp1
-0.638954	4.58209	-3.73955	0.0028959	0.0469163	-2.06433	ENSMUSG00000034640	Tiparp
-0.663695	3.42333	-3.73827	0.00290262	0.0469573	-1.99135	ENSMUSG00000023988	Bysl
-0.757175	2.91843	-3.73817	0.00290312	0.0469573	-1.94035	ENSMUSG00000002111	Spi1
0.577484	3.04539	3.73726	0.00290792	0.0469939	-1.92029	ENSMUSG00000018405	Mrm1
-0.586758	7.01984	-3.73685	0.00291009	0.0469939	-2.10071	ENSMUSG00000018932	Map2k3
-0.663397	5.84763	-3.73556	0.00291688	0.0470483	-2.10427	ENSMUSG00000017144	Rnd3
0.573088	5.61178	3.73531	0.00291816	0.0470483	-2.09062	ENSMUSG00000060716	Plekhh1
1.14258	0.0117696	3.73474	0.00292121	0.0470594	-1.53192	ENSMUSG00000057093	Zfp607b
-1.75921	-1.86874	-3.7336	0.00292721	0.0471183	-1.44738	ENSMUSG00000115454	Gm49086
0.691099	6.20275	3.73224	0.00293445	0.0471741	-2.10066	ENSMUSG00000069094	Pde7a
0.919873	3.66287	3.73206	0.00293541	0.0471741	-1.99185	ENSMUSG00000019852	Arfgef3
0.691927	2.3359	3.7302	0.00294532	0.0472954	-1.8497	ENSMUSG00000022297	Fzd6
0.629448	5.91068	3.72878	0.00295288	0.0473788	-2.10577	ENSMUSG00000027993	Trim2
3.27413	-3.14664	3.72609	0.00296728	0.0475717	-1.55031	ENSMUSG00000084934	Gm16035
0.594542	4.40896	3.7247	0.00297479	0.0476539	-2.06773	ENSMUSG00000018509	Cenpv
-0.731595	1.62482	-3.72298	0.00298402	0.0477632	-1.80914	ENSMUSG00000029778	Adcyap1r1
0.69139	1.89689	3.72255	0.00298639	0.0477632	-1.79943	ENSMUSG00000050174	Nudt6
0.586642	5.2216	3.72203	0.0029892	0.0477698	-2.10424	ENSMUSG00000060376	Bckdha
1.21036	2.03872	3.72144	0.0029924	0.0477827	-1.80933	ENSMUSG00000062124	Defb45
-1.02861	0.88472	-3.72007	0.00299984	0.0478633	-1.71422	ENSMUSG00000029321	Slc10a6
1.17301	7.20716	3.7179	0.00301165	0.0480135	-2.11848	ENSMUSG00000095079	Igha
-0.772308	2.44736	-3.7157	0.00302366	0.0481571	-1.92546	ENSMUSG00000045664	Cdc42ep2
-0.89811	4.90699	-3.71537	0.00302548	0.0481571	-2.12416	ENSMUSG00000024486	Hbegf
-0.99942	2.4562	-3.71156	0.00304639	0.0484515	-1.93845	ENSMUSG00000001227	Sema6b
-1.56211	-0.516399	-3.70745	0.00306916	0.0487748	-1.59817	ENSMUSG00000089694	Nat8f7
-0.679162	5.25037	-3.70651	0.00307438	0.048819	-2.14759	ENSMUSG00000040435	Ppp1r15a
-1.11541	1.94966	-3.70576	0.00307857	0.0488467	-1.87023	ENSMUSG00000009646	Pla2g12b
-3.15437	-3.42825	-3.70517	0.00308187	0.0488601	-1.53229	ENSMUSG00000107659	Gm44170
0.641869	4.61372	3.70412	0.00308773	0.0489143	-2.11596	ENSMUSG00000029710	Ephb4
0.606338	3.62972	3.7026	0.00309628	0.0490109	-2.05211	ENSMUSG00000060510	Zfp266
-2.18549	-3.30273	-3.69775	0.00312362	0.0493662	-1.53212	ENSMUSG00000035456	Prdm8
-1.90063	1.27772	-3.69774	0.00312366	0.0493662	-1.84872	ENSMUSG00000050982	Apol10a
-2.1954	-2.66802	-3.69714	0.00312709	0.0493814	-1.50457	ENSMUSG00000058354	Krt6a
0.758112	3.65735	3.69668	0.00312968	0.0493822	-2.06574	ENSMUSG00000024843	Chka
-0.530865	11.8175	-3.69562	0.00313572	0.0493822	-2.03738	ENSMUSG00000062825	Actg1
-3.19584	-4.40445	-3.69542	0.00313682	0.0493822	-1.62649	ENSMUSG00000093973	Mrgpra2a
-0.526663	4.54487	-3.69539	0.00313702	0.0493822	-2.14277	ENSMUSG00000055435	Maf
0.583014	4.46589	3.69397	0.0031451	0.0494478	-2.12774	ENSMUSG00000099858	Gm6652
0.620213	2.71816	3.69359	0.00314724	0.0494478	-1.96218	ENSMUSG00000033054	Npat
1.61659	1.47961	3.69335	0.00314861	0.0494478	-1.7664	ENSMUSG00000053182	Cd200l1
0.810719	1.8054	3.69196	0.00315659	0.0494506	-1.84851	ENSMUSG00000085962	Gm16984
1.52326	1.06969	3.69194	0.00315669	0.0494506	-1.74277	ENSMUSG00000033952	Aspm
0.814248	1.51063	3.69128	0.00316047	0.0494506	-1.80925	ENSMUSG00000014245	Pigl
0.745695	6.08648	3.69123	0.00316078	0.0494506	-2.17395	ENSMUSG00000032454	Rbp2
0.857443	2.54226	3.69089	0.00316272	0.0494506	-1.94829	ENSMUSG00000071337	Tia1
2.21396	-1.27199	3.69073	0.00316363	0.0494506	-1.50997	ENSMUSG00000095007	Igkv12-41
0.754307	3.73261	3.68978	0.00316909	0.0494607	-2.08181	ENSMUSG00000057133	Chd6
-0.782098	0.576425	-3.68975	0.00316923	0.0494607	-1.73152	ENSMUSG00000017652	Cd40
-0.691493	4.76744	-3.68737	0.00318295	0.0496361	-2.16546	ENSMUSG00000049686	Orai1
-1.00377	1.18731	-3.68674	0.00318657	0.0496539	-1.82258	ENSMUSG00000037731	Themis2
1.0963	1.8563	3.6862	0.00318972	0.0496642	-1.85941	ENSMUSG00000031112	Stk26
0.744077	3.42514	3.68222	0.00321286	0.0499183	-2.06309	ENSMUSG00000016477	E2f3
-0.997925	3.47008	-3.68201	0.00321406	0.0499183	-2.09519	ENSMUSG00000038418	Egr1
-1.26757	-0.26052	-3.6817	0.00321587	0.0499183	-1.65156	ENSMUSG00000024803	Ankrd1
-0.825138	0.820179	-3.68167	0.00321602	0.0499183	-1.7778	ENSMUSG00000043556	Fbxl7
-2.59958	-1.99363	-3.68056	0.00322252	0.0499803	-1.52491	ENSMUSG00000047562	Mmp10
0.806969	2.39969	3.67988	0.00322651	0.0499938	-1.94456	ENSMUSG00000048442	Smim5
0.551688	6.45579	3.67956	0.00322839	0.0499938	-2.19915	ENSMUSG00000024644	Cndp2
0.801415	1.36916	3.6785	0.00323457	0.0500126	-1.80312	ENSMUSG00000040502	Marchf9
0.641306	6.41344	3.67835	0.00323546	0.0500126	-2.20011	ENSMUSG00000041126	H2az2
-0.61589	10.9755	-3.67807	0.00323711	0.0500126	-2.09677	ENSMUSG00000029580	Actb
1.46994	-1.55619	3.67492	0.00325569	0.0502289	-1.53465	ENSMUSG00000042474	Fcmr
-1.89224	-3.13514	-3.67484	0.00325613	0.0502289	-1.55183	ENSMUSG00000016498	Pdcd1lg2
0.695339	2.03249	3.67202	0.00327285	0.0504116	-1.90832	ENSMUSG00000022179	4931414P19Rik
-0.476177	5.49606	-3.67168	0.00327485	0.0504116	-2.21603	ENSMUSG00000039193	Nlrc4
0.740246	7.10691	3.67157	0.00327554	0.0504116	-2.20967	ENSMUSG00000031613	Hpgd
-1.69025	-2.75758	-3.6699	0.00328548	0.0505256	-1.54817	ENSMUSG00000097888	Gm26682
1.7069	-2.40496	3.66761	0.00329914	0.0506967	-1.55907	ENSMUSG00000109420	Gm44702
0.730878	6.46509	3.66691	0.00330337	0.0507228	-2.2197	ENSMUSG00000021365	Nedd9
0.449902	4.70947	3.66504	0.00331461	0.0507921	-2.19418	ENSMUSG00000058638	Zfp110
-0.613483	2.19274	-3.66469	0.00331668	0.0507921	-1.989	ENSMUSG00000025810	Nrp1
-0.594294	6.04208	-3.6644	0.00331844	0.0507921	-2.23571	ENSMUSG00000060519	Tor3a
0.813756	3.81048	3.66416	0.00331986	0.0507921	-2.12683	ENSMUSG00000023122	Sult1c2
-2.12574	-3.734	-3.66402	0.00332075	0.0507921	-1.61325	ENSMUSG00000101880	Gm29282
0.590907	3.63967	3.66339	0.00332455	0.0507921	-2.12474	ENSMUSG00000024276	Zfp397
0.508103	3.78871	3.6632	0.00332567	0.0507921	-2.13646	ENSMUSG00000019518	Ap4m1
0.59846	3.25867	3.66218	0.00333186	0.0508124	-2.0813	ENSMUSG00000020847	Rph3al
-1.09647	-1.06641	-3.66214	0.00333209	0.0508124	-1.60567	ENSMUSG00000023935	Spats1
-0.79307	0.925185	-3.66112	0.00333829	0.0508429	-1.82817	ENSMUSG00000041779	Tram2
-2.60518	-3.52675	-3.66097	0.00333917	0.0508429	-1.61937	ENSMUSG00000094345	Igkv14-126
0.746745	2.09904	3.65723	0.0033619	0.0511501	-1.94703	ENSMUSG00000071456	1110002L01Rik
0.547893	8.53308	3.65667	0.00336535	0.0511635	-2.21475	ENSMUSG00000023150	Ivns1abp
-0.949321	-0.0361958	-3.65584	0.00337045	0.0512022	-1.72369	ENSMUSG00000031758	Cdyl2
-0.598989	4.41805	-3.65457	0.00337819	0.0512807	-2.21508	ENSMUSG00000056124	B4galt6
0.62253	3.4961	3.6541	0.00338111	0.0512862	-2.12386	ENSMUSG00000027312	Atrn
-0.484352	6.79486	-3.65249	0.00339101	0.0513784	-2.25678	ENSMUSG00000030339	Ltbr
0.834137	4.57327	3.65227	0.00339233	0.0513784	-2.20838	ENSMUSG00000068284	Usf3
-0.862623	0.916871	-3.65073	0.00340183	0.0514833	-1.83439	ENSMUSG00000031831	Dnaaf1
-2.14243	0.821428	-3.64932	0.00341056	0.0515412	-1.86427	ENSMUSG00000118642	AY036118
0.589204	5.61102	3.64873	0.00341422	0.0515412	-2.24828	ENSMUSG00000000532	Acvr1b
0.715664	6.43203	3.64851	0.00341559	0.0515412	-2.25422	ENSMUSG00000050627	Gpd1l
-0.654026	2.47935	-3.64845	0.00341597	0.0515412	-2.05938	ENSMUSG00000055491	Pprc1
2.83083	-0.433621	3.64753	0.00342167	0.0515882	-1.60119	ENSMUSG00000076564	Igkv12-46
0.803837	3.39511	3.64554	0.00343409	0.0517365	-2.13096	ENSMUSG00000019841	Rev3l
1.68123	-1.28653	3.64417	0.00344266	0.0517949	-1.59242	ENSMUSG00000089235	Gm23119
-0.910642	0.785223	-3.64409	0.00344315	0.0517949	-1.8412	ENSMUSG00000054321	Taf4b
0.609582	5.57287	3.64329	0.00344816	0.0518312	-2.25664	ENSMUSG00000035342	Lzts2
-0.817018	6.34314	-3.64253	0.00345296	0.0518644	-2.27846	ENSMUSG00000019850	Tnfaip3
-1.02921	0.0730323	-3.64149	0.00345944	0.0519227	-1.76545	ENSMUSG00000060487	Samd5
0.481494	4.70917	3.64107	0.00346207	0.0519233	-2.23642	ENSMUSG00000058291	Zfp68
0.695045	4.02527	3.64041	0.00346625	0.051947	-2.19162	ENSMUSG00000022562	Oplah
-0.640517	4.63361	-3.63891	0.00347574	0.0520502	-2.25113	ENSMUSG00000034101	Ctnnd1
-0.895955	7.65767	-3.63813	0.00348062	0.0520714	-2.27395	ENSMUSG00000042745	Id1
1.1833	2.64074	3.63786	0.00348236	0.0520714	-2.01705	ENSMUSG00000078963	Hsbp1l1
-0.719773	1.76765	-3.63681	0.00348899	0.0521315	-1.99124	ENSMUSG00000061458	Nol10
-0.688229	5.4874	-3.63518	0.00349939	0.0522479	-2.28358	ENSMUSG00000057465	Saa2
-0.725561	3.04568	-3.63256	0.00351605	0.052456	-2.14533	ENSMUSG00000024810	Il33
-1.89879	-1.7083	-3.63217	0.00351858	0.052456	-1.6362	ENSMUSG00000091165	Gm17036
0.977637	6.51058	3.62979	0.0035338	0.0526436	-2.28528	ENSMUSG00000067149	Jchain
-0.723339	3.14419	-3.62803	0.00354516	0.0527735	-2.16805	ENSMUSG00000024732	Ccdc86
0.589268	9.16478	3.62655	0.0035547	0.0528761	-2.253	ENSMUSG00000034320	Slc26a2
-0.569348	5.27494	-3.62519	0.00356348	0.0529025	-2.29736	ENSMUSG00000047368	Abhd17b
0.645753	2.64811	3.62474	0.00356642	0.0529025	-2.07619	ENSMUSG00000038215	Cep44
-0.476188	7.08392	-3.62464	0.00356706	0.0529025	-2.30516	ENSMUSG00000024150	Mcfd2
-1.14424	4.04698	-3.6241	0.00357061	0.052916	-2.25433	ENSMUSG00000000394	Gcg
-0.617459	1.83064	-3.6231	0.00357706	0.0529711	-2.01114	ENSMUSG00000021728	Emb
0.726483	2.95352	3.62241	0.0035816	0.0529711	-2.11843	ENSMUSG00000018537	Pcgf2
-0.509566	6.12004	-3.62207	0.00358378	0.0529711	-2.31327	ENSMUSG00000029826	Zc3hav1
0.547483	3.0198	3.6219	0.00358493	0.0529711	-2.13302	ENSMUSG00000079144	A130010J15Rik
-0.884667	0.805967	-3.62143	0.00358796	0.0529767	-1.87959	ENSMUSG00000027313	Chac1
-0.825717	8.66555	-3.61838	0.00360791	0.053231	-2.28286	ENSMUSG00000023048	Prr13
0.918988	1.6526	3.61759	0.0036131	0.053231	-1.94357	ENSMUSG00000109772	Gm39132
-0.675028	3.78237	-3.61758	0.00361317	0.053231	-2.23544	ENSMUSG00000073599	Ecscr
0.792037	3.63473	3.61703	0.00361683	0.0532457	-2.19249	ENSMUSG00000029627	Zkscan14
-0.730461	2.88524	-3.61594	0.00362397	0.0533116	-2.15999	ENSMUSG00000051022	Hs3st1
0.48342	6.69286	3.6144	0.00363418	0.0533982	-2.3188	ENSMUSG00000031311	Nono
1.44128	-0.0616771	3.61413	0.00363592	0.0533982	-1.7245	ENSMUSG00000050158	Or2m13
-0.959589	0.545938	-3.61384	0.00363787	0.0533982	-1.86916	ENSMUSG00000002057	Foxn1
0.570795	6.0642	3.61284	0.00364451	0.0534564	-2.3192	ENSMUSG00000066894	Vsig10
0.706771	3.05189	3.61192	0.00365056	0.0534869	-2.1499	ENSMUSG00000047248	C2cd3
0.528585	5.47273	3.61111	0.00365597	0.0534869	-2.31556	ENSMUSG00000027810	Eif2a
-0.816192	1.39688	-3.61097	0.00365688	0.0534869	-1.97337	ENSMUSG00000073490	Ifi207
-0.922165	3.08837	-3.61055	0.00365969	0.0534869	-2.18333	ENSMUSG00000020676	Ccl11
-0.923967	2.60786	-3.61051	0.00365997	0.0534869	-2.14582	ENSMUSG00000042010	Acacb
-0.897968	9.01788	-3.60834	0.00367444	0.0536592	-2.29127	ENSMUSG00000037390	Muc3
0.539366	4.99679	3.60686	0.00368437	0.0537649	-2.3114	ENSMUSG00000078670	Fam174b
-1.98392	-2.88517	-3.60552	0.00369335	0.0538566	-1.65017	ENSMUSG00000086970	Bcas1os1
-0.852387	4.80081	-3.60435	0.00370124	0.0538961	-2.32046	ENSMUSG00000021109	Hif1a
-1.23854	-1.43566	-3.60429	0.00370166	0.0538961	-1.68383	ENSMUSG00000060029	4930473A02Rik
2.07515	-3.01309	3.60379	0.00370503	0.0538961	-1.68613	ENSMUSG00000108622	Gm36864
0.662107	3.4619	3.60352	0.00370684	0.0538961	-2.21336	ENSMUSG00000022637	Cblb
-0.486545	4.91475	-3.60303	0.00371012	0.0539047	-2.32671	ENSMUSG00000020024	Cep83
0.502934	4.70697	3.59919	0.00373614	0.0542433	-2.31403	ENSMUSG00000029833	Trim24
1.11663	1.41589	3.59771	0.00374622	0.0542706	-1.94986	ENSMUSG00000004187	Kifc2
0.726337	2.4725	3.59745	0.00374803	0.0542706	-2.11069	ENSMUSG00000040189	Odad1
-0.610049	4.30286	-3.59711	0.00375035	0.0542706	-2.31391	ENSMUSG00000024472	Dcp2
-1.36295	-0.219781	-3.59649	0.0037546	0.0542706	-1.83203	ENSMUSG00000085264	Gm15581
1.30178	-0.670065	3.59611	0.00375715	0.0542706	-1.70868	ENSMUSG00000026726	Cubn
-0.659224	2.28908	-3.5953	0.00376271	0.0542706	-2.12409	ENSMUSG00000032374	Plod2
1.68632	-2.62689	3.59512	0.00376397	0.0542706	-1.67681	ENSMUSG00000062154	Tex33
3.44465	-2.33957	3.59506	0.00376438	0.0542706	-1.6979	ENSMUSG00000118354	Gm19437
0.552381	3.75174	3.59494	0.00376517	0.0542706	-2.25376	ENSMUSG00000028488	Sh3gl2
-0.599297	2.64662	-3.59375	0.00377338	0.0543238	-2.17195	ENSMUSG00000032238	Rora
-0.575466	4.09428	-3.59337	0.00377601	0.0543238	-2.3027	ENSMUSG00000026837	Col5a1
0.532718	5.7418	3.59314	0.00377758	0.0543238	-2.35291	ENSMUSG00000025730	Rab40c
-1.10685	1.2886	-3.59282	0.00377973	0.0543238	-2.01151	ENSMUSG00000113010	Gm34084
-0.762832	5.29109	-3.59121	0.00379087	0.0544204	-2.36256	ENSMUSG00000068299	Nat8f4
-0.553006	5.39157	-3.59039	0.0037965	0.0544204	-2.36356	ENSMUSG00000062210	Tnfaip8
0.550339	4.70321	3.59038	0.00379658	0.0544204	-2.32819	ENSMUSG00000025486	Sirt3
1.15538	0.21963	3.58945	0.00380305	0.0544204	-1.82328	ENSMUSG00000086533	Mypopos
-1.67	-1.46746	-3.5894	0.00380337	0.0544204	-1.69051	ENSMUSG00000032204	Aqp9
-1.69679	-1.96749	-3.58914	0.0038052	0.0544204	-1.6775	ENSMUSG00000086554	9530034E10Rik
0.819733	1.64875	3.58909	0.00380551	0.0544204	-2.00737	ENSMUSG00000042500	Ago4
-0.62175	4.71154	-3.58831	0.00381091	0.0544586	-2.34558	ENSMUSG00000039109	F13a1
-1.00552	3.18859	-3.58552	0.00383035	0.0546974	-2.24483	ENSMUSG00000030492	Slc7a9
0.773315	7.41457	3.58338	0.00384531	0.054839	-2.36799	ENSMUSG00000022270	Retreg1
1.39234	-0.982664	3.58332	0.00384575	0.054839	-1.71147	ENSMUSG00000093979	Gm2237
0.571558	2.98952	3.58197	0.00385522	0.0549134	-2.19481	ENSMUSG00000034748	Sirt6
1.10744	0.371878	3.58179	0.00385647	0.0549134	-1.83138	ENSMUSG00000041930	Fam222a
0.598135	3.09504	3.58036	0.0038665	0.0550171	-2.2096	ENSMUSG00000048949	Gm6206
-0.56624	2.28072	-3.57708	0.00388972	0.0553082	-2.15705	ENSMUSG00000007617	Homer1
-0.838861	4.9264	-3.57389	0.00391238	0.0555623	-2.38364	ENSMUSG00000040964	Arhgef10l
2.05565	-1.20941	3.57378	0.00391315	0.0555623	-1.70561	ENSMUSG00000086187	Gm12860
0.695528	2.86449	3.57331	0.00391654	0.055571	-2.18928	ENSMUSG00000030823	9130019O22Rik
0.52994	6.6544	3.57291	0.00391938	0.0555719	-2.39435	ENSMUSG00000091705	H2-Q2
-0.691817	7.44529	-3.57036	0.00393765	0.0557334	-2.39861	ENSMUSG00000020250	Txnrd1
0.691608	3.34367	3.57026	0.00393836	0.0557334	-2.26016	ENSMUSG00000037709	Fam13a
0.459789	5.72457	3.57015	0.00393914	0.0557334	-2.39588	ENSMUSG00000037257	Aagab
-2.03856	-3.37629	-3.56893	0.00394792	0.0557797	-1.72387	ENSMUSG00000085058	8030453O22Rik
-1.76068	-2.51774	-3.56869	0.00394966	0.0557797	-1.70147	ENSMUSG00000100237	Gm28644
0.575898	2.92563	3.56848	0.00395115	0.0557797	-2.21628	ENSMUSG00000096910	Zfp955b
1.39482	-1.65979	3.56801	0.00395458	0.0557797	-1.7044	ENSMUSG00000027971	Ndst4
0.527852	3.15813	3.56762	0.00395735	0.0557797	-2.24325	ENSMUSG00000025821	Zfp282
-0.973538	0.732705	-3.56717	0.0039606	0.0557797	-1.96439	ENSMUSG00000033508	Asprv1
1.1541	-0.752537	3.56699	0.00396194	0.0557797	-1.74999	ENSMUSG00000069805	Fbp1
0.753421	5.62426	3.56606	0.00396866	0.055835	-2.39768	ENSMUSG00000042367	Gjb3
0.484599	6.03472	3.56519	0.00397493	0.0558839	-2.4079	ENSMUSG00000036880	Acaa2
-0.494621	4.33281	-3.56467	0.00397874	0.0558981	-2.37218	ENSMUSG00000008136	Fhl2
0.639802	2.86389	3.56379	0.00398513	0.0559485	-2.21942	ENSMUSG00000033032	Afap1l1
0.952514	1.27319	3.56225	0.00399632	0.0560663	-2.00328	ENSMUSG00000022364	Tbc1d31
0.688077	5.47823	3.56122	0.00400384	0.05607	-2.40298	ENSMUSG00000042628	Zfyve1
0.525442	5.03765	3.56088	0.00400628	0.05607	-2.39529	ENSMUSG00000024055	Cyp4f13
1.44797	1.78045	3.56082	0.00400677	0.05607	-2.04425	ENSMUSG00000099364	5730419F03Rik
-1.61913	-1.66902	-3.56067	0.00400781	0.05607	-1.73994	ENSMUSG00000109394	A230057D06Rik
0.521763	5.48674	3.56007	0.00401221	0.0560923	-2.40902	ENSMUSG00000074238	Ap1ar
-1.86211	-2.38851	-3.55956	0.00401596	0.0561055	-1.71617	ENSMUSG00000040017	Saa4
0.650346	2.34093	3.5561	0.00404141	0.0564217	-2.16613	ENSMUSG00000066829	Zfp810
-0.743499	4.94825	-3.55504	0.00404918	0.0564907	-2.41855	ENSMUSG00000034361	Cpne2
-2.26757	-3.71844	-3.55454	0.00405289	0.0565031	-1.774	ENSMUSG00000060445	Sycp2
-2.06238	-3.65928	-3.55352	0.00406042	0.0565224	-1.75915	ENSMUSG00000112348	Gm36634
0.748465	1.72421	3.55304	0.004064	0.0565224	-2.08188	ENSMUSG00000026627	Pacc1
-1.68933	-1.75569	-3.55304	0.00406402	0.0565224	-1.74416	ENSMUSG00000018500	Adora2b
-0.631015	4.75561	-3.55275	0.00406615	0.0565224	-2.41327	ENSMUSG00000046410	Kcnk6
1.1544	1.86829	3.55244	0.00406842	0.0565224	-2.08898	ENSMUSG00000062519	Zfp398
0.476913	4.55771	3.54962	0.00408945	0.0567383	-2.39604	ENSMUSG00000023960	Enpp5
0.531243	5.11695	3.54959	0.00408963	0.0567383	-2.41818	ENSMUSG00000022949	Clic6
-0.515252	4.03287	-3.54845	0.0040982	0.056795	-2.38128	ENSMUSG00000045658	Pid1
0.695707	3.74897	3.54829	0.0040994	0.056795	-2.33427	ENSMUSG00000099492	Gm5525
-1.42591	3.09596	-3.54741	0.00410592	0.0568096	-2.32764	ENSMUSG00000027596	a
-0.747743	2.29698	-3.54692	0.0041096	0.0568096	-2.21258	ENSMUSG00000044197	Gpr146
-0.739725	1.12999	-3.54677	0.00411074	0.0568096	-2.05376	ENSMUSG00000002384	Bmp8b
0.631318	3.01224	3.54663	0.00411182	0.0568096	-2.26961	ENSMUSG00000035051	Dhx57
0.692111	5.09959	3.54553	0.00412005	0.0568666	-2.42128	ENSMUSG00000054474	Thnsl2
0.833668	3.37341	3.54532	0.00412164	0.0568666	-2.29739	ENSMUSG00000034579	Pla2g3
0.522036	3.85402	3.54427	0.00412955	0.0569366	-2.35804	ENSMUSG00000033589	Reep4
0.998338	0.706387	3.54267	0.0041416	0.0570634	-1.96274	ENSMUSG00000040592	Cd79b
0.650956	5.81092	3.54027	0.00415983	0.0572474	-2.45087	ENSMUSG00000044783	Hjurp
-0.865457	0.992617	-3.54	0.00416184	0.0572474	-2.05393	ENSMUSG00000036469	Marchf1
-0.592155	3.81612	-3.53978	0.00416355	0.0572474	-2.38423	ENSMUSG00000029401	Rilpl2
1.40748	1.23249	3.53895	0.00416981	0.0572476	-2.02966	ENSMUSG00000020493	Prr11
1.05499	1.76782	3.53861	0.00417245	0.0572476	-2.10444	ENSMUSG00000002346	Slc25a42
-0.691024	5.26836	-3.53827	0.00417498	0.0572476	-2.45508	ENSMUSG00000033327	Tnxb
-0.486257	7.64918	-3.53827	0.00417502	0.0572476	-2.4541	ENSMUSG00000034981	Parm1
2.26622	-0.761723	3.53521	0.00419843	0.0575291	-1.78337	ENSMUSG00000039313	Minar1
-1.57103	-1.56114	-3.53419	0.00420624	0.0575967	-1.78848	ENSMUSG00000037868	Egr2
-1.41411	-1.13361	-3.53204	0.00422275	0.0577832	-1.83676	ENSMUSG00000064343	mt-Tq
-0.706012	1.60402	-3.53157	0.00422638	0.0577933	-2.15557	ENSMUSG00000087017	4930417H01Rik
-1.0933	0.600193	-3.5302	0.00423697	0.0578985	-2.0155	ENSMUSG00000050105	Fam110d
-1.70831	-1.62683	-3.52622	0.0042679	0.0582656	-1.80645	ENSMUSG00000026969	Fam166a
-0.616271	8.67608	-3.52599	0.00426966	0.0582656	-2.45298	ENSMUSG00000046727	Cystm1
2.12614	-1.69168	3.5243	0.00428288	0.0583873	-1.77318	ENSMUSG00000074354	Arhgap20os
-0.543634	6.02209	-3.5241	0.00428442	0.0583873	-2.49245	ENSMUSG00000020873	Slc35b1
-0.579408	5.26541	-3.52272	0.00429525	0.058495	-2.48469	ENSMUSG00000022769	Sdf2l1
-0.493881	8.13732	-3.52115	0.00430758	0.058623	-2.47515	ENSMUSG00000029484	Anxa3
-0.742232	1.68024	-3.52076	0.00431062	0.0586244	-2.18937	ENSMUSG00000099908	Gm28539
0.943585	5.63665	3.51883	0.00432589	0.0587921	-2.48366	ENSMUSG00000034160	Ogt
-0.682514	3.69927	-3.51796	0.00433276	0.0588174	-2.41748	ENSMUSG00000041112	Elmo1
-0.559186	7.33251	-3.51769	0.00433489	0.0588174	-2.49813	ENSMUSG00000027366	Sppl2a
-2.29131	-3.85863	-3.51748	0.00433657	0.0588174	-1.85331	ENSMUSG00000085471	4933423P22Rik
-0.716647	0.856623	-3.51611	0.00434738	0.058924	-2.07751	ENSMUSG00000097039	Pvt1
-0.691192	2.28236	-3.51522	0.00435447	0.0589427	-2.26279	ENSMUSG00000027962	Vcam1
-0.487925	4.07829	-3.51512	0.0043553	0.0589427	-2.44541	ENSMUSG00000026360	Rgs2
-0.578456	8.41217	-3.51483	0.00435761	0.0589427	-2.47933	ENSMUSG00000040659	Efhd2
0.633214	2.00954	3.51305	0.00437179	0.0590801	-2.19587	ENSMUSG00000037762	Slc16a9
-0.805601	1.95704	-3.51281	0.00437367	0.0590801	-2.23943	ENSMUSG00000024300	Myo1f
-2.1814	-2.8049	-3.51148	0.00438433	0.0591299	-1.79342	ENSMUSG00000058755	Osm
-0.764498	3.19626	-3.51096	0.00438852	0.0591299	-2.37897	ENSMUSG00000031750	Il34
0.517974	4.34405	3.51079	0.00438988	0.0591299	-2.45496	ENSMUSG00000024442	Dele1
0.601719	5.24636	3.51056	0.00439173	0.0591299	-2.49368	ENSMUSG00000084131	Rpl3-ps2
-0.628985	2.52687	-3.51025	0.00439421	0.0591299	-2.30899	ENSMUSG00000039384	Dusp10
-2.02467	-2.42913	-3.50967	0.00439889	0.0591299	-1.80287	ENSMUSG00000069890	1700024J04Rik
2.77745	-3.60937	3.50932	0.00440172	0.0591299	-1.88796	ENSMUSG00000035780	Ugt2a3
1.07364	0.895814	3.50924	0.00440234	0.0591299	-2.04974	ENSMUSG00000041498	Kif14
0.745235	6.43983	3.50903	0.00440398	0.0591299	-2.50856	ENSMUSG00000019312	Grb7
-1.87783	-3.69264	-3.50864	0.00440714	0.0591325	-1.83298	ENSMUSG00000105961	Gm40123
-0.742023	2.65496	-3.50734	0.00441762	0.0592334	-2.32946	ENSMUSG00000020303	Stc2
2.18323	-1.07967	3.50649	0.00442453	0.0592712	-1.82078	ENSMUSG00000106429	Gm10685
-1.06781	-0.0116901	-3.50626	0.00442636	0.0592712	-1.98637	ENSMUSG00000053508	Gtsf2
-0.632572	2.73978	-3.50432	0.00444205	0.0594414	-2.34805	ENSMUSG00000021411	Pxdc1
0.567723	5.80113	3.50299	0.00445292	0.059547	-2.51945	ENSMUSG00000062127	Cttnbp2nl
1.55548	-0.675004	3.50145	0.00446542	0.0596742	-1.85988	ENSMUSG00000040729	Cep126
-0.682828	14.933	-3.50028	0.00447499	0.0597622	-2.3067	ENSMUSG00000068893	Sprr2a2
0.751284	3.68426	3.49829	0.00449134	0.0597659	-2.4217	ENSMUSG00000035504	Reep6
0.762944	2.98169	3.49759	0.00449705	0.0597659	-2.34999	ENSMUSG00000041775	Mapk1ip1
-0.83994	1.46858	-3.49757	0.00449723	0.0597659	-2.19723	ENSMUSG00000006958	Chrd
2.41715	-2.60791	3.49746	0.0044981	0.0597659	-1.82449	ENSMUSG00000106396	Gm42902
0.825556	0.852867	3.49722	0.00450007	0.0597659	-2.05546	ENSMUSG00000089804	Gm16136
-2.22121	-4.17297	-3.49701	0.0045018	0.0597659	-1.86622	ENSMUSG00000047104	Pbp2
1.169	0.0441129	3.49688	0.0045029	0.0597659	-1.95484	ENSMUSG00000115575	Gm49024
0.885012	3.13364	3.4968	0.00450359	0.0597659	-2.36605	ENSMUSG00000046341	Gm11223
2.89773	-3.18292	3.49608	0.00450948	0.0597659	-1.87878	ENSMUSG00000105345	BC030343
-0.72807	2.38985	-3.49588	0.00451114	0.0597659	-2.30629	ENSMUSG00000031070	Mrgprf
-0.619057	2.46794	-3.49463	0.00452148	0.0598111	-2.327	ENSMUSG00000027254	Map1a
0.493169	3.98925	3.49385	0.0045279	0.0598111	-2.4652	ENSMUSG00000079442	St6galnac4
2.33179	-2.81027	3.49361	0.00452988	0.0598111	-1.84351	ENSMUSG00000109729	Gm45418
0.468775	5.445	3.49338	0.00453183	0.0598111	-2.53206	ENSMUSG00000026259	Ngef
1.11394	-0.134358	3.49329	0.00453253	0.0598111	-1.9409	ENSMUSG00000073403	Gm10499
-0.71758	6.12311	-3.49268	0.0045376	0.0598111	-2.55185	ENSMUSG00000022848	Slc49a4
1.76933	-2.74365	3.49249	0.00453922	0.0598111	-1.83984	ENSMUSG00000082171	Rpl27-ps2
0.946328	0.100528	3.49241	0.00453982	0.0598111	-1.97041	ENSMUSG00000060397	Zfp128
-0.934659	2.03344	-3.49221	0.00454148	0.0598111	-2.29018	ENSMUSG00000032643	Fhl3
-1.17993	0.289242	-3.49177	0.00454515	0.05982	-2.0536	ENSMUSG00000025877	Hk3
-1.15219	-0.524717	-3.49125	0.00454952	0.0598331	-1.95264	ENSMUSG00000024675	Ms4a4c
-0.611166	4.69532	-3.49054	0.0045554	0.0598331	-2.52724	ENSMUSG00000041845	Rhod
-1.06141	1.10421	-3.49034	0.00455706	0.0598331	-2.16386	ENSMUSG00000117771	Gm25432
-1.13332	-0.930577	-3.49021	0.00455811	0.0598331	-1.92033	ENSMUSG00000022194	Pabpn1
0.775613	2.167	3.48957	0.00456346	0.059864	-2.26652	ENSMUSG00000017724	Etv4
-1.13772	5.4292	-3.48872	0.0045706	0.05989	-2.55071	ENSMUSG00000047945	Marcksl1
0.577762	6.29558	3.48862	0.00457144	0.05989	-2.54787	ENSMUSG00000037235	Mxd4
-0.499271	4.74423	-3.48764	0.00457965	0.0599551	-2.53309	ENSMUSG00000031381	Piga
-0.620247	2.1924	-3.48731	0.0045824	0.0599551	-2.30701	ENSMUSG00000057914	Cacnb2
1.31554	-0.523995	3.48592	0.00459409	0.0600644	-1.91913	ENSMUSG00000036912	Piwil4
1.07422	1.66235	3.4856	0.00459676	0.0600644	-2.19134	ENSMUSG00000028678	Kif2c
1.2509	-0.966959	3.48498	0.00460199	0.0600852	-1.87612	ENSMUSG00000085558	4930412C18Rik
-2.60393	-4.11949	-3.48469	0.00460437	0.0600852	-1.91548	ENSMUSG00000114662	Gm31683
1.34596	-0.903024	3.48299	0.00461877	0.0602338	-1.88358	ENSMUSG00000015474	Ppt2
-0.498638	5.53292	-3.48098	0.00463579	0.0604163	-2.56602	ENSMUSG00000024331	Dsc2
0.592816	5.49661	3.47925	0.0046504	0.06054	-2.55604	ENSMUSG00000014177	Tvp23b
0.62488	3.42576	3.47899	0.00465269	0.06054	-2.43702	ENSMUSG00000023072	Cep89
-0.74084	7.60477	-3.47879	0.00465436	0.06054	-2.56385	ENSMUSG00000021676	Iqgap2
-0.691941	5.04652	-3.47782	0.00466263	0.0606081	-2.55961	ENSMUSG00000021360	Gcnt2
0.926634	1.56572	3.47469	0.00468937	0.0609162	-2.18712	ENSMUSG00000035431	Sstr1
1.67503	-1.11518	3.47346	0.0047	0.0610145	-1.88061	ENSMUSG00000045259	Klhdc9
-1.03007	-0.442477	-3.47274	0.00470619	0.0610552	-1.99466	ENSMUSG00000008318	Relt
-0.628158	4.8849	-3.47143	0.00471747	0.0611193	-2.56921	ENSMUSG00000017715	Pgs1
0.600973	5.3465	3.47127	0.0047188	0.0611193	-2.56823	ENSMUSG00000053297	AI854703
0.945544	0.495273	3.47103	0.00472088	0.0611193	-2.06668	ENSMUSG00000087138	Gm15545
-0.724639	1.0968	-3.47041	0.00472622	0.0611193	-2.18819	ENSMUSG00000022901	Cd86
0.694478	2.44199	3.47039	0.00472641	0.0611193	-2.32883	ENSMUSG00000021594	Srd5a1
-1.01623	-0.456413	-3.46861	0.00474185	0.0612412	-2.00072	ENSMUSG00000004791	Pgf
1.12882	0.576786	3.4686	0.00474196	0.0612412	-2.05948	ENSMUSG00000086674	Zfp286os
0.796584	1.14393	3.46797	0.00474743	0.0612431	-2.15653	ENSMUSG00000002032	Tmem25
1.39657	-0.928143	3.46787	0.00474824	0.0612431	-1.90244	ENSMUSG00000054659	Pm20d2
-0.455922	5.7868	-3.46569	0.00476725	0.0614486	-2.59728	ENSMUSG00000042303	Sgsm3
0.591884	5.70912	3.46513	0.00477214	0.061472	-2.5862	ENSMUSG00000048537	Phldb1
0.650373	1.92271	3.46434	0.00477909	0.0614901	-2.27191	ENSMUSG00000043671	Dpy19l3
0.655621	6.104	3.46427	0.00477969	0.0614901	-2.59062	ENSMUSG00000023243	Kcnk5
0.582042	3.44677	3.46258	0.00479449	0.0616294	-2.47057	ENSMUSG00000034453	Polr3b
0.669204	3.96052	3.46212	0.00479852	0.0616294	-2.50933	ENSMUSG00000066068	Gm13611
-0.686705	4.24514	-3.46167	0.00480247	0.0616294	-2.55276	ENSMUSG00000072941	Sod3
-0.576057	3.59668	-3.46107	0.00480777	0.0616294	-2.51146	ENSMUSG00000030609	Aen
0.739616	1.53322	3.46065	0.00481141	0.0616294	-2.22704	ENSMUSG00000027296	Itpka
-0.574795	2.7117	-3.46053	0.0048125	0.0616294	-2.4233	ENSMUSG00000052373	Mpp3
-0.65156	6.11178	-3.46046	0.00481308	0.0616294	-2.61064	ENSMUSG00000001507	Itga3
0.899595	0.582064	3.46022	0.00481519	0.0616294	-2.0865	ENSMUSG00000101660	Gm18666
-0.567435	3.514	-3.45951	0.00482145	0.0616702	-2.50843	ENSMUSG00000030921	Trim30a
-0.50874	7.24201	-3.45785	0.00483616	0.0618187	-2.60911	ENSMUSG00000036620	Mgat4b
-0.723383	2.91752	-3.45667	0.00484662	0.0619129	-2.45736	ENSMUSG00000042121	Ssh1
0.651828	1.81964	3.45535	0.00485833	0.0620228	-2.28017	ENSMUSG00000034601	2700049A03Rik
-1.56352	-1.63241	-3.45433	0.00486745	0.0620996	-1.90985	ENSMUSG00000021944	Gata4
1.03243	0.52284	3.45348	0.00487501	0.0621563	-2.08328	ENSMUSG00000032773	Chrm1
0.557893	2.9703	3.45257	0.00488318	0.0622208	-2.43568	ENSMUSG00000027792	Bche
-0.849635	6.17312	-3.45195	0.00488871	0.0622517	-2.62822	ENSMUSG00000001700	Gramd3
-0.58394	6.72306	-3.45125	0.00489491	0.062291	-2.62711	ENSMUSG00000055322	Tns1
1.6748	-1.28105	3.45034	0.00490312	0.0623556	-1.908	ENSMUSG00000109209	Gm45104
0.950075	3.03957	3.44902	0.00491496	0.0624554	-2.43053	ENSMUSG00000086938	4930481A15Rik
1.08454	0.0220139	3.44877	0.00491721	0.0624554	-2.03091	ENSMUSG00000108084	Gm7932
-0.601498	2.05558	-3.44771	0.0049268	0.0624978	-2.36154	ENSMUSG00000037225	Fgf2
0.715158	3.65943	3.4473	0.00493051	0.0624978	-2.51453	ENSMUSG00000004952	Rasa4
0.557091	2.73662	3.44707	0.00493259	0.0624978	-2.41773	ENSMUSG00000033192	Lpcat2
1.27978	2.28635	3.44702	0.00493305	0.0624978	-2.35559	ENSMUSG00000026605	Cenpf
-1.33719	-1.65946	-3.44555	0.00494635	0.0625729	-1.92361	ENSMUSG00000037437	Adam32
-1.88294	-3.25734	-3.44547	0.00494704	0.0625729	-1.91188	ENSMUSG00000107333	Gm43008
0.602704	2.68197	3.44507	0.00495062	0.0625729	-2.41266	ENSMUSG00000040040	Ift88
-1.25992	-0.371864	-3.44445	0.00495624	0.0625729	-2.05201	ENSMUSG00000103385	Gm37752
1.1548	0.61712	3.4444	0.00495674	0.0625729	-2.12527	ENSMUSG00000021055	Esr2
-0.721757	2.64426	-3.44429	0.00495776	0.0625729	-2.44511	ENSMUSG00000028525	Pde4b
-1.86108	-2.53098	-3.44333	0.00496643	0.0626175	-1.90261	ENSMUSG00000108095	Gm44067
0.591301	2.80924	3.44321	0.00496756	0.0626175	-2.42737	ENSMUSG00000002825	Qtrt1
0.583163	4.11046	3.44198	0.00497871	0.0626835	-2.56531	ENSMUSG00000009905	Kdsr
-0.453297	5.22583	-3.44195	0.00497906	0.0626835	-2.63157	ENSMUSG00000041957	Pkp2
0.539446	4.48614	3.44152	0.00498299	0.0626934	-2.58881	ENSMUSG00000032114	Slc37a4
0.722595	2.78594	3.44109	0.00498687	0.0627028	-2.42862	ENSMUSG00000091476	Catspere2
0.650299	3.07148	3.4406	0.00499135	0.0627198	-2.46954	ENSMUSG00000039982	Dtx4
0.725229	2.51801	3.43957	0.00500074	0.0627983	-2.39465	ENSMUSG00000043065	Spice1
-1.55973	-2.31515	-3.43917	0.00500442	0.062805	-1.9088	ENSMUSG00000034987	Hrh2
1.04204	1.26317	3.43876	0.00500824	0.0628135	-2.21821	ENSMUSG00000067928	Zfp760
-0.617744	3.70273	-3.43835	0.00501194	0.0628204	-2.56532	ENSMUSG00000042354	Gnl3
-0.524476	6.11364	-3.4373	0.00502158	0.0628967	-2.65239	ENSMUSG00000031827	Cotl1
1.0283	1.30736	3.43701	0.00502431	0.0628967	-2.23658	ENSMUSG00000033458	Fan1
-0.883869	-0.166275	-3.43586	0.00503486	0.0629893	-2.08377	ENSMUSG00000028539	Artn
0.916824	0.926302	3.43387	0.00505329	0.0631661	-2.18974	ENSMUSG00000074282	Zfp94
0.483894	3.94789	3.43365	0.00505531	0.0631661	-2.57198	ENSMUSG00000021830	Txndc16
0.629215	3.06407	3.43312	0.00506021	0.0631878	-2.47914	ENSMUSG00000024169	Ift140
-0.921162	3.51735	-3.43192	0.0050714	0.063288	-2.55656	ENSMUSG00000056501	Cebpb
-0.558249	4.78587	-3.43045	0.00508506	0.0634189	-2.63888	ENSMUSG00000042228	Lyn
-0.624438	1.46654	-3.42914	0.00509729	0.0635318	-2.31224	ENSMUSG00000102190	Gm38166
-0.587348	3.19403	-3.42725	0.00511494	0.0636972	-2.53613	ENSMUSG00000009418	Nav1
-0.716936	4.49516	-3.42704	0.00511693	0.0636972	-2.63219	ENSMUSG00000080977	Gm13772
-0.978185	0.287109	-3.4259	0.00512762	0.0637649	-2.15899	ENSMUSG00000063193	Cd300lb
1.24488	-1.08175	3.42578	0.00512875	0.0637649	-1.96931	ENSMUSG00000059674	Cdh24
-0.654057	5.40186	-3.42519	0.00513425	0.0637708	-2.66557	ENSMUSG00000030787	Lyve1
0.968911	2.15731	3.42505	0.0051356	0.0637708	-2.3727	ENSMUSG00000079553	Kifc1
-0.927661	4.60937	-3.4231	0.00515398	0.0639126	-2.65207	ENSMUSG00000035930	Chst4
-0.724674	2.85815	-3.42259	0.00515875	0.0639126	-2.51251	ENSMUSG00000039607	Rbms3
1.50124	-1.6097	3.4225	0.00515964	0.0639126	-1.94324	ENSMUSG00000090254	Gm1965
-1.58339	0.321518	-3.42243	0.00516027	0.0639126	-2.20333	ENSMUSG00000086269	Tmcc3os
-0.630014	4.91995	-3.42214	0.00516301	0.0639126	-2.66075	ENSMUSG00000033769	Exoc6b
-1.95439	-2.88835	-3.42148	0.00516933	0.0639375	-1.93381	ENSMUSG00000060188	Cxcl17
0.473036	4.96487	3.42123	0.00517172	0.0639375	-2.65052	ENSMUSG00000060679	Mrps9
1.39801	0.984125	3.42092	0.00517461	0.0639375	-2.20891	ENSMUSG00000001901	Kcnh6
1.60932	-1.55923	3.4202	0.00518143	0.0639722	-1.94809	ENSMUSG00000061126	Cyp4f39
-2.38716	-3.54857	-3.41995	0.00518383	0.0639722	-1.96619	ENSMUSG00000112936	Gm33958
-0.621963	4.71938	-3.41877	0.00519509	0.0639722	-2.65744	ENSMUSG00000109336	Samd4b
-0.497498	3.31682	-3.4186	0.00519662	0.0639722	-2.55851	ENSMUSG00000025790	Slco3a1
-0.638536	2.10431	-3.41759	0.0052063	0.0640519	-2.42626	ENSMUSG00000031107	Rbmx2
0.474128	4.22826	3.41673	0.00521454	0.0641065	-2.62338	ENSMUSG00000027439	Gzf1
1.1532	-0.748437	3.41645	0.00521715	0.0641065	-2.00984	ENSMUSG00000034783	Cd207
-0.524734	6.38754	-3.41485	0.00523248	0.0642554	-2.6944	ENSMUSG00000059182	Skap2
-1.52507	-2.02641	-3.413	0.00525029	0.0643817	-1.96653	ENSMUSG00000108105	Gm5340
-0.666165	3.75795	-3.41285	0.00525175	0.0643817	-2.61387	ENSMUSG00000080223	Gm13768
0.523917	3.85734	3.41278	0.00525243	0.0643817	-2.59725	ENSMUSG00000027655	Dhx35
-0.692234	5.981	-3.41139	0.00526584	0.0644929	-2.70101	ENSMUSG00000043336	Filip1l
2.55683	-2.24757	3.41117	0.00526795	0.0644929	-1.95065	ENSMUSG00000090925	1810064F22Rik
-0.668076	2.43228	-3.41025	0.00527683	0.0645499	-2.47083	ENSMUSG00000021614	Vcan
0.694317	10.8885	3.41002	0.00527907	0.0645499	-2.59503	ENSMUSG00000064373	Selenop
1.72292	1.22253	3.40939	0.00528516	0.0645849	-2.25724	ENSMUSG00000039396	Neil3
-0.587076	4.03483	-3.40888	0.0052901	0.0645898	-2.63854	ENSMUSG00000043702	Pde12
-0.749721	6.57949	-3.40868	0.00529202	0.0645898	-2.70632	ENSMUSG00000053714	4732471J01Rik
-0.519624	3.87612	-3.40816	0.00529704	0.0646117	-2.63313	ENSMUSG00000004508	Gab2
0.579018	3.17491	3.40517	0.0053262	0.0649276	-2.53991	ENSMUSG00000038122	Tbc1d32
-0.580036	7.5452	-3.40419	0.00533581	0.0650053	-2.70291	ENSMUSG00000028671	Gale
-0.597898	4.35862	-3.40219	0.0053554	0.0651429	-2.6677	ENSMUSG00000027463	Slc52a3
1.20888	2.02482	3.40202	0.00535706	0.0651429	-2.38896	ENSMUSG00000094230	Gm21847
0.614477	4.20784	3.40171	0.00536009	0.0651429	-2.64356	ENSMUSG00000029863	Casp2
-1.31068	-1.14546	-3.40171	0.00536015	0.0651429	-2.05188	ENSMUSG00000085234	Gm15614
-0.599496	8.71869	-3.40021	0.00537488	0.0652822	-2.67969	ENSMUSG00000026277	Stk25
0.658734	1.74833	3.39956	0.00538127	0.0653202	-2.36951	ENSMUSG00000038010	Ccdc138
0.572659	4.73935	3.39911	0.00538575	0.0653349	-2.68209	ENSMUSG00000038167	Plekhg6
1.69973	-2.31741	3.39875	0.00538932	0.0653385	-1.96994	ENSMUSG00000096074	Ighv1-72
1.48538	-1.27836	3.39588	0.00541772	0.065643	-2.00816	ENSMUSG00000079396	Gm3411
1.32187	2.51469	3.39537	0.00542278	0.0656646	-2.43508	ENSMUSG00000086247	Gm15787
0.510959	6.98541	3.39466	0.00542982	0.06571	-2.72053	ENSMUSG00000033047	Eif3l
0.681159	3.53347	3.39314	0.00544498	0.0658155	-2.60387	ENSMUSG00000063730	Hsd3b2
0.834323	1.84558	3.39313	0.00544512	0.0658155	-2.3789	ENSMUSG00000073413	Ly6g6d
-2.03273	-1.34732	-3.39136	0.0054628	0.0659892	-2.06245	ENSMUSG00000118057	B020010K11Rik
0.474412	4.95877	3.39072	0.00546928	0.0660157	-2.70595	ENSMUSG00000025223	Ldb1
0.712604	4.35014	3.39049	0.00547159	0.0660157	-2.66603	ENSMUSG00000117458	Gm6552
0.995347	2.51352	3.38942	0.00548227	0.0661047	-2.48952	ENSMUSG00000040084	Bub1b
0.451842	4.163	3.389	0.00548655	0.0661165	-2.66963	ENSMUSG00000030965	Abraxas2
0.490902	4.86194	3.3859	0.0055178	0.0663941	-2.71113	ENSMUSG00000059409	Ppp2r5d
-0.645442	3.31979	-3.38563	0.00552056	0.0663941	-2.62333	ENSMUSG00000036545	Adamts2
-0.699326	1.71901	-3.38556	0.00552122	0.0663941	-2.43909	ENSMUSG00000053716	Dusp7
-0.693035	1.39626	-3.3854	0.00552288	0.0663941	-2.38905	ENSMUSG00000020901	Pik3r5
-0.511933	5.27255	-3.3847	0.00553002	0.06644	-2.73805	ENSMUSG00000042726	Trafd1
-0.517464	2.96864	-3.38421	0.00553492	0.0664589	-2.58878	ENSMUSG00000030888	Rrp8
2.20168	-2.94804	3.38323	0.00554495	0.0665395	-2.00959	ENSMUSG00000021490	Slc34a1
0.672108	3.03467	3.38277	0.00554962	0.0665555	-2.56982	ENSMUSG00000020472	Zkscan17
2.82647	-3.19624	3.38201	0.00555739	0.0666087	-2.04745	ENSMUSG00000092512	Gm4152
-0.442722	6.78892	-3.38113	0.00556631	0.0666684	-2.75458	ENSMUSG00000044477	Zfand3
0.500824	4.05203	3.38086	0.00556904	0.0666684	-2.67211	ENSMUSG00000022668	Gtpbp8
0.710259	2.7937	3.37985	0.00557945	0.0667162	-2.53343	ENSMUSG00000062646	Ganc
-2.24387	-3.78778	-3.37982	0.0055797	0.0667162	-2.01394	ENSMUSG00000087383	Gm12446
-1.27653	-0.7886	-3.37867	0.00559154	0.0668177	-2.13535	ENSMUSG00000087436	Gm16156
-0.629441	6.17125	-3.3768	0.00561075	0.0669502	-2.76447	ENSMUSG00000019779	Frk
1.85906	-1.27538	3.3763	0.00561593	0.0669502	-2.02428	ENSMUSG00000043020	Dnai3
-0.616424	4.56251	-3.37576	0.00562143	0.0669502	-2.72999	ENSMUSG00000022995	Enah
-0.64192	3.74253	-3.37573	0.00562175	0.0669502	-2.68383	ENSMUSG00000025959	Klf7
-1.13362	0.763194	-3.3755	0.00562409	0.0669502	-2.31493	ENSMUSG00000028341	Nr4a3
-0.617323	7.09652	-3.37536	0.00562557	0.0669502	-2.76363	ENSMUSG00000028645	Slc2a1
1.08303	-0.388278	3.37495	0.00562979	0.0669502	-2.11104	ENSMUSG00000040978	Gm11992
-1.06581	1.48452	-3.37473	0.00563211	0.0669502	-2.42655	ENSMUSG00000023467	Tulp2
-0.433612	6.47691	-3.37454	0.00563409	0.0669502	-2.76775	ENSMUSG00000058569	Tmed9
0.749732	2.96371	3.37434	0.00563612	0.0669502	-2.56875	ENSMUSG00000031391	L1cam
0.538255	5.30527	3.37176	0.00566286	0.0672279	-2.75218	ENSMUSG00000096401	Gm21811
0.522875	4.13037	3.37116	0.00566906	0.0672407	-2.69196	ENSMUSG00000029413	Naaa
-0.731075	3.0899	-3.37098	0.00567098	0.0672407	-2.62299	ENSMUSG00000055632	Hmcn2
-0.941815	1.44085	-3.37054	0.00567556	0.0672407	-2.40996	ENSMUSG00000034641	Cd300ld
-1.67744	-2.7083	-3.36954	0.00568601	0.0672407	-2.01541	ENSMUSG00000015962	1700016C15Rik
1.79696	-2.03201	3.36949	0.00568654	0.0672407	-2.01684	ENSMUSG00000044694	2010007H06Rik
-0.612004	2.27234	-3.36941	0.00568736	0.0672407	-2.52951	ENSMUSG00000024677	Ms4a6b
-2.01971	-2.30667	-3.3694	0.00568748	0.0672407	-2.02175	ENSMUSG00000114212	Gm47985
0.723043	4.32957	3.3688	0.00569373	0.0672748	-2.70513	ENSMUSG00000028088	Fmo5
-1.67575	-0.904197	-3.36789	0.00570327	0.0673277	-2.14118	ENSMUSG00000104208	Gm37401
-1.21309	-0.370959	-3.36773	0.00570494	0.0673277	-2.18528	ENSMUSG00000103187	Gm37087
1.12802	2.72815	3.36671	0.00571562	0.067414	-2.53391	ENSMUSG00000031647	Mfap3l
0.420991	4.92119	3.36563	0.00572698	0.0675081	-2.75273	ENSMUSG00000035944	Ttc38
-0.563764	4.23364	-3.36472	0.00573649	0.0675671	-2.73152	ENSMUSG00000037788	Vopp1
-0.73974	3.19904	-3.36451	0.00573874	0.0675671	-2.65189	ENSMUSG00000006442	Srm
-1.34567	-1.68846	-3.36365	0.00574782	0.0676342	-2.07562	ENSMUSG00000100113	Gm28592
-1.68525	-2.97744	-3.3623	0.00576206	0.0677618	-2.02724	ENSMUSG00000082512	Gm13937
0.697165	2.02174	3.36064	0.00577966	0.0679219	-2.46972	ENSMUSG00000102615	Gm37844
0.843389	1.75208	3.36038	0.00578247	0.0679219	-2.41853	ENSMUSG00000018570	2810408A11Rik
0.602215	2.7999	3.35953	0.00579144	0.0679839	-2.58595	ENSMUSG00000035024	Ncapd3
0.802177	1.41717	3.35875	0.00579979	0.0679839	-2.39312	ENSMUSG00000076937	Iglc2
0.633161	4.27263	3.3587	0.00580028	0.0679839	-2.72383	ENSMUSG00000059554	Ccdc28a
-0.705387	0.77375	-3.3583	0.00580459	0.0679839	-2.34572	ENSMUSG00000111889	Gm48071
-0.456799	6.35396	-3.35828	0.00580475	0.0679839	-2.7977	ENSMUSG00000054065	Pkp3
2.36025	-2.25391	3.35796	0.00580822	0.0679848	-2.03476	ENSMUSG00000086677	Tvp23bos
0.443421	9.6255	3.35727	0.00581555	0.0679882	-2.73189	ENSMUSG00000061825	Ces2c
-0.720678	1.26628	-3.35713	0.00581707	0.0679882	-2.41289	ENSMUSG00000114608	Gm36161
-0.592719	12.233	-3.35688	0.00581966	0.0679882	-2.64113	ENSMUSG00000074115	Saa1
0.493837	3.60267	3.35643	0.00582453	0.0679882	-2.68021	ENSMUSG00000019917	Septin10
0.833622	6.38566	3.35634	0.00582552	0.0679882	-2.78831	ENSMUSG00000022124	Fbxl3
1.0707	1.13435	3.35521	0.0058376	0.0680762	-2.35595	ENSMUSG00000030924	Rexo5
-1.65788	-2.67395	-3.355	0.00583987	0.0680762	-2.03819	ENSMUSG00000092517	Art2a
0.647359	4.38711	3.35463	0.00584384	0.0680827	-2.73403	ENSMUSG00000031504	Rab20
-1.66235	-2.51302	-3.3541	0.00584951	0.0680902	-2.04822	ENSMUSG00000040705	A930016O22Rik
-0.582738	3.33569	-3.35288	0.00586265	0.0680902	-2.69142	ENSMUSG00000055320	Tead1
0.727448	2.51045	3.35244	0.00586739	0.0680902	-2.55095	ENSMUSG00000111375	Btbd8
0.439208	5.30054	3.35172	0.00587515	0.0680902	-2.78879	ENSMUSG00000022761	Lztr1
-1.02129	-0.300162	-3.35153	0.00587716	0.0680902	-2.22078	ENSMUSG00000086727	4931428L18Rik
1.06303	-0.616445	3.35022	0.00589131	0.0680902	-2.136	ENSMUSG00000023070	Rgn
-1.21443	-0.293101	-3.34997	0.00589406	0.0680902	-2.22359	ENSMUSG00000041481	Serpina3g
0.438514	4.79395	3.34984	0.00589544	0.0680902	-2.776	ENSMUSG00000032411	Tfdp2
-0.641163	1.85404	-3.3496	0.00589807	0.0680902	-2.5099	ENSMUSG00000040552	C3ar1
-0.620732	3.0113	-3.34942	0.00589997	0.0680902	-2.66377	ENSMUSG00000053580	Tanc2
-1.16537	3.90698	-3.34924	0.0059019	0.0680902	-2.74335	ENSMUSG00000006445	Epha2
-1.09884	5.79716	-3.34923	0.00590209	0.0680902	-2.81555	ENSMUSG00000035673	Sbno2
-0.651164	6.13994	-3.34897	0.00590487	0.0680902	-2.81584	ENSMUSG00000026339	Ccdc93
-0.721089	3.65416	-3.34875	0.00590722	0.0680902	-2.72682	ENSMUSG00000028261	Ndufaf4
0.636014	5.91742	3.34859	0.00590903	0.0680902	-2.80232	ENSMUSG00000022550	Adck5
-0.636425	3.95784	-3.34858	0.00590907	0.0680902	-2.74827	ENSMUSG00000025092	Hspa12a
-1.32567	-1.67612	-3.34833	0.00591184	0.0680902	-2.09337	ENSMUSG00000022652	Morc1
0.623263	3.81794	3.34818	0.00591345	0.0680902	-2.70448	ENSMUSG00000039759	Thap3
0.663105	4.39891	3.34811	0.00591414	0.0680902	-2.74989	ENSMUSG00000017390	Aldoc
0.500453	6.56442	3.34801	0.0059153	0.0680902	-2.80788	ENSMUSG00000041120	Nbl1
-0.692722	5.35452	-3.34794	0.005916	0.0680902	-2.80888	ENSMUSG00000030064	Frmd4b
0.698423	7.51444	3.34618	0.00593525	0.0682724	-2.80351	ENSMUSG00000110573	Gm5485
0.556782	6.24679	3.34568	0.00594064	0.0682952	-2.8116	ENSMUSG00000024292	Cyp4f14
0.506592	3.70056	3.3442	0.00595686	0.0684116	-2.71209	ENSMUSG00000022253	Nadk2
0.495791	3.80159	3.34413	0.00595761	0.0684116	-2.72251	ENSMUSG00000025159	Mms19
0.483945	5.8908	3.34364	0.00596298	0.0684339	-2.81272	ENSMUSG00000040713	Creg1
-1.8623	1.04743	-3.34236	0.00597698	0.0685552	-2.43769	ENSMUSG00000115432	D130009I18Rik
-1.37233	-2.07724	-3.34139	0.00598762	0.0686379	-2.08494	ENSMUSG00000033644	Piwil2
-1.01513	0.752561	-3.3399	0.00600404	0.0687867	-2.40486	ENSMUSG00000074151	Nlrc5
1.78732	-2.23637	3.3395	0.00600846	0.0687979	-2.06223	ENSMUSG00000116898	Gm49785
-0.654688	6.40412	-3.33824	0.00602235	0.0689075	-2.83606	ENSMUSG00000040128	Pnrc1
0.605271	4.00466	3.33773	0.00602801	0.0689075	-2.74276	ENSMUSG00000028795	Ccdc28b
-0.483017	5.41758	-3.3374	0.00603165	0.0689075	-2.82776	ENSMUSG00000026827	Gpd2
-0.924844	-0.146149	-3.33739	0.00603182	0.0689075	-2.26189	ENSMUSG00000053475	Tnfaip6
-0.748765	3.98525	-3.33589	0.0060485	0.06904	-2.77079	ENSMUSG00000044674	Fzd1
-0.630028	9.93401	-3.33572	0.00605032	0.06904	-2.76131	ENSMUSG00000041959	S100a10
0.597647	3.62942	3.3351	0.00605726	0.0690798	-2.72147	ENSMUSG00000011008	Mcoln2
0.61905	3.5956	3.33218	0.0060898	0.0693849	-2.71559	ENSMUSG00000034429	Zfp707
1.63285	-0.571425	3.33186	0.0060934	0.0693849	-2.15847	ENSMUSG00000028976	Slc2a5
0.525061	5.21338	3.33177	0.00609443	0.0693849	-2.82301	ENSMUSG00000076441	Ass1
-1.03455	0.42025	-3.33069	0.00610651	0.0694828	-2.35966	ENSMUSG00000008658	Rbfox1
-1.60507	-0.58566	-3.33026	0.00611136	0.0694985	-2.25867	ENSMUSG00000091659	Gm17099
-1.88087	-1.57394	-3.32989	0.00611549	0.0695059	-2.11969	ENSMUSG00000053797	Krt16
1.43498	0.245057	3.32949	0.00611998	0.0695174	-2.26537	ENSMUSG00000074623	Gm826
-0.492772	5.93847	-3.32865	0.00612945	0.0695854	-2.85112	ENSMUSG00000021670	Hmgcr
-2.07396	-2.98463	-3.32688	0.0061494	0.0697723	-2.08549	ENSMUSG00000030162	Olr1
-0.613368	6.90666	-3.32648	0.00615389	0.0697837	-2.85513	ENSMUSG00000058927	Gm10053
0.540219	4.2414	3.32602	0.00615911	0.0698033	-2.78606	ENSMUSG00000020679	Hnf1b
-0.927958	5.48955	-3.32484	0.00617257	0.0699051	-2.85484	ENSMUSG00000032120	C2cd2l
0.830437	1.21146	3.32461	0.00617509	0.0699051	-2.41037	ENSMUSG00000031389	Arhgap4
-0.837659	0.372883	-3.32341	0.00618872	0.0700034	-2.34864	ENSMUSG00000042501	Cpa6
-1.17232	-0.794128	-3.32323	0.00619078	0.0700034	-2.21398	ENSMUSG00000030474	Siglece
-0.479483	8.92859	-3.32248	0.00619941	0.0700614	-2.81781	ENSMUSG00000007041	Clic1
1.29453	-0.784611	3.32213	0.00620332	0.0700659	-2.15898	ENSMUSG00000086952	Gm12596
-1.02892	-0.29547	-3.31947	0.00623378	0.070344	-2.27359	ENSMUSG00000023341	Mx2
0.508221	5.47499	3.31936	0.00623498	0.070344	-2.85076	ENSMUSG00000038335	Tsr1
0.755581	4.21988	3.319	0.00623911	0.070351	-2.79908	ENSMUSG00000004356	Utp20
-0.506403	7.61645	-3.31861	0.00624359	0.0703618	-2.85915	ENSMUSG00000028786	Tmem54
2.40355	-2.17498	3.31687	0.00626365	0.07052	-2.09764	ENSMUSG00000022455	Wbp2nl
-0.67452	2.34403	-3.31678	0.00626468	0.07052	-2.63473	ENSMUSG00000040747	Cd53
-0.790394	0.621597	-3.31624	0.00627082	0.0705494	-2.39097	ENSMUSG00000049526	Tmem202
-0.514704	4.82529	-3.3158	0.00627595	0.0705551	-2.8496	ENSMUSG00000024927	Rela
1.29578	-0.563471	3.31559	0.00627839	0.0705551	-2.18794	ENSMUSG00000042320	Prox2
0.607244	3.37822	3.31397	0.00629711	0.0706911	-2.73114	ENSMUSG00000040928	S100pbp
0.618512	2.13453	3.31393	0.00629756	0.0706911	-2.56992	ENSMUSG00000045268	Zfp691
-0.616024	3.74915	-3.31349	0.00630263	0.0707083	-2.79441	ENSMUSG00000028581	Laptm5
0.675351	2.62915	3.31237	0.00631561	0.0708142	-2.62976	ENSMUSG00000036764	Dnajc12
-0.505916	7.69207	-3.31156	0.00632508	0.0708253	-2.86965	ENSMUSG00000030681	Mvp
-0.724001	1.37089	-3.31146	0.00632621	0.0708253	-2.50758	ENSMUSG00000089762	Ier5l
-0.613146	2.98979	-3.31137	0.00632723	0.0708253	-2.71722	ENSMUSG00000060063	Alox5ap
-1.7417	-2.20852	-3.31092	0.00633254	0.070845	-2.13114	ENSMUSG00000114922	Ppifos
0.644424	10.0349	3.30861	0.00635945	0.0710276	-2.80988	ENSMUSG00000068874	Selenbp1
-0.528792	6.50154	-3.3086	0.00635952	0.0710276	-2.88951	ENSMUSG00000047638	Nr1h4
0.751474	1.61779	3.30711	0.00637701	0.0711832	-2.51307	ENSMUSG00000056267	Cep70
-1.00064	0.898193	-3.30663	0.00638263	0.0711964	-2.4561	ENSMUSG00000060615	Ang4
-0.672018	1.15031	-3.30615	0.00638829	0.0711964	-2.4973	ENSMUSG00000031561	Tenm3
-0.544037	3.28666	-3.3061	0.00638887	0.0711964	-2.75976	ENSMUSG00000040329	Il7
1.33919	1.07901	3.30541	0.00639703	0.0712298	-2.42655	ENSMUSG00000004110	Cacna1e
0.520398	3.16762	3.30524	0.006399	0.0712298	-2.72276	ENSMUSG00000046994	Mars2
0.67858	4.33997	3.30448	0.00640794	0.0712581	-2.834	ENSMUSG00000048271	Rbm33
1.67156	-2.3316	3.30415	0.00641182	0.0712581	-2.11774	ENSMUSG00000069922	Ces3a
-2.91576	-4.49255	-3.30411	0.00641223	0.0712581	-2.16341	ENSMUSG00000076671	Ighv13-2
0.416678	5.6512	3.30366	0.00641756	0.0712777	-2.8852	ENSMUSG00000034586	Hid1
-0.81461	0.701752	-3.30325	0.00642239	0.0712918	-2.43878	ENSMUSG00000097705	Gm26740
0.895409	3.18717	3.30062	0.00645355	0.0715978	-2.73523	ENSMUSG00000029177	Cenpa
-0.717242	3.92086	-3.30012	0.00645952	0.0716244	-2.83556	ENSMUSG00000015176	Nolc1
-0.458988	4.3111	-3.2989	0.00647407	0.0717374	-2.8568	ENSMUSG00000020526	Znhit3
0.56316	3.30941	3.29865	0.00647697	0.0717374	-2.74937	ENSMUSG00000042510	AA986860
2.0077	-0.519787	3.29836	0.00648048	0.0717374	-2.22364	ENSMUSG00000005640	Insrr
0.555164	5.15277	3.29752	0.00649047	0.0717976	-2.88282	ENSMUSG00000068262	Gm5879
0.636582	3.67451	3.2973	0.0064931	0.0717976	-2.79791	ENSMUSG00000033720	Sfxn5
0.983723	-0.335262	3.29534	0.00651656	0.0719578	-2.2569	ENSMUSG00000085347	Hk1os
-0.743018	4.3785	-3.29492	0.00652156	0.0719578	-2.87368	ENSMUSG00000027405	Nop56
1.27578	1.48725	3.29491	0.00652169	0.0719578	-2.51216	ENSMUSG00000028068	Iqgap3
0.966922	3.12991	3.29489	0.00652198	0.0719578	-2.73463	ENSMUSG00000001739	Cldn15
-1.23805	-2.1226	-3.29451	0.00652649	0.0719678	-2.15645	ENSMUSG00000108601	Gm44645
1.03119	-0.747886	3.29221	0.00655415	0.072233	-2.22466	ENSMUSG00000117322	6330415G19Rik
0.691733	3.21172	3.29175	0.00655968	0.0722541	-2.75233	ENSMUSG00000086968	4933431E20Rik
0.463247	4.63024	3.29086	0.00657046	0.0723043	-2.87425	ENSMUSG00000040471	Ggt6
-1.28108	0.504474	-3.28955	0.00658636	0.0723887	-2.44645	ENSMUSG00000084950	Gm5577
-1.59076	-2.40024	-3.28954	0.00658639	0.0723887	-2.15774	ENSMUSG00000116836	Gm49727
-1.19619	-1.52087	-3.28853	0.00659865	0.0724836	-2.20704	ENSMUSG00000050600	Zfp831
0.48728	3.70143	3.28722	0.00661457	0.0726186	-2.81685	ENSMUSG00000050530	Fam171a1
0.617946	3.16175	3.28577	0.00663229	0.0727372	-2.75546	ENSMUSG00000032333	Stoml1
-1.28945	-0.168055	-3.28559	0.00663446	0.0727372	-2.3785	ENSMUSG00000091996	Smim35
-0.530931	4.24236	-3.28544	0.00663629	0.0727372	-2.87518	ENSMUSG00000026042	Col5a2
-0.654359	3.06266	-3.28465	0.00664599	0.0728037	-2.77863	ENSMUSG00000003617	Cp
-0.634814	3.03511	-3.28275	0.00666916	0.072919	-2.77503	ENSMUSG00000019899	Lama2
-0.959535	0.227058	-3.28268	0.00667003	0.072919	-2.4087	ENSMUSG00000097203	4732419C18Rik
-0.707941	2.66237	-3.28198	0.00667871	0.072919	-2.73114	ENSMUSG00000024053	Emilin2
0.471804	3.89214	3.28195	0.00667899	0.072919	-2.84398	ENSMUSG00000027285	Haus2
0.491193	7.41814	3.28187	0.00667997	0.072919	-2.92271	ENSMUSG00000054889	Dsp
-0.972231	1.07389	-3.2818	0.00668094	0.072919	-2.5297	ENSMUSG00000058966	Tlcd3b
1.6523	-0.143289	3.2817	0.00668206	0.072919	-2.28598	ENSMUSG00000113780	Gm33195
0.496953	3.70262	3.28079	0.00669337	0.0729663	-2.82976	ENSMUSG00000035958	Tdp2
-1.41334	-2.17684	-3.28076	0.00669369	0.0729663	-2.17436	ENSMUSG00000113759	Gm47695
-1.20139	-1.0093	-3.2797	0.00670672	0.0730686	-2.2734	ENSMUSG00000114616	Gm26754
-1.85368	-3.1342	-3.27863	0.00671999	0.0731732	-2.15707	ENSMUSG00000097990	Gm19557
0.607594	2.78484	3.27714	0.0067384	0.0733338	-2.72623	ENSMUSG00000021902	Phf7
-0.525197	3.61788	-3.27608	0.00675155	0.0734369	-2.85108	ENSMUSG00000039103	Nexn
0.494362	3.28446	3.27541	0.00675993	0.073488	-2.79759	ENSMUSG00000044452	Zfp507
0.792754	2.01005	3.27347	0.00678403	0.07371	-2.63529	ENSMUSG00000063894	Zkscan8
-0.583933	2.43836	-3.27232	0.00679849	0.073827	-2.7315	ENSMUSG00000040430	Pitpnc1
0.539865	2.64229	3.27191	0.00680351	0.0738414	-2.71824	ENSMUSG00000030051	Aplf
-0.396423	6.29161	-3.27076	0.00681797	0.0739005	-2.95796	ENSMUSG00000028559	Osbpl9
0.87118	1.93641	3.27046	0.00682175	0.0739005	-2.63318	ENSMUSG00000075511	1700001L05Rik
-0.780381	3.55753	-3.27035	0.00682308	0.0739005	-2.85094	ENSMUSG00000028369	Svep1
-0.48325	3.42501	-3.2703	0.00682375	0.0739005	-2.83916	ENSMUSG00000035357	Pdzrn3
-1.15142	0.117557	-3.26929	0.00683643	0.0739521	-2.42179	ENSMUSG00000117038	Gm49880
-0.68645	2.51361	-3.26919	0.00683772	0.0739521	-2.73349	ENSMUSG00000079105	C7
0.516423	4.09462	3.26904	0.00683961	0.0739521	-2.87792	ENSMUSG00000033323	Ctdp1
-1.63016	-2.1827	-3.26654	0.0068711	0.0742089	-2.20163	ENSMUSG00000095788	Sirpb1a
-1.91332	-2.81013	-3.26646	0.00687213	0.0742089	-2.17601	ENSMUSG00000068099	Smim45
-0.551247	4.67703	-3.26627	0.0068745	0.0742089	-2.93406	ENSMUSG00000055538	Zcchc24
1.24972	-0.913001	3.26494	0.0068914	0.0743192	-2.2567	ENSMUSG00000053111	Fank1
1.0771	0.766924	3.26479	0.00689331	0.0743192	-2.4699	ENSMUSG00000061013	Mkx
-0.479974	3.90789	-3.26459	0.00689586	0.0743192	-2.8934	ENSMUSG00000038301	Snx10
-1.70566	-2.96663	-3.26386	0.00690508	0.0743784	-2.18022	ENSMUSG00000044988	Ucn3
0.959472	0.735608	3.26321	0.00691343	0.0744282	-2.45634	ENSMUSG00000089712	Gm15889
0.964936	4.51238	3.26151	0.00693503	0.0746032	-2.90499	ENSMUSG00000086841	2410006H16Rik
-0.780747	1.97232	-3.26101	0.0069414	0.0746032	-2.69706	ENSMUSG00000042828	Trim72
0.496889	3.70862	3.26054	0.00694743	0.0746032	-2.86608	ENSMUSG00000071253	Slc25a16
-0.453624	3.54798	-3.2605	0.00694794	0.0746032	-2.87277	ENSMUSG00000062078	Qki
0.429656	5.96061	3.26047	0.00694833	0.0746032	-2.9676	ENSMUSG00000030541	Idh2
0.995463	1.74258	3.26006	0.00695358	0.0746194	-2.61038	ENSMUSG00000057766	Ankrd29
0.484665	3.52348	3.25966	0.00695874	0.0746343	-2.85087	ENSMUSG00000030094	Xpc
0.528967	3.48491	3.25928	0.00696362	0.0746343	-2.84833	ENSMUSG00000022678	Nde1
-0.931121	7.92842	-3.259	0.0069671	0.0746343	-2.95875	ENSMUSG00000042808	Gpx2
0.647479	2.30693	3.25879	0.0069699	0.0746343	-2.6922	ENSMUSG00000049038	Mterf2
-0.495998	3.33622	-3.25804	0.00697949	0.0746864	-2.86125	ENSMUSG00000027692	Tnik
-0.83203	1.57488	-3.25782	0.00698224	0.0746864	-2.6396	ENSMUSG00000042684	Npl
0.502057	4.1602	3.25605	0.00700505	0.074859	-2.90795	ENSMUSG00000048310	Pskh1
0.655334	7.34769	3.25599	0.00700586	0.074859	-2.97026	ENSMUSG00000021957	Tkt
-0.713334	6.18707	-3.25377	0.00703452	0.0750923	-2.99085	ENSMUSG00000045314	Sowahb
-1.77793	-3.72863	-3.25372	0.00703521	0.0750923	-2.21167	ENSMUSG00000073007	Tent5d
3.22339	-3.26391	3.25228	0.00705391	0.0752518	-2.23049	ENSMUSG00000038094	Atp13a4
0.795224	1.2757	3.25095	0.00707114	0.0753953	-2.56943	ENSMUSG00000072915	Gm12258
-0.51817	3.32312	-3.25029	0.00707981	0.0754475	-2.86851	ENSMUSG00000042165	Adrm1b
0.691602	3.6198	3.24909	0.00709539	0.0755004	-2.88217	ENSMUSG00000022231	Sema5a
0.799066	1.73423	3.24872	0.00710021	0.0755004	-2.63847	ENSMUSG00000015222	Map2
0.878339	0.766561	3.2487	0.00710046	0.0755004	-2.49201	ENSMUSG00000081490	Gm11830
1.33184	0.152049	3.24811	0.00710829	0.0755004	-2.3752	ENSMUSG00000055717	Slain1
2.18829	-1.52597	3.24802	0.00710947	0.0755004	-2.21675	ENSMUSG00000076940	Iglv2
-1.60961	-2.40638	-3.248	0.00710973	0.0755004	-2.21617	ENSMUSG00000029700	Slc13a1
-0.759539	1.0111	-3.24778	0.00711253	0.0755004	-2.57493	ENSMUSG00000032487	Ptgs2
-1.3028	-1.253	-3.24759	0.00711499	0.0755004	-2.31235	ENSMUSG00000019935	Slc17a8
-0.497591	7.05314	-3.24636	0.00713114	0.0756152	-3.00007	ENSMUSG00000034919	Ttc22
0.481787	3.74738	3.24619	0.00713337	0.0756152	-2.89737	ENSMUSG00000076435	Acsf2
1.11907	2.84578	3.24487	0.00715075	0.0756371	-2.79109	ENSMUSG00000086141	9030622O22Rik
0.498213	3.00398	3.24459	0.0071545	0.0756371	-2.81332	ENSMUSG00000018740	Slc25a35
0.58498	4.44972	3.24422	0.00715933	0.0756371	-2.94786	ENSMUSG00000020883	Fbxl20
0.889579	1.33122	3.24419	0.00715971	0.0756371	-2.57648	ENSMUSG00000015405	Ace2
0.723159	1.17395	3.24377	0.00716522	0.0756371	-2.56816	ENSMUSG00000029049	Morn1
1.65976	-0.568677	3.24374	0.00716567	0.0756371	-2.32316	ENSMUSG00000053957	Gm12474
-0.428882	4.26441	-3.24368	0.00716647	0.0756371	-2.957	ENSMUSG00000028221	Pip4p2
-0.487551	4.73319	-3.24364	0.00716698	0.0756371	-2.98011	ENSMUSG00000046456	Tmem150b
-0.668974	2.97253	-3.24345	0.00716948	0.0756371	-2.84186	ENSMUSG00000019880	Rspo3
-0.970982	0.684662	-3.24212	0.007187	0.0757367	-2.53287	ENSMUSG00000087249	Gm16062
0.639315	2.09259	3.24158	0.00719418	0.0757367	-2.69945	ENSMUSG00000030386	Zfp606
0.473592	4.03461	3.24125	0.00719857	0.0757367	-2.92826	ENSMUSG00000028973	Abcb8
-0.80652	5.15722	-3.24124	0.00719869	0.0757367	-3.00114	ENSMUSG00000044641	Pard6b
-0.565894	8.23916	-3.24103	0.00720147	0.0757367	-2.98597	ENSMUSG00000027940	Tpm3
-0.514569	3.52809	-3.24077	0.00720489	0.0757367	-2.90372	ENSMUSG00000031430	Vsig1
0.571275	4.15777	3.24073	0.00720545	0.0757367	-2.93117	ENSMUSG00000038520	Tbc1d17
-0.830239	3.43727	-3.24	0.00721512	0.0757627	-2.91405	ENSMUSG00000025813	Homer2
0.994598	3.33955	3.2397	0.00721916	0.0757627	-2.85946	ENSMUSG00000023505	Cdca3
-0.698477	2.78691	-3.23931	0.00722438	0.0757627	-2.82841	ENSMUSG00000038296	Galnt18
0.462282	4.23488	3.23919	0.00722593	0.0757627	-2.94821	ENSMUSG00000024525	Impa2
-2.77874	-4.29562	-3.23912	0.00722686	0.0757627	-2.2536	ENSMUSG00000110740	Gm48853
-1.39274	-1.97339	-3.23821	0.00723894	0.0758495	-2.25405	ENSMUSG00000097146	Gm4211
0.593121	3.01264	3.23791	0.00724306	0.0758529	-2.82872	ENSMUSG00000022177	Haus4
2.22152	-2.61321	3.23705	0.00725444	0.0759323	-2.22608	ENSMUSG00000030897	Cnga4
-1.16142	-0.357683	-3.23605	0.00726787	0.0760331	-2.41278	ENSMUSG00000097503	3110045C21Rik
0.572267	3.1259	3.23574	0.00727205	0.076037	-2.84511	ENSMUSG00000042724	Map3k9
0.683106	1.94412	3.2352	0.00727925	0.0760497	-2.69836	ENSMUSG00000041688	Amot
-0.771171	2.20392	-3.23508	0.00728087	0.0760497	-2.76255	ENSMUSG00000110619	Gm7850
-2.52581	-3.91025	-3.23292	0.00730989	0.0763129	-2.26851	ENSMUSG00000028712	Cyp4a31
-0.572183	1.69695	-3.23193	0.00732324	0.0764124	-2.70073	ENSMUSG00000031343	Gabra3
-1.54573	-2.55189	-3.23132	0.0073315	0.0764587	-2.23695	ENSMUSG00000092218	Gm20529
-0.636581	2.08854	-3.23094	0.00733657	0.0764717	-2.75982	ENSMUSG00000039629	Strip2
0.452974	5.00941	3.23047	0.00734286	0.0764973	-3.00328	ENSMUSG00000040123	Zmym5
-0.643676	1.09061	-3.22992	0.00735038	0.0765359	-2.62577	ENSMUSG00000035954	Dock4
0.528109	4.24849	3.22836	0.00737154	0.0767162	-2.97089	ENSMUSG00000029173	Sepsecs
-1.76292	-2.46349	-3.22767	0.00738082	0.0767728	-2.24434	ENSMUSG00000032087	Dscaml1
-0.407603	4.27442	-3.2269	0.00739133	0.0768244	-2.98667	ENSMUSG00000020876	Snx11
-1.95675	-2.08149	-3.2265	0.00739686	0.0768244	-2.25166	ENSMUSG00000041872	Il17f
0.500377	3.16668	3.22646	0.00739731	0.0768244	-2.87433	ENSMUSG00000044252	Osbpl1a
-1.28058	-1.93019	-3.22564	0.00740859	0.0769016	-2.27458	ENSMUSG00000031383	Dusp9
1.77963	-0.465908	3.2248	0.00741994	0.0769795	-2.37028	ENSMUSG00000106245	Gm43824
-0.728426	1.45959	-3.22428	0.00742709	0.0770137	-2.68481	ENSMUSG00000006344	Ggt5
-0.490176	5.50346	-3.22309	0.00744342	0.0771429	-3.03897	ENSMUSG00000038871	Bpgm
-1.95086	-3.03374	-3.22251	0.00745135	0.0771852	-2.24487	ENSMUSG00000086289	Gm16933
0.665239	4.30736	3.22222	0.00745533	0.0771864	-2.97331	ENSMUSG00000043510	Hscb
0.680668	3.80194	3.22172	0.00746215	0.0772171	-2.93524	ENSMUSG00000037938	Chchd5
0.517734	3.48965	3.22129	0.0074681	0.0772386	-2.91253	ENSMUSG00000100351	Gm7867
1.99112	-1.92449	3.22084	0.00747432	0.077263	-2.25694	ENSMUSG00000095571	Ighv5-17
-1.58435	-0.304634	-3.22019	0.00748326	0.0773155	-2.46348	ENSMUSG00000089636	1700058P15Rik
-1.18107	0.671242	-3.2199	0.00748721	0.0773163	-2.60595	ENSMUSG00000091956	C2cd4b
0.61293	2.40088	3.21895	0.00750036	0.0774091	-2.78073	ENSMUSG00000045319	Proser2
0.402598	5.13425	3.21869	0.00750394	0.0774091	-3.02896	ENSMUSG00000001604	Tcea3
-1.64414	-2.09576	-3.21835	0.00750872	0.0774184	-2.27758	ENSMUSG00000078630	Tomt
-1.12157	-0.52776	-3.21759	0.00751922	0.0774245	-2.42618	ENSMUSG00000030427	Lilra6
0.444358	5.78062	3.21757	0.00751948	0.0774245	-3.04484	ENSMUSG00000019961	Tmpo
-0.5498	2.23372	-3.21747	0.00752092	0.0774245	-2.80142	ENSMUSG00000020057	Dram1
0.556582	7.70413	3.21653	0.00753391	0.0775182	-3.0386	ENSMUSG00000024727	Trpm6
0.595169	3.78983	3.21615	0.00753913	0.077532	-2.94481	ENSMUSG00000050846	Zfp623
0.46381	3.9033	3.21583	0.00754368	0.077539	-2.96211	ENSMUSG00000028145	Them4
0.604286	2.59053	3.21476	0.00755844	0.0776508	-2.81594	ENSMUSG00000044968	Napepld
0.715738	6.14839	3.21365	0.00757391	0.0777443	-3.05051	ENSMUSG00000022994	Adcy6
-1.23809	0.738614	-3.21355	0.00757532	0.0777443	-2.61546	ENSMUSG00000034634	Ly6d
0.548385	4.18747	3.21322	0.00758003	0.0777527	-2.99236	ENSMUSG00000087153	Gm6483
1.02048	0.0321689	3.21259	0.0075888	0.0778027	-2.44494	ENSMUSG00000027359	Slc27a2
-0.674871	7.18698	-3.21198	0.00759736	0.0778107	-3.06155	ENSMUSG00000020048	Hsp90b1
0.628379	6.58368	3.21181	0.00759975	0.0778107	-3.05632	ENSMUSG00000117822	Eef1a1-ps1
-0.528058	3.90638	-3.2117	0.00760126	0.0778107	-2.99115	ENSMUSG00000082319	Actr3-ps
0.670666	1.93551	3.21098	0.00761133	0.077874	-2.7312	ENSMUSG00000047767	Atg16l2
0.414584	4.23923	3.21001	0.00762489	0.0779728	-3.00325	ENSMUSG00000057367	Birc2
-0.984937	-1.21186	-3.20944	0.00763296	0.0780152	-2.36785	ENSMUSG00000087516	Tbx3os1
0.582175	3.55989	3.20913	0.00763737	0.0780152	-2.93634	ENSMUSG00000025978	Rftn2
-1.54821	-3.17587	-3.20889	0.00764074	0.0780152	-2.26557	ENSMUSG00000033007	Asic4
0.628233	3.21801	3.20769	0.00765759	0.0781263	-2.90878	ENSMUSG00000042810	Krba1
-1.69457	-3.62642	-3.20756	0.00765945	0.0781263	-2.27343	ENSMUSG00000113190	Gm47545
1.0615	3.21118	3.20675	0.00767087	0.0781709	-2.88475	ENSMUSG00000086389	Gm15998
-2.3703	-3.78929	-3.20647	0.00767479	0.0781709	-2.28597	ENSMUSG00000098588	Mir6340
0.687657	1.26174	3.20642	0.00767554	0.0781709	-2.6433	ENSMUSG00000051890	Klhdc1
0.417995	6.06516	3.20597	0.00768193	0.0781962	-3.06844	ENSMUSG00000015889	Lta4h
0.57366	4.62825	3.20526	0.00769197	0.0782289	-3.03072	ENSMUSG00000051495	Irf2bp2
0.959285	0.18245	3.20496	0.00769628	0.0782289	-2.48979	ENSMUSG00000023755	Rhebl1
-0.867263	1.02563	-3.20478	0.00769883	0.0782289	-2.65241	ENSMUSG00000038264	Sema7a
0.571369	2.23985	3.20427	0.00770601	0.0782289	-2.78836	ENSMUSG00000039178	Tbc1d19
1.66969	-1.31471	3.20412	0.00770816	0.0782289	-2.31346	ENSMUSG00000032783	Troap
0.418689	4.3895	3.20409	0.00770863	0.0782289	-3.02309	ENSMUSG00000036291	Ap5m1
0.666936	3.29959	3.20351	0.00771686	0.0782529	-2.93023	ENSMUSG00000046785	Epm2aip1
0.663277	3.61227	3.20337	0.00771882	0.0782529	-2.95159	ENSMUSG00000114551	Gm6035
-1.09048	2.22041	-3.20274	0.00772773	0.0782782	-2.86359	ENSMUSG00000078921	Tgtp2
-0.794821	3.10756	-3.20264	0.00772915	0.0782782	-2.94819	ENSMUSG00000053801	Grwd1
0.989532	0.876304	3.20208	0.00773715	0.0782942	-2.57943	ENSMUSG00000024136	Dnase1l2
-0.775479	0.878225	-3.20192	0.00773951	0.0782942	-2.64343	ENSMUSG00000028487	Bnc2
1.02177	-0.444485	3.2015	0.00774538	0.0782942	-2.40028	ENSMUSG00000097251	5033417F24Rik
0.926531	1.6465	3.2014	0.00774684	0.0782942	-2.70479	ENSMUSG00000037628	Cdkn3
1.5532	-2.74201	3.20095	0.00775335	0.0782942	-2.27805	ENSMUSG00000085369	9430093N23Rik
-0.684306	3.47195	-3.20088	0.00775423	0.0782942	-2.96839	ENSMUSG00000042254	Cilp
-1.69426	-2.37009	-3.20006	0.00776606	0.0783741	-2.30285	ENSMUSG00000056643	Chst13
2.36595	-3.22749	3.1992	0.0077783	0.078458	-2.29407	ENSMUSG00000092474	Gm20478
-0.503253	5.70967	-3.19876	0.00778471	0.078483	-3.08744	ENSMUSG00000026083	Eif5b
0.685059	3.08687	3.19829	0.00779147	0.0785116	-2.90916	ENSMUSG00000021466	Ptch1
0.414032	5.54726	3.19723	0.00780668	0.0786034	-3.07766	ENSMUSG00000008958	Vps72
-0.483352	2.94607	-3.1971	0.00780854	0.0786034	-2.92748	ENSMUSG00000020354	Sgcd
-0.860475	5.8964	-3.19683	0.00781237	0.0786034	-3.09479	ENSMUSG00000013483	Card14
-0.443336	3.84384	-3.19602	0.00782406	0.0786157	-3.01389	ENSMUSG00000019699	Akt3
2.65394	-3.39692	3.19599	0.00782452	0.0786157	-2.31547	ENSMUSG00000059455	Plac8l1
0.629048	1.63117	3.19593	0.0078254	0.0786157	-2.71561	ENSMUSG00000091474	2610021A01Rik
-0.560865	4.07026	-3.1952	0.00783591	0.0786818	-3.03116	ENSMUSG00000073418	C4b
-0.740591	1.16584	-3.1947	0.00784307	0.0787068	-2.6901	ENSMUSG00000034839	Larp6
-1.76027	-1.54005	-3.19448	0.00784627	0.0787068	-2.37388	ENSMUSG00000086341	Gm15932
-1.0062	0.496183	-3.19375	0.0078569	0.0787739	-2.58065	ENSMUSG00000035678	Tnfsf9
1.29395	2.76243	3.19182	0.00788485	0.0790098	-2.87271	ENSMUSG00000012443	Kif11
0.531564	3.90708	3.19137	0.00789144	0.0790098	-3.01145	ENSMUSG00000024151	Msh2
0.56515	6.72504	3.19131	0.00789228	0.0790098	-3.09448	ENSMUSG00000081453	Gm6767
-2.13006	-3.64084	-3.18972	0.00791546	0.0792021	-2.30975	ENSMUSG00000035539	Ccdc180
-0.730517	6.84935	-3.18878	0.00792918	0.0792997	-3.10946	ENSMUSG00000032575	Manf
2.10312	-2.98737	3.18785	0.00794276	0.0793395	-2.29975	ENSMUSG00000087357	Gm12498
0.800917	4.58901	3.1877	0.00794494	0.0793395	-3.055	ENSMUSG00000027589	Pcmtd2
-0.535577	4.14789	-3.18769	0.00794506	0.0793395	-3.05015	ENSMUSG00000024238	Zeb1
-0.940023	-0.428199	-3.18624	0.00796643	0.0795045	-2.49632	ENSMUSG00000108649	Gm44855
-0.406391	7.34039	-3.18602	0.00796954	0.0795045	-3.10551	ENSMUSG00000025278	Flnb
0.578078	3.26261	3.18557	0.00797616	0.0795309	-2.95837	ENSMUSG00000071267	Zfp942
0.50399	7.44515	3.18452	0.00799169	0.079638	-3.10216	ENSMUSG00000038745	Nlrp6
0.920824	0.555911	3.1843	0.00799487	0.079638	-2.58091	ENSMUSG00000037001	Zfp39
0.435392	9.3641	3.18261	0.00801987	0.0797824	-3.0589	ENSMUSG00000023944	Hsp90ab1
0.48438	5.20906	3.18256	0.0080206	0.0797824	-3.09743	ENSMUSG00000028096	Gpr89
0.804183	0.322839	3.18233	0.00802399	0.0797824	-2.54644	ENSMUSG00000074862	BC025920
0.542472	3.97983	3.18208	0.00802773	0.0797824	-3.0311	ENSMUSG00000038351	Sgsm2
-0.442989	8.87785	-3.18197	0.00802932	0.0797824	-3.07633	ENSMUSG00000004864	Mapk13
1.10742	-0.674463	3.18162	0.00803449	0.0797941	-2.42622	ENSMUSG00000086813	Gm13657
-0.626135	1.7675	-3.18121	0.0080405	0.0798141	-2.80534	ENSMUSG00000042190	Cmklr1
0.406321	4.90438	3.18052	0.00805075	0.0798581	-3.09149	ENSMUSG00000010660	Plcd1
-0.615044	8.4606	-3.18038	0.00805292	0.0798581	-3.09197	ENSMUSG00000063694	Cycs
[truncated: 17,834 more rows]
