# Supplementary material for: Filamin A editing in myeloid cells reduces intestinal inflammation and protects from colitis
Source: J Exp Med. 2025 Jun 5;222(9):e20240109. doi: 10.1084/jem.20240109 (PMC12139521; doi:10.1084/jem.20240109)
Supplement: Table S5 — shows the cell numbers from scRNA-seq of colons of DSS-treated mice. [file jem_20240109_tables5.xlsx]

## Sheet: S5_Cell numbers from scRNA-seq 
group	Population	no. of cells Q	no. of cells R	DEG up in Q	DEG up in R
D5_DSS_intestine_CD45neg	EC Prog.	153	237	-10	7
D5_DSS_intestine_CD45neg	EC Trans. I	171	219	-13	12
D5_DSS_intestine_CD45neg	EC Trans. II	208	165	-9	10
D5_DSS_intestine_CD45neg	EC Trans. III	356	328	-63	46
D5_DSS_intestine_CD45neg	EC Prox. I	212	527	-8	5
D5_DSS_intestine_CD45neg	EC Prox. II	165	565	-41	42
D5_DSS_intestine_CD45neg	EC Dist. I	277	404	-36	37
D5_DSS_intestine_CD45neg	EC Dist. II	146	93	-58	51
D5_DSS_intestine_CD45neg	EC Dist. III	174	342	-70	81
D5_DSS_intestine_CD45neg	Goblet	79	153	-5	2
D5_DSS_intestine_CD45neg	Tuft	3	2	n.d.	n.d.
D5_DSS_intestine_CD45neg	EEC	55	87	0	1
D5_DSS_intestine_CD45neg	Fibroblast	47	30	0	2
D5_DSS_intestine_CD45neg	SMC	5	9	n.d.	n.d.
D5_DSS_intestine_CD45pos	B-cell	18	19	0	0
D5_DSS_intestine_CD45pos	T Prolif.	7	53	n.d.	n.d.
D5_DSS_intestine_CD45pos	Th CD4+	25	44	0	0
D5_DSS_intestine_CD45pos	Th17	25	31	2	0
D5_DSS_intestine_CD45pos	Treg	53	54	0	1
D5_DSS_intestine_CD45pos	Tc CD8+	747	459	-988	1153
D5_DSS_intestine_CD45pos	Tgd	288	186	-79	82
D5_DSS_intestine_CD45pos	Tinv	492	500	-582	551
D5_DSS_intestine_CD45pos	NK/ILC	30	43	0	0
D5_DSS_intestine_CD45pos	Mono	26	22	0	2
D5_DSS_intestine_CD45pos	Mac	29	61	0	5
D5_DSS_intestine_CD45pos	DC CD103-	61	62	-7	1
D5_DSS_intestine_CD45pos	DC CD103+	44	49	0	0
D5_DSS_intestine_CD45pos	Neutrophil	327	205	-23	32
D5_DSS_intestine_CD45pos	MC	12	16	0	0
