# Supplementary material for: Filamin A editing in myeloid cells reduces intestinal inflammation and protects from colitis
Source: J Exp Med. 2025 Jun 5;222(9):e20240109. doi: 10.1084/jem.20240109 (PMC12139521; doi:10.1084/jem.20240109)
Supplement: Table S6 — shows the DEGs from scRNA-seq of colons of DSS-treated mice. [file jem_20240109_tables6.xlsx]

## Sheet: B-cell
p_val	avg_log2FC	pct.1	pct.2	p_val_adj	gene	ident	transcription_factor	ligand	receptor	cell_type_leiden_main	cell_type_leiden_fine
0.00127093	2.04407	0.737	0.167	1	Cnp	B-cell	FALSE	FALSE	FALSE
0.00168978	2.31164	0.368	0	1	Hprt	B-cell	FALSE	FALSE	FALSE
0.00391756	2.41896	0.579	0.111	1	Dynll2	B-cell	FALSE	FALSE	FALSE
0.00585153	1.34699	0.737	0.222	1	Suz12	B-cell	FALSE	FALSE	FALSE
0.0078195	1.44038	0.895	0.444	1	Ptpn6	B-cell	FALSE	FALSE	FALSE
0.0104648	0.99916	0.895	0.444	1	Ddx5	B-cell	FALSE	FALSE	FALSE
0.0108099	0.51309	0.737	0.278	1	Litaf	B-cell	TRUE	FALSE	FALSE
0.014908	0.880526	0.842	0.389	1	Swap70	B-cell	FALSE	FALSE	FALSE
0.0149279	1.99719	0.526	0.111	1	Zfp592	B-cell	TRUE	FALSE	FALSE
0.0149742	1.08622	0.684	0.222	1	Rnf44	B-cell	FALSE	FALSE	FALSE
0.0163027	0.822935	0.737	0.278	1	Ppp1r18	B-cell	FALSE	FALSE	FALSE
0.0170849	1.02384	0.895	0.5	1	Ier2	B-cell	FALSE	FALSE	FALSE
0.0215577	-0.894859	0.579	0.944	1	Hspa5	B-cell	FALSE	FALSE	FALSE
0.0221218	0.781818	1	0.722	1	Ubc	B-cell	FALSE	FALSE	FALSE
0.0240165	6.06621	0.421	0.056	1	Hspa1a	B-cell	FALSE	FALSE	FALSE
0.0275882	1.8795	0.579	0.167	1	Bccip	B-cell	FALSE	FALSE	FALSE
0.0284941	-0.408193	0.947	0.722	1	Prkcb	B-cell	FALSE	FALSE	FALSE
0.028891	0.403201	0.684	0.278	1	Rnf19b	B-cell	FALSE	FALSE	FALSE
0.0298223	6.98685	0.368	0.056	1	Hspa1b	B-cell	FALSE	FALSE	FALSE
0.0321462	2.29468	0.474	0.111	1	Rgs2	B-cell	FALSE	FALSE	FALSE
0.033825	1.82052	0.579	0.222	1	Supt4a	B-cell	FALSE	FALSE	FALSE
0.0357443	-0.198172	0.421	0.778	1	Ube2v1	B-cell	FALSE	FALSE	FALSE
0.0376776	-0.440788	0.737	1	1	Herpud1	B-cell	FALSE	FALSE	FALSE
0.0385237	1.98924	0.737	0.389	1	Hsp90aa1	B-cell	FALSE	FALSE	FALSE
0.0405544	-1.25103	0.263	0.667	1	Pdia6	B-cell	FALSE	FALSE	FALSE
0.0406473	0.455119	0.789	0.389	1	Helz2	B-cell	FALSE	FALSE	FALSE
0.0414971	0.843459	0.684	0.278	1	Maea	B-cell	FALSE	FALSE	FALSE
0.0427575	-1.1081	0.316	0.722	1	Ptpn18	B-cell	FALSE	FALSE	FALSE
0.0429592	2.5461	0.526	0.167	1	Dnajb1	B-cell	FALSE	FALSE	FALSE
0.044905	0.701444	0.737	0.333	1	Mta2	B-cell	TRUE	FALSE	FALSE
0.0449655	1.07857	0.737	0.333	1	Gatad2b	B-cell	TRUE	FALSE	FALSE
0.0461957	1.81765	0.474	0.111	1	Ankrd44	B-cell	FALSE	FALSE	FALSE
0.0468394	0.144492	0.737	0.389	1	Smchd1	B-cell	FALSE	FALSE	FALSE
0.0523288	-0.782723	0.789	1	1	H2-K1	B-cell	FALSE	TRUE	FALSE
0.0528167	0.536029	0.579	0.222	1	Gsn	B-cell	FALSE	FALSE	FALSE
0.054831	-0.654001	0.737	0.5	1	Ncf2	B-cell	FALSE	FALSE	FALSE
0.05573	0.538169	0.895	0.556	1	Wnk1	B-cell	FALSE	FALSE	FALSE
0.0576008	-1.07763	0.474	0.833	1	Gpsm3	B-cell	FALSE	FALSE	FALSE
0.0578423	-0.769176	0.842	0.778	1	Stat3	B-cell	TRUE	FALSE	FALSE
0.059973	0.542121	0.684	0.333	1	Themis2	B-cell	FALSE	FALSE	FALSE
0.060445	-1.48427	0.526	0.778	1	Cyba	B-cell	FALSE	FALSE	FALSE
0.060683	0.987708	0.526	0.167	1	Clptm1	B-cell	FALSE	FALSE	FALSE
0.0643073	-2.01002	0.263	0.5	1	Egln2	B-cell	FALSE	FALSE	FALSE
0.0754696	0.456482	0.684	0.333	1	Nfkbid	B-cell	FALSE	FALSE	FALSE
0.0770566	1.34014	0.684	0.333	1	Myo1g	B-cell	FALSE	FALSE	FALSE
0.0783619	-0.534561	0.947	0.833	1	Cd19	B-cell	FALSE	FALSE	FALSE
0.0792372	0.575851	0.842	0.5	1	Hnrnpk	B-cell	FALSE	FALSE	FALSE
0.0823758	-1.33863	0.316	0.611	1	Zbtb7a	B-cell	TRUE	FALSE	FALSE
0.0828539	1.41158	0.632	0.278	1	Ltb	B-cell	FALSE	FALSE	FALSE
0.0831636	-1.21964	0.474	0.778	1	Snx29	B-cell	FALSE	FALSE	FALSE
0.0859916	0.360362	0.789	0.444	1	Tpm4	B-cell	FALSE	FALSE	FALSE
0.0868622	0.572143	0.789	0.444	1	Yy1	B-cell	TRUE	FALSE	FALSE
0.088158	1.39502	0.684	0.389	1	Plekho1	B-cell	FALSE	FALSE	FALSE
0.0902325	-0.887171	0.579	0.889	1	Stt3b	B-cell	FALSE	FALSE	FALSE
0.0914446	-0.738698	0.684	0.944	1	Eif4g2	B-cell	FALSE	FALSE	FALSE
0.0937012	0.554309	0.474	0.167	1	B4galt5	B-cell	FALSE	FALSE	FALSE
0.0953732	0.970302	0.684	0.333	1	Nfkb1	B-cell	TRUE	FALSE	FALSE
0.0955137	1.03357	0.684	0.333	1	Gtf2b	B-cell	FALSE	FALSE	FALSE
0.0974081	0.696396	0.737	0.389	1	Tma7	B-cell	FALSE	FALSE	FALSE
0.098116	0.48493	0.737	0.389	1	Ranbp2	B-cell	FALSE	FALSE	FALSE
0.0982955	-0.901995	0.316	0.667	1	Tapbp	B-cell	FALSE	FALSE	FALSE
0.111562	0.137857	0.737	0.444	1	B4galnt1	B-cell	FALSE	FALSE	FALSE
0.112613	-1.71132	0.211	0.444	1	Hnrnpul2	B-cell	FALSE	FALSE	FALSE
0.113053	0.825602	0.474	0.167	1	H2afv	B-cell	FALSE	FALSE	FALSE
0.114173	1.90391	0.789	0.556	1	Ppp1r15a	B-cell	FALSE	FALSE	FALSE
0.114242	1.5699	0.526	0.222	1	Mybbp1a	B-cell	FALSE	FALSE	FALSE
0.117237	0.0475772	0.789	0.5	1	Ifi30	B-cell	FALSE	FALSE	FALSE
0.12358	0.954905	0.842	0.611	1	Junb	B-cell	TRUE	FALSE	FALSE
0.124083	0.349793	0.895	0.611	1	Irf8	B-cell	TRUE	FALSE	FALSE
0.124158	-0.674411	0.579	0.389	1	Lypd8	B-cell	FALSE	FALSE	FALSE
0.127002	-1.11121	0.474	0.722	1	Ski	B-cell	FALSE	FALSE	FALSE
0.12925	-0.456335	0.526	0.833	1	Pde4b	B-cell	FALSE	FALSE	FALSE
0.130494	0.07556	1	0.833	1	B2m	B-cell	FALSE	FALSE	FALSE
0.131609	-0.674568	1	1	1	Ly6e	B-cell	FALSE	FALSE	FALSE
0.132689	-0.72516	0.895	1	1	Serinc3	B-cell	FALSE	FALSE	FALSE
0.135576	0.295343	1	0.833	1	Cfl1	B-cell	FALSE	FALSE	FALSE
0.137578	-1.3269	0.368	0.667	1	Rapgef6	B-cell	FALSE	FALSE	FALSE
0.138473	0.788898	0.842	0.833	1	Nr4a1	B-cell	TRUE	FALSE	FALSE
0.140571	1.43012	0.579	0.278	1	Ywhah	B-cell	FALSE	FALSE	FALSE
0.142145	-0.772163	0.737	0.889	1	H2-Ob	B-cell	FALSE	TRUE	FALSE
0.143497	1.07011	0.579	0.278	1	Ehmt2	B-cell	FALSE	FALSE	FALSE
0.147495	0.458009	0.789	0.5	1	Grk6	B-cell	FALSE	FALSE	FALSE
0.148508	1.74591	0.579	0.278	1	Jun	B-cell	TRUE	FALSE	FALSE
0.148916	-1.31722	0.263	0.556	1	Ubap2l	B-cell	FALSE	FALSE	FALSE
0.149662	1.2445	0.632	0.389	1	Abi1	B-cell	FALSE	FALSE	FALSE
0.149895	-0.729363	0.474	0.778	1	Arpc3	B-cell	FALSE	FALSE	FALSE
0.151829	0.28495	0.684	0.389	1	Fam43a	B-cell	FALSE	FALSE	FALSE
0.152678	0.402888	0.737	0.444	1	Sorl1	B-cell	FALSE	FALSE	FALSE
0.154492	-1.13638	0.474	0.667	1	Cd81	B-cell	FALSE	FALSE	FALSE
0.154879	-0.638151	0.842	0.722	1	Ezr	B-cell	FALSE	FALSE	FALSE
0.155655	0.395714	0.789	0.5	1	Arhgdia	B-cell	FALSE	FALSE	FALSE
0.156204	-1.42809	0.474	0.667	1	Eif2ak3	B-cell	FALSE	FALSE	FALSE
0.156655	1.55467	0.737	0.444	1	Fos	B-cell	TRUE	FALSE	FALSE
0.157827	-0.50544	0.632	0.889	1	Gimap6	B-cell	FALSE	FALSE	FALSE
0.158453	0.730588	0.368	0.111	1	Mafk	B-cell	TRUE	FALSE	FALSE
0.158726	-1.42819	0.368	0.611	1	Psma3	B-cell	FALSE	FALSE	FALSE
0.158836	0.0067516	0.684	0.889	1	Ppp1r16b	B-cell	FALSE	FALSE	FALSE
0.158985	-0.448406	0.368	0.667	1	Sdf2l1	B-cell	FALSE	FALSE	FALSE
0.159316	0.955605	0.684	0.389	1	Ppp6r1	B-cell	FALSE	FALSE	FALSE
0.159717	1.97887	0.526	0.389	1	Dnaja1	B-cell	FALSE	FALSE	FALSE
0.161612	1.46083	0.474	0.222	1	Wbp11	B-cell	FALSE	FALSE	FALSE
0.162732	-0.267192	0.421	0.222	1	Lpxn	B-cell	FALSE	FALSE	FALSE
0.164297	0.951938	0.632	0.333	1	Rpn1	B-cell	FALSE	FALSE	FALSE
0.164737	0.611763	0.579	0.278	1	Glud1	B-cell	FALSE	FALSE	FALSE
0.164934	1.0165	0.684	0.389	1	Syngr2	B-cell	FALSE	FALSE	FALSE
0.166013	1.10364	0.579	0.278	1	Ier5	B-cell	FALSE	FALSE	FALSE
0.166131	-0.0649868	0.947	0.778	1	Gna13	B-cell	FALSE	FALSE	FALSE
0.166721	-0.238945	0.789	0.556	1	H2-Q7	B-cell	FALSE	TRUE	FALSE
0.167283	-0.0781198	0.684	0.444	1	Cd72	B-cell	FALSE	FALSE	TRUE
0.167851	0.659477	0.579	0.278	1	Tmem131l	B-cell	FALSE	FALSE	FALSE
0.169668	0.861733	0.579	0.278	1	Treml2	B-cell	FALSE	FALSE	FALSE
0.170343	-0.355741	0.421	0.722	1	Pitpna	B-cell	FALSE	FALSE	FALSE
0.170528	-0.75809	0.737	0.611	1	Crem	B-cell	TRUE	FALSE	FALSE
0.172157	0.460118	0.737	0.444	1	Rab1a	B-cell	FALSE	FALSE	FALSE
0.172449	-1.2335	0.421	0.667	1	Sec24c	B-cell	FALSE	FALSE	FALSE
0.174256	-0.925473	0.368	0.667	1	E2f4	B-cell	TRUE	FALSE	FALSE
0.17472	-1.18044	0.263	0.556	1	Npc2	B-cell	FALSE	FALSE	FALSE
0.174979	0.7226	0.789	0.5	1	Slc25a19	B-cell	FALSE	FALSE	FALSE
0.176756	0.579345	0.684	0.389	1	Fmnl1	B-cell	FALSE	FALSE	FALSE
0.176975	1.00772	0.737	0.444	1	Irf1	B-cell	TRUE	FALSE	FALSE
0.177921	0.998648	0.632	0.333	1	Mllt6	B-cell	FALSE	FALSE	FALSE
0.17968	-0.742553	0.368	0.667	1	Wbp2	B-cell	FALSE	FALSE	FALSE
0.180107	-0.613822	0.263	0.556	1	Cmah	B-cell	FALSE	FALSE	FALSE
0.181788	1.05658	0.632	0.444	1	Stk11	B-cell	FALSE	FALSE	FALSE
0.18434	0.851646	0.684	0.389	1	Prdm2	B-cell	TRUE	FALSE	FALSE
0.184461	0.592139	0.895	0.667	1	Hnrnpa2b1	B-cell	FALSE	FALSE	FALSE
0.184867	-0.589182	0.368	0.667	1	Arhgef18	B-cell	FALSE	FALSE	FALSE
0.185888	1.55067	0.895	0.778	1	Hspa8	B-cell	FALSE	FALSE	FALSE
0.18771	1.777	0.632	0.444	1	Gem	B-cell	FALSE	FALSE	FALSE
0.189001	1.8457	0.579	0.389	1	Rhob	B-cell	FALSE	FALSE	FALSE
0.189399	-0.857942	0.474	0.444	1	Arhgef3	B-cell	FALSE	FALSE	FALSE
0.190171	0.229376	0.632	0.389	1	Srsf7	B-cell	FALSE	FALSE	FALSE
0.192635	-1.19555	0.316	0.556	1	Cyb561a3	B-cell	FALSE	FALSE	FALSE
0.193523	-0.882337	0.579	0.833	1	Tmem123	B-cell	FALSE	FALSE	FALSE
0.193557	-0.861152	0.789	0.833	1	Mef2d	B-cell	TRUE	FALSE	FALSE
0.193894	-0.198948	0.579	0.833	1	Trir	B-cell	FALSE	FALSE	FALSE
0.19477	-0.619347	0.947	1	1	Ets1	B-cell	TRUE	FALSE	FALSE
0.196538	-0.100642	0.842	0.611	1	Ms4a1	B-cell	FALSE	FALSE	FALSE
0.198687	-0.450638	0.737	0.944	1	Gnas	B-cell	FALSE	FALSE	FALSE
0.208378	1.28409	0.632	0.556	1	Dusp1	B-cell	FALSE	FALSE	FALSE
0.212026	0.510495	0.895	0.667	1	Arpc5	B-cell	FALSE	FALSE	FALSE
0.21205	-1.07028	0.474	0.722	1	Pkn1	B-cell	FALSE	FALSE	FALSE
0.215521	-0.0526905	0.737	0.5	1	Manf	B-cell	FALSE	FALSE	FALSE
0.217974	0.46596	0.895	0.667	1	Ube2d2a	B-cell	FALSE	FALSE	FALSE
0.218145	1.30091	0.474	0.278	1	Emg1	B-cell	FALSE	FALSE	FALSE
0.218178	0.257346	0.895	0.667	1	Man1a	B-cell	FALSE	FALSE	FALSE
0.218323	-0.00235648	0.789	0.556	1	Tmem243	B-cell	FALSE	FALSE	FALSE
0.22056	0.721566	0.632	0.778	1	Hvcn1	B-cell	FALSE	FALSE	FALSE
0.222193	-1.13097	0.316	0.556	1	Cggbp1	B-cell	FALSE	FALSE	FALSE
0.223722	-0.175683	0.474	0.278	1	Neil1	B-cell	FALSE	FALSE	FALSE
0.225092	0.197211	0.474	0.722	1	Iglc2	B-cell	FALSE	FALSE	FALSE
0.22573	1.37579	0.526	0.333	1	Ahsa1	B-cell	FALSE	FALSE	FALSE
0.228146	-0.912208	0.579	0.611	1	Bcl2l11	B-cell	FALSE	FALSE	FALSE
0.230231	-0.805721	0.526	0.778	1	Sub1	B-cell	TRUE	FALSE	FALSE
0.230523	-0.208634	0.684	0.5	1	M6pr	B-cell	FALSE	FALSE	FALSE
0.231437	0.745851	0.684	0.444	1	Pde3b	B-cell	FALSE	FALSE	FALSE
0.232228	0.373097	0.895	0.667	1	Pfn1	B-cell	FALSE	FALSE	FALSE
0.233759	0.633872	0.947	0.778	1	Arhgdib	B-cell	FALSE	FALSE	FALSE
0.237372	-0.141841	0.421	0.222	1	Gla	B-cell	FALSE	FALSE	FALSE
0.237925	0.420626	0.579	0.333	1	Foxp1	B-cell	TRUE	FALSE	FALSE
0.239401	-0.250582	0.895	0.722	1	Hnrnpul1	B-cell	FALSE	FALSE	FALSE
0.241261	0.796378	0.737	0.5	1	Atp5b	B-cell	FALSE	FALSE	FALSE
0.243427	-0.968123	0.368	0.611	1	Ndufa13	B-cell	FALSE	FALSE	FALSE
0.248783	0.162839	0.579	0.333	1	Edf1	B-cell	FALSE	FALSE	FALSE
0.249119	0.976761	0.684	0.556	1	Evl	B-cell	FALSE	FALSE	FALSE
0.250239	0.631731	0.842	0.611	1	Prrc2c	B-cell	FALSE	FALSE	FALSE
0.250356	1.30172	0.526	0.389	1	Dmxl1	B-cell	FALSE	FALSE	FALSE
0.251651	0.298298	0.526	0.278	1	Sel1l	B-cell	FALSE	FALSE	FALSE
0.25461	-1.16912	0.421	0.611	1	Insig1	B-cell	FALSE	FALSE	FALSE
0.259957	-0.963308	0.526	0.722	1	Tnfrsf1b	B-cell	FALSE	FALSE	TRUE
0.263445	0.557321	0.842	0.611	1	Eif3f	B-cell	FALSE	FALSE	FALSE
0.264331	-1.26707	0.263	0.5	1	Selenok	B-cell	FALSE	FALSE	FALSE
0.264817	-0.538824	0.526	0.778	1	Calr	B-cell	FALSE	FALSE	FALSE
0.266119	-1.36098	0.158	0.389	1	Top2b	B-cell	FALSE	FALSE	FALSE
0.270021	0.812124	0.737	0.5	1	Pabpn1	B-cell	FALSE	FALSE	FALSE
0.2708	0.887701	0.474	0.222	1	Ubr4	B-cell	FALSE	FALSE	FALSE
0.271711	0.106895	0.632	0.389	1	Arpc5l	B-cell	FALSE	FALSE	FALSE
0.272625	0.523186	0.842	0.611	1	mt-Co1	B-cell	FALSE	FALSE	FALSE
0.273422	-0.235908	0.737	0.556	1	Rnf10	B-cell	FALSE	FALSE	FALSE
0.273491	0.889886	0.526	0.278	1	Rbm17	B-cell	FALSE	FALSE	FALSE
0.274359	-1.37178	0.158	0.389	1	Lgals8	B-cell	FALSE	FALSE	FALSE
0.274393	-0.564048	0.211	0.444	1	Ywhag	B-cell	FALSE	FALSE	FALSE
0.275852	-0.74897	0.789	0.722	1	Zdhhc18	B-cell	FALSE	FALSE	FALSE
0.277155	0.705861	0.737	0.722	1	Vps37b	B-cell	FALSE	FALSE	FALSE
0.277601	-1.17827	0.421	0.556	1	Srsf9	B-cell	FALSE	FALSE	FALSE
0.27833	-0.362809	0.474	0.722	1	Nsd1	B-cell	FALSE	FALSE	FALSE
0.279089	-0.612591	0.737	0.889	1	Il2rg	B-cell	FALSE	FALSE	FALSE
0.279849	1.15694	0.474	0.278	1	Tiparp	B-cell	FALSE	FALSE	FALSE
0.280375	-0.118383	0.789	0.611	1	Papola	B-cell	FALSE	FALSE	FALSE
0.28115	-0.687831	0.737	0.778	1	Rcsd1	B-cell	FALSE	FALSE	FALSE
0.281406	-0.163796	0.421	0.222	1	Nfkbie	B-cell	FALSE	FALSE	FALSE
0.281797	0.27302	0.842	0.611	1	Dock10	B-cell	FALSE	FALSE	FALSE
0.283695	0.252775	0.684	0.444	1	Bcl3	B-cell	FALSE	FALSE	FALSE
0.283917	-0.904196	0.579	0.778	1	Xbp1	B-cell	TRUE	FALSE	FALSE
0.284153	0.564462	0.789	0.556	1	Nfatc3	B-cell	TRUE	FALSE	FALSE
0.284247	0.0210877	0.421	0.222	1	Gadd45b	B-cell	FALSE	FALSE	FALSE
0.285623	0.160614	0.737	0.5	1	Ptpn1	B-cell	FALSE	FALSE	FALSE
0.289367	0.659082	0.632	0.389	1	Tomm22	B-cell	FALSE	FALSE	FALSE
0.289527	0.344874	0.579	0.333	1	Cyld	B-cell	FALSE	FALSE	FALSE
0.29014	-0.884719	0.368	0.611	1	Wdr1	B-cell	FALSE	FALSE	FALSE
0.290612	0.80856	0.526	0.278	1	Tspan31	B-cell	FALSE	FALSE	FALSE
0.290645	-1.09284	0.474	0.556	1	Parp1	B-cell	FALSE	FALSE	FALSE
0.293175	-0.281308	0.737	0.5	1	Vim	B-cell	FALSE	FALSE	FALSE
0.293627	0.661003	0.737	0.5	1	March7	B-cell	FALSE	FALSE	FALSE
0.2955	1.32767	0.421	0.278	1	Cd38	B-cell	FALSE	FALSE	FALSE
0.296038	0.320459	0.737	0.5	1	Atp6v1f	B-cell	FALSE	FALSE	FALSE
0.296265	0.943554	0.579	0.333	1	Tsc22d2	B-cell	TRUE	FALSE	FALSE
0.29704	0.153111	0.947	0.778	1	Arhgef1	B-cell	FALSE	FALSE	FALSE
0.297657	-0.924219	0.474	0.667	1	Flcn	B-cell	FALSE	FALSE	FALSE
0.298665	0.840313	0.684	0.444	1	Eif5a	B-cell	FALSE	FALSE	FALSE
0.299697	-1.01905	0.474	0.556	1	Elmsan1	B-cell	TRUE	FALSE	FALSE
0.300078	0.744084	0.526	0.278	1	Hnrnpr	B-cell	FALSE	FALSE	FALSE
0.302041	0.799837	0.526	0.278	1	Mapk6	B-cell	FALSE	FALSE	FALSE
0.302104	1.13547	0.316	0.111	1	Dars	B-cell	FALSE	FALSE	FALSE
0.302457	0.706366	0.526	0.278	1	Ppp1r11	B-cell	FALSE	FALSE	FALSE
0.302766	0.899029	0.526	0.389	1	Tcf4	B-cell	TRUE	FALSE	FALSE
0.303184	1.26306	0.737	0.611	1	Cd69	B-cell	FALSE	FALSE	FALSE
0.303956	0.512868	0.947	0.778	1	Cap1	B-cell	FALSE	FALSE	TRUE
0.305162	-0.955972	0.789	0.722	1	Pou2af1	B-cell	FALSE	FALSE	FALSE
0.307517	0.269953	0.947	0.778	1	Cxcr5	B-cell	FALSE	FALSE	TRUE
0.307767	0.546441	0.737	0.556	1	Nop53	B-cell	FALSE	FALSE	FALSE
0.308101	-0.759507	0.421	0.667	1	Sec11c	B-cell	FALSE	FALSE	FALSE
0.309035	0.284417	0.789	0.556	1	Eif3g	B-cell	FALSE	FALSE	FALSE
0.310178	0.911241	0.632	0.444	1	Ddx24	B-cell	FALSE	FALSE	FALSE
0.310313	-1.85171	0.053	0.222	1	Fcer1g	B-cell	FALSE	FALSE	FALSE
0.310764	0.563678	0.789	0.556	1	Aff1	B-cell	TRUE	FALSE	FALSE
0.312458	0.735316	0.737	0.5	1	Tbca	B-cell	FALSE	FALSE	FALSE
0.314742	-0.0328509	0.632	0.444	1	Tram1	B-cell	FALSE	FALSE	FALSE
0.315565	-4.45812	0.158	0.111	1	Ighg2b	B-cell	FALSE	FALSE	FALSE
0.315666	0.7329	0.579	0.333	1	Ctnnb1	B-cell	FALSE	FALSE	FALSE
0.318039	0.549491	0.737	0.5	1	Sdha	B-cell	FALSE	FALSE	FALSE
0.319652	0.48595	0.737	0.5	1	Ppib	B-cell	FALSE	FALSE	FALSE
0.322547	0.120538	0.684	0.444	1	Eif4b	B-cell	FALSE	FALSE	FALSE
0.322732	-0.773099	0.684	0.833	1	Pten	B-cell	FALSE	FALSE	FALSE
0.322962	-0.540521	0.421	0.667	1	Zfp106	B-cell	FALSE	FALSE	FALSE
0.324447	-0.822544	0.474	0.556	1	Itgb2	B-cell	FALSE	FALSE	FALSE
0.324692	0.707689	0.632	0.389	1	Naa15	B-cell	FALSE	FALSE	FALSE
0.324833	0.357391	0.684	0.444	1	Cnot2	B-cell	FALSE	FALSE	FALSE
0.324934	-0.836378	0.526	0.611	1	Sf3b3	B-cell	FALSE	FALSE	FALSE
0.325618	0.284515	0.789	0.889	1	Btg2	B-cell	FALSE	FALSE	FALSE
0.328166	0.448449	0.632	0.389	1	Rsrc2	B-cell	FALSE	FALSE	FALSE
0.330196	0.581939	0.737	0.5	1	Pip4p1	B-cell	FALSE	FALSE	FALSE
0.330285	1.23611	0.789	0.833	1	Klf2	B-cell	TRUE	FALSE	FALSE
0.330495	-0.5284	0.789	0.778	1	Srebf2	B-cell	TRUE	FALSE	FALSE
0.331581	0.723464	0.632	0.389	1	Akap8	B-cell	FALSE	FALSE	FALSE
0.332254	0.544137	0.684	0.444	1	Was	B-cell	FALSE	FALSE	FALSE
0.335163	0.638953	0.789	0.722	1	Actg1	B-cell	FALSE	FALSE	FALSE
0.335284	-0.884184	0.421	0.611	1	Ppdpf	B-cell	FALSE	FALSE	FALSE
0.336584	0.679027	0.684	0.444	1	Prkar1a	B-cell	FALSE	FALSE	FALSE
0.336663	0.387196	0.684	0.444	1	Birc6	B-cell	FALSE	FALSE	FALSE
0.337698	-0.854159	0.579	0.778	1	Odc1	B-cell	FALSE	FALSE	FALSE
0.338325	1.22615	0.526	0.333	1	Coq10b	B-cell	FALSE	FALSE	FALSE
0.339824	-0.556527	0.632	0.833	1	Tcf25	B-cell	TRUE	FALSE	FALSE
0.339864	-0.0707383	0.895	1	1	Cytip	B-cell	FALSE	FALSE	FALSE
0.341768	0.702812	0.211	0.056	1	Runx2	B-cell	TRUE	FALSE	FALSE
0.342417	0.160391	0.842	0.944	1	Per1	B-cell	FALSE	FALSE	FALSE
0.342954	0.195502	0.737	0.889	1	Map3k1	B-cell	FALSE	FALSE	FALSE
0.343564	0.702666	0.632	0.611	1	Ybx1	B-cell	TRUE	FALSE	FALSE
0.344736	0.0752803	0.737	0.889	1	Fnbp1	B-cell	FALSE	FALSE	FALSE
0.34545	-0.120041	0.737	0.556	1	Smg1	B-cell	FALSE	FALSE	FALSE
0.345585	0.942058	0.632	0.444	1	Nckap1l	B-cell	FALSE	FALSE	FALSE
0.345946	0.127573	0.632	0.778	1	Tap1	B-cell	FALSE	FALSE	FALSE
0.348695	-0.502958	0.789	0.944	1	H3f3b	B-cell	FALSE	FALSE	FALSE
0.349905	0.188032	0.421	0.222	1	Wwp2	B-cell	FALSE	FALSE	FALSE
0.352067	0.359421	0.579	0.722	1	Fcrl1	B-cell	FALSE	FALSE	FALSE
0.353145	1.09556	0.474	0.278	1	Rbm42	B-cell	FALSE	FALSE	FALSE
0.357532	0.892916	0.737	0.556	1	Ablim1	B-cell	FALSE	FALSE	FALSE
0.3601	-0.558048	0.842	0.889	1	H3f3a	B-cell	FALSE	FALSE	FALSE
0.361383	1.11144	0.474	0.278	1	Cwc15	B-cell	FALSE	FALSE	FALSE
0.364542	-0.745736	0.579	0.722	1	Tle5	B-cell	FALSE	FALSE	FALSE
0.367932	-0.299906	0.947	0.889	1	Cd79a	B-cell	FALSE	FALSE	FALSE
0.36794	-0.131142	0.632	0.833	1	Wdr26	B-cell	FALSE	FALSE	FALSE
0.369348	0.0879746	0.474	0.278	1	Cox8a	B-cell	FALSE	FALSE	FALSE
0.372653	-0.584948	0.632	0.833	1	Raly	B-cell	FALSE	FALSE	FALSE
0.373612	-0.421536	0.632	0.833	1	Crlf3	B-cell	FALSE	FALSE	FALSE
0.373618	-0.524497	0.632	0.833	1	Ago2	B-cell	FALSE	FALSE	FALSE
0.375589	0.0018361	0.737	0.556	1	Ralgps2	B-cell	FALSE	FALSE	FALSE
0.375909	-0.485053	0.947	0.889	1	Syk	B-cell	FALSE	FALSE	FALSE
0.377761	0.3124	0.579	0.667	1	Snx20	B-cell	FALSE	FALSE	FALSE
0.379635	-0.276806	0.526	0.389	1	Plgrkt	B-cell	FALSE	FALSE	FALSE
0.379944	-0.213711	0.474	0.333	1	Adam17	B-cell	FALSE	FALSE	FALSE
0.380666	-0.234421	0.789	0.889	1	Cd79b	B-cell	FALSE	FALSE	FALSE
0.380897	-0.871934	0.842	0.833	1	Kdm6b	B-cell	FALSE	FALSE	FALSE
0.38301	0.087667	0.579	0.389	1	Chd2	B-cell	FALSE	FALSE	FALSE
0.384759	-0.755121	0.632	0.778	1	Pum2	B-cell	FALSE	FALSE	FALSE
0.384802	-1.32169	0.421	0.556	1	Rnf187	B-cell	FALSE	FALSE	FALSE
0.386667	0.998446	0.526	0.389	1	Fubp1	B-cell	FALSE	FALSE	FALSE
0.388151	1.15095	0.421	0.222	1	Kmt2a	B-cell	FALSE	FALSE	FALSE
0.388371	0.725616	0.579	0.389	1	Clic4	B-cell	FALSE	FALSE	FALSE
0.388845	-1.16203	0.368	0.556	1	Ube2r2	B-cell	FALSE	FALSE	FALSE
0.389348	0.820192	0.684	0.5	1	Zfand5	B-cell	FALSE	FALSE	FALSE
0.390987	-0.874327	0.579	0.611	1	Tpst2	B-cell	FALSE	FALSE	FALSE
0.392347	0.00615361	0.526	0.333	1	Rnf114	B-cell	FALSE	FALSE	FALSE
0.39279	0.148128	0.526	0.333	1	Sept6	B-cell	FALSE	FALSE	FALSE
0.397352	0.0318235	0.895	0.722	1	Ddx6	B-cell	FALSE	FALSE	FALSE
0.398961	0.79695	0.684	0.611	1	Npm1	B-cell	FALSE	FALSE	FALSE
0.399884	-1.00602	0.368	0.444	1	Hbp1	B-cell	TRUE	FALSE	FALSE
0.400068	0.0680043	0.474	0.667	1	Rab5c	B-cell	FALSE	FALSE	FALSE
0.400494	0.500346	0.421	0.222	1	Ssr1	B-cell	FALSE	FALSE	FALSE
0.400792	-0.625975	0.632	0.611	1	Apbb1ip	B-cell	FALSE	FALSE	FALSE
0.402477	-0.172046	0.579	0.389	1	Drap1	B-cell	FALSE	FALSE	FALSE
0.408264	-0.47153	0.632	0.778	1	Gns	B-cell	FALSE	FALSE	FALSE
0.40848	-1.04147	0.263	0.444	1	Trpc4ap	B-cell	FALSE	FALSE	FALSE
0.408613	-0.742327	0.474	0.667	1	Ik	B-cell	FALSE	FALSE	FALSE
0.409883	0.771155	0.526	0.333	1	Nudc	B-cell	FALSE	FALSE	FALSE
0.410882	0.555033	0.895	0.889	1	Iqgap1	B-cell	FALSE	FALSE	FALSE
0.410911	1.20221	0.368	0.389	1	Egr1	B-cell	TRUE	FALSE	FALSE
0.41096	0.234231	0.421	0.556	1	Ccdc50	B-cell	FALSE	FALSE	FALSE
0.411806	0.424888	0.526	0.667	1	Hsp90ab1	B-cell	FALSE	FALSE	FALSE
0.413482	-1.50187	0.368	0.5	1	Mpeg1	B-cell	FALSE	FALSE	FALSE
0.415186	-1.36272	0.211	0.333	1	Tent5c	B-cell	FALSE	FALSE	FALSE
0.417058	-0.640845	0.737	0.722	1	Kras	B-cell	FALSE	FALSE	FALSE
0.417199	0.401063	0.263	0.389	1	Arid5a	B-cell	TRUE	FALSE	FALSE
0.418211	-0.543192	0.316	0.222	1	Cdk11b	B-cell	FALSE	FALSE	FALSE
0.420108	1.85803	0.211	0.167	1	Hspd1	B-cell	FALSE	FALSE	FALSE
0.420221	1.20151	0.474	0.278	1	Slfn2	B-cell	FALSE	FALSE	FALSE
0.420831	-0.226713	0.526	0.389	1	Msi2	B-cell	FALSE	FALSE	FALSE
0.423319	0.0619319	0.579	0.389	1	Cdkn1b	B-cell	FALSE	FALSE	FALSE
0.424821	1.01538	0.421	0.222	1	Ndel1	B-cell	FALSE	FALSE	FALSE
0.425906	1.28095	0.316	0.222	1	Hmgcs1	B-cell	FALSE	FALSE	FALSE
0.427192	-0.80304	0.474	0.667	1	Ankrd11	B-cell	FALSE	FALSE	FALSE
0.428023	0.737573	0.737	0.556	1	Ddx21	B-cell	FALSE	FALSE	FALSE
0.428586	0.141945	0.632	0.444	1	Nfatc1	B-cell	TRUE	FALSE	FALSE
0.428884	-0.447242	0.579	0.778	1	Vars	B-cell	FALSE	FALSE	FALSE
0.429368	-0.374993	0.737	0.889	1	Dennd4a	B-cell	FALSE	FALSE	FALSE
0.429432	-1.12888	0.263	0.389	1	Dda1	B-cell	FALSE	FALSE	FALSE
0.430584	-0.749436	0.368	0.556	1	Ifnar1	B-cell	FALSE	FALSE	FALSE
0.431097	-0.342076	0.579	0.778	1	Itm2b	B-cell	FALSE	FALSE	FALSE
0.43344	0.582111	0.737	0.556	1	Cnn2	B-cell	FALSE	FALSE	FALSE
0.433576	-0.999298	0.421	0.444	1	Cops9	B-cell	FALSE	FALSE	FALSE
0.434275	-1.03199	0.211	0.389	1	Cmtm6	B-cell	FALSE	FALSE	FALSE
0.435511	-0.21748	0.474	0.667	1	Rnf4	B-cell	FALSE	FALSE	FALSE
0.435554	0.188492	0.316	0.444	1	Cyp51	B-cell	FALSE	FALSE	FALSE
0.436402	-0.427783	0.211	0.389	1	Mia3	B-cell	FALSE	FALSE	FALSE
0.436928	0.118543	0.632	0.778	1	Grk2	B-cell	FALSE	FALSE	FALSE
0.437916	-0.384663	0.789	0.667	1	Ero1lb	B-cell	FALSE	FALSE	FALSE
0.439738	-0.417916	0.579	0.444	1	Atp6v1e1	B-cell	FALSE	FALSE	FALSE
0.440082	-0.25848	0.421	0.611	1	Snx9	B-cell	FALSE	FALSE	FALSE
0.440353	-0.920687	0.316	0.5	1	Kif5b	B-cell	FALSE	FALSE	FALSE
0.441684	0.323004	0.737	0.556	1	Lbh	B-cell	FALSE	FALSE	FALSE
0.44286	0.181183	0.842	0.667	1	Cxcr4	B-cell	FALSE	FALSE	TRUE
0.443422	-0.799382	0.632	0.778	1	Bank1	B-cell	FALSE	FALSE	FALSE
0.444112	1.19103	0.421	0.278	1	Tmem131	B-cell	FALSE	FALSE	FALSE
0.444998	0.820624	0.474	0.278	1	Ywhab	B-cell	FALSE	FALSE	FALSE
0.445744	-0.422105	0.368	0.278	1	P4hb	B-cell	FALSE	FALSE	FALSE
0.445775	0.679905	0.684	0.5	1	Gdi1	B-cell	FALSE	FALSE	FALSE
0.446384	-0.851499	0.368	0.556	1	Lgmn	B-cell	FALSE	FALSE	FALSE
0.448327	0.268747	0.526	0.333	1	Plekhj1	B-cell	FALSE	FALSE	FALSE
0.448948	-0.716561	0.474	0.667	1	H2-Oa	B-cell	FALSE	TRUE	FALSE
0.450211	0.71714	0.632	0.444	1	Irf5	B-cell	TRUE	FALSE	FALSE
0.451237	-0.502696	0.684	0.833	1	Mif4gd	B-cell	FALSE	FALSE	FALSE
0.451267	-1.00778	0.263	0.333	1	H13	B-cell	FALSE	FALSE	FALSE
0.451518	0.531375	0.737	0.667	1	Eif4a2	B-cell	FALSE	FALSE	FALSE
0.451525	0.146637	0.842	0.667	1	mt-Co2	B-cell	FALSE	FALSE	FALSE
0.45239	-0.688659	0.263	0.444	1	Ebna1bp2	B-cell	FALSE	FALSE	FALSE
0.454269	-0.687872	0.421	0.389	1	Clec2d	B-cell	FALSE	TRUE	FALSE
0.454302	-0.181623	0.211	0.389	1	Glipr1	B-cell	FALSE	FALSE	FALSE
0.457178	0.0551973	0.632	0.444	1	Ptprcap	B-cell	FALSE	FALSE	FALSE
0.457191	0.733675	0.684	0.5	1	U2af2	B-cell	FALSE	FALSE	FALSE
0.457422	-0.765674	0.316	0.5	1	Nus1	B-cell	FALSE	FALSE	FALSE
0.457574	-0.615051	0.368	0.556	1	Nipbl	B-cell	FALSE	FALSE	FALSE
0.459287	-0.189061	0.632	0.5	1	Gpr183	B-cell	FALSE	FALSE	FALSE
0.459305	-0.263556	0.316	0.5	1	Sla	B-cell	FALSE	FALSE	FALSE
0.462068	0.115847	0.789	0.611	1	Polr2a	B-cell	FALSE	FALSE	FALSE
0.463417	0.589639	0.789	0.611	1	Ncl	B-cell	FALSE	FALSE	TRUE
0.463457	-0.173424	0.158	0.056	1	Ighg2c	B-cell	FALSE	FALSE	FALSE
0.463934	-0.689802	0.368	0.556	1	Hexim1	B-cell	FALSE	FALSE	FALSE
0.464848	0.57281	0.632	0.444	1	Grap	B-cell	FALSE	FALSE	FALSE
0.466986	0.318185	0.737	0.778	1	Eef1b2	B-cell	FALSE	FALSE	FALSE
0.466997	0.73599	0.579	0.389	1	Hdac1	B-cell	FALSE	FALSE	FALSE
0.468036	-0.512074	0.526	0.5	1	Selenot	B-cell	FALSE	FALSE	FALSE
0.469283	-0.985848	0.263	0.444	1	Samsn1	B-cell	FALSE	FALSE	FALSE
0.470096	-0.73445	0.474	0.667	1	Rbbp4	B-cell	FALSE	FALSE	FALSE
0.470521	-0.324156	0.474	0.667	1	Epn1	B-cell	FALSE	FALSE	FALSE
0.473879	-0.952752	0.368	0.5	1	Ndufa3	B-cell	FALSE	FALSE	FALSE
0.474377	0.494607	0.789	0.833	1	Klf6	B-cell	TRUE	FALSE	FALSE
0.474755	-0.732276	0.684	0.667	1	Aldh2	B-cell	FALSE	FALSE	FALSE
0.475264	-0.357388	0.684	0.611	1	Stk24	B-cell	FALSE	FALSE	FALSE
0.475548	0.789707	0.474	0.389	1	Tomm20	B-cell	FALSE	FALSE	FALSE
0.476045	-0.103426	0.474	0.667	1	Smdt1	B-cell	FALSE	FALSE	FALSE
0.476813	-0.246533	0.947	0.833	1	Pik3ap1	B-cell	FALSE	FALSE	FALSE
0.477208	-0.00549018	0.789	0.667	1	Cd37	B-cell	FALSE	FALSE	FALSE
0.477413	0.822368	0.579	0.389	1	Socs3	B-cell	FALSE	FALSE	FALSE
0.479596	0.285633	0.526	0.333	1	Rheb	B-cell	FALSE	FALSE	FALSE
0.479668	0.331653	0.789	0.611	1	Wipf1	B-cell	FALSE	FALSE	FALSE
0.480617	-0.388032	0.737	0.667	1	Satb1	B-cell	TRUE	FALSE	FALSE
0.481312	-0.6551	0.316	0.5	1	Serinc1	B-cell	FALSE	FALSE	FALSE
0.481858	-0.169881	0.737	0.889	1	Hnrnpa1	B-cell	FALSE	FALSE	FALSE
0.482194	0.150701	0.684	0.5	1	Dync1h1	B-cell	FALSE	FALSE	FALSE
0.482255	0.321693	0.737	0.556	1	Ptp4a3	B-cell	FALSE	FALSE	FALSE
0.483338	0.353796	0.579	0.389	1	Gpr132	B-cell	FALSE	FALSE	FALSE
0.483907	-0.399244	0.737	0.833	1	Mcl1	B-cell	FALSE	FALSE	FALSE
0.484396	-0.277685	0.474	0.667	1	Nup153	B-cell	FALSE	FALSE	FALSE
0.485034	0.0177145	0.368	0.556	1	Rbm25	B-cell	FALSE	FALSE	FALSE
0.485739	-0.339848	0.737	0.889	1	Pax5	B-cell	TRUE	FALSE	FALSE
0.486062	0.183561	0.789	0.611	1	Morf4l1	B-cell	FALSE	FALSE	FALSE
0.490496	-0.722927	0.421	0.611	1	Rbm33	B-cell	FALSE	FALSE	FALSE
0.490538	-0.870282	0.632	0.667	1	Zfp36l2	B-cell	TRUE	FALSE	FALSE
0.490758	0.642303	0.737	0.556	1	mt-Atp8	B-cell	FALSE	FALSE	FALSE
0.491302	-0.24688	0.737	0.889	1	Plek	B-cell	TRUE	FALSE	FALSE
0.491659	0.629385	0.579	0.389	1	Klhl24	B-cell	FALSE	FALSE	FALSE
0.494592	-0.450215	0.263	0.444	1	Marcks	B-cell	FALSE	FALSE	FALSE
0.494641	-0.47802	0.474	0.667	1	Dbnl	B-cell	FALSE	FALSE	FALSE
0.494718	0.532936	0.526	0.333	1	Derl1	B-cell	FALSE	FALSE	FALSE
0.496752	0.0326548	0.632	0.5	1	Myo1c	B-cell	FALSE	FALSE	FALSE
0.498332	-0.751394	0.526	0.667	1	Rock1	B-cell	FALSE	FALSE	FALSE
0.499116	1.00747	0.632	0.5	1	Fchsd2	B-cell	FALSE	FALSE	FALSE
0.500428	0.370955	0.684	0.5	1	Ip6k1	B-cell	FALSE	FALSE	FALSE
0.501248	-0.787776	0.421	0.444	1	Tagln2	B-cell	FALSE	FALSE	FALSE
0.501674	0.30175	0.526	0.611	1	Lnpep	B-cell	FALSE	FALSE	FALSE
0.502421	0.391965	0.632	0.444	1	Sqstm1	B-cell	FALSE	FALSE	FALSE
0.504378	-0.0645266	0.737	0.611	1	Birc3	B-cell	FALSE	FALSE	FALSE
0.504992	0.2689	0.579	0.389	1	Ranbp1	B-cell	FALSE	FALSE	FALSE
0.505816	-0.705315	0.421	0.611	1	Gm2a	B-cell	FALSE	FALSE	FALSE
0.506667	-0.357369	0.684	0.722	1	Ighm	B-cell	FALSE	FALSE	TRUE
0.507365	-0.823733	0.579	0.722	1	Arih1	B-cell	FALSE	FALSE	FALSE
0.507809	-0.106821	0.579	0.444	1	Dennd4b	B-cell	FALSE	FALSE	FALSE
0.508131	-0.70807	0.421	0.611	1	Ddx46	B-cell	FALSE	FALSE	FALSE
0.509437	0.033041	0.632	0.444	1	Zc3h12a	B-cell	FALSE	FALSE	FALSE
0.509868	0.741703	0.684	0.611	1	Stat1	B-cell	TRUE	FALSE	FALSE
0.51061	0.344325	0.579	0.389	1	Rbm5	B-cell	FALSE	FALSE	FALSE
0.510903	0.654183	0.684	0.5	1	Fosb	B-cell	TRUE	FALSE	FALSE
0.5119	0.600082	0.579	0.389	1	Itprip	B-cell	FALSE	FALSE	FALSE
0.513916	-0.808296	0.316	0.5	1	Dtx1	B-cell	FALSE	FALSE	FALSE
0.514851	0.431447	0.684	0.5	1	Gimap4	B-cell	FALSE	FALSE	FALSE
0.514913	0.447032	0.684	0.5	1	Eef1g	B-cell	FALSE	FALSE	FALSE
0.515209	0.656573	0.737	0.667	1	Ubl3	B-cell	FALSE	FALSE	FALSE
0.519566	-0.847845	0.316	0.278	1	Zscan26	B-cell	TRUE	FALSE	FALSE
0.520025	-0.653614	0.421	0.556	1	Susd6	B-cell	FALSE	FALSE	FALSE
0.520564	-0.383733	0.053	0.111	1	Tmed3	B-cell	FALSE	FALSE	FALSE
0.520808	0.267409	0.474	0.556	1	Ahr	B-cell	TRUE	FALSE	FALSE
0.52153	-0.748443	0.684	0.778	1	Dock2	B-cell	FALSE	FALSE	FALSE
0.524023	-0.342274	0.579	0.5	1	Pdia4	B-cell	FALSE	FALSE	FALSE
0.524346	1.09704	0.316	0.167	1	Glrx	B-cell	FALSE	FALSE	FALSE
0.525685	1.03831	0.526	0.389	1	Srf	B-cell	TRUE	FALSE	FALSE
0.528696	-0.331356	0.474	0.389	1	Ndufs2	B-cell	FALSE	FALSE	FALSE
0.529871	0.0127292	0.526	0.389	1	Emp3	B-cell	FALSE	FALSE	FALSE
0.533332	0.196859	0.947	0.833	1	Clk1	B-cell	FALSE	FALSE	FALSE
0.533531	-0.256554	0.895	0.833	1	Clta	B-cell	FALSE	FALSE	FALSE
0.533554	-0.223132	0.842	0.944	1	Ptbp3	B-cell	FALSE	FALSE	FALSE
0.533881	0.386496	0.947	0.833	1	Rel	B-cell	TRUE	FALSE	FALSE
0.542795	0.208034	0.526	0.611	1	Aldoa	B-cell	FALSE	FALSE	FALSE
0.544151	-0.859159	0.421	0.5	1	Dnaja2	B-cell	FALSE	FALSE	FALSE
0.545447	-0.818453	0.632	0.778	1	Nsd3	B-cell	FALSE	FALSE	FALSE
0.547078	-0.732104	0.421	0.444	1	Tnfrsf13c	B-cell	FALSE	FALSE	TRUE
0.551258	-0.730055	0.526	0.611	1	Arap2	B-cell	FALSE	FALSE	FALSE
0.551521	-0.006678	0.842	0.722	1	Trim25	B-cell	FALSE	FALSE	FALSE
0.551893	0.50813	0.263	0.333	1	Ifngr2	B-cell	FALSE	FALSE	FALSE
0.552749	0.443069	0.737	0.778	1	Fam49b	B-cell	FALSE	FALSE	FALSE
0.55617	0.741448	0.474	0.333	1	Med28	B-cell	FALSE	FALSE	FALSE
0.55951	0.089806	0.474	0.333	1	Fuca1	B-cell	FALSE	FALSE	FALSE
0.561035	-0.445553	0.684	0.833	1	Kctd12	B-cell	FALSE	FALSE	FALSE
0.561109	0.715377	0.316	0.167	1	Plk2	B-cell	FALSE	FALSE	FALSE
0.561501	0.0930231	0.474	0.611	1	Dusp11	B-cell	FALSE	FALSE	FALSE
0.563704	-0.674611	0.579	0.667	1	Tcp11l2	B-cell	FALSE	FALSE	FALSE
0.565214	0.539921	0.316	0.167	1	Rab20	B-cell	FALSE	FALSE	FALSE
0.566356	0.737019	0.579	0.556	1	Use1	B-cell	FALSE	FALSE	FALSE
0.566808	0.0303752	0.947	1	1	Stk17b	B-cell	FALSE	FALSE	FALSE
0.567974	-0.0986248	0.842	0.944	1	Txnip	B-cell	FALSE	FALSE	FALSE
0.568138	-0.183352	1	0.944	1	Jund	B-cell	TRUE	FALSE	FALSE
0.568678	-0.537552	0.632	0.778	1	Jmjd1c	B-cell	FALSE	FALSE	FALSE
0.569539	0.349619	0.474	0.611	1	Cd22	B-cell	FALSE	TRUE	TRUE
0.56986	0.638236	0.684	0.556	1	Akr1a1	B-cell	FALSE	FALSE	FALSE
0.571581	0.395706	0.632	0.611	1	Ighd	B-cell	FALSE	FALSE	FALSE
0.571759	-0.103241	0.526	0.667	1	Cybb	B-cell	FALSE	FALSE	FALSE
0.571989	0.575973	0.684	0.556	1	Irf4	B-cell	TRUE	FALSE	FALSE
0.572883	0.0283867	0.632	0.778	1	Map1lc3b	B-cell	FALSE	FALSE	FALSE
0.575581	-0.361542	0.421	0.333	1	Maz	B-cell	TRUE	FALSE	FALSE
0.575596	-0.493389	0.526	0.5	1	Stk38	B-cell	FALSE	FALSE	FALSE
0.575628	0.689456	0.421	0.389	1	Sp1	B-cell	TRUE	FALSE	FALSE
0.575815	0.0858391	0.632	0.5	1	Pdia3	B-cell	FALSE	FALSE	FALSE
0.576448	-0.218903	0.579	0.5	1	Rbbp6	B-cell	FALSE	FALSE	FALSE
0.577148	-0.878375	0.368	0.5	1	Traf7	B-cell	FALSE	FALSE	FALSE
0.578469	-0.688051	0.474	0.556	1	Fli1	B-cell	TRUE	FALSE	FALSE
0.579332	-0.471839	0.632	0.667	1	Ddx17	B-cell	FALSE	FALSE	FALSE
0.579467	0.0578601	0.895	0.778	1	Srsf5	B-cell	FALSE	FALSE	FALSE
0.580976	-0.53894	0.368	0.389	1	Cmtm7	B-cell	FALSE	FALSE	FALSE
0.581334	-0.73626	0.421	0.5	1	Pld4	B-cell	FALSE	FALSE	FALSE
0.581965	0.426029	0.789	0.667	1	Chchd2	B-cell	FALSE	FALSE	FALSE
0.584403	-0.154476	0.947	1	1	Shisa5	B-cell	FALSE	FALSE	FALSE
0.584551	-0.237619	0.526	0.389	1	Got2	B-cell	FALSE	FALSE	FALSE
0.585921	-0.564698	0.632	0.778	1	Ivns1abp	B-cell	FALSE	FALSE	FALSE
0.587629	0.192857	0.368	0.222	1	Traf4	B-cell	FALSE	FALSE	FALSE
0.588721	0.063375	0.421	0.556	1	Mdh1	B-cell	FALSE	FALSE	FALSE
0.589177	-0.492299	0.579	0.722	1	Cd2	B-cell	FALSE	FALSE	FALSE
0.592178	0.258979	0.526	0.389	1	Serpinb1a	B-cell	FALSE	FALSE	FALSE
0.594098	-0.136278	0.632	0.556	1	Mapk1	B-cell	FALSE	FALSE	FALSE
0.594409	0.158048	0.368	0.222	1	Cyp4f18	B-cell	FALSE	FALSE	FALSE
0.594583	0.472494	0.579	0.5	1	Hnrnpl	B-cell	FALSE	FALSE	FALSE
0.596384	-0.370021	0.632	0.778	1	B4galt1	B-cell	FALSE	FALSE	FALSE
0.597671	-0.482196	0.263	0.222	1	Fgl2	B-cell	FALSE	FALSE	FALSE
0.598616	1.02937	0.316	0.222	1	Rrbp1	B-cell	FALSE	FALSE	FALSE
0.600654	0.73852	0.474	0.333	1	Lrrfip1	B-cell	TRUE	FALSE	FALSE
0.600798	0.383164	0.579	0.556	1	Mbd2	B-cell	TRUE	FALSE	FALSE
0.601748	-0.488583	0.579	0.667	1	Lbr	B-cell	FALSE	FALSE	FALSE
0.603517	-0.531197	0.579	0.667	1	Cst3	B-cell	FALSE	FALSE	FALSE
0.605521	0.844383	0.368	0.222	1	Irgm1	B-cell	FALSE	FALSE	FALSE
0.60758	-1.46055	0.947	1	1	Igkc	B-cell	FALSE	FALSE	FALSE
0.608265	0.159688	0.895	0.778	1	Lcp1	B-cell	FALSE	FALSE	FALSE
0.608441	0.219706	0.895	0.778	1	Tgfbr2	B-cell	FALSE	FALSE	TRUE
0.608879	-0.616137	0.526	0.667	1	Uqcrc1	B-cell	FALSE	FALSE	FALSE
0.610921	-0.0770326	0.474	0.611	1	Mgrn1	B-cell	FALSE	FALSE	FALSE
0.611375	0.673837	0.474	0.333	1	Ndufs3	B-cell	FALSE	FALSE	FALSE
0.612849	0.667679	0.526	0.389	1	Pkig	B-cell	FALSE	FALSE	FALSE
0.615262	-0.304787	0.632	0.778	1	Adgre5	B-cell	FALSE	TRUE	FALSE
0.615803	0.386406	0.368	0.222	1	Ralgapa1	B-cell	FALSE	FALSE	FALSE
0.616977	-0.414474	0.526	0.667	1	Uqcrfs1	B-cell	FALSE	FALSE	FALSE
0.617718	0.619404	0.368	0.333	1	Mical1	B-cell	FALSE	FALSE	FALSE
0.619344	0.585363	0.632	0.5	1	Ubald2	B-cell	FALSE	FALSE	FALSE
0.620532	-0.811299	0.158	0.278	1	Hivep3	B-cell	TRUE	FALSE	FALSE
0.622022	0.327524	0.368	0.222	1	Dusp10	B-cell	FALSE	FALSE	FALSE
0.622213	-0.304597	0.579	0.722	1	Emd	B-cell	FALSE	FALSE	FALSE
0.62236	0.332403	0.895	0.778	1	Son	B-cell	TRUE	FALSE	FALSE
0.623608	0.190614	0.684	0.556	1	Celf2	B-cell	FALSE	FALSE	FALSE
0.624661	0.444997	0.526	0.556	1	Mycbp2	B-cell	FALSE	FALSE	FALSE
0.625482	-0.6846	0.368	0.5	1	Zmiz1	B-cell	TRUE	FALSE	FALSE
0.62588	0.468619	0.474	0.5	1	Ripor2	B-cell	FALSE	FALSE	FALSE
0.626197	-0.0390115	0.895	0.778	1	Msn	B-cell	FALSE	FALSE	FALSE
0.62645	-0.183492	0.579	0.722	1	Kmt2d	B-cell	FALSE	FALSE	FALSE
0.62911	0.647816	0.684	0.611	1	Otulin	B-cell	FALSE	FALSE	FALSE
0.62975	-0.657514	0.474	0.611	1	Larp1	B-cell	FALSE	FALSE	FALSE
0.629951	0.331522	0.526	0.556	1	Srsf6	B-cell	FALSE	FALSE	FALSE
0.630279	-0.151166	0.842	0.833	1	Fam107b	B-cell	FALSE	FALSE	FALSE
0.630367	-0.665499	0.368	0.389	1	Kdm7a	B-cell	FALSE	FALSE	FALSE
0.631283	0.197647	0.526	0.389	1	Qk	B-cell	FALSE	FALSE	FALSE
0.631647	-0.822555	0.368	0.389	1	Ugcg	B-cell	FALSE	FALSE	FALSE
0.631889	-0.360476	0.526	0.5	1	Ndfip1	B-cell	FALSE	FALSE	FALSE
0.632335	-0.795944	0.316	0.444	1	Atp1a1	B-cell	FALSE	FALSE	FALSE
0.633008	0.393881	0.474	0.333	1	Gpr18	B-cell	FALSE	FALSE	FALSE
0.633895	-0.722813	0.368	0.5	1	Smc6	B-cell	FALSE	FALSE	FALSE
0.635481	0.77912	0.421	0.278	1	Ptger4	B-cell	FALSE	FALSE	FALSE
0.635664	-0.489963	0.526	0.667	1	Jpt1	B-cell	FALSE	FALSE	FALSE
0.636237	0.405649	0.737	0.722	1	Vasp	B-cell	FALSE	FALSE	FALSE
0.63896	0.558079	0.474	0.389	1	Mdm2	B-cell	FALSE	FALSE	FALSE
0.639212	-0.763513	0.526	0.389	1	Bst2	B-cell	FALSE	TRUE	FALSE
0.63953	-0.00176805	0.526	0.667	1	Camk2d	B-cell	FALSE	FALSE	FALSE
0.640486	0.17974	0.474	0.333	1	Atl3	B-cell	FALSE	FALSE	FALSE
0.640903	-0.437929	0.579	0.722	1	Arhgap30	B-cell	FALSE	FALSE	FALSE
0.641332	-0.0870678	0.947	1	1	Ucp2	B-cell	FALSE	FALSE	FALSE
0.641401	0.176588	0.526	0.556	1	Ppm1g	B-cell	FALSE	FALSE	FALSE
0.641809	-0.149289	0.526	0.667	1	Abi3	B-cell	FALSE	FALSE	FALSE
0.64215	-0.676648	0.316	0.389	1	Slc30a5	B-cell	FALSE	FALSE	FALSE
0.642296	0.41611	0.737	0.611	1	Eif3k	B-cell	FALSE	FALSE	FALSE
0.643683	0.52699	0.842	0.722	1	Cd83	B-cell	FALSE	FALSE	FALSE
0.644089	-0.631615	0.474	0.556	1	Ubxn1	B-cell	FALSE	FALSE	FALSE
0.644626	-0.157213	0.474	0.333	1	Ogfr	B-cell	FALSE	FALSE	FALSE
0.645972	-0.413857	0.579	0.611	1	Nfkb2	B-cell	TRUE	FALSE	FALSE
0.646311	0.912899	0.526	0.444	1	Myc	B-cell	TRUE	FALSE	FALSE
0.646366	-0.438936	0.737	0.722	1	Wdfy4	B-cell	FALSE	FALSE	FALSE
0.64695	-0.426133	0.632	0.611	1	Gls	B-cell	FALSE	FALSE	FALSE
0.648911	-0.535369	0.789	0.833	1	BC005537	B-cell	FALSE	FALSE	FALSE
0.649908	-0.170728	0.316	0.444	1	Zmynd11	B-cell	FALSE	FALSE	FALSE
0.650975	-0.139391	0.789	0.889	1	Plac8	B-cell	FALSE	FALSE	FALSE
0.651479	-0.625135	0.842	0.889	1	Hcls1	B-cell	FALSE	FALSE	FALSE
0.651695	0.580926	0.526	0.389	1	Pold4	B-cell	FALSE	FALSE	FALSE
0.65262	-0.0497663	0.684	0.556	1	Jak1	B-cell	FALSE	FALSE	FALSE
0.653095	0.689826	0.421	0.278	1	Rab14	B-cell	FALSE	FALSE	FALSE
0.653727	-0.2145	0.474	0.389	1	Chd7	B-cell	FALSE	FALSE	FALSE
0.653795	0.467878	0.526	0.556	1	Arcn1	B-cell	FALSE	FALSE	FALSE
0.653853	-0.381057	0.632	0.556	1	Snx5	B-cell	FALSE	FALSE	FALSE
0.654522	-0.682335	0.368	0.5	1	Ldha	B-cell	FALSE	FALSE	FALSE
0.654836	0.322668	0.579	0.667	1	Lrp10	B-cell	FALSE	FALSE	FALSE
0.655272	0.508633	0.421	0.278	1	Iglc1	B-cell	FALSE	FALSE	FALSE
0.655513	-0.643967	0.368	0.5	1	Marc2	B-cell	FALSE	FALSE	FALSE
0.655718	0.0766693	0.684	0.556	1	Tgfb1	B-cell	FALSE	TRUE	FALSE
0.656221	0.157236	0.526	0.389	1	Cd48	B-cell	FALSE	TRUE	FALSE
0.657022	-0.209787	0.579	0.722	1	Dhx9	B-cell	FALSE	FALSE	FALSE
0.657473	-0.59971	0.632	0.722	1	Rab21	B-cell	FALSE	FALSE	FALSE
0.657668	0.416239	0.632	0.5	1	Arhgap25	B-cell	FALSE	FALSE	FALSE
0.658187	-0.660841	0.211	0.333	1	Tomm5	B-cell	FALSE	FALSE	FALSE
0.658352	-1.09622	0.263	0.389	1	Rrad	B-cell	FALSE	FALSE	FALSE
0.658401	0.608494	0.421	0.278	1	Rassf2	B-cell	FALSE	FALSE	FALSE
0.659385	0.509199	0.526	0.389	1	Xpo1	B-cell	FALSE	FALSE	FALSE
0.65979	0.131568	0.789	0.667	1	Bmp2k	B-cell	FALSE	FALSE	FALSE
0.660654	-0.704618	0.526	0.611	1	Tap2	B-cell	FALSE	FALSE	FALSE
0.66108	-0.148829	0.789	0.889	1	Etnk1	B-cell	FALSE	FALSE	FALSE
0.661899	0.407779	0.789	0.667	1	Vcp	B-cell	FALSE	FALSE	FALSE
0.663573	-0.0846778	0.526	0.667	1	Srsf11	B-cell	FALSE	FALSE	FALSE
0.664621	-0.436411	0.684	0.556	1	Psap	B-cell	FALSE	TRUE	FALSE
0.664671	0.127773	0.316	0.389	1	Wtap	B-cell	FALSE	FALSE	FALSE
0.665134	-0.124727	0.684	0.556	1	Polr1d	B-cell	FALSE	FALSE	FALSE
0.66532	-0.242735	0.579	0.444	1	Sema4b	B-cell	FALSE	FALSE	FALSE
0.665507	-0.492623	0.474	0.556	1	Tut7	B-cell	FALSE	FALSE	FALSE
0.665525	0.00646673	0.632	0.722	1	Rtcb	B-cell	FALSE	FALSE	FALSE
0.665914	0.56527	0.684	0.556	1	Ncoa3	B-cell	FALSE	FALSE	FALSE
0.66627	-0.852537	0.316	0.333	1	Plaur	B-cell	FALSE	FALSE	FALSE
0.666853	-0.560436	0.632	0.667	1	Slc38a1	B-cell	FALSE	FALSE	FALSE
0.667135	-0.423238	0.421	0.556	1	Wasf2	B-cell	FALSE	FALSE	FALSE
0.668637	-0.646848	0.211	0.333	1	Slamf7	B-cell	FALSE	FALSE	FALSE
0.670532	0.390194	0.632	0.667	1	Sod1	B-cell	FALSE	FALSE	FALSE
0.670647	1.0116	0.368	0.333	1	Tagap	B-cell	FALSE	FALSE	FALSE
0.671469	-0.289161	0.632	0.611	1	Rabac1	B-cell	FALSE	FALSE	FALSE
0.671976	-0.251274	0.789	0.889	1	Elf1	B-cell	TRUE	FALSE	FALSE
0.672542	0.131726	0.579	0.667	1	Tgif1	B-cell	TRUE	FALSE	FALSE
0.673272	-0.639502	0.579	0.667	1	Hnrnpu	B-cell	FALSE	FALSE	FALSE
0.675936	0.888137	0.421	0.333	1	Pmaip1	B-cell	FALSE	FALSE	FALSE
0.676075	0.54731	0.526	0.389	1	Cbx4	B-cell	FALSE	FALSE	FALSE
0.676409	-0.652142	0.579	0.444	1	Apoe	B-cell	FALSE	FALSE	FALSE
0.677061	0.0005243	0.316	0.444	1	Gpbp1	B-cell	TRUE	FALSE	FALSE
0.677128	0.42701	0.421	0.5	1	Bhlhe40	B-cell	TRUE	FALSE	FALSE
0.677492	0.223831	0.474	0.333	1	Atp5d	B-cell	FALSE	FALSE	FALSE
0.678078	-0.522421	0.684	0.667	1	Blk	B-cell	FALSE	FALSE	FALSE
0.6786	-0.442305	0.316	0.444	1	Map3k8	B-cell	FALSE	FALSE	FALSE
0.679118	-0.354429	0.526	0.667	1	Sbno2	B-cell	FALSE	FALSE	FALSE
0.679544	-0.739029	0.368	0.5	1	Tnfaip8	B-cell	FALSE	FALSE	FALSE
0.680612	0.259796	0.474	0.333	1	S100a10	B-cell	FALSE	FALSE	FALSE
0.681964	-0.588188	0.211	0.333	1	Vpreb3	B-cell	FALSE	FALSE	FALSE
0.682636	0.0138547	0.684	0.556	1	Sri	B-cell	FALSE	FALSE	FALSE
0.682677	0.238179	0.579	0.444	1	Bin1	B-cell	FALSE	FALSE	FALSE
0.682715	-0.244126	0.737	0.778	1	Tor1aip1	B-cell	FALSE	FALSE	FALSE
0.682894	0.0541626	0.684	0.556	1	P2ry10	B-cell	FALSE	FALSE	FALSE
0.683246	0.404078	0.474	0.333	1	Eif3h	B-cell	FALSE	FALSE	FALSE
0.683555	-0.355544	0.632	0.611	1	Mndal	B-cell	FALSE	FALSE	FALSE
0.683758	0.43847	0.579	0.444	1	Gimap8	B-cell	FALSE	FALSE	FALSE
0.683948	0.0579992	0.526	0.667	1	Nrros	B-cell	FALSE	FALSE	FALSE
0.683953	0.384648	0.474	0.333	1	Mta3	B-cell	TRUE	FALSE	FALSE
0.684249	0.493073	0.421	0.444	1	Hmgcr	B-cell	FALSE	FALSE	FALSE
0.685068	-0.0487417	0.368	0.5	1	Marcksl1	B-cell	FALSE	FALSE	FALSE
0.685456	0.278226	0.789	0.667	1	Cd164	B-cell	FALSE	FALSE	FALSE
0.686952	0.312202	0.737	0.667	1	Far1	B-cell	FALSE	FALSE	FALSE
0.687063	-0.0151739	0.263	0.167	1	Gimap7	B-cell	FALSE	FALSE	FALSE
0.687469	-0.521736	0.579	0.667	1	Tbl1xr1	B-cell	FALSE	FALSE	FALSE
0.687883	-0.14994	0.421	0.556	1	Cd86	B-cell	FALSE	TRUE	FALSE
0.688474	-0.707126	0.368	0.444	1	Atp6v1d	B-cell	FALSE	FALSE	FALSE
0.688646	0.280921	0.579	0.5	1	Anxa6	B-cell	FALSE	FALSE	FALSE
0.689534	0.310997	0.842	0.778	1	Il21r	B-cell	FALSE	FALSE	FALSE
0.689666	0.526554	0.684	0.667	1	mt-Atp6	B-cell	FALSE	FALSE	FALSE
0.690414	-0.216265	0.421	0.556	1	Cd44	B-cell	FALSE	FALSE	TRUE
0.690555	-0.688064	0.421	0.5	1	Flna	B-cell	FALSE	FALSE	FALSE
0.69072	-0.39398	0.474	0.611	1	Cox7a2l	B-cell	FALSE	FALSE	FALSE
0.690891	0.530426	0.579	0.5	1	Sp140	B-cell	TRUE	FALSE	FALSE
0.691589	0.512952	0.684	0.611	1	Fis1	B-cell	FALSE	FALSE	FALSE
0.692049	-0.646982	0.421	0.5	1	Zc3h12d	B-cell	FALSE	FALSE	FALSE
0.692625	-0.132129	0.211	0.333	1	Gadd45a	B-cell	FALSE	FALSE	FALSE
0.692795	-0.278844	0.632	0.611	1	Erp29	B-cell	FALSE	FALSE	FALSE
0.693297	-0.372447	0.474	0.611	1	Brk1	B-cell	FALSE	FALSE	FALSE
0.693716	-0.570253	0.368	0.5	1	Snx8	B-cell	FALSE	FALSE	FALSE
0.693771	-0.240644	1	1	1	Cd74	B-cell	FALSE	FALSE	TRUE
0.695434	0.642853	0.211	0.111	1	Ldlrad4	B-cell	FALSE	FALSE	FALSE
0.696911	0.274961	0.526	0.389	1	Got1	B-cell	FALSE	FALSE	FALSE
0.697603	-0.183239	0.895	0.833	1	Unc93b1	B-cell	FALSE	FALSE	FALSE
0.698317	-0.332488	0.579	0.667	1	Gpcpd1	B-cell	FALSE	FALSE	FALSE
0.69922	0.0133825	0.737	0.611	1	Ccnl1	B-cell	FALSE	FALSE	FALSE
0.70024	-0.145867	0.474	0.389	1	Rara	B-cell	TRUE	FALSE	FALSE
0.700275	0.349449	0.526	0.389	1	Prex1	B-cell	FALSE	FALSE	FALSE
0.700277	-0.155391	0.789	0.889	1	Lyn	B-cell	FALSE	FALSE	FALSE
0.701446	0.525075	0.474	0.389	1	Hspe1	B-cell	FALSE	FALSE	FALSE
0.701572	-0.305369	0.474	0.611	1	Rilpl2	B-cell	FALSE	FALSE	FALSE
0.701848	0.395287	0.789	0.667	1	Inpp5d	B-cell	FALSE	FALSE	FALSE
0.701851	-0.588073	0.526	0.611	1	Snx2	B-cell	FALSE	FALSE	FALSE
0.702462	0.108442	0.579	0.444	1	Arpc2	B-cell	FALSE	FALSE	FALSE
0.702467	-0.705764	0.211	0.333	1	Rnf145	B-cell	FALSE	FALSE	FALSE
0.702672	-0.490412	0.474	0.611	1	Mtss1	B-cell	FALSE	FALSE	FALSE
0.703251	-0.372952	0.474	0.611	1	Napa	B-cell	FALSE	FALSE	FALSE
0.70337	-0.468798	0.368	0.389	1	Ppp3r1	B-cell	FALSE	FALSE	FALSE
0.704462	-0.248631	0.316	0.444	1	Eif3l	B-cell	FALSE	FALSE	FALSE
0.706004	0.297073	0.737	0.611	1	Hnrnpm	B-cell	FALSE	FALSE	FALSE
0.707586	0.340531	0.579	0.444	1	Rlim	B-cell	FALSE	FALSE	FALSE
0.708273	-0.480425	0.421	0.444	1	Resf1	B-cell	FALSE	FALSE	FALSE
0.708393	-0.293059	0.789	0.889	1	Pnrc1	B-cell	FALSE	FALSE	FALSE
0.708595	0.445054	0.789	0.778	1	Gdi2	B-cell	FALSE	FALSE	FALSE
0.708671	0.608355	0.526	0.444	1	Bin2	B-cell	FALSE	FALSE	FALSE
0.708685	0.223346	0.632	0.5	1	Lman2	B-cell	FALSE	FALSE	FALSE
0.709629	0.411334	0.316	0.333	1	Rbm14	B-cell	FALSE	FALSE	FALSE
0.711698	-0.466141	0.421	0.5	1	Cbl	B-cell	FALSE	FALSE	FALSE
0.712386	0.660988	0.211	0.111	1	Cdh17	B-cell	FALSE	FALSE	FALSE
0.712514	-0.288033	0.368	0.5	1	Arid3b	B-cell	TRUE	FALSE	FALSE
0.712754	0.396892	0.526	0.444	1	Ifngr1	B-cell	FALSE	FALSE	FALSE
0.712983	0.285309	0.737	0.611	1	Cyfip2	B-cell	FALSE	FALSE	FALSE
0.713379	0.478837	0.632	0.5	1	Ly86	B-cell	FALSE	FALSE	FALSE
0.713575	-0.40779	0.474	0.556	1	Ppp4r2	B-cell	FALSE	FALSE	FALSE
0.713963	-0.394514	0.579	0.667	1	Psmb9	B-cell	FALSE	FALSE	FALSE
0.714503	0.125363	0.632	0.722	1	Crebrf	B-cell	TRUE	FALSE	FALSE
0.714765	0.15773	0.684	0.556	1	Ctsz	B-cell	FALSE	FALSE	FALSE
0.715195	0.141635	0.737	0.611	1	Sun2	B-cell	FALSE	FALSE	FALSE
0.715217	0.134412	0.684	0.556	1	Huwe1	B-cell	FALSE	FALSE	FALSE
0.715292	0.256559	0.579	0.444	1	Traf1	B-cell	FALSE	FALSE	FALSE
0.715674	0.395155	0.579	0.444	1	Rasgef1b	B-cell	FALSE	FALSE	FALSE
0.715676	-0.559882	0.263	0.389	1	Aagab	B-cell	FALSE	FALSE	FALSE
0.715897	0.0328358	0.579	0.444	1	Dnajc3	B-cell	FALSE	FALSE	FALSE
0.716482	-0.590225	0.526	0.556	1	Cebpb	B-cell	TRUE	FALSE	FALSE
0.716995	0.131467	0.684	0.778	1	Slc25a3	B-cell	FALSE	FALSE	FALSE
0.720285	-0.145851	0.368	0.5	1	Cep120	B-cell	FALSE	FALSE	FALSE
0.720386	-0.503261	0.474	0.5	1	Ankrd13a	B-cell	FALSE	FALSE	FALSE
0.722105	0.0719162	0.526	0.611	1	Tab2	B-cell	FALSE	FALSE	FALSE
0.722928	-0.122424	0.474	0.389	1	Rbm15	B-cell	FALSE	FALSE	FALSE
0.725143	-0.521966	0.316	0.278	1	Grasp	B-cell	FALSE	FALSE	FALSE
0.726216	0.147387	0.474	0.556	1	mt-Co3	B-cell	FALSE	FALSE	FALSE
0.730579	-0.167229	0.737	0.667	1	Prpf8	B-cell	FALSE	FALSE	FALSE
0.732326	0.0706728	0.737	0.833	1	Cotl1	B-cell	FALSE	FALSE	FALSE
0.733841	-0.693611	0.579	0.667	1	Spib	B-cell	TRUE	FALSE	FALSE
0.73429	-0.511024	0.579	0.556	1	Arpc1b	B-cell	FALSE	FALSE	FALSE
0.735382	-0.638579	0.368	0.444	1	Ogt	B-cell	FALSE	FALSE	FALSE
0.737018	0.217399	0.579	0.667	1	Tsc22d3	B-cell	TRUE	FALSE	FALSE
0.737041	0.63759	0.526	0.444	1	Ppp3ca	B-cell	FALSE	FALSE	FALSE
0.737164	0.480266	0.579	0.5	1	Tra2a	B-cell	FALSE	FALSE	FALSE
0.737352	-0.4444	0.421	0.444	1	Fcer2a	B-cell	FALSE	TRUE	FALSE
0.741684	-0.420442	0.474	0.556	1	Ndufb11	B-cell	FALSE	FALSE	FALSE
0.74495	-0.51717	0.368	0.389	1	Spcs3	B-cell	FALSE	FALSE	FALSE
0.748569	-0.447371	0.579	0.611	1	Chd4	B-cell	FALSE	FALSE	FALSE
0.750652	-0.771542	0.474	0.5	1	Khdrbs1	B-cell	FALSE	FALSE	FALSE
0.752054	-0.374615	0.632	0.722	1	Tspan13	B-cell	FALSE	FALSE	FALSE
0.753238	-0.241258	0.316	0.278	1	Ralgds	B-cell	FALSE	FALSE	FALSE
0.757454	-0.259244	0.789	0.778	1	Irf2bp2	B-cell	FALSE	FALSE	FALSE
0.757597	-0.705989	0.316	0.389	1	Dusp5	B-cell	FALSE	FALSE	FALSE
0.758153	-0.329789	0.421	0.5	1	Stap1	B-cell	FALSE	FALSE	FALSE
0.758728	-0.490404	0.789	0.833	1	Fus	B-cell	FALSE	FALSE	FALSE
0.759019	-0.268843	0.842	0.778	1	Scd1	B-cell	FALSE	FALSE	FALSE
0.760318	-0.491222	0.421	0.5	1	Tardbp	B-cell	FALSE	FALSE	FALSE
0.761158	0.0414796	0.421	0.333	1	Lrrc8c	B-cell	FALSE	FALSE	FALSE
0.762525	0.155318	0.474	0.556	1	Ppp2ca	B-cell	FALSE	FALSE	FALSE
0.763215	-0.400667	0.632	0.611	1	Anp32a	B-cell	FALSE	FALSE	FALSE
0.763592	-0.193803	0.474	0.389	1	Sptan1	B-cell	FALSE	FALSE	FALSE
0.763635	-0.242888	0.789	0.722	1	Eef2	B-cell	FALSE	FALSE	FALSE
0.764811	0.524482	0.737	0.667	1	Slc3a2	B-cell	FALSE	FALSE	FALSE
0.768717	-0.113921	0.632	0.556	1	Stx7	B-cell	FALSE	FALSE	FALSE
0.768955	-0.449561	0.316	0.333	1	Dusp4	B-cell	FALSE	FALSE	FALSE
0.769013	-0.581674	0.474	0.556	1	Tatdn2	B-cell	FALSE	FALSE	FALSE
0.76955	-0.305368	0.895	0.944	1	Ctss	B-cell	FALSE	FALSE	FALSE
0.77155	0.242719	0.316	0.222	1	Tbc1d5	B-cell	FALSE	FALSE	FALSE
0.771567	-0.502956	0.579	0.556	1	Med13	B-cell	FALSE	FALSE	FALSE
0.772063	-0.193212	0.632	0.556	1	Gpx1	B-cell	FALSE	FALSE	FALSE
0.776744	-0.525589	0.368	0.444	1	Khsrp	B-cell	TRUE	FALSE	FALSE
0.778765	-0.66255	0.421	0.333	1	Ctsb	B-cell	FALSE	FALSE	FALSE
0.779459	-0.587393	0.263	0.333	1	Psmd8	B-cell	FALSE	FALSE	FALSE
0.781435	0.319631	0.842	0.778	1	Cd47	B-cell	FALSE	FALSE	TRUE
0.781786	-0.613647	0.579	0.667	1	Cul3	B-cell	FALSE	FALSE	FALSE
0.782213	0.421399	0.526	0.556	1	Ghitm	B-cell	FALSE	FALSE	FALSE
0.785815	-0.335972	0.684	0.722	1	Calm1	B-cell	FALSE	FALSE	FALSE
0.786954	0.154084	0.895	0.889	1	Tmsb10	B-cell	FALSE	FALSE	FALSE
0.787061	1.23031	0.158	0.111	1	Gstt2	B-cell	FALSE	FALSE	FALSE
0.788471	-0.398286	0.526	0.556	1	Ap2b1	B-cell	FALSE	FALSE	FALSE
0.788899	0.248941	0.421	0.444	1	Ostf1	B-cell	FALSE	FALSE	FALSE
0.791022	0.0139825	0.526	0.444	1	Capg	B-cell	FALSE	FALSE	FALSE
0.79126	-0.0649556	0.526	0.444	1	Larp4	B-cell	FALSE	FALSE	FALSE
0.792293	0.0339596	0.895	0.944	1	Btg1	B-cell	FALSE	FALSE	FALSE
0.792458	-0.00168635	0.632	0.722	1	Uba1	B-cell	FALSE	FALSE	FALSE
0.793094	0.241289	0.947	0.889	1	Zfp36	B-cell	FALSE	FALSE	FALSE
0.794802	-0.295672	0.737	0.722	1	H2-DMb2	B-cell	FALSE	TRUE	FALSE
0.795633	0.64508	0.526	0.444	1	Kansl1	B-cell	FALSE	FALSE	FALSE
0.79631	-0.619071	0.474	0.556	1	Cerk	B-cell	FALSE	FALSE	FALSE
0.796796	-0.1059	0.895	0.833	1	H2-Q6	B-cell	FALSE	TRUE	FALSE
0.79726	-0.499159	0.316	0.278	1	Cldnd1	B-cell	FALSE	FALSE	FALSE
0.798109	0.107566	0.316	0.389	1	Bhlhe41	B-cell	TRUE	FALSE	FALSE
0.79895	-0.673043	0.263	0.333	1	Chst3	B-cell	FALSE	FALSE	FALSE
0.800539	0.3383	0.579	0.5	1	Trp53inp2	B-cell	FALSE	FALSE	FALSE
0.800973	-0.379519	0.842	0.889	1	Akap13	B-cell	FALSE	FALSE	FALSE
0.804042	0.694108	0.579	0.5	1	Ctsc	B-cell	FALSE	FALSE	FALSE
0.805107	-0.257559	0.632	0.722	1	Selenow	B-cell	FALSE	FALSE	FALSE
0.805358	0.406584	0.526	0.444	1	Chchd10	B-cell	FALSE	FALSE	FALSE
0.805579	0.351527	0.684	0.611	1	Trip12	B-cell	FALSE	FALSE	FALSE
0.807183	0.0687048	0.526	0.444	1	Bola2	B-cell	FALSE	FALSE	FALSE
0.807261	0.146239	0.368	0.278	1	Tacc1	B-cell	FALSE	FALSE	FALSE
0.807595	0.270591	0.316	0.222	1	Ciao2a	B-cell	FALSE	FALSE	FALSE
0.807693	-0.465138	0.684	0.778	1	Cnot6l	B-cell	FALSE	FALSE	FALSE
0.808351	0.351795	0.316	0.222	1	Igha	B-cell	FALSE	FALSE	FALSE
0.809868	-0.065478	0.684	0.778	1	Macf1	B-cell	FALSE	FALSE	FALSE
0.80992	-0.236024	1	1	1	Fau	B-cell	FALSE	FALSE	FALSE
0.809995	0.262942	0.632	0.722	1	Pim1	B-cell	FALSE	FALSE	FALSE
0.810082	-0.312025	0.474	0.5	1	Mob1a	B-cell	FALSE	FALSE	FALSE
0.811157	0.119029	0.632	0.667	1	H2-Eb2	B-cell	FALSE	FALSE	FALSE
0.811444	0.212802	0.368	0.389	1	Zfp866	B-cell	TRUE	FALSE	FALSE
0.812247	-0.104835	0.684	0.778	1	Apobec3	B-cell	FALSE	FALSE	FALSE
0.81357	0.375541	0.316	0.222	1	Basp1	B-cell	FALSE	FALSE	FALSE
0.814216	0.165914	0.789	0.722	1	Arhgap45	B-cell	FALSE	FALSE	FALSE
0.816516	0.125072	0.895	0.833	1	Sh3bgrl3	B-cell	FALSE	FALSE	FALSE
0.817529	0.0962412	0.474	0.556	1	Serbp1	B-cell	FALSE	FALSE	FALSE
0.818292	-0.293681	0.526	0.5	1	Atp2a3	B-cell	FALSE	FALSE	FALSE
0.818726	-0.446704	0.368	0.389	1	Gnptab	B-cell	FALSE	FALSE	FALSE
0.819778	-0.364417	0.579	0.667	1	Hist1h1e	B-cell	FALSE	FALSE	FALSE
0.819785	0.358243	0.579	0.556	1	Rapgef1	B-cell	FALSE	FALSE	FALSE
0.820462	0.116297	0.421	0.5	1	Eloa	B-cell	FALSE	FALSE	FALSE
0.820527	0.512302	0.368	0.333	1	Ets2	B-cell	TRUE	FALSE	FALSE
0.82056	0.230012	0.474	0.389	1	Calm3	B-cell	FALSE	FALSE	FALSE
0.820867	1.09724	0.158	0.111	1	Mreg	B-cell	FALSE	FALSE	FALSE
0.820882	-0.19493	0.474	0.444	1	Gimap3	B-cell	FALSE	FALSE	FALSE
0.821269	-0.092113	0.526	0.611	1	Pml	B-cell	FALSE	FALSE	FALSE
0.822412	-0.0392324	0.632	0.722	1	Mknk2	B-cell	FALSE	FALSE	FALSE
0.822852	-0.0341152	0.632	0.556	1	Cdc42	B-cell	FALSE	FALSE	FALSE
0.823525	0.665622	0.316	0.278	1	Sesn3	B-cell	FALSE	FALSE	FALSE
0.823891	-0.422174	0.526	0.611	1	Psme1	B-cell	FALSE	FALSE	FALSE
0.824961	0.478183	0.526	0.444	1	Glyr1	B-cell	FALSE	FALSE	FALSE
0.825324	0.175949	0.632	0.556	1	Nfkbia	B-cell	FALSE	FALSE	FALSE
0.825649	0.524404	0.526	0.444	1	Nedd9	B-cell	FALSE	FALSE	FALSE
0.828638	-0.145422	0.421	0.5	1	Gng10	B-cell	FALSE	FALSE	FALSE
0.830286	0.284502	0.526	0.5	1	Set	B-cell	FALSE	FALSE	FALSE
0.830918	-0.0862335	0.579	0.5	1	Ddx3y	B-cell	FALSE	FALSE	FALSE
0.831493	-0.520722	0.368	0.444	1	Chst10	B-cell	FALSE	FALSE	FALSE
0.831577	0.0955426	0.579	0.5	1	Ccr6	B-cell	FALSE	FALSE	TRUE
0.83168	0.526724	0.368	0.278	1	Sema7a	B-cell	FALSE	TRUE	FALSE
0.832038	-0.646605	0.263	0.278	1	Fam174a	B-cell	FALSE	FALSE	FALSE
0.833409	0.137404	0.632	0.667	1	Rhoa	B-cell	FALSE	FALSE	FALSE
0.834008	-0.307979	0.632	0.722	1	Sat1	B-cell	FALSE	FALSE	FALSE
0.834382	-0.110374	0.737	0.778	1	Gramd3	B-cell	FALSE	FALSE	FALSE
0.834419	-0.0400011	0.632	0.722	1	Sept1	B-cell	FALSE	FALSE	FALSE
0.834807	0.0489495	0.526	0.444	1	Gpi1	B-cell	FALSE	FALSE	FALSE
0.83561	0.0179933	0.526	0.444	1	Sh3bgrl	B-cell	FALSE	FALSE	FALSE
0.836458	0.236684	0.368	0.278	1	Ptms	B-cell	FALSE	FALSE	FALSE
0.836466	-0.0753044	0.632	0.722	1	Ikzf1	B-cell	TRUE	FALSE	FALSE
0.837321	-0.320836	0.421	0.5	1	Phc2	B-cell	FALSE	FALSE	FALSE
0.837469	-0.424935	0.842	0.889	1	Mef2c	B-cell	TRUE	FALSE	FALSE
0.837584	0.147066	0.579	0.5	1	Baz1a	B-cell	FALSE	FALSE	FALSE
0.838658	0.0995105	0.368	0.278	1	Dynll1	B-cell	FALSE	FALSE	FALSE
0.838759	-0.333995	0.789	0.833	1	Ly6d	B-cell	FALSE	FALSE	FALSE
0.838773	-0.1125	0.526	0.444	1	Pds5a	B-cell	FALSE	FALSE	FALSE
0.839552	-0.488426	0.526	0.611	1	St8sia4	B-cell	FALSE	FALSE	FALSE
0.839871	-0.385589	0.474	0.556	1	Sec24a	B-cell	FALSE	FALSE	FALSE
0.839915	-0.796332	0.421	0.5	1	Plekho2	B-cell	FALSE	FALSE	FALSE
0.840214	-0.242283	0.632	0.722	1	Anp32e	B-cell	FALSE	FALSE	FALSE
0.840226	-0.239802	0.632	0.722	1	Ube2h	B-cell	FALSE	FALSE	FALSE
0.840914	-0.22537	0.684	0.667	1	Rtn3	B-cell	FALSE	FALSE	FALSE
0.841669	-0.0901267	0.421	0.5	1	Psmb8	B-cell	FALSE	FALSE	FALSE
0.84286	-0.65446	0.158	0.222	1	Pfdn6	B-cell	FALSE	FALSE	FALSE
0.844488	0.452584	0.632	0.556	1	Serf2	B-cell	FALSE	FALSE	FALSE
0.845218	0.0255637	0.579	0.5	1	Atxn2l	B-cell	FALSE	FALSE	FALSE
0.845628	0.484158	0.632	0.556	1	Sell	B-cell	FALSE	TRUE	TRUE
0.84628	-0.0168809	0.421	0.5	1	Zc3hav1	B-cell	FALSE	FALSE	FALSE
0.846324	-0.140048	0.684	0.722	1	Ly6a	B-cell	FALSE	FALSE	FALSE
0.847187	-0.111778	0.684	0.611	1	Xrn2	B-cell	FALSE	FALSE	FALSE
0.847355	0.657331	0.526	0.444	1	Fmnl3	B-cell	FALSE	FALSE	FALSE
0.848025	-0.13453	0.632	0.611	1	Srcap	B-cell	FALSE	FALSE	FALSE
0.848772	0.185484	0.421	0.389	1	Tmem234	B-cell	FALSE	FALSE	FALSE
0.850281	-0.0281104	0.263	0.333	1	Hexa	B-cell	FALSE	FALSE	FALSE
0.850515	-0.195096	0.526	0.556	1	Rnps1	B-cell	FALSE	FALSE	FALSE
0.851789	-0.109145	0.421	0.389	1	Agfg1	B-cell	FALSE	FALSE	FALSE
0.852268	0.13963	0.579	0.5	1	Atp6v0e	B-cell	FALSE	FALSE	FALSE
0.852727	0.0649082	0.684	0.722	1	Sh3glb1	B-cell	FALSE	FALSE	FALSE
0.853519	-0.219584	0.526	0.611	1	Tax1bp1	B-cell	TRUE	FALSE	FALSE
0.853931	-0.210814	0.421	0.444	1	Usp7	B-cell	FALSE	FALSE	FALSE
0.854498	-0.162375	0.579	0.667	1	Hsp90b1	B-cell	FALSE	FALSE	FALSE
0.854983	-0.227827	0.737	0.667	1	Il4ra	B-cell	FALSE	FALSE	TRUE
0.855073	-0.309832	0.526	0.611	1	Aup1	B-cell	FALSE	FALSE	FALSE
0.855381	-0.406704	0.526	0.5	1	Runx3	B-cell	TRUE	FALSE	FALSE
0.855577	-0.191039	0.368	0.333	1	Becn1	B-cell	FALSE	FALSE	FALSE
0.857002	-0.0794718	0.579	0.667	1	Luc7l2	B-cell	FALSE	FALSE	FALSE
0.857386	-0.557604	0.632	0.667	1	Ciita	B-cell	FALSE	FALSE	FALSE
0.858032	-0.140513	0.579	0.556	1	Cd274	B-cell	FALSE	TRUE	TRUE
0.858238	-0.48187	0.684	0.667	1	Atp6v0d1	B-cell	FALSE	FALSE	FALSE
0.858252	0.210075	0.421	0.333	1	St6galnac4	B-cell	FALSE	FALSE	FALSE
0.858738	-0.0940206	0.579	0.667	1	Sdcbp	B-cell	FALSE	FALSE	FALSE
0.85955	-0.214286	0.421	0.5	1	Bax	B-cell	FALSE	FALSE	FALSE
0.860115	0.00543043	0.474	0.389	1	Rsrp1	B-cell	FALSE	FALSE	FALSE
0.86027	-0.238754	0.526	0.611	1	Arglu1	B-cell	FALSE	FALSE	FALSE
0.860532	0.0178383	0.684	0.611	1	Uvrag	B-cell	FALSE	FALSE	FALSE
0.86101	-0.0980572	0.316	0.389	1	Itgal	B-cell	FALSE	FALSE	TRUE
0.863142	-0.471501	0.105	0.167	1	Trim30a	B-cell	FALSE	FALSE	FALSE
0.863369	-0.24916	0.737	0.722	1	H2afy	B-cell	FALSE	FALSE	FALSE
0.863932	0.274807	0.579	0.5	1	Tkt	B-cell	FALSE	FALSE	FALSE
0.863935	-0.188251	0.316	0.389	1	Zeb2	B-cell	TRUE	FALSE	FALSE
0.863996	-0.0681617	0.842	0.778	1	Cd24a	B-cell	FALSE	FALSE	FALSE
0.865038	0.202967	0.526	0.444	1	Cdc37	B-cell	FALSE	FALSE	FALSE
0.865217	0.215478	0.632	0.556	1	Mapkapk2	B-cell	FALSE	FALSE	FALSE
0.865716	-0.251198	0.526	0.611	1	Copa	B-cell	FALSE	FALSE	FALSE
0.866141	-0.723757	0.211	0.222	1	Slamf1	B-cell	FALSE	FALSE	FALSE
0.866786	-0.385066	0.316	0.389	1	Rfc2	B-cell	FALSE	FALSE	FALSE
0.867638	0.269254	0.474	0.389	1	Hnrnpd	B-cell	FALSE	FALSE	FALSE
0.868627	-0.154732	0.526	0.611	1	Paip2	B-cell	FALSE	FALSE	FALSE
0.868687	-0.278608	0.316	0.389	1	Ccdc6	B-cell	FALSE	FALSE	FALSE
0.868848	-0.109468	0.421	0.444	1	Ndufb7	B-cell	FALSE	FALSE	FALSE
0.869037	0.267429	0.579	0.556	1	Ndufb1-ps	B-cell	FALSE	FALSE	FALSE
0.869199	-0.508338	0.526	0.556	1	Ldb1	B-cell	FALSE	FALSE	FALSE
0.869285	-0.0930855	0.526	0.611	1	Neurl3	B-cell	FALSE	FALSE	FALSE
0.870213	0.648241	0.316	0.278	1	Araf	B-cell	FALSE	FALSE	FALSE
0.870221	-0.490783	0.421	0.444	1	Tmed2	B-cell	FALSE	FALSE	FALSE
0.871283	-0.234557	0.316	0.389	1	Dnajb11	B-cell	FALSE	FALSE	FALSE
0.871442	-0.520496	0.158	0.167	1	Map2k7	B-cell	FALSE	FALSE	FALSE
0.871716	0.324871	0.526	0.444	1	Arhgef6	B-cell	FALSE	FALSE	FALSE
0.871977	0.0390177	0.579	0.5	1	S1pr1	B-cell	FALSE	FALSE	FALSE
0.872169	-0.0913881	0.526	0.611	1	Atp6v0c	B-cell	FALSE	FALSE	FALSE
0.872248	-0.278153	0.316	0.389	1	Dek	B-cell	FALSE	FALSE	FALSE
0.872739	-0.292062	0.526	0.611	1	Erbin	B-cell	FALSE	FALSE	FALSE
0.874113	-0.0170205	0.526	0.444	1	S100a11	B-cell	FALSE	FALSE	FALSE
0.874294	-0.466831	0.368	0.444	1	Ilf3	B-cell	FALSE	FALSE	FALSE
0.874295	0.210501	1	1	1	Eef1a1	B-cell	FALSE	FALSE	FALSE
0.874762	0.0521725	0.737	0.667	1	Ube2b	B-cell	FALSE	FALSE	FALSE
0.875246	-0.0511153	0.632	0.667	1	Mbnl1	B-cell	FALSE	FALSE	FALSE
0.875295	0.412738	0.684	0.611	1	Abhd17b	B-cell	FALSE	FALSE	FALSE
0.875472	0.306963	0.421	0.444	1	Kars	B-cell	FALSE	FALSE	FALSE
0.875543	-0.168184	0.474	0.556	1	Edem1	B-cell	FALSE	FALSE	FALSE
0.875745	0.156769	0.579	0.5	1	mt-Nd1	B-cell	FALSE	FALSE	FALSE
0.87649	0.441229	0.474	0.444	1	Ap2m1	B-cell	FALSE	FALSE	FALSE
0.877279	-0.20158	0.421	0.5	1	Adss	B-cell	FALSE	FALSE	FALSE
0.877352	0.0539935	0.737	0.778	1	Ptbp1	B-cell	FALSE	FALSE	FALSE
0.877391	-0.288407	0.526	0.5	1	Ddit3	B-cell	TRUE	FALSE	FALSE
0.877494	0.0108511	0.421	0.5	1	Tnfaip3	B-cell	FALSE	FALSE	FALSE
0.877751	-0.425453	0.316	0.389	1	Lamtor3	B-cell	FALSE	FALSE	FALSE
0.878543	0.193938	0.579	0.5	1	Snrpf	B-cell	FALSE	FALSE	FALSE
0.87911	0.143599	0.526	0.444	1	Irak2	B-cell	FALSE	FALSE	FALSE
0.879303	-0.286169	0.316	0.389	1	Atf6	B-cell	TRUE	FALSE	FALSE
0.879637	0.00382869	0.737	0.778	1	Grb2	B-cell	FALSE	FALSE	FALSE
0.88106	-0.345965	0.263	0.333	1	Kcnab2	B-cell	FALSE	FALSE	FALSE
0.881087	0.267196	0.526	0.444	1	Tbc1d10c	B-cell	FALSE	FALSE	FALSE
0.881153	0.680281	0.211	0.167	1	Prdx3	B-cell	FALSE	FALSE	FALSE
0.881377	0.298382	0.368	0.389	1	Pfdn5	B-cell	FALSE	FALSE	FALSE
0.881718	-0.19142	0.368	0.333	1	Ahnak	B-cell	FALSE	FALSE	FALSE
0.883587	-0.087995	0.737	0.667	1	Actr3	B-cell	FALSE	FALSE	FALSE
0.883595	0.0894775	0.526	0.444	1	Snd1	B-cell	FALSE	FALSE	FALSE
0.883598	0.0962419	0.526	0.444	1	Ddx3x	B-cell	FALSE	FALSE	FALSE
0.884095	0.13793	0.737	0.722	1	Elmo1	B-cell	FALSE	FALSE	FALSE
0.884201	0.157423	0.632	0.556	1	Pabpc1	B-cell	FALSE	FALSE	FALSE
0.884818	-0.258451	0.421	0.444	1	Bloc1s2	B-cell	FALSE	FALSE	FALSE
0.885278	0.433865	0.316	0.333	1	Manea	B-cell	FALSE	FALSE	FALSE
0.886768	0.0645284	0.421	0.5	1	Atp2a2	B-cell	FALSE	FALSE	FALSE
0.887149	-0.553862	0.421	0.5	1	Nr4a3	B-cell	TRUE	FALSE	FALSE
0.887254	-0.13695	0.632	0.667	1	Fcrla	B-cell	FALSE	FALSE	FALSE
0.887384	0.196623	0.789	0.722	1	Ctbp1	B-cell	FALSE	FALSE	FALSE
0.889301	0.285767	0.789	0.722	1	Arf6	B-cell	FALSE	FALSE	FALSE
0.889684	0.355127	0.579	0.5	1	Gnai3	B-cell	FALSE	FALSE	FALSE
0.889829	0.166445	0.737	0.667	1	Adipor1	B-cell	FALSE	FALSE	TRUE
0.890355	-0.60106	0.158	0.167	1	Il1b	B-cell	FALSE	TRUE	FALSE
0.890434	0.443007	0.579	0.5	1	Lat2	B-cell	FALSE	FALSE	FALSE
0.890985	-0.191536	0.526	0.5	1	Sumo1	B-cell	FALSE	FALSE	FALSE
0.89139	-0.0371487	0.737	0.667	1	Lsp1	B-cell	FALSE	FALSE	FALSE
0.892044	0.460951	0.895	0.889	1	Ccr7	B-cell	FALSE	FALSE	TRUE
0.892353	-0.41221	0.316	0.333	1	B3gnt7	B-cell	FALSE	FALSE	FALSE
0.892494	-0.332154	0.211	0.278	1	Ercc6l2	B-cell	FALSE	FALSE	FALSE
0.895481	-0.113506	0.368	0.444	1	Nsmce4a	B-cell	FALSE	FALSE	FALSE
0.897196	0.460472	0.368	0.333	1	Cib1	B-cell	FALSE	FALSE	FALSE
0.89756	-0.00393677	0.684	0.611	1	Sp100	B-cell	TRUE	FALSE	FALSE
0.897613	0.350981	0.684	0.611	1	Gpr171	B-cell	FALSE	FALSE	FALSE
0.898085	0.813944	0.316	0.278	1	Rgs1	B-cell	FALSE	FALSE	FALSE
0.898613	-0.296451	0.368	0.389	1	Smad7	B-cell	TRUE	FALSE	FALSE
0.89938	-0.0166902	0.263	0.222	1	Ccdc12	B-cell	FALSE	FALSE	FALSE
0.900092	-0.313465	1	1	1	Laptm5	B-cell	FALSE	FALSE	FALSE
0.901223	0.205514	0.526	0.556	1	Zmat2	B-cell	FALSE	FALSE	FALSE
0.90313	-0.161168	0.579	0.556	1	Dazap1	B-cell	FALSE	FALSE	FALSE
0.90327	-0.427149	0.579	0.611	1	Uhmk1	B-cell	FALSE	FALSE	FALSE
0.903752	0.0111993	0.526	0.5	1	Skil	B-cell	FALSE	FALSE	FALSE
0.905289	-0.272845	0.632	0.667	1	Hs3st1	B-cell	FALSE	FALSE	FALSE
0.907711	-0.19552	0.526	0.556	1	Tmod3	B-cell	FALSE	FALSE	FALSE
0.90815	-0.373854	0.211	0.222	1	Cited2	B-cell	FALSE	FALSE	FALSE
0.910792	-0.41287	0.474	0.5	1	Lrch4	B-cell	FALSE	FALSE	FALSE
0.911959	-0.0166586	0.211	0.167	1	Hacd3	B-cell	FALSE	FALSE	FALSE
0.912331	-0.077774	0.526	0.5	1	Akt1	B-cell	FALSE	FALSE	FALSE
0.913328	-0.19427	0.474	0.5	1	Atp5f1	B-cell	FALSE	FALSE	FALSE
0.913442	0.167661	0.263	0.222	1	Fosl2	B-cell	TRUE	FALSE	FALSE
0.913463	-0.14635	0.526	0.556	1	Blnk	B-cell	FALSE	FALSE	FALSE
0.914236	-0.0201564	0.263	0.222	1	Plaat3	B-cell	FALSE	FALSE	FALSE
0.914862	-0.312766	0.368	0.389	1	Sh2b3	B-cell	FALSE	FALSE	FALSE
0.917054	-0.296974	0.842	0.889	1	Ikzf3	B-cell	TRUE	FALSE	FALSE
0.918218	-0.478456	0.158	0.167	1	Trib1	B-cell	FALSE	FALSE	FALSE
0.918627	-0.411897	0.474	0.5	1	Myh9	B-cell	FALSE	FALSE	FALSE
0.919751	-0.188572	0.579	0.556	1	Ifrd1	B-cell	FALSE	FALSE	FALSE
0.92054	0.0159331	0.789	0.778	1	H2-DMa	B-cell	FALSE	TRUE	FALSE
0.921487	-0.090239	0.421	0.389	1	Impact	B-cell	FALSE	FALSE	FALSE
0.921502	-0.0837885	1	1	1	Fth1	B-cell	FALSE	FALSE	FALSE
0.922236	-0.0696543	0.368	0.333	1	Myl12a	B-cell	FALSE	FALSE	FALSE
0.923368	-0.635527	0.526	0.556	1	Ifi209	B-cell	FALSE	FALSE	FALSE
0.923369	-0.565411	0.158	0.167	1	Cxcr3	B-cell	FALSE	FALSE	TRUE
0.925007	0.102986	0.263	0.222	1	Pla2g7	B-cell	FALSE	FALSE	FALSE
0.926368	0.340616	0.368	0.389	1	Ccng1	B-cell	FALSE	FALSE	FALSE
0.926463	-0.00128315	0.474	0.5	1	Ppp4r3b	B-cell	FALSE	FALSE	FALSE
0.926608	0.10723	0.632	0.667	1	Ppp2r1a	B-cell	FALSE	FALSE	FALSE
0.92662	-0.0275033	0.947	0.944	1	Ptprc	B-cell	FALSE	TRUE	TRUE
0.928401	0.176402	0.421	0.389	1	Picalm	B-cell	FALSE	FALSE	FALSE
0.92929	-0.208049	0.789	0.833	1	Sf3b1	B-cell	FALSE	FALSE	FALSE
0.929453	0.26038	0.474	0.5	1	Sec11a	B-cell	FALSE	FALSE	FALSE
0.929705	-0.185135	0.579	0.556	1	Prdx5	B-cell	FALSE	FALSE	FALSE
0.92983	0.116649	0.474	0.5	1	Oser1	B-cell	FALSE	FALSE	FALSE
0.931955	0.27966	0.632	0.611	1	Plekha2	B-cell	FALSE	FALSE	FALSE
0.932046	0.292551	0.316	0.278	1	Cd180	B-cell	FALSE	FALSE	FALSE
0.932321	0.168815	0.316	0.278	1	Commd8	B-cell	FALSE	FALSE	FALSE
0.934292	-0.296701	0.474	0.5	1	Rnf213	B-cell	FALSE	FALSE	FALSE
0.935774	0.252732	0.579	0.556	1	Zfp292	B-cell	TRUE	FALSE	FALSE
0.936387	-0.33036	0.579	0.611	1	Rabgap1l	B-cell	FALSE	FALSE	FALSE
0.937203	-0.00745889	0.579	0.611	1	Cd82	B-cell	FALSE	FALSE	FALSE
0.937322	0.157233	0.526	0.5	1	Eml4	B-cell	FALSE	FALSE	FALSE
0.937472	0.25797	0.632	0.611	1	Fcmr	B-cell	FALSE	FALSE	FALSE
0.938376	0.0427794	0.789	0.833	1	Sf3b2	B-cell	FALSE	FALSE	FALSE
0.938515	-0.0115417	0.842	0.833	1	Samhd1	B-cell	FALSE	FALSE	FALSE
0.940407	-0.0103784	0.789	0.833	1	Plcg2	B-cell	FALSE	FALSE	FALSE
0.940609	-0.549283	0.526	0.556	1	Tle3	B-cell	FALSE	FALSE	FALSE
0.941038	-0.0280982	0.789	0.833	1	Sema4d	B-cell	FALSE	TRUE	FALSE
0.941616	0.154182	0.368	0.389	1	Maf1	B-cell	TRUE	FALSE	FALSE
0.942708	-0.187571	0.474	0.5	1	Trp53i11	B-cell	FALSE	FALSE	FALSE
0.942763	0.468549	0.579	0.556	1	Epc1	B-cell	FALSE	FALSE	FALSE
0.944672	0.316242	0.632	0.667	1	Iqsec1	B-cell	FALSE	FALSE	FALSE
0.945169	-0.109586	0.684	0.722	1	Mzb1	B-cell	FALSE	FALSE	FALSE
0.945418	-0.0389688	0.368	0.333	1	Iglc3	B-cell	FALSE	FALSE	FALSE
0.945819	0.216854	0.579	0.556	1	Esyt1	B-cell	FALSE	FALSE	FALSE
0.946275	0.124878	0.474	0.5	1	Ifi27l2a	B-cell	FALSE	FALSE	FALSE
0.946495	0.0317458	0.474	0.5	1	Lmnb1	B-cell	FALSE	FALSE	FALSE
0.947326	-0.232791	0.526	0.5	1	Msl2	B-cell	FALSE	FALSE	FALSE
0.947932	-0.164939	0.737	0.778	1	Sik1	B-cell	FALSE	FALSE	FALSE
0.948107	0.00850358	0.579	0.611	1	Malt1	B-cell	FALSE	FALSE	FALSE
0.950588	-0.162764	0.737	0.778	1	Rap1b	B-cell	FALSE	FALSE	FALSE
0.950935	0.259841	0.368	0.389	1	Rogdi	B-cell	FALSE	FALSE	FALSE
0.951517	-0.0878693	0.789	0.778	1	Tln1	B-cell	FALSE	FALSE	FALSE
0.951852	-0.0444605	0.579	0.611	1	Naca	B-cell	FALSE	FALSE	FALSE
0.952632	-0.0398355	0.526	0.5	1	Bzw1	B-cell	FALSE	FALSE	FALSE
0.953101	0.13784	0.316	0.278	1	Ndufv3	B-cell	FALSE	FALSE	FALSE
0.95313	0.180073	0.421	0.389	1	Tm9sf2	B-cell	FALSE	FALSE	FALSE
0.953317	-0.0128693	0.632	0.611	1	Pdcd4	B-cell	FALSE	FALSE	FALSE
0.953701	-0.332467	0.421	0.444	1	Rtn4	B-cell	FALSE	FALSE	FALSE
0.953962	0.200942	0.579	0.611	1	Ppp2r5a	B-cell	FALSE	FALSE	FALSE
0.954602	-0.0572478	0.895	0.889	1	Cd53	B-cell	FALSE	FALSE	FALSE
0.955005	-0.0511638	0.579	0.556	1	Csnk1g2	B-cell	FALSE	FALSE	FALSE
0.955178	-0.254908	0.684	0.722	1	Grcc10	B-cell	FALSE	FALSE	FALSE
0.955327	0.185211	0.579	0.556	1	Purb	B-cell	TRUE	FALSE	FALSE
0.955382	-0.363953	0.211	0.222	1	Pltp	B-cell	FALSE	FALSE	FALSE
0.956146	-0.0294091	0.421	0.444	1	Tpr	B-cell	FALSE	FALSE	FALSE
0.956345	-0.198506	0.526	0.5	1	Ppp6r3	B-cell	FALSE	FALSE	FALSE
0.956899	-0.0111551	0.737	0.778	1	Capzb	B-cell	FALSE	FALSE	FALSE
0.957336	0.15326	0.263	0.222	1	Rab30	B-cell	FALSE	FALSE	FALSE
0.957768	-0.0519802	0.632	0.611	1	Sdf4	B-cell	FALSE	FALSE	FALSE
0.957981	0.0945978	0.263	0.222	1	Lst1	B-cell	FALSE	FALSE	FALSE
0.958459	-0.0296492	0.421	0.389	1	Setd5	B-cell	FALSE	FALSE	FALSE
0.959158	0.252815	0.421	0.444	1	Slc1a5	B-cell	FALSE	FALSE	FALSE
0.960505	-0.0139616	1	1	1	Rac2	B-cell	FALSE	FALSE	FALSE
0.961956	-0.192335	0.684	0.722	1	Brd4	B-cell	FALSE	FALSE	FALSE
0.962105	0.253581	0.526	0.5	1	Gtpbp4	B-cell	FALSE	FALSE	FALSE
0.962232	-0.0632474	0.526	0.5	1	Pip5k1c	B-cell	FALSE	FALSE	FALSE
0.962945	0.276243	0.421	0.389	1	Erp44	B-cell	FALSE	FALSE	FALSE
0.963579	-0.0810439	0.684	0.722	1	Ppia	B-cell	FALSE	FALSE	FALSE
0.963761	-0.0293599	0.474	0.444	1	Snx18	B-cell	FALSE	FALSE	FALSE
0.964506	-0.042092	0.842	0.833	1	Foxo1	B-cell	TRUE	FALSE	FALSE
0.965824	-0.0120205	0.316	0.278	1	Mlec	B-cell	FALSE	FALSE	FALSE
0.967754	0.258764	0.474	0.444	1	B3gnt5	B-cell	FALSE	FALSE	FALSE
0.968448	-0.135251	0.684	0.722	1	Actr2	B-cell	FALSE	FALSE	FALSE
0.96861	-0.141788	0.421	0.444	1	Bri3	B-cell	FALSE	FALSE	FALSE
0.968761	-0.31175	0.474	0.444	1	Snu13	B-cell	FALSE	FALSE	FALSE
0.969489	0.00829722	0.632	0.667	1	Fgfr1op2	B-cell	FALSE	FALSE	FALSE
0.969723	-0.308951	0.789	0.778	1	Limd2	B-cell	FALSE	FALSE	FALSE
0.971169	0.181372	0.368	0.333	1	Smndc1	B-cell	FALSE	FALSE	FALSE
0.971335	-0.03246	0.579	0.611	1	Map4k1	B-cell	FALSE	FALSE	FALSE
0.971794	-0.142679	0.474	0.444	1	Rhoh	B-cell	FALSE	FALSE	FALSE
0.972994	-0.0722143	0.579	0.611	1	Galnt1	B-cell	FALSE	FALSE	FALSE
0.974083	-0.324541	0.632	0.667	1	Ssb	B-cell	FALSE	FALSE	FALSE
0.974402	0.31044	0.368	0.333	1	Tmbim4	B-cell	FALSE	FALSE	FALSE
0.974885	0.0368343	0.579	0.611	1	Pik3cd	B-cell	FALSE	FALSE	FALSE
0.974967	-0.23343	0.316	0.333	1	Taldo1	B-cell	FALSE	FALSE	FALSE
0.975379	0.0889244	0.368	0.333	1	Gapvd1	B-cell	FALSE	FALSE	FALSE
0.975429	0.155698	0.632	0.611	1	Bclaf1	B-cell	TRUE	FALSE	FALSE
0.976677	0.0617296	0.789	0.778	1	Ctsh	B-cell	FALSE	FALSE	FALSE
0.976719	0.184496	0.526	0.5	1	Peli1	B-cell	FALSE	FALSE	FALSE
0.976917	0.178417	0.421	0.389	1	Clint1	B-cell	FALSE	FALSE	FALSE
0.977021	-0.11901	0.526	0.556	1	Itga4	B-cell	FALSE	FALSE	FALSE
0.977081	-0.160069	0.421	0.389	1	Ccnd2	B-cell	FALSE	FALSE	FALSE
0.977501	0.0354941	0.526	0.5	1	Gnb1	B-cell	FALSE	FALSE	FALSE
0.97784	0.00174623	0.474	0.5	1	Rbm38	B-cell	FALSE	FALSE	FALSE
0.977853	0.054417	0.579	0.611	1	Psme3	B-cell	FALSE	FALSE	FALSE
0.978246	-0.00454583	0.421	0.389	1	Mat2a	B-cell	FALSE	FALSE	FALSE
0.978732	0.314891	0.842	0.833	1	Irs2	B-cell	FALSE	FALSE	FALSE
0.979254	-0.0683907	0.947	0.944	1	Coro1a	B-cell	FALSE	FALSE	FALSE
0.979287	0.00993414	0.421	0.389	1	Txn1	B-cell	FALSE	FALSE	FALSE
0.979575	-0.15484	0.526	0.5	1	Prpf38b	B-cell	FALSE	FALSE	FALSE
0.980092	-0.0403603	0.368	0.389	1	Srp9	B-cell	FALSE	FALSE	FALSE
0.980407	-0.211327	0.421	0.389	1	Tinf2	B-cell	FALSE	FALSE	FALSE
0.981698	-0.255024	0.368	0.389	1	Sh3bp5	B-cell	FALSE	FALSE	FALSE
0.982066	-0.103316	0.368	0.389	1	Cox14	B-cell	FALSE	FALSE	FALSE
0.98272	0.0739582	0.474	0.444	1	Rap1a	B-cell	FALSE	FALSE	FALSE
0.982828	0.0688434	0.632	0.611	1	Pcbp1	B-cell	FALSE	FALSE	FALSE
0.983793	-0.207816	0.421	0.444	1	Stxbp2	B-cell	FALSE	FALSE	FALSE
0.984233	0.391408	0.474	0.444	1	Trp53inp1	B-cell	FALSE	FALSE	FALSE
0.985281	-0.211863	0.526	0.5	1	Serpina3g	B-cell	FALSE	FALSE	FALSE
0.985623	-0.0798278	0.474	0.5	1	Ncf1	B-cell	FALSE	FALSE	FALSE
0.986491	-0.357712	0.368	0.389	1	Insig2	B-cell	FALSE	FALSE	FALSE
0.986522	0.283173	0.526	0.5	1	Pecam1	B-cell	FALSE	TRUE	TRUE
0.987166	0.0705922	0.789	0.778	1	Ptk2b	B-cell	FALSE	FALSE	FALSE
0.987304	-0.0694021	0.474	0.5	1	Psma4	B-cell	FALSE	FALSE	FALSE
0.987384	0.0226954	0.632	0.611	1	Tubb5	B-cell	FALSE	FALSE	FALSE
0.988511	-0.0669098	0.316	0.333	1	Cyth4	B-cell	FALSE	FALSE	FALSE
0.989229	0.0111426	0.579	0.556	1	Btf3	B-cell	FALSE	FALSE	FALSE
0.98958	0.08667	0.421	0.444	1	Gnai2	B-cell	FALSE	FALSE	FALSE
0.989598	0.0581695	0.579	0.556	1	Cdc42se2	B-cell	FALSE	FALSE	FALSE
0.989759	-0.0217624	0.579	0.556	1	Slc38a2	B-cell	FALSE	FALSE	FALSE
0.989855	0.11214	0.684	0.667	1	Srrm2	B-cell	FALSE	FALSE	FALSE
0.990883	-0.00151367	0.263	0.278	1	Icam1	B-cell	FALSE	TRUE	TRUE
0.991401	0.112907	0.632	0.611	1	Ccni	B-cell	FALSE	FALSE	FALSE
0.991697	-0.105665	0.368	0.389	1	March1	B-cell	FALSE	FALSE	FALSE
0.991933	-0.0649382	0.211	0.222	1	Ccdc88b	B-cell	FALSE	FALSE	FALSE
0.992215	0.0473921	1	1	1	Tmsb4x	B-cell	FALSE	FALSE	FALSE
0.992646	0.0180502	0.684	0.667	1	Dgkd	B-cell	FALSE	FALSE	FALSE
0.992761	-0.00780406	0.684	0.667	1	Ptma	B-cell	FALSE	FALSE	FALSE
0.993128	0.321943	0.842	0.833	1	Cd52	B-cell	FALSE	TRUE	FALSE
0.993739	-0.0253248	0.211	0.222	1	Commd4	B-cell	FALSE	FALSE	FALSE
0.993998	0.213589	0.895	0.889	1	Smap2	B-cell	FALSE	FALSE	FALSE
0.995129	-0.13782	0.947	0.944	1	Rack1	B-cell	FALSE	FALSE	FALSE
0.995187	0.00408554	0.158	0.167	1	Adh5	B-cell	FALSE	FALSE	FALSE
0.996004	0.0678651	0.789	0.778	1	Cyth1	B-cell	FALSE	FALSE	FALSE
0.997622	0.0612183	1	1	1	H2-Aa	B-cell	FALSE	TRUE	FALSE
0.999114	-0.0659039	1	1	1	Tpt1	B-cell	FALSE	FALSE	FALSE
0.999207	0.0933381	1	1	1	H2-Ab1	B-cell	FALSE	TRUE	FALSE
0.999232	-0.0231648	0.947	0.944	1	Srgn	B-cell	FALSE	FALSE	FALSE
0.999721	-0.0796515	1	1	1	H2-Eb1	B-cell	FALSE	TRUE	FALSE

## Sheet: Th CD4+
p_val	avg_log2FC	pct.1	pct.2	p_val_adj	gene	ident	transcription_factor	ligand	receptor	cell_type_leiden_main	cell_type_leiden_fine
8.86695e-05	0.917919	0.977	0.6	0.0628667	Ppp1r15a	Th CD4+	FALSE	FALSE	FALSE
0.000178963	0.66141	1	0.68	0.126885	mt-Atp8	Th CD4+	FALSE	FALSE	FALSE
0.00131563	1.2505	0.727	0.28	0.932785	Dhx9	Th CD4+	FALSE	FALSE	FALSE
0.00222885	0.610517	1	0.76	1	mt-Co1	Th CD4+	FALSE	FALSE	FALSE
0.0039629	1.74189	0.5	0.12	1	Stk11	Th CD4+	FALSE	FALSE	FALSE
0.00411125	-1.22137	0.5	0.8	1	Syf2	Th CD4+	FALSE	FALSE	FALSE
0.00412888	0.0361345	0.636	0.32	1	Arpc3	Th CD4+	FALSE	FALSE	FALSE
0.00442418	0.616581	0.545	0.16	1	Myb	Th CD4+	TRUE	FALSE	FALSE
0.00452946	1.09103	0.682	0.28	1	Trp53inp1	Th CD4+	FALSE	FALSE	FALSE
0.0060367	0.502795	0.727	0.36	1	Cbfb	Th CD4+	TRUE	FALSE	FALSE
0.00605471	0.564037	0.591	0.24	1	Sh3kbp1	Th CD4+	FALSE	FALSE	FALSE
0.00609009	0.989685	0.75	0.36	1	Trip12	Th CD4+	FALSE	FALSE	FALSE
0.00610961	0.980025	0.841	0.48	1	Wnk1	Th CD4+	FALSE	FALSE	FALSE
0.0061166	0.33361	0.977	0.72	1	Limd2	Th CD4+	FALSE	FALSE	FALSE
0.00616901	0.117647	0.841	0.52	1	Pik3cd	Th CD4+	FALSE	FALSE	FALSE
0.00711734	0.929165	0.568	0.2	1	Gls	Th CD4+	FALSE	FALSE	FALSE
0.00739391	0.868579	0.977	0.84	1	mt-Co2	Th CD4+	FALSE	FALSE	FALSE
0.00891664	1.44424	0.614	0.24	1	Rsrc2	Th CD4+	FALSE	FALSE	FALSE
0.00978989	0.759557	0.727	0.36	1	Jun	Th CD4+	TRUE	FALSE	FALSE
0.00994886	-0.115632	0.773	0.48	1	Fam107b	Th CD4+	FALSE	FALSE	FALSE
0.0109661	0.672807	0.795	0.44	1	Ssh2	Th CD4+	FALSE	FALSE	FALSE
0.0113041	0.761495	0.795	0.44	1	mt-Cytb	Th CD4+	FALSE	FALSE	FALSE
0.0118805	-0.436256	0.705	0.52	1	Foxo1	Th CD4+	TRUE	FALSE	FALSE
0.0137791	0.601462	0.614	0.28	1	Hnrnpa2b1	Th CD4+	FALSE	FALSE	FALSE
0.0138486	0.0893194	1	0.84	1	Arhgef1	Th CD4+	FALSE	FALSE	FALSE
0.0143275	0.197529	0.886	0.6	1	Prrc2c	Th CD4+	FALSE	FALSE	FALSE
0.014598	-1.09209	0.523	0.6	1	Klf3	Th CD4+	TRUE	FALSE	FALSE
0.015353	-0.70584	0.727	0.6	1	Txnip	Th CD4+	FALSE	FALSE	FALSE
0.015444	0.923016	0.591	0.24	1	Gpcpd1	Th CD4+	FALSE	FALSE	FALSE
0.0176175	1.72522	0.636	0.32	1	Icos	Th CD4+	FALSE	FALSE	TRUE
0.0177235	0.329745	0.568	0.28	1	Rbbp6	Th CD4+	FALSE	FALSE	FALSE
0.0179024	-0.753216	0.727	0.72	1	Mbnl1	Th CD4+	FALSE	FALSE	FALSE
0.0179628	-0.121231	0.432	0.2	1	Tubb2a	Th CD4+	FALSE	FALSE	FALSE
0.0185175	0.406902	0.545	0.24	1	Ncor1	Th CD4+	TRUE	FALSE	FALSE
0.0193402	0.8144	0.705	0.36	1	Pak2	Th CD4+	FALSE	FALSE	FALSE
0.0199805	1.28571	0.705	0.4	1	Fam102a	Th CD4+	FALSE	FALSE	FALSE
0.0206476	-0.979532	0.591	0.84	1	Slc25a3	Th CD4+	FALSE	FALSE	FALSE
0.0213445	0.752989	0.614	0.28	1	Hnrnpa1	Th CD4+	FALSE	FALSE	FALSE
0.0225814	0.937463	0.659	0.32	1	Ccnl1	Th CD4+	FALSE	FALSE	FALSE
0.023923	0.216143	0.841	0.56	1	mt-Co3	Th CD4+	FALSE	FALSE	FALSE
0.025032	0.432982	0.932	0.68	1	Gimap3	Th CD4+	FALSE	FALSE	FALSE
0.0256881	1.09735	0.523	0.2	1	Tor1aip1	Th CD4+	FALSE	FALSE	FALSE
0.0264566	0.386753	0.705	0.4	1	Chchd2	Th CD4+	FALSE	FALSE	FALSE
0.0283654	0.720297	0.545	0.24	1	Eif3h	Th CD4+	FALSE	FALSE	FALSE
0.0287485	-1.00154	0.523	0.8	1	Chd2	Th CD4+	FALSE	FALSE	FALSE
0.0290005	-1.22604	0.432	0.6	1	Hist1h1e	Th CD4+	FALSE	FALSE	FALSE
0.0306186	-0.35941	0.659	0.52	1	Naca	Th CD4+	FALSE	FALSE	FALSE
0.0321778	0.172452	0.636	0.36	1	mt-Nd4l	Th CD4+	FALSE	FALSE	FALSE
0.0339232	0.267597	0.591	0.32	1	Cd82	Th CD4+	FALSE	FALSE	FALSE
0.0339587	0.362534	0.636	0.36	1	Epc1	Th CD4+	FALSE	FALSE	FALSE
0.0343994	-0.672352	0.568	0.52	1	Calm1	Th CD4+	FALSE	FALSE	FALSE
0.0350831	0.36246	0.773	0.48	1	Prkcq	Th CD4+	FALSE	FALSE	FALSE
0.0390451	0.72301	0.909	0.76	1	Clk1	Th CD4+	FALSE	FALSE	FALSE
0.0395691	0.804893	0.909	0.72	1	Mcl1	Th CD4+	FALSE	FALSE	FALSE
0.0398768	1.08147	0.591	0.28	1	Ddx3x	Th CD4+	FALSE	FALSE	FALSE
0.0412379	0.3659	0.636	0.36	1	Foxp1	Th CD4+	TRUE	FALSE	FALSE
0.0456882	0.299981	0.386	0.16	1	Efr3a	Th CD4+	FALSE	FALSE	FALSE
0.0457594	0.886586	0.705	0.4	1	Ptbp3	Th CD4+	FALSE	FALSE	FALSE
0.0463396	-0.800755	0.568	0.56	1	Rnf138	Th CD4+	FALSE	FALSE	FALSE
0.0480009	-0.325218	0.932	0.84	1	Rac2	Th CD4+	FALSE	FALSE	FALSE
0.0485767	-0.786608	0.795	0.92	1	Ucp2	Th CD4+	FALSE	FALSE	FALSE
0.048616	-0.0316183	0.705	0.48	1	Tle5	Th CD4+	FALSE	FALSE	FALSE
0.0486321	0.683285	0.886	0.64	1	Ppp2r5a	Th CD4+	FALSE	FALSE	FALSE
0.0522481	0.764457	0.432	0.16	1	Mat2a	Th CD4+	FALSE	FALSE	FALSE
0.0526345	0.966552	0.682	0.4	1	Ddx5	Th CD4+	FALSE	FALSE	FALSE
0.055654	0.414061	0.886	0.64	1	Fosl2	Th CD4+	TRUE	FALSE	FALSE
0.0592008	-0.261391	0.977	0.88	1	Ubc	Th CD4+	FALSE	FALSE	FALSE
0.0599765	-0.799123	0.614	0.76	1	Cap1	Th CD4+	FALSE	FALSE	TRUE
0.0606768	0.843867	0.614	0.32	1	Zmynd11	Th CD4+	FALSE	FALSE	FALSE
0.0613778	0.989773	0.841	0.64	1	mt-Nd1	Th CD4+	FALSE	FALSE	FALSE
0.0613856	-0.0623825	0.705	0.52	1	Clint1	Th CD4+	FALSE	FALSE	FALSE
0.0627405	-0.112136	0.818	0.64	1	Sdf4	Th CD4+	FALSE	FALSE	FALSE
0.0628503	1.22751	0.477	0.2	1	Zfand3	Th CD4+	FALSE	FALSE	FALSE
0.0648132	0.509088	0.455	0.2	1	Abhd17b	Th CD4+	FALSE	FALSE	FALSE
0.065603	-1.12965	0.341	0.4	1	Larp1	Th CD4+	FALSE	FALSE	FALSE
0.0666564	0.381514	0.773	0.52	1	Epb41	Th CD4+	FALSE	FALSE	FALSE
0.0669451	1.52322	0.364	0.12	1	Cmah	Th CD4+	FALSE	FALSE	FALSE
0.067268	0.576896	0.682	0.4	1	Hp1bp3	Th CD4+	FALSE	FALSE	FALSE
0.0687003	-0.459414	0.727	0.64	1	Peli1	Th CD4+	FALSE	FALSE	FALSE
0.0714027	-0.0182473	0.727	0.52	1	Jmy	Th CD4+	FALSE	FALSE	FALSE
0.0721189	0.378797	0.75	0.48	1	Rbm33	Th CD4+	FALSE	FALSE	FALSE
0.0727324	0.331058	0.614	0.36	1	Ankrd11	Th CD4+	FALSE	FALSE	FALSE
0.0743869	0.58003	1	0.92	1	Cd53	Th CD4+	FALSE	FALSE	FALSE
0.0748681	0.137554	0.977	0.84	1	Ptprc	Th CD4+	FALSE	TRUE	TRUE
0.0755274	0.481576	0.75	0.48	1	mt-Nd5	Th CD4+	FALSE	FALSE	FALSE
0.0760478	0.13717	0.659	0.44	1	Fxyd5	Th CD4+	FALSE	FALSE	FALSE
0.0774777	-0.45734	0.977	1	1	Fau	Th CD4+	FALSE	FALSE	FALSE
0.079854	-0.0725281	0.864	0.72	1	Lat	Th CD4+	FALSE	FALSE	FALSE
0.0812704	-0.0527681	0.886	0.68	1	Samhd1	Th CD4+	FALSE	FALSE	FALSE
0.0812746	0.600466	0.932	0.88	1	Junb	Th CD4+	TRUE	FALSE	FALSE
0.0837443	-1.13984	0.364	0.48	1	Ubl3	Th CD4+	FALSE	FALSE	FALSE
0.0844256	0.141781	0.659	0.44	1	Rab18	Th CD4+	FALSE	FALSE	FALSE
0.0844364	-0.372026	0.614	0.52	1	Lnpep	Th CD4+	FALSE	FALSE	FALSE
0.0849862	-0.448932	0.523	0.44	1	Atp11b	Th CD4+	FALSE	FALSE	FALSE
0.0858728	1.06853	0.545	0.28	1	Ddx3y	Th CD4+	FALSE	FALSE	FALSE
0.0860321	-0.04712	0.909	0.72	1	Cd3d	Th CD4+	FALSE	FALSE	FALSE
0.0870574	0.539832	0.705	0.44	1	Fam49b	Th CD4+	FALSE	FALSE	FALSE
0.0872257	0.691739	0.341	0.12	1	Rhob	Th CD4+	FALSE	FALSE	FALSE
0.090724	0.278992	0.682	0.44	1	Sptbn1	Th CD4+	FALSE	FALSE	FALSE
0.0912202	0.0625918	0.523	0.32	1	Osbpl9	Th CD4+	FALSE	FALSE	FALSE
0.0913926	0.0224501	0.636	0.44	1	Ccni	Th CD4+	FALSE	FALSE	FALSE
0.0920661	-0.0588117	0.568	0.36	1	Rras2	Th CD4+	FALSE	FALSE	FALSE
0.0924486	-0.894967	0.545	0.68	1	Bin2	Th CD4+	FALSE	FALSE	FALSE
0.0937342	0.87717	0.545	0.28	1	Cnot1	Th CD4+	FALSE	FALSE	FALSE
0.0946032	0.387914	0.977	0.92	1	B2m	Th CD4+	FALSE	FALSE	FALSE
0.0970602	-0.120901	0.614	0.44	1	Ppm1b	Th CD4+	FALSE	FALSE	FALSE
0.101326	-0.55121	0.545	0.48	1	Srpk1	Th CD4+	FALSE	FALSE	FALSE
0.102059	0.358034	0.864	0.64	1	Ms4a6b	Th CD4+	FALSE	FALSE	FALSE
0.103774	-0.377415	1	1	1	Tpt1	Th CD4+	FALSE	FALSE	FALSE
0.105095	-0.48065	0.568	0.44	1	Sub1	Th CD4+	TRUE	FALSE	FALSE
0.107069	-0.581496	0.795	0.84	1	Srsf5	Th CD4+	FALSE	FALSE	FALSE
0.110021	-0.703503	0.205	0.44	1	Crebbp	Th CD4+	FALSE	FALSE	FALSE
0.111062	0.709409	0.659	0.4	1	Ramp3	Th CD4+	FALSE	FALSE	FALSE
0.112018	1.34844	0.341	0.12	1	Tnfrsf1a	Th CD4+	FALSE	FALSE	TRUE
0.112491	0.218691	0.659	0.44	1	Sema4d	Th CD4+	FALSE	TRUE	FALSE
0.114701	0.224057	0.5	0.28	1	Lcp2	Th CD4+	FALSE	FALSE	FALSE
0.114736	-0.503663	0.727	0.72	1	Ube2h	Th CD4+	FALSE	FALSE	FALSE
0.114807	0.673167	0.568	0.32	1	Galnt6	Th CD4+	FALSE	FALSE	FALSE
0.11645	1.20087	0.477	0.24	1	Parp14	Th CD4+	FALSE	FALSE	FALSE
0.116803	0.277317	0.545	0.32	1	Nfkb1	Th CD4+	TRUE	FALSE	FALSE
0.118066	0.206189	0.886	0.68	1	Tnfaip3	Th CD4+	FALSE	FALSE	FALSE
0.120242	0.831863	0.841	0.68	1	H2-Q7	Th CD4+	FALSE	TRUE	FALSE
0.121639	-0.796856	0.591	0.68	1	Arpc5	Th CD4+	FALSE	FALSE	FALSE
0.123531	-0.0884432	0.727	0.56	1	Ube2b	Th CD4+	FALSE	FALSE	FALSE
0.124136	0.976705	0.386	0.16	1	Sh3bp5	Th CD4+	FALSE	FALSE	FALSE
0.124281	-0.704611	0.273	0.52	1	Cited2	Th CD4+	FALSE	FALSE	FALSE
0.125529	-0.745021	0.409	0.4	1	Polr2a	Th CD4+	FALSE	FALSE	FALSE
0.12561	1.35939	0.591	0.4	1	Agfg1	Th CD4+	FALSE	FALSE	FALSE
0.128282	0.735548	0.75	0.52	1	Grk6	Th CD4+	FALSE	FALSE	FALSE
0.128901	0.630205	0.818	0.6	1	Dusp1	Th CD4+	FALSE	FALSE	FALSE
0.129462	1.61186	0.273	0.08	1	P4ha1	Th CD4+	FALSE	FALSE	FALSE
0.13006	-0.490135	0.659	0.64	1	B4galnt1	Th CD4+	FALSE	FALSE	FALSE
0.130982	0.344092	0.818	0.6	1	Sf3b1	Th CD4+	FALSE	FALSE	FALSE
0.131451	-0.0948418	0.614	0.44	1	Ddx24	Th CD4+	FALSE	FALSE	FALSE
0.133579	-0.582341	0.523	0.52	1	Clta	Th CD4+	FALSE	FALSE	FALSE
0.133699	-0.785417	0.455	0.44	1	Sumo1	Th CD4+	FALSE	FALSE	FALSE
0.133881	0.169441	0.523	0.32	1	Pik3r5	Th CD4+	FALSE	FALSE	FALSE
0.134661	0.393682	0.364	0.16	1	H2-Q4	Th CD4+	FALSE	TRUE	FALSE
0.134782	0.0434563	0.864	0.68	1	Pim1	Th CD4+	FALSE	FALSE	FALSE
0.135188	-1.1995	0.182	0.4	1	Id2	Th CD4+	TRUE	FALSE	FALSE
0.136045	-0.309718	0.636	0.52	1	Ripor2	Th CD4+	FALSE	FALSE	FALSE
0.137539	-0.441529	0.727	0.72	1	Kmt2d	Th CD4+	FALSE	FALSE	FALSE
0.139097	1.02573	0.591	0.4	1	Ifngr2	Th CD4+	FALSE	FALSE	FALSE
0.139604	-1.10135	0.205	0.16	1	Dapl1	Th CD4+	FALSE	FALSE	FALSE
0.140387	-0.703488	0.523	0.52	1	Rnf4	Th CD4+	FALSE	FALSE	FALSE
0.142668	0.521347	0.75	0.52	1	Mlec	Th CD4+	FALSE	FALSE	FALSE
0.142996	0.0290899	0.659	0.48	1	Cab39	Th CD4+	FALSE	FALSE	FALSE
0.143776	-0.66822	0.614	0.64	1	Stk38	Th CD4+	FALSE	FALSE	FALSE
0.145033	-0.480333	0.318	0.56	1	Nfkb2	Th CD4+	TRUE	FALSE	FALSE
0.145073	-0.894574	0.432	0.56	1	Rgs10	Th CD4+	FALSE	FALSE	FALSE
0.146241	0.566714	0.682	0.44	1	Selenow	Th CD4+	FALSE	FALSE	FALSE
0.14695	-0.951963	0.318	0.52	1	Isy1	Th CD4+	FALSE	FALSE	FALSE
0.147451	0.255345	0.795	0.6	1	Zfp281	Th CD4+	TRUE	FALSE	FALSE
0.147714	-0.551034	0.614	0.6	1	Ppia	Th CD4+	FALSE	FALSE	FALSE
0.148661	-0.978708	0.591	0.72	1	Pfn1	Th CD4+	FALSE	FALSE	FALSE
0.151693	0.767015	0.932	0.8	1	mt-Atp6	Th CD4+	FALSE	FALSE	FALSE
0.151735	-1.01668	0.341	0.36	1	Nop10	Th CD4+	FALSE	FALSE	FALSE
0.153203	0.0529907	0.545	0.36	1	Nfatc3	Th CD4+	TRUE	FALSE	FALSE
0.155139	-0.453481	0.682	0.64	1	Mef2d	Th CD4+	TRUE	FALSE	FALSE
0.156677	-0.170423	0.614	0.44	1	Snx18	Th CD4+	FALSE	FALSE	FALSE
0.156871	0.000401977	0.909	1	1	Trac	Th CD4+	FALSE	FALSE	FALSE
0.158124	-0.359124	0.614	0.52	1	Msl2	Th CD4+	FALSE	FALSE	FALSE
0.158145	0.45961	0.409	0.2	1	Herpud1	Th CD4+	FALSE	FALSE	FALSE
0.158867	0.664142	0.864	0.68	1	Stat3	Th CD4+	TRUE	FALSE	FALSE
0.159037	-0.139827	0.682	0.56	1	Kdm6b	Th CD4+	FALSE	FALSE	FALSE
0.160705	-0.312623	0.977	0.96	1	Ifngr1	Th CD4+	FALSE	FALSE	FALSE
0.161489	0.523842	0.636	0.4	1	Socs3	Th CD4+	FALSE	FALSE	FALSE
0.161669	1.13657	0.318	0.12	1	Tdrp	Th CD4+	FALSE	FALSE	FALSE
0.162448	-0.132544	0.955	0.88	1	Laptm5	Th CD4+	FALSE	FALSE	FALSE
0.163064	0.479309	0.5	0.28	1	Skap1	Th CD4+	FALSE	FALSE	FALSE
0.164049	0.674052	0.636	0.4	1	Wdr82	Th CD4+	FALSE	FALSE	FALSE
0.164635	0.744887	0.636	0.4	1	Jmjd1c	Th CD4+	FALSE	FALSE	FALSE
0.166048	-0.198914	0.636	0.48	1	Tatdn2	Th CD4+	FALSE	FALSE	FALSE
0.166484	0.518447	0.455	0.24	1	Pcf11	Th CD4+	FALSE	FALSE	FALSE
0.168969	-0.583505	0.568	0.56	1	Ldha	Th CD4+	FALSE	FALSE	FALSE
0.169354	-0.42685	0.75	0.68	1	Ptpn22	Th CD4+	FALSE	FALSE	FALSE
0.169443	0.590016	0.364	0.16	1	Selenok	Th CD4+	FALSE	FALSE	FALSE
0.17085	-0.685346	0.636	0.76	1	Ldb1	Th CD4+	FALSE	FALSE	FALSE
0.171688	0.569675	0.545	0.32	1	Cxcr4	Th CD4+	FALSE	FALSE	TRUE
0.173923	-0.101605	0.977	0.88	1	H2-K1	Th CD4+	FALSE	TRUE	FALSE
0.174214	0.504106	0.841	0.64	1	Il2rg	Th CD4+	FALSE	FALSE	FALSE
0.176586	0.661414	0.409	0.2	1	Gdi2	Th CD4+	FALSE	FALSE	FALSE
0.179313	-1.26028	0.205	0.4	1	Gbp2	Th CD4+	FALSE	FALSE	FALSE
0.181914	-0.350496	0.227	0.12	1	Gbp5	Th CD4+	FALSE	FALSE	FALSE
0.181935	0.380767	0.659	0.44	1	Gpr18	Th CD4+	FALSE	FALSE	FALSE
0.182018	-0.690957	0.568	0.68	1	Cotl1	Th CD4+	FALSE	FALSE	FALSE
0.182041	0.351544	0.386	0.2	1	Wbp11	Th CD4+	FALSE	FALSE	FALSE
0.182433	0.503812	0.705	0.48	1	Hexim1	Th CD4+	FALSE	FALSE	FALSE
0.18424	-0.39273	0.682	0.64	1	Cd47	Th CD4+	FALSE	FALSE	TRUE
0.186748	-0.297786	0.75	0.68	1	Ddx6	Th CD4+	FALSE	FALSE	FALSE
0.188052	0.413388	0.727	0.52	1	Atn1	Th CD4+	FALSE	FALSE	FALSE
0.189483	-0.575055	0.591	0.64	1	Pabpc1	Th CD4+	FALSE	FALSE	FALSE
0.189987	0.74159	0.545	0.32	1	Add1	Th CD4+	FALSE	FALSE	FALSE
0.190114	-0.770985	0.477	0.56	1	Ppib	Th CD4+	FALSE	FALSE	FALSE
0.190118	0.957846	0.455	0.24	1	Nup98	Th CD4+	FALSE	FALSE	FALSE
0.191133	0.285562	0.614	0.4	1	Eif5a	Th CD4+	FALSE	FALSE	FALSE
0.191346	-0.784085	0.455	0.6	1	Atxn2l	Th CD4+	FALSE	FALSE	FALSE
0.195485	0.133638	0.409	0.24	1	Mfsd6	Th CD4+	FALSE	FALSE	FALSE
0.198722	0.362258	0.523	0.32	1	Pitpnc1	Th CD4+	FALSE	FALSE	FALSE
0.201238	0.0868151	0.386	0.24	1	Gtf2b	Th CD4+	FALSE	FALSE	FALSE
0.201249	0.0670341	0.523	0.36	1	Uqcrfs1	Th CD4+	FALSE	FALSE	FALSE
0.20221	-0.233237	0.864	0.76	1	Eif4a2	Th CD4+	FALSE	FALSE	FALSE
0.203585	-0.310261	0.523	0.44	1	Cd37	Th CD4+	FALSE	FALSE	FALSE
0.207426	-0.560438	0.636	0.68	1	Ctbp1	Th CD4+	FALSE	FALSE	FALSE
0.20816	-0.657655	0.568	0.56	1	Add3	Th CD4+	FALSE	FALSE	FALSE
0.208679	0.463439	0.727	0.52	1	Arhgef18	Th CD4+	FALSE	FALSE	FALSE
0.209013	-0.513874	0.386	0.32	1	Samsn1	Th CD4+	FALSE	FALSE	FALSE
0.210328	-0.464164	0.795	0.92	1	Cd3e	Th CD4+	FALSE	FALSE	FALSE
0.211541	0.210668	0.591	0.4	1	Ppp2r5c	Th CD4+	FALSE	FALSE	FALSE
0.212604	0.302952	0.682	0.48	1	Wdr26	Th CD4+	FALSE	FALSE	FALSE
0.216065	-0.0409522	0.432	0.28	1	Crybg1	Th CD4+	FALSE	FALSE	FALSE
0.216532	1.07629	0.523	0.36	1	Elovl6	Th CD4+	FALSE	FALSE	FALSE
0.217099	0.235669	0.636	0.44	1	Gtf2i	Th CD4+	TRUE	FALSE	FALSE
0.217939	0.197692	0.364	0.2	1	Rnf38	Th CD4+	FALSE	FALSE	FALSE
0.22401	-0.100184	0.409	0.28	1	Tbc1d10c	Th CD4+	FALSE	FALSE	FALSE
0.224234	-0.429408	0.636	0.6	1	Esyt2	Th CD4+	FALSE	FALSE	FALSE
0.226038	-0.719488	0.273	0.48	1	Tagln2	Th CD4+	FALSE	FALSE	FALSE
0.226041	0.535456	0.727	0.52	1	Sun2	Th CD4+	FALSE	FALSE	FALSE
0.226212	-1.43732	0.205	0.28	1	Fosb	Th CD4+	TRUE	FALSE	FALSE
0.22714	1.06991	0.295	0.12	1	Snx2	Th CD4+	FALSE	FALSE	FALSE
0.228092	-0.326824	0.682	0.6	1	Sept1	Th CD4+	FALSE	FALSE	FALSE
0.22907	0.137497	0.614	0.44	1	Bcl3	Th CD4+	FALSE	FALSE	FALSE
0.229073	-0.0800384	0.432	0.28	1	Lypd8	Th CD4+	FALSE	FALSE	FALSE
0.230548	0.285954	0.455	0.28	1	Kdm5a	Th CD4+	FALSE	FALSE	FALSE
0.231647	0.123319	0.455	0.28	1	Rc3h1	Th CD4+	FALSE	FALSE	FALSE
0.231761	0.424755	0.614	0.44	1	Nr4a3	Th CD4+	TRUE	FALSE	FALSE
0.233093	-1.03998	0.227	0.4	1	Arrb2	Th CD4+	FALSE	FALSE	FALSE
0.233627	-0.176536	0.523	0.4	1	Serbp1	Th CD4+	FALSE	FALSE	FALSE
0.236074	-0.656997	0.659	0.68	1	Ago2	Th CD4+	FALSE	FALSE	FALSE
0.236393	0.903239	0.568	0.36	1	Selenop	Th CD4+	FALSE	FALSE	FALSE
0.237548	-0.557061	0.477	0.52	1	Ypel3	Th CD4+	FALSE	FALSE	FALSE
0.239782	0.476036	0.477	0.28	1	Nup210	Th CD4+	FALSE	FALSE	FALSE
0.244564	0.172188	0.136	0.28	1	Nr4a2	Th CD4+	TRUE	FALSE	FALSE
0.245022	-0.228085	0.682	0.6	1	Tln1	Th CD4+	FALSE	FALSE	FALSE
0.249076	0.784185	0.341	0.16	1	Ctdsp1	Th CD4+	FALSE	FALSE	FALSE
0.249151	0.592428	0.432	0.24	1	Prpf38b	Th CD4+	FALSE	FALSE	FALSE
0.252146	0.195851	0.614	0.44	1	Acin1	Th CD4+	FALSE	FALSE	FALSE
0.252804	-0.383882	0.682	0.64	1	Ndfip1	Th CD4+	FALSE	FALSE	FALSE
0.252884	-0.416112	0.545	0.48	1	Use1	Th CD4+	FALSE	FALSE	FALSE
0.255015	-0.422897	0.614	0.56	1	Cyfip2	Th CD4+	FALSE	FALSE	FALSE
0.256503	0.850097	0.386	0.2	1	Tob2	Th CD4+	FALSE	FALSE	FALSE
0.257888	-0.497595	0.659	0.68	1	Raly	Th CD4+	FALSE	FALSE	FALSE
0.257962	-0.171625	0.705	0.6	1	Son	Th CD4+	TRUE	FALSE	FALSE
0.258266	-0.758777	0.568	0.72	1	Inpp4b	Th CD4+	FALSE	FALSE	FALSE
0.260049	0.205135	0.568	0.4	1	Nup153	Th CD4+	FALSE	FALSE	FALSE
0.260535	0.280121	0.977	0.88	1	Satb1	Th CD4+	TRUE	FALSE	FALSE
0.262692	0.578589	0.477	0.28	1	Tecpr1	Th CD4+	FALSE	FALSE	FALSE
0.267809	-0.784049	0.341	0.52	1	Atp6v1f	Th CD4+	FALSE	FALSE	FALSE
0.268448	0.465116	0.636	0.44	1	Ncl	Th CD4+	FALSE	FALSE	TRUE
0.269391	-0.326979	0.886	0.84	1	Saraf	Th CD4+	FALSE	FALSE	FALSE
0.26964	0.353124	0.909	0.84	1	Arhgap45	Th CD4+	FALSE	FALSE	FALSE
0.269768	0.202432	0.614	0.44	1	Stk4	Th CD4+	FALSE	FALSE	FALSE
0.270059	-0.387831	0.614	0.6	1	Il7r	Th CD4+	FALSE	FALSE	FALSE
0.271086	0.485003	0.75	0.56	1	H2-Q6	Th CD4+	FALSE	TRUE	FALSE
0.272216	0.510517	0.75	0.56	1	Prkch	Th CD4+	FALSE	FALSE	FALSE
0.274287	-0.808053	0.364	0.48	1	Dazap1	Th CD4+	FALSE	FALSE	FALSE
0.274913	0.406369	0.364	0.2	1	Ube2r2	Th CD4+	FALSE	FALSE	FALSE
0.275154	-0.540182	0.386	0.36	1	Chd1	Th CD4+	FALSE	FALSE	FALSE
0.275271	0.287074	0.455	0.28	1	Camk4	Th CD4+	FALSE	FALSE	FALSE
0.280289	0.130424	0.295	0.16	1	Sfr1	Th CD4+	FALSE	FALSE	FALSE
0.281587	-0.703102	0.455	0.48	1	Tle3	Th CD4+	FALSE	FALSE	FALSE
0.28198	-0.559288	0.364	0.56	1	Smdt1	Th CD4+	FALSE	FALSE	FALSE
0.283083	-0.130946	0.659	0.56	1	March7	Th CD4+	FALSE	FALSE	FALSE
0.283114	0.31813	0.591	0.4	1	Fos	Th CD4+	TRUE	FALSE	FALSE
0.283475	-2.09435	0.023	0.08	1	Lrrc32	Th CD4+	FALSE	FALSE	FALSE
0.283602	0.1983	0.727	0.56	1	Stat5b	Th CD4+	TRUE	FALSE	FALSE
0.283622	-0.688057	0.523	0.6	1	Sh2d2a	Th CD4+	FALSE	FALSE	FALSE
0.285797	0.466388	0.636	0.44	1	Aebp2	Th CD4+	TRUE	FALSE	FALSE
0.286898	-0.451216	0.727	0.76	1	Mbd2	Th CD4+	TRUE	FALSE	FALSE
0.287334	0.549124	0.636	0.44	1	Bach2	Th CD4+	TRUE	FALSE	FALSE
0.287407	-0.419915	0.727	0.8	1	Vasp	Th CD4+	FALSE	FALSE	FALSE
0.288684	-0.330022	0.523	0.48	1	Sh3bgrl3	Th CD4+	FALSE	FALSE	FALSE
0.289395	0.0840286	0.795	0.64	1	Cd3g	Th CD4+	FALSE	FALSE	FALSE
0.293612	-0.69117	0.409	0.56	1	Ndufa2	Th CD4+	FALSE	FALSE	FALSE
0.295494	-1.04274	0.182	0.32	1	Cd8a	Th CD4+	FALSE	TRUE	TRUE
0.299977	0.294901	0.886	0.76	1	Dusp5	Th CD4+	FALSE	FALSE	FALSE
0.300622	0.597232	0.591	0.4	1	Khdrbs1	Th CD4+	FALSE	FALSE	FALSE
0.300669	-0.602162	0.432	0.52	1	Hnrnpf	Th CD4+	FALSE	FALSE	FALSE
0.306083	-0.532632	0.386	0.36	1	Bud31	Th CD4+	FALSE	FALSE	FALSE
0.307982	-0.541077	0.477	0.44	1	Sp100	Th CD4+	TRUE	FALSE	FALSE
0.308421	0.321934	0.568	0.4	1	Kdm7a	Th CD4+	FALSE	FALSE	FALSE
0.308443	0.314645	0.659	0.48	1	Ier2	Th CD4+	FALSE	FALSE	FALSE
0.310974	0.181479	0.477	0.32	1	Smap2	Th CD4+	FALSE	FALSE	FALSE
0.312639	-0.0967284	0.568	0.44	1	Rasal3	Th CD4+	FALSE	FALSE	FALSE
0.31733	-0.186652	0.955	0.88	1	Klf2	Th CD4+	TRUE	FALSE	FALSE
0.317824	0.409198	0.455	0.28	1	Tap1	Th CD4+	FALSE	FALSE	FALSE
0.32095	-0.425086	0.864	0.84	1	Fyb	Th CD4+	FALSE	FALSE	FALSE
0.323757	0.433444	0.545	0.36	1	Stk24	Th CD4+	FALSE	FALSE	FALSE
0.324926	-0.072017	1	0.96	1	Vps37b	Th CD4+	FALSE	FALSE	FALSE
0.326999	-0.487452	0.5	0.48	1	Anp32e	Th CD4+	FALSE	FALSE	FALSE
0.327118	0.723512	0.318	0.16	1	Arhgap1	Th CD4+	FALSE	FALSE	FALSE
0.327176	0.552384	0.364	0.2	1	Gbp4	Th CD4+	FALSE	FALSE	FALSE
0.327372	-0.286971	0.568	0.56	1	Itgb7	Th CD4+	FALSE	FALSE	FALSE
0.327888	-0.593806	0.318	0.24	1	Ctla4	Th CD4+	FALSE	FALSE	TRUE
0.329308	-0.300431	0.795	0.92	1	Tgfbr2	Th CD4+	FALSE	FALSE	TRUE
0.329749	0.564835	0.364	0.2	1	Fgfr1op2	Th CD4+	FALSE	FALSE	FALSE
0.331021	-0.589605	0.432	0.6	1	Uba1	Th CD4+	FALSE	FALSE	FALSE
0.331033	-0.52414	0.455	0.44	1	Anp32a	Th CD4+	FALSE	FALSE	FALSE
0.332681	-0.115841	1	0.96	1	Tmsb10	Th CD4+	FALSE	FALSE	FALSE
0.334264	0.675888	0.364	0.2	1	Trim25	Th CD4+	FALSE	FALSE	FALSE
0.334503	-0.715101	0.477	0.56	1	Arhgap9	Th CD4+	FALSE	FALSE	FALSE
0.338865	-0.322308	0.545	0.52	1	Srebf2	Th CD4+	TRUE	FALSE	FALSE
0.339051	0.562472	0.5	0.32	1	Pitpna	Th CD4+	FALSE	FALSE	FALSE
0.339678	0.070155	0.864	0.72	1	Zfp36l2	Th CD4+	TRUE	FALSE	FALSE
0.342663	0.616456	0.5	0.32	1	Gatad2b	Th CD4+	TRUE	FALSE	FALSE
0.347997	0.421482	0.818	0.76	1	Crlf3	Th CD4+	FALSE	FALSE	FALSE
0.350394	-0.313994	0.955	1	1	Shisa5	Th CD4+	FALSE	FALSE	FALSE
0.350818	-0.663617	0.409	0.52	1	Prex1	Th CD4+	FALSE	FALSE	FALSE
0.35121	0.524384	0.886	0.76	1	Gpr132	Th CD4+	FALSE	FALSE	FALSE
0.354506	0.809957	0.409	0.24	1	Cmas	Th CD4+	FALSE	FALSE	FALSE
0.355392	-0.215745	0.932	0.88	1	Eef1b2	Th CD4+	FALSE	FALSE	FALSE
0.355861	-0.344898	0.568	0.52	1	Bcl2	Th CD4+	FALSE	FALSE	FALSE
0.356461	-0.957316	0.295	0.4	1	Tbl1xr1	Th CD4+	FALSE	FALSE	FALSE
0.357513	-0.47382	0.5	0.52	1	Klhdc2	Th CD4+	FALSE	FALSE	FALSE
0.357737	0.24365	0.523	0.36	1	Hspa5	Th CD4+	FALSE	FALSE	FALSE
0.358416	0.228241	0.432	0.28	1	Ifi47	Th CD4+	FALSE	FALSE	FALSE
0.361895	-0.228454	1	1	1	Eef1a1	Th CD4+	FALSE	FALSE	FALSE
0.366329	-0.537359	0.477	0.52	1	Crbn	Th CD4+	FALSE	FALSE	FALSE
0.366728	0.129599	0.5	0.36	1	Yy1	Th CD4+	TRUE	FALSE	FALSE
0.367955	-0.508805	0.5	0.6	1	Evl	Th CD4+	FALSE	FALSE	FALSE
0.368208	-0.104995	0.432	0.32	1	Phf20l1	Th CD4+	FALSE	FALSE	FALSE
0.368764	-0.329005	0.545	0.52	1	Kras	Th CD4+	FALSE	FALSE	FALSE
0.371171	-0.534979	0.5	0.6	1	Map3k14	Th CD4+	FALSE	FALSE	FALSE
0.372265	-0.41937	0.795	0.76	1	Arhgdib	Th CD4+	FALSE	FALSE	FALSE
0.372455	-0.48158	0.273	0.44	1	Kpna1	Th CD4+	FALSE	FALSE	FALSE
0.373418	0.0204455	0.909	0.8	1	Msn	Th CD4+	FALSE	FALSE	FALSE
0.374603	-0.109377	0.75	0.64	1	Dock2	Th CD4+	FALSE	FALSE	FALSE
0.375546	-0.462928	0.636	0.64	1	Ddx21	Th CD4+	FALSE	FALSE	FALSE
0.378119	-0.549347	0.432	0.48	1	Tram1	Th CD4+	FALSE	FALSE	FALSE
0.37868	-0.192681	0.591	0.48	1	Cd52	Th CD4+	FALSE	TRUE	FALSE
0.380713	-0.691538	0.341	0.48	1	Spin1	Th CD4+	FALSE	FALSE	FALSE
0.382253	-0.783125	0.318	0.32	1	Arcn1	Th CD4+	FALSE	FALSE	FALSE
0.383011	0.210964	0.591	0.44	1	Wsb1	Th CD4+	FALSE	FALSE	FALSE
0.391619	-0.343685	0.75	0.72	1	Ly6e	Th CD4+	FALSE	FALSE	FALSE
0.392654	-0.052329	0.636	0.52	1	Pkn1	Th CD4+	FALSE	FALSE	FALSE
0.393902	0.363197	0.341	0.2	1	Ndufa10	Th CD4+	FALSE	FALSE	FALSE
0.394206	-0.599808	0.364	0.4	1	Rel	Th CD4+	TRUE	FALSE	FALSE
0.395172	-0.526884	0.432	0.44	1	Wdr1	Th CD4+	FALSE	FALSE	FALSE
0.395429	-0.309303	0.318	0.24	1	Slamf1	Th CD4+	FALSE	FALSE	FALSE
0.396005	-0.408005	0.523	0.52	1	Tubb5	Th CD4+	FALSE	FALSE	FALSE
0.397215	0.13661	0.886	0.76	1	Klf6	Th CD4+	TRUE	FALSE	FALSE
0.39759	-0.0976148	0.795	0.68	1	Atp1b3	Th CD4+	FALSE	FALSE	FALSE
0.398478	0.468638	0.568	0.4	1	Vsir	Th CD4+	FALSE	TRUE	FALSE
0.40125	0.284743	0.545	0.4	1	Stt3b	Th CD4+	FALSE	FALSE	FALSE
0.401915	-0.275408	0.705	0.68	1	Brd4	Th CD4+	FALSE	FALSE	FALSE
0.402619	0.0707569	0.682	0.56	1	Paip2	Th CD4+	FALSE	FALSE	FALSE
0.404899	0.000612802	0.909	0.8	1	Cfl1	Th CD4+	FALSE	FALSE	FALSE
0.40702	0.289015	0.591	0.44	1	Mknk2	Th CD4+	FALSE	FALSE	FALSE
0.41264	-2.00966	0.068	0.16	1	Trbv31	Th CD4+	FALSE	FALSE	FALSE
0.414282	0.447085	0.682	0.52	1	Tax1bp1	Th CD4+	TRUE	FALSE	FALSE
0.415769	-0.49516	0.682	0.76	1	H2afy	Th CD4+	FALSE	FALSE	FALSE
0.416553	-0.866285	0.25	0.4	1	Dhx40	Th CD4+	FALSE	FALSE	FALSE
0.420607	-0.193968	0.545	0.48	1	Dnaja1	Th CD4+	FALSE	FALSE	FALSE
0.422009	-0.0928029	0.568	0.48	1	Morf4l1	Th CD4+	FALSE	FALSE	FALSE
0.425225	-0.0647247	0.955	0.88	1	Emb	Th CD4+	FALSE	FALSE	FALSE
0.425914	0.584228	0.341	0.2	1	Flcn	Th CD4+	FALSE	FALSE	FALSE
0.426509	0.888735	0.568	0.44	1	Nabp1	Th CD4+	FALSE	FALSE	FALSE
0.426717	-0.581076	0.659	0.76	1	Slfn2	Th CD4+	FALSE	FALSE	FALSE
0.427001	0.0571856	0.682	0.56	1	Ifrd1	Th CD4+	FALSE	FALSE	FALSE
0.428308	-0.481967	0.591	0.64	1	Smchd1	Th CD4+	FALSE	FALSE	FALSE
0.428362	-0.39393	0.909	0.92	1	Gna13	Th CD4+	FALSE	FALSE	FALSE
0.428431	-0.521799	0.318	0.28	1	Ndufa13	Th CD4+	FALSE	FALSE	FALSE
0.430299	0.0213388	0.545	0.44	1	Sept6	Th CD4+	FALSE	FALSE	FALSE
0.431671	0.323222	0.636	0.48	1	Rnf10	Th CD4+	FALSE	FALSE	FALSE
0.433474	0.145038	0.773	0.64	1	Txk	Th CD4+	FALSE	FALSE	FALSE
0.433758	0.347824	0.75	0.6	1	Ubald2	Th CD4+	FALSE	FALSE	FALSE
0.437104	0.044367	0.341	0.24	1	Lrrc8c	Th CD4+	FALSE	FALSE	FALSE
0.437965	0.836678	0.295	0.16	1	Edf1	Th CD4+	FALSE	FALSE	FALSE
0.440209	0.751652	0.341	0.2	1	Rgcc	Th CD4+	FALSE	FALSE	FALSE
0.44044	-0.191159	0.909	0.88	1	Nsd3	Th CD4+	FALSE	FALSE	FALSE
0.442512	0.0263316	0.75	0.64	1	Cd247	Th CD4+	FALSE	FALSE	FALSE
0.442834	-0.3121	0.75	0.76	1	Sell	Th CD4+	FALSE	TRUE	TRUE
0.443522	-0.193249	0.477	0.4	1	Psenen	Th CD4+	FALSE	FALSE	FALSE
0.445743	0.541398	0.432	0.28	1	Cisd2	Th CD4+	FALSE	FALSE	FALSE
0.447295	0.231238	0.909	0.8	1	Rap1b	Th CD4+	FALSE	FALSE	FALSE
0.449883	-0.232653	0.886	0.84	1	Gimap4	Th CD4+	FALSE	FALSE	FALSE
0.450324	-0.287714	0.364	0.52	1	Prr7	Th CD4+	FALSE	FALSE	FALSE
0.450504	-0.119607	0.432	0.32	1	Irgm1	Th CD4+	FALSE	FALSE	FALSE
0.451466	0.707123	0.386	0.24	1	Lrch4	Th CD4+	FALSE	FALSE	FALSE
0.45198	0.0491383	0.773	0.68	1	Il6st	Th CD4+	FALSE	FALSE	FALSE
0.452363	-0.31159	0.5	0.44	1	Ifnar1	Th CD4+	FALSE	FALSE	FALSE
0.453631	-0.185134	0.568	0.52	1	Flna	Th CD4+	FALSE	FALSE	FALSE
0.453993	0.72455	0.386	0.24	1	Ppm1h	Th CD4+	FALSE	FALSE	FALSE
0.456095	-0.0792969	0.977	0.92	1	Cytip	Th CD4+	FALSE	FALSE	FALSE
0.457782	0.31747	0.705	0.56	1	Arih1	Th CD4+	FALSE	FALSE	FALSE
0.458457	0.0120699	0.364	0.24	1	Chd7	Th CD4+	FALSE	FALSE	FALSE
0.45859	0.101053	0.591	0.72	1	Aff1	Th CD4+	TRUE	FALSE	FALSE
0.458748	0.642881	0.795	0.72	1	Il21r	Th CD4+	FALSE	FALSE	FALSE
0.461715	0.0379592	0.659	0.56	1	Ltb	Th CD4+	FALSE	FALSE	FALSE
0.46562	-0.394034	0.477	0.56	1	Spata13	Th CD4+	FALSE	FALSE	FALSE
0.465927	0.15063	1	0.96	1	Stk17b	Th CD4+	FALSE	FALSE	FALSE
0.466355	0.0857388	0.477	0.36	1	Rnf187	Th CD4+	FALSE	FALSE	FALSE
0.467304	-0.284871	0.932	0.96	1	Fth1	Th CD4+	FALSE	FALSE	FALSE
0.467644	0.206523	0.977	1	1	Gramd3	Th CD4+	FALSE	FALSE	FALSE
0.468459	0.390233	0.773	0.64	1	Ptpn18	Th CD4+	FALSE	FALSE	FALSE
0.468707	0.17064	0.932	0.96	1	Pnrc1	Th CD4+	FALSE	FALSE	FALSE
0.469444	0.195504	0.841	0.72	1	Tcp11l2	Th CD4+	FALSE	FALSE	FALSE
0.471391	-0.193654	0.273	0.2	1	Nisch	Th CD4+	FALSE	FALSE	FALSE
0.475235	0.0624305	0.545	0.44	1	Prpf8	Th CD4+	FALSE	FALSE	FALSE
0.477023	-0.650704	0.273	0.28	1	Rpf1	Th CD4+	FALSE	FALSE	FALSE
0.47822	-0.189455	0.5	0.44	1	Sf3b2	Th CD4+	FALSE	FALSE	FALSE
0.478347	-0.193274	0.614	0.56	1	Cyth1	Th CD4+	FALSE	FALSE	FALSE
0.478457	-0.0984253	0.409	0.32	1	Thada	Th CD4+	FALSE	FALSE	FALSE
0.479725	-0.296799	0.545	0.52	1	Cnbp	Th CD4+	TRUE	FALSE	FALSE
0.479933	0.085236	0.591	0.48	1	Skil	Th CD4+	FALSE	FALSE	FALSE
0.481318	1.04649	0.182	0.08	1	Isg15	Th CD4+	FALSE	FALSE	FALSE
0.481331	0.0898434	0.614	0.48	1	Rasgrp2	Th CD4+	FALSE	FALSE	FALSE
0.481355	-0.355354	0.659	0.68	1	Rabac1	Th CD4+	FALSE	FALSE	FALSE
0.483876	-0.409809	0.977	1	1	Tmsb4x	Th CD4+	FALSE	FALSE	FALSE
0.484679	0.634305	0.682	0.6	1	Gimap8	Th CD4+	FALSE	FALSE	FALSE
0.485437	0.0203708	0.614	0.52	1	Erbin	Th CD4+	FALSE	FALSE	FALSE
0.487236	0.00748353	1	0.96	1	Gimap6	Th CD4+	FALSE	FALSE	FALSE
0.488348	-0.663997	0.318	0.44	1	Sept9	Th CD4+	FALSE	FALSE	FALSE
0.490935	-0.588096	0.386	0.48	1	Gramd4	Th CD4+	FALSE	FALSE	FALSE
0.49315	-0.175593	0.477	0.44	1	Itpkb	Th CD4+	FALSE	FALSE	FALSE
0.494654	-0.530357	0.477	0.56	1	Zap70	Th CD4+	FALSE	FALSE	FALSE
0.495047	-0.427427	0.568	0.6	1	Eif3k	Th CD4+	FALSE	FALSE	FALSE
0.497302	0.0192001	0.682	0.8	1	Npm1	Th CD4+	FALSE	FALSE	FALSE
0.497788	-0.666734	0.341	0.44	1	Srsf6	Th CD4+	FALSE	FALSE	FALSE
0.498526	0.082671	0.455	0.36	1	Sdcbp	Th CD4+	FALSE	FALSE	FALSE
0.50415	-0.307383	0.977	1	1	Srgn	Th CD4+	FALSE	FALSE	FALSE
0.505683	-0.18637	0.591	0.52	1	Slc38a2	Th CD4+	FALSE	FALSE	FALSE
0.510546	-0.157925	0.682	0.6	1	Tpm4	Th CD4+	FALSE	FALSE	FALSE
0.51133	-0.0447846	0.636	0.56	1	Hnrnpul1	Th CD4+	FALSE	FALSE	FALSE
0.512127	0.129433	0.477	0.36	1	Mllt6	Th CD4+	FALSE	FALSE	FALSE
0.512478	-0.294788	0.5	0.48	1	Kmt2e	Th CD4+	FALSE	FALSE	FALSE
0.512998	0.45649	0.659	0.52	1	Bcl2l11	Th CD4+	FALSE	FALSE	FALSE
0.517938	-0.0236626	0.955	1	1	Dgka	Th CD4+	FALSE	FALSE	FALSE
0.519127	-0.29696	0.886	0.88	1	Actg1	Th CD4+	FALSE	FALSE	FALSE
0.520385	0.66124	0.409	0.28	1	Hsp90aa1	Th CD4+	FALSE	FALSE	FALSE
0.520804	-0.289272	0.432	0.4	1	Ubn1	Th CD4+	FALSE	FALSE	FALSE
0.52093	-0.524384	0.455	0.52	1	Usf2	Th CD4+	TRUE	FALSE	FALSE
0.52204	-0.580508	0.386	0.48	1	Pik3r1	Th CD4+	FALSE	FALSE	FALSE
0.524459	-0.50565	0.455	0.48	1	Ncoa3	Th CD4+	FALSE	FALSE	FALSE
0.524646	-0.178258	0.727	0.84	1	Cox7a2l	Th CD4+	FALSE	FALSE	FALSE
0.524838	-0.659577	0.341	0.4	1	Malt1	Th CD4+	FALSE	FALSE	FALSE
0.526145	-0.0487493	0.977	0.92	1	Rack1	Th CD4+	FALSE	FALSE	FALSE
0.527298	-0.650214	0.364	0.4	1	Ctss	Th CD4+	FALSE	FALSE	FALSE
0.527475	-0.0858652	0.773	0.88	1	H3f3b	Th CD4+	FALSE	FALSE	FALSE
0.52792	-0.287053	0.841	0.84	1	Npc2	Th CD4+	FALSE	FALSE	FALSE
0.528327	0.356614	0.955	0.88	1	Dusp10	Th CD4+	FALSE	FALSE	FALSE
0.535239	-0.622174	0.205	0.32	1	Cnp	Th CD4+	FALSE	FALSE	FALSE
0.536126	-0.0363458	0.568	0.48	1	Tmem123	Th CD4+	FALSE	FALSE	FALSE
0.543214	-0.535632	0.432	0.48	1	Slc44a2	Th CD4+	FALSE	FALSE	FALSE
0.55	-0.0858067	0.614	0.56	1	Cnn2	Th CD4+	FALSE	FALSE	FALSE
0.550372	0.260959	0.886	0.8	1	Rapgef6	Th CD4+	FALSE	FALSE	FALSE
0.550528	-0.378303	0.636	0.68	1	Pdcd4	Th CD4+	FALSE	FALSE	FALSE
0.552353	0.450207	0.409	0.28	1	Fis1	Th CD4+	FALSE	FALSE	FALSE
0.553545	0.703165	0.727	0.6	1	Zfp36	Th CD4+	FALSE	FALSE	FALSE
0.554258	-0.148135	0.818	0.84	1	Hspa8	Th CD4+	FALSE	FALSE	FALSE
0.554283	0.260425	0.682	0.56	1	Ccnd2	Th CD4+	FALSE	FALSE	FALSE
0.554681	0.68707	0.318	0.2	1	Zbtb21	Th CD4+	TRUE	FALSE	FALSE
0.556834	0.45887	0.409	0.28	1	Serinc1	Th CD4+	FALSE	FALSE	FALSE
0.560326	0.232701	0.477	0.36	1	Smad7	Th CD4+	TRUE	FALSE	FALSE
0.561618	0.318797	0.614	0.48	1	Etnk1	Th CD4+	FALSE	FALSE	FALSE
0.562077	0.0485321	0.977	0.92	1	Jund	Th CD4+	TRUE	FALSE	FALSE
0.566792	0.575624	0.568	0.44	1	Rock1	Th CD4+	FALSE	FALSE	FALSE
0.567336	0.186877	0.636	0.52	1	Ptbp1	Th CD4+	FALSE	FALSE	FALSE
0.568477	0.114297	0.477	0.36	1	Adgre5	Th CD4+	FALSE	TRUE	FALSE
0.568704	0.238865	0.568	0.44	1	Capzb	Th CD4+	FALSE	FALSE	FALSE
0.569092	0.066286	0.773	0.68	1	Ms4a4b	Th CD4+	FALSE	FALSE	FALSE
0.571561	-0.430374	0.568	0.64	1	Sfpq	Th CD4+	FALSE	FALSE	FALSE
0.571901	-0.404535	0.386	0.36	1	Grcc10	Th CD4+	FALSE	FALSE	FALSE
0.573167	0.0365139	0.523	0.44	1	Tut4	Th CD4+	FALSE	FALSE	FALSE
0.573347	-0.342399	0.659	0.6	1	Igfbp4	Th CD4+	FALSE	FALSE	FALSE
0.573347	-0.178661	0.477	0.44	1	Cirbp	Th CD4+	FALSE	FALSE	FALSE
0.574674	-0.439165	0.386	0.36	1	Cd5	Th CD4+	FALSE	FALSE	FALSE
0.581	0.222935	0.545	0.44	1	Trir	Th CD4+	FALSE	FALSE	FALSE
0.581814	0.0378111	0.455	0.36	1	Trpc4ap	Th CD4+	FALSE	FALSE	FALSE
0.583438	-0.095335	0.273	0.2	1	Nedd9	Th CD4+	FALSE	FALSE	FALSE
0.584657	0.339984	0.523	0.4	1	Actr3	Th CD4+	FALSE	FALSE	FALSE
0.587493	0.285718	0.568	0.44	1	Arf5	Th CD4+	FALSE	FALSE	FALSE
0.587573	0.628973	0.568	0.52	1	Ndrg3	Th CD4+	FALSE	FALSE	FALSE
0.587978	0.48239	0.568	0.44	1	Fli1	Th CD4+	TRUE	FALSE	FALSE
0.589305	-0.544475	0.341	0.36	1	Clec2d	Th CD4+	FALSE	TRUE	FALSE
0.59381	-0.57811	0.273	0.32	1	Sart1	Th CD4+	FALSE	FALSE	FALSE
0.594657	-0.510089	0.591	0.64	1	Irf2bp2	Th CD4+	FALSE	FALSE	FALSE
0.597729	-0.32447	0.386	0.36	1	Pik3ip1	Th CD4+	FALSE	FALSE	FALSE
0.600348	0.550203	0.477	0.36	1	Itgb2	Th CD4+	FALSE	FALSE	FALSE
0.611105	-0.380768	0.364	0.48	1	Ctdsp2	Th CD4+	FALSE	FALSE	FALSE
0.611679	-0.186125	0.727	0.68	1	Ube2d2a	Th CD4+	FALSE	FALSE	FALSE
0.615285	-0.0963925	0.659	0.6	1	Eef2	Th CD4+	FALSE	FALSE	FALSE
0.615843	-0.261293	0.795	0.88	1	Trbc2	Th CD4+	FALSE	FALSE	FALSE
0.620458	0.356185	0.773	0.76	1	Crem	Th CD4+	TRUE	FALSE	FALSE
0.624863	-0.166025	0.523	0.48	1	Stat5a	Th CD4+	TRUE	FALSE	FALSE
0.626023	-0.301382	0.636	0.72	1	Eif3f	Th CD4+	FALSE	FALSE	FALSE
0.627398	0.371511	0.636	0.52	1	Slc3a2	Th CD4+	FALSE	FALSE	FALSE
0.628404	0.2625	0.818	0.84	1	Selplg	Th CD4+	FALSE	TRUE	FALSE
0.629923	-0.165624	0.841	0.84	1	Zdhhc18	Th CD4+	FALSE	FALSE	FALSE
0.631371	-0.696015	0.25	0.28	1	Ywhab	Th CD4+	FALSE	FALSE	FALSE
0.631762	-0.399345	0.614	0.68	1	Ugcg	Th CD4+	FALSE	FALSE	FALSE
0.635176	0.289545	0.636	0.52	1	Arid5a	Th CD4+	TRUE	FALSE	FALSE
0.636828	-0.976019	0.091	0.08	1	Trbv4	Th CD4+	FALSE	FALSE	FALSE
0.637182	-0.132632	0.523	0.64	1	Ezr	Th CD4+	FALSE	FALSE	FALSE
0.639557	0.278824	0.636	0.52	1	Cdkn1b	Th CD4+	FALSE	FALSE	FALSE
0.640378	-0.0638822	0.75	0.68	1	Eef1g	Th CD4+	FALSE	FALSE	FALSE
0.641922	-0.0980196	0.727	0.72	1	Itm2b	Th CD4+	FALSE	FALSE	FALSE
0.648159	0.0851245	0.614	0.52	1	Dnaja2	Th CD4+	FALSE	FALSE	FALSE
0.652253	-0.27821	0.591	0.68	1	Ndufa6	Th CD4+	FALSE	FALSE	FALSE
0.654237	0.757475	0.341	0.24	1	Ly6a	Th CD4+	FALSE	FALSE	FALSE
0.655927	0.443335	0.818	0.8	1	Cblb	Th CD4+	FALSE	FALSE	FALSE
0.65593	-0.409514	0.386	0.4	1	Atg2a	Th CD4+	FALSE	FALSE	FALSE
0.656545	-0.087415	0.886	0.84	1	Zc3hav1	Th CD4+	FALSE	FALSE	FALSE
0.658171	0.23169	0.455	0.36	1	Rab2a	Th CD4+	FALSE	FALSE	FALSE
0.661212	0.25887	0.591	0.48	1	Ighm	Th CD4+	FALSE	FALSE	TRUE
0.664433	0.155098	0.614	0.52	1	Ppp4r2	Th CD4+	FALSE	FALSE	FALSE
0.66653	-0.421232	0.409	0.44	1	Alkbh5	Th CD4+	FALSE	FALSE	FALSE
0.667934	-0.144584	0.636	0.56	1	Serinc3	Th CD4+	FALSE	FALSE	FALSE
0.668056	0.311385	0.705	0.6	1	Thy1	Th CD4+	FALSE	TRUE	FALSE
0.668622	-0.525026	0.227	0.16	1	Trbv12-2	Th CD4+	FALSE	FALSE	FALSE
0.669966	0.35543	0.523	0.52	1	Pde3b	Th CD4+	FALSE	FALSE	FALSE
0.672201	0.683512	0.25	0.16	1	Rassf3	Th CD4+	FALSE	FALSE	FALSE
0.67387	0.293041	0.705	0.6	1	Grap2	Th CD4+	FALSE	FALSE	FALSE
0.674467	0.0454209	0.545	0.48	1	Ythdf3	Th CD4+	FALSE	FALSE	FALSE
0.675069	-0.417822	0.5	0.56	1	Wipf1	Th CD4+	FALSE	FALSE	FALSE
0.676172	0.43627	0.341	0.24	1	Il16	Th CD4+	FALSE	TRUE	FALSE
0.678333	-0.0174969	0.523	0.48	1	Csnk1g2	Th CD4+	FALSE	FALSE	FALSE
0.679647	-0.267894	0.523	0.6	1	Odc1	Th CD4+	FALSE	FALSE	FALSE
0.679675	0.562133	0.295	0.2	1	Pdk1	Th CD4+	FALSE	FALSE	FALSE
0.680885	-0.0796751	0.523	0.48	1	Esyt1	Th CD4+	FALSE	FALSE	FALSE
0.681077	0.0110509	0.523	0.44	1	Pfdn5	Th CD4+	FALSE	FALSE	FALSE
0.683707	-0.168198	0.409	0.36	1	Orai1	Th CD4+	FALSE	FALSE	FALSE
0.688371	0.0776804	0.568	0.48	1	Map3k1	Th CD4+	FALSE	FALSE	FALSE
0.689476	0.888993	0.136	0.12	1	Adgrg5	Th CD4+	FALSE	FALSE	FALSE
0.689827	-0.460756	0.545	0.56	1	Trbc1	Th CD4+	FALSE	FALSE	FALSE
0.693186	-0.223032	0.636	0.68	1	Heca	Th CD4+	FALSE	FALSE	FALSE
0.693842	0.241658	0.5	0.4	1	Mapk1	Th CD4+	FALSE	FALSE	FALSE
0.69463	0.237554	0.568	0.64	1	Nfkbia	Th CD4+	FALSE	FALSE	FALSE
0.695333	-0.237636	0.318	0.4	1	Rnf213	Th CD4+	FALSE	FALSE	FALSE
0.696572	0.030927	0.409	0.32	1	Tapbp	Th CD4+	FALSE	FALSE	FALSE
0.698361	-0.0916939	0.523	0.48	1	Cmip	Th CD4+	FALSE	FALSE	FALSE
0.699097	0.319717	0.5	0.4	1	Birc6	Th CD4+	FALSE	FALSE	FALSE
0.699704	0.259018	0.5	0.4	1	Arhgap15	Th CD4+	FALSE	FALSE	FALSE
0.704472	-0.203342	0.523	0.52	1	Tagap	Th CD4+	FALSE	FALSE	FALSE
0.706029	-0.340661	0.591	0.68	1	Sbno2	Th CD4+	FALSE	FALSE	FALSE
0.707098	-0.343669	0.318	0.36	1	Btla	Th CD4+	FALSE	TRUE	FALSE
0.707758	0.322438	0.773	0.72	1	Jak1	Th CD4+	FALSE	FALSE	FALSE
0.708868	-0.259847	0.659	0.64	1	Myl12b	Th CD4+	FALSE	FALSE	FALSE
0.70996	0.221609	0.409	0.32	1	Fam117b	Th CD4+	FALSE	FALSE	FALSE
0.710621	0.0865603	0.727	0.64	1	Nop53	Th CD4+	FALSE	FALSE	FALSE
0.710874	-0.109991	0.523	0.6	1	Kif21b	Th CD4+	FALSE	FALSE	FALSE
0.711051	-0.285612	0.545	0.64	1	Neurl3	Th CD4+	FALSE	FALSE	FALSE
0.712276	0.0220517	0.523	0.44	1	Dgkz	Th CD4+	FALSE	FALSE	FALSE
0.713749	0.580662	0.409	0.32	1	Hsp90ab1	Th CD4+	FALSE	FALSE	FALSE
0.713986	-0.0724446	0.409	0.36	1	Cd69	Th CD4+	FALSE	FALSE	FALSE
0.714478	0.139459	0.705	0.72	1	Mxd1	Th CD4+	TRUE	FALSE	FALSE
0.717475	-0.837725	0.136	0.2	1	Nkg7	Th CD4+	FALSE	FALSE	FALSE
0.718528	0.0662988	0.432	0.36	1	Sfn	Th CD4+	FALSE	FALSE	FALSE
0.722367	0.33612	0.045	0.08	1	Trbv14	Th CD4+	FALSE	FALSE	FALSE
0.725568	0.197759	0.455	0.36	1	Matr3	Th CD4+	FALSE	FALSE	FALSE
0.72643	0.0180058	0.864	0.8	1	BC005537	Th CD4+	FALSE	FALSE	FALSE
0.727409	-0.212794	0.477	0.48	1	Themis	Th CD4+	FALSE	FALSE	FALSE
0.72766	-0.233292	0.432	0.44	1	Znrf2	Th CD4+	FALSE	FALSE	FALSE
0.729154	-0.116071	0.682	0.76	1	Arl6ip5	Th CD4+	FALSE	FALSE	FALSE
0.731317	-0.282257	0.5	0.52	1	Madd	Th CD4+	FALSE	FALSE	FALSE
0.732611	0.322869	0.409	0.32	1	Cdk2ap2	Th CD4+	FALSE	FALSE	FALSE
0.732792	0.418968	0.455	0.36	1	Rgs2	Th CD4+	FALSE	FALSE	FALSE
0.73545	0.216477	0.523	0.44	1	Rela	Th CD4+	TRUE	FALSE	FALSE
0.740865	0.0721094	0.682	0.6	1	Eif4g2	Th CD4+	FALSE	FALSE	FALSE
0.741487	0.0334221	0.477	0.4	1	Hnrnpk	Th CD4+	FALSE	FALSE	FALSE
0.742371	0.371097	0.568	0.48	1	Leprotl1	Th CD4+	FALSE	FALSE	FALSE
0.743379	-0.0665617	0.977	1	1	Itk	Th CD4+	FALSE	FALSE	FALSE
0.746473	-0.0941849	0.364	0.32	1	Irgm2	Th CD4+	FALSE	FALSE	FALSE
0.747061	-0.377442	0.364	0.4	1	Rapgef1	Th CD4+	FALSE	FALSE	FALSE
0.747307	2.32563	0.068	0.04	1	Hspa1b	Th CD4+	FALSE	FALSE	FALSE
0.747854	-0.274176	0.818	0.88	1	Ablim1	Th CD4+	FALSE	FALSE	FALSE
0.748149	-0.196694	0.432	0.4	1	Huwe1	Th CD4+	FALSE	FALSE	FALSE
0.749571	-0.249526	0.659	0.64	1	Cnot6l	Th CD4+	FALSE	FALSE	FALSE
0.753553	-0.296613	0.273	0.36	1	Dcaf15	Th CD4+	FALSE	FALSE	FALSE
0.75612	0.182684	0.432	0.48	1	Igtp	Th CD4+	FALSE	FALSE	FALSE
0.756316	-0.228695	0.386	0.36	1	Rbm38	Th CD4+	FALSE	FALSE	FALSE
0.756545	0.0149024	0.318	0.4	1	Socs1	Th CD4+	FALSE	FALSE	FALSE
0.760054	-0.149762	0.682	0.76	1	Akap13	Th CD4+	FALSE	FALSE	FALSE
0.760193	-0.2458	0.432	0.44	1	Hcls1	Th CD4+	FALSE	FALSE	FALSE
0.760594	0.151717	0.523	0.44	1	Tgoln1	Th CD4+	FALSE	FALSE	FALSE
0.761221	0.168154	0.636	0.56	1	Birc3	Th CD4+	FALSE	FALSE	FALSE
0.761822	0.379958	0.636	0.56	1	Gimap9	Th CD4+	FALSE	FALSE	FALSE
0.762545	0.110254	0.591	0.52	1	Ptma	Th CD4+	FALSE	FALSE	FALSE
0.763961	0.303017	0.568	0.48	1	Nipbl	Th CD4+	FALSE	FALSE	FALSE
0.764008	-0.0560538	0.682	0.64	1	Ski	Th CD4+	FALSE	FALSE	FALSE
0.764474	0.289873	0.909	0.88	1	Coro1a	Th CD4+	FALSE	FALSE	FALSE
0.76646	-0.0886643	0.614	0.6	1	Fyn	Th CD4+	FALSE	FALSE	FALSE
0.766724	0.295047	0.364	0.28	1	Ssb	Th CD4+	FALSE	FALSE	FALSE
0.767119	0.0146804	0.977	1	1	Ets1	Th CD4+	TRUE	FALSE	FALSE
0.767546	-0.0693741	0.409	0.36	1	Celf2	Th CD4+	FALSE	FALSE	FALSE
0.767747	-0.19752	0.364	0.32	1	Fam241a	Th CD4+	FALSE	FALSE	FALSE
0.768525	-0.183785	0.545	0.56	1	Supt4a	Th CD4+	FALSE	FALSE	FALSE
0.769766	-0.0297847	0.886	0.84	1	Tcf7	Th CD4+	TRUE	FALSE	FALSE
0.771341	-0.0285681	0.5	0.44	1	Cd28	Th CD4+	FALSE	FALSE	TRUE
0.771583	-0.12401	0.614	0.6	1	Xrn2	Th CD4+	FALSE	FALSE	FALSE
0.771794	-0.131097	0.455	0.4	1	Lbh	Th CD4+	FALSE	FALSE	FALSE
0.777566	-0.306058	0.295	0.32	1	Zbp1	Th CD4+	FALSE	FALSE	FALSE
0.779346	-0.308535	0.568	0.64	1	Psme1	Th CD4+	FALSE	FALSE	FALSE
0.786188	-0.162799	0.318	0.4	1	Ubash3a	Th CD4+	FALSE	FALSE	FALSE
0.790955	0.528187	0.25	0.2	1	Tnfsf8	Th CD4+	FALSE	TRUE	FALSE
0.799944	-0.121322	0.477	0.56	1	Ranbp2	Th CD4+	FALSE	FALSE	FALSE
0.804466	0.918242	0.318	0.28	1	Dnajb1	Th CD4+	FALSE	FALSE	FALSE
0.804774	-0.296685	0.386	0.4	1	Usp7	Th CD4+	FALSE	FALSE	FALSE
0.811151	0.421684	0.432	0.4	1	Atp13a3	Th CD4+	FALSE	FALSE	FALSE
0.811599	-0.00107911	0.886	0.88	1	Trib2	Th CD4+	FALSE	FALSE	FALSE
0.812213	-0.0850946	0.364	0.32	1	Slc12a7	Th CD4+	FALSE	FALSE	FALSE
0.813347	0.139888	0.455	0.48	1	Btf3	Th CD4+	FALSE	FALSE	FALSE
0.815523	0.0682788	0.886	0.92	1	S1pr1	Th CD4+	FALSE	FALSE	FALSE
0.818479	-0.0632273	0.591	0.64	1	Kbtbd11	Th CD4+	FALSE	FALSE	FALSE
0.818651	0.0531664	0.455	0.52	1	Klf13	Th CD4+	TRUE	FALSE	FALSE
0.81981	-0.238493	0.659	0.72	1	Irf1	Th CD4+	TRUE	FALSE	FALSE
0.82162	-0.284521	0.432	0.48	1	Ppp1r16b	Th CD4+	FALSE	FALSE	FALSE
0.82294	0.0701151	0.864	0.84	1	Lef1	Th CD4+	TRUE	FALSE	FALSE
0.830027	-0.279666	0.341	0.36	1	Surf4	Th CD4+	FALSE	FALSE	FALSE
0.830759	-0.0546179	0.659	0.68	1	Stat1	Th CD4+	TRUE	FALSE	FALSE
0.831972	0.458821	0.409	0.36	1	Elob	Th CD4+	FALSE	FALSE	FALSE
0.833913	-0.236353	0.523	0.56	1	Ppp2ca	Th CD4+	FALSE	FALSE	FALSE
0.835074	-0.19384	0.409	0.48	1	Rhoh	Th CD4+	FALSE	FALSE	FALSE
0.840095	-0.147425	0.773	0.76	1	Cd164	Th CD4+	FALSE	FALSE	FALSE
0.841757	-0.0948127	0.568	0.64	1	Rasa3	Th CD4+	FALSE	FALSE	FALSE
0.842351	0.244058	0.5	0.56	1	Tmem64	Th CD4+	FALSE	FALSE	FALSE
0.842722	-0.342327	0.227	0.28	1	Cd27	Th CD4+	FALSE	FALSE	TRUE
0.843972	-0.204876	0.182	0.24	1	Cd8b1	Th CD4+	FALSE	FALSE	TRUE
0.84529	0.145183	0.591	0.52	1	Sesn3	Th CD4+	FALSE	FALSE	FALSE
0.845327	0.017293	0.523	0.48	1	mt-Nd6	Th CD4+	FALSE	FALSE	FALSE
0.846014	-0.191589	0.682	0.68	1	Macf1	Th CD4+	FALSE	FALSE	FALSE
0.847983	-0.125821	0.455	0.52	1	Ccm2	Th CD4+	FALSE	FALSE	FALSE
0.848891	-0.141201	0.341	0.4	1	Luc7l2	Th CD4+	FALSE	FALSE	FALSE
0.849039	0.0265206	0.477	0.44	1	Uqcrc1	Th CD4+	FALSE	FALSE	FALSE
0.84933	0.121953	0.773	0.76	1	Btg2	Th CD4+	FALSE	FALSE	FALSE
0.849508	-0.120975	0.432	0.48	1	Insig1	Th CD4+	FALSE	FALSE	FALSE
0.849613	-0.233342	0.364	0.36	1	Ctnnb1	Th CD4+	FALSE	FALSE	FALSE
0.849821	-0.044869	0.364	0.32	1	Mex3c	Th CD4+	FALSE	FALSE	FALSE
0.851386	0.0759668	0.523	0.48	1	Gramd1a	Th CD4+	FALSE	FALSE	FALSE
0.851755	0.0411789	0.5	0.44	1	Lbr	Th CD4+	FALSE	FALSE	FALSE
0.855551	0.264857	0.295	0.24	1	Pik3c2a	Th CD4+	FALSE	FALSE	FALSE
0.856035	0.278114	0.386	0.32	1	Tnfrsf1b	Th CD4+	FALSE	FALSE	TRUE
0.858414	0.228021	0.341	0.28	1	D16Ertd472e	Th CD4+	FALSE	FALSE	FALSE
0.858939	0.555248	0.159	0.12	1	Pgls	Th CD4+	FALSE	FALSE	FALSE
0.858998	0.0614655	0.705	0.64	1	Sik1	Th CD4+	FALSE	FALSE	FALSE
0.859888	0.106973	0.614	0.56	1	Pecam1	Th CD4+	FALSE	TRUE	TRUE
0.860518	-0.421976	0.568	0.6	1	Gimap1	Th CD4+	FALSE	FALSE	FALSE
0.864384	0.297858	0.341	0.28	1	Cdk9	Th CD4+	FALSE	FALSE	FALSE
0.867417	0.467467	0.25	0.28	1	Il2rb	Th CD4+	FALSE	FALSE	FALSE
0.872484	0.169304	0.773	0.72	1	Elf1	Th CD4+	TRUE	FALSE	FALSE
0.874962	0.190735	0.273	0.32	1	Kctd12	Th CD4+	FALSE	FALSE	FALSE
0.87937	-0.106702	0.659	0.68	1	Eif1	Th CD4+	FALSE	FALSE	FALSE
0.880468	0.298961	0.773	0.72	1	Il4ra	Th CD4+	FALSE	FALSE	TRUE
0.88241	0.0184062	0.636	0.6	1	Fus	Th CD4+	FALSE	FALSE	FALSE
0.883637	-0.0687749	0.545	0.52	1	Atp1a1	Th CD4+	FALSE	FALSE	FALSE
0.885018	0.0880065	0.318	0.28	1	Ikzf3	Th CD4+	TRUE	FALSE	FALSE
0.888806	-0.191514	0.295	0.28	1	Ppdpf	Th CD4+	FALSE	FALSE	FALSE
0.889163	0.42417	0.205	0.16	1	Cd40lg	Th CD4+	FALSE	TRUE	FALSE
0.892902	-0.0370547	0.477	0.44	1	Rnps1	Th CD4+	FALSE	FALSE	FALSE
0.893824	-0.0300744	0.386	0.44	1	S1pr4	Th CD4+	FALSE	FALSE	FALSE
0.894028	-0.162259	0.545	0.56	1	Edem1	Th CD4+	FALSE	FALSE	FALSE
0.897497	0.00611347	0.636	0.6	1	Tsc22d3	Th CD4+	TRUE	FALSE	FALSE
0.897768	-0.0376769	0.386	0.44	1	Lfng	Th CD4+	FALSE	FALSE	FALSE
0.900047	0.0502846	0.432	0.48	1	Ifi27l2a	Th CD4+	FALSE	FALSE	FALSE
0.900175	-0.0241936	0.795	0.76	1	Lck	Th CD4+	FALSE	TRUE	FALSE
0.906106	-0.171541	0.909	0.92	1	Ccr7	Th CD4+	FALSE	FALSE	TRUE
0.906457	-0.0963585	0.386	0.44	1	Rbm5	Th CD4+	FALSE	FALSE	FALSE
0.906764	0.186579	0.614	0.56	1	Tob1	Th CD4+	FALSE	FALSE	FALSE
0.906767	0.0830838	0.864	0.84	1	P2ry10	Th CD4+	FALSE	FALSE	FALSE
0.907321	0.044566	0.432	0.4	1	Il17ra	Th CD4+	FALSE	FALSE	FALSE
0.907915	0.00206347	0.909	0.88	1	Cd2	Th CD4+	FALSE	FALSE	FALSE
0.913262	-0.172603	0.25	0.28	1	Patz1	Th CD4+	TRUE	FALSE	FALSE
0.9198	0.136283	0.568	0.52	1	Gpsm3	Th CD4+	FALSE	FALSE	FALSE
0.920472	-0.224011	0.227	0.24	1	Zc3h12d	Th CD4+	FALSE	FALSE	FALSE
0.920587	-0.161052	0.5	0.48	1	Cul3	Th CD4+	FALSE	FALSE	FALSE
0.921792	0.277951	0.409	0.36	1	Ubxn7	Th CD4+	FALSE	FALSE	FALSE
0.922171	-0.0884069	0.614	0.64	1	Runx3	Th CD4+	TRUE	FALSE	FALSE
0.922235	-0.158224	0.591	0.64	1	Nlrc5	Th CD4+	FALSE	FALSE	FALSE
0.92273	0.494731	0.227	0.2	1	Cyp51	Th CD4+	FALSE	FALSE	FALSE
0.923386	0.214979	0.568	0.52	1	Pde4d	Th CD4+	FALSE	FALSE	FALSE
0.924563	-0.0671798	0.432	0.48	1	Bzw1	Th CD4+	FALSE	FALSE	FALSE
0.924646	0.0678945	0.455	0.48	1	Usp25	Th CD4+	FALSE	FALSE	FALSE
0.927807	-0.110263	0.455	0.48	1	B4galt1	Th CD4+	FALSE	FALSE	FALSE
0.931218	0.0841846	0.523	0.48	1	Pum2	Th CD4+	FALSE	FALSE	FALSE
0.93283	-0.0720588	0.364	0.36	1	Sh3bp1	Th CD4+	FALSE	FALSE	FALSE
0.932884	0.263985	0.432	0.4	1	Hadhb	Th CD4+	FALSE	FALSE	FALSE
0.9407	0.0569215	0.614	0.6	1	Rnf19a	Th CD4+	FALSE	FALSE	FALSE
0.941144	0.154582	0.523	0.48	1	Chd3	Th CD4+	FALSE	FALSE	FALSE
0.943073	0.131354	0.523	0.48	1	Ccdc88b	Th CD4+	FALSE	FALSE	FALSE
0.944325	0.232226	0.455	0.44	1	Tnfrsf18	Th CD4+	FALSE	FALSE	TRUE
0.944691	0.427943	0.227	0.2	1	Slc16a1	Th CD4+	FALSE	FALSE	FALSE
0.950729	0.439077	0.386	0.36	1	Tgif1	Th CD4+	TRUE	FALSE	FALSE
0.951774	0.0620044	0.295	0.28	1	Tsc22d2	Th CD4+	TRUE	FALSE	FALSE
0.951881	0.720669	0.25	0.24	1	Gadd45b	Th CD4+	FALSE	FALSE	FALSE
0.954618	-0.0418287	0.727	0.76	1	Pde4b	Th CD4+	FALSE	FALSE	FALSE
0.956455	0.0795656	0.727	0.76	1	Per1	Th CD4+	FALSE	FALSE	FALSE
0.960877	0.222468	0.341	0.32	1	Bola2	Th CD4+	FALSE	FALSE	FALSE
0.963342	0.0749888	0.432	0.44	1	Bclaf1	Th CD4+	TRUE	FALSE	FALSE
0.964631	0.108248	0.432	0.4	1	Tspan13	Th CD4+	FALSE	FALSE	FALSE
0.964807	0.137722	0.432	0.4	1	mt-Nd2	Th CD4+	FALSE	FALSE	FALSE
0.966539	0.223158	0.432	0.4	1	Rflnb	Th CD4+	FALSE	FALSE	FALSE
0.96726	0.0976885	0.432	0.4	1	Btg3	Th CD4+	FALSE	FALSE	FALSE
0.967328	-0.111614	0.909	0.92	1	Ikzf1	Th CD4+	TRUE	FALSE	FALSE
0.967844	-0.00172357	0.591	0.56	1	Smc4	Th CD4+	FALSE	FALSE	FALSE
0.969532	0.0221247	0.341	0.36	1	Tnfaip8l2	Th CD4+	FALSE	FALSE	FALSE
0.972496	0.197233	0.386	0.36	1	Anxa6	Th CD4+	FALSE	FALSE	FALSE
0.976489	0.0590694	0.295	0.32	1	Senp6	Th CD4+	FALSE	FALSE	FALSE
0.976571	0.0315448	0.614	0.64	1	Grk2	Th CD4+	FALSE	FALSE	FALSE
0.978146	0.199761	0.545	0.52	1	Numa1	Th CD4+	FALSE	FALSE	FALSE
0.979149	-0.101966	0.455	0.48	1	Nr4a1	Th CD4+	TRUE	FALSE	FALSE
0.981684	-0.0536399	0.659	0.68	1	Actn1	Th CD4+	FALSE	FALSE	FALSE
0.984283	0.0264458	1	1	1	Btg1	Th CD4+	FALSE	FALSE	FALSE
0.984488	0.112305	0.773	0.76	1	Rnf125	Th CD4+	FALSE	FALSE	FALSE
0.988306	0.164484	0.455	0.44	1	Nab1	Th CD4+	FALSE	FALSE	FALSE
0.995142	0.0705635	0.432	0.44	1	Cd4	Th CD4+	FALSE	FALSE	TRUE
0.99715	0.0918177	0.477	0.48	1	Tex2	Th CD4+	FALSE	FALSE	FALSE
0.997649	0.0187385	0.477	0.48	1	Psip1	Th CD4+	FALSE	FALSE	FALSE
0.997897	0.165833	0.273	0.28	1	Icam1	Th CD4+	FALSE	TRUE	TRUE
0.999761	-0.0513979	0.523	0.52	1	Lcp1	Th CD4+	FALSE	FALSE	FALSE

## Sheet: Th17
p_val	avg_log2FC	pct.1	pct.2	p_val_adj	gene	ident	transcription_factor	ligand	receptor	cell_type_leiden_main	cell_type_leiden_fine
1.64441e-05	-1.93059	0.613	0.92	0.015737	Fosl2	Th17	TRUE	FALSE	FALSE
1.71397e-05	-1.52017	0.742	0.96	0.0164027	Gna13	Th17	FALSE	FALSE	FALSE
0.000255917	-2.12102	0.452	0.88	0.244913	Nr4a3	Th17	TRUE	FALSE	FALSE
0.00039381	4.18108	0.516	0.08	0.376876	Dnajb1	Th17	FALSE	FALSE	FALSE
0.000631469	-1.05078	0.71	1	0.604315	Rora	Th17	TRUE	FALSE	FALSE
0.00102645	-1.1745	0.903	0.96	0.982309	Vps37b	Th17	FALSE	FALSE	FALSE
0.00142081	-1.05142	0.581	0.96	1	Ifrd1	Th17	FALSE	FALSE	FALSE
0.00164136	0.0386209	0.677	0.96	1	Il2rb	Th17	FALSE	FALSE	FALSE
0.00197887	-2.54656	0	0.24	1	Hey1	Th17	TRUE	FALSE	FALSE
0.0040115	1.64977	0.871	0.64	1	Hspa8	Th17	FALSE	FALSE	FALSE
0.00476637	-1.18009	0.677	0.84	1	Crem	Th17	TRUE	FALSE	FALSE
0.00488447	-1.04742	0.677	0.8	1	Rgs2	Th17	FALSE	FALSE	FALSE
0.00569593	-1.72819	0.355	0.64	1	Tob2	Th17	FALSE	FALSE	FALSE
0.00601266	-0.915748	0.258	0.68	1	Pafah1b1	Th17	FALSE	FALSE	FALSE
0.00620875	1.58008	0.71	0.32	1	Hnrnpul2	Th17	FALSE	FALSE	FALSE
0.00622124	-1.1521	0.839	0.96	1	Pim1	Th17	FALSE	FALSE	FALSE
0.00646588	0.551724	1	0.76	1	Coro1a	Th17	FALSE	FALSE	FALSE
0.00648379	1.06201	0.774	0.36	1	Srebf2	Th17	TRUE	FALSE	FALSE
0.00649934	1.23086	0.613	0.2	1	Tcrg-C1	Th17	FALSE	FALSE	FALSE
0.00661321	-1.26746	0.226	0.64	1	Prr7	Th17	FALSE	FALSE	FALSE
0.0080507	-0.837682	0.581	0.92	1	Fnbp1	Th17	FALSE	FALSE	FALSE
0.0082604	-1.09281	0.548	0.76	1	H3f3b	Th17	FALSE	FALSE	FALSE
0.00929707	-2.03654	0.129	0.48	1	Maff	Th17	TRUE	FALSE	FALSE
0.00986828	3.57295	0.516	0.28	1	Hspa1b	Th17	FALSE	FALSE	FALSE
0.00992535	-0.912663	0.839	0.96	1	Samsn1	Th17	FALSE	FALSE	FALSE
0.0103478	0.867701	1	0.92	1	B2m	Th17	FALSE	FALSE	FALSE
0.0110836	-0.959215	0.839	1	1	Nfkbia	Th17	FALSE	FALSE	FALSE
0.0113065	-0.81772	0.29	0.68	1	Tiparp	Th17	FALSE	FALSE	FALSE
0.0123122	-0.875738	0.29	0.68	1	Dhx40	Th17	FALSE	FALSE	FALSE
0.0135292	-1.38921	0.258	0.64	1	Dennd4a	Th17	FALSE	FALSE	FALSE
0.013668	1.1634	0.774	0.4	1	Pik3cd	Th17	FALSE	FALSE	FALSE
0.0144049	0.569577	0.645	0.28	1	Wipf1	Th17	FALSE	FALSE	FALSE
0.0151456	-1.61616	0.226	0.56	1	Ccr8	Th17	FALSE	FALSE	TRUE
0.0151822	1.45198	0.613	0.28	1	Hnrnpu	Th17	FALSE	FALSE	FALSE
0.015815	-1.01242	0.742	0.92	1	Odc1	Th17	FALSE	FALSE	FALSE
0.0160044	0.654802	0.645	0.28	1	Psap	Th17	FALSE	TRUE	FALSE
0.0170258	-1.31979	0.613	0.88	1	Irs2	Th17	FALSE	FALSE	FALSE
0.0172252	-1.02034	0.387	0.76	1	Skil	Th17	FALSE	FALSE	FALSE
0.0177749	0.961341	0.71	0.64	1	Cdc42	Th17	FALSE	FALSE	FALSE
0.0183476	1.69123	0.548	0.2	1	Il27ra	Th17	FALSE	FALSE	FALSE
0.0214166	-0.574959	0.548	0.88	1	Stat3	Th17	TRUE	FALSE	FALSE
0.0214965	-0.932267	0.645	0.92	1	Kdm6b	Th17	FALSE	FALSE	FALSE
0.0215464	-1.51238	0.29	0.64	1	Jak2	Th17	FALSE	FALSE	FALSE
0.0239905	-0.0782764	0.387	0.64	1	Uhrf2	Th17	FALSE	FALSE	FALSE
0.0249664	2.52375	0.29	0.04	1	Hsph1	Th17	FALSE	FALSE	FALSE
0.0271986	-1.16393	0.29	0.64	1	Fam110a	Th17	FALSE	FALSE	FALSE
0.0273001	0.608365	0.774	0.44	1	Hnrnpk	Th17	FALSE	FALSE	FALSE
0.0274243	-1.33933	0.29	0.6	1	Itgav	Th17	FALSE	FALSE	FALSE
0.0277961	0.808774	0.871	0.56	1	Sept9	Th17	FALSE	FALSE	FALSE
0.0287851	-0.0314396	0.613	0.88	1	H2afy	Th17	FALSE	FALSE	FALSE
0.0290143	-1.4162	0.226	0.56	1	Rbm33	Th17	FALSE	FALSE	FALSE
0.0308813	-0.826306	0.29	0.64	1	Ets2	Th17	TRUE	FALSE	FALSE
0.0317761	-1.07932	0.677	0.8	1	Ppp1r16b	Th17	FALSE	FALSE	FALSE
0.0323782	-1.14788	0.484	0.8	1	Nfkbiz	Th17	FALSE	FALSE	FALSE
0.0325326	-1.14874	0.581	0.84	1	Tnfrsf1b	Th17	FALSE	FALSE	TRUE
0.0338982	-0.971434	0.258	0.6	1	Ago2	Th17	FALSE	FALSE	FALSE
0.0358316	-0.304134	0.355	0.68	1	Hilpda	Th17	FALSE	FALSE	FALSE
0.0358579	-0.320388	0.484	0.8	1	Rnf125	Th17	FALSE	FALSE	FALSE
0.0363118	-0.666391	0.581	0.88	1	Tex2	Th17	FALSE	FALSE	FALSE
0.0374335	-0.648785	0.774	0.96	1	Pnrc1	Th17	FALSE	FALSE	FALSE
0.0375825	-1.17409	0.484	0.64	1	Lmna	Th17	FALSE	FALSE	FALSE
0.0390945	-0.759837	0.839	0.96	1	Ikzf3	Th17	TRUE	FALSE	FALSE
0.0393233	-1.34577	0.419	0.68	1	Ramp3	Th17	FALSE	FALSE	FALSE
0.0401682	0.905646	0.806	0.52	1	Arpc5	Th17	FALSE	FALSE	FALSE
0.0412147	-1.6636	0.065	0.32	1	Rab27b	Th17	FALSE	FALSE	FALSE
0.0428092	0.582096	0.968	1	1	Ly6e	Th17	FALSE	FALSE	FALSE
0.0438075	1.23048	0.613	0.4	1	Elob	Th17	FALSE	FALSE	FALSE
0.0441313	-0.700661	0.677	0.92	1	Fosb	Th17	TRUE	FALSE	FALSE
0.0462144	0.961586	0.71	0.56	1	Serf2	Th17	FALSE	FALSE	FALSE
0.046987	-0.392506	0.484	0.8	1	Spty2d1	Th17	FALSE	FALSE	FALSE
0.0475446	-0.878812	0.742	0.92	1	Furin	Th17	FALSE	FALSE	FALSE
0.0497395	-1.23749	0.097	0.36	1	Arg1	Th17	FALSE	FALSE	FALSE
0.0501929	2.48703	0.194	0.24	1	Lif	Th17	FALSE	TRUE	FALSE
0.0508601	-2.93307	0.032	0.24	1	Il5	Th17	FALSE	TRUE	FALSE
0.0510017	-0.00140381	0.871	0.6	1	S100a4	Th17	FALSE	FALSE	FALSE
0.0521782	1.50755	0.452	0.24	1	Srp9	Th17	FALSE	FALSE	FALSE
0.0527723	-0.564707	0.903	1	1	Tnfaip3	Th17	FALSE	FALSE	FALSE
0.0542247	0.886542	0.774	0.6	1	Actr3	Th17	FALSE	FALSE	FALSE
0.0550013	0.35084	0.419	0.68	1	Sat1	Th17	FALSE	FALSE	FALSE
0.0550542	-0.140898	0.71	0.92	1	Anp32a	Th17	FALSE	FALSE	FALSE
0.0552918	-0.799725	0.452	0.76	1	Snx18	Th17	FALSE	FALSE	FALSE
0.0553092	-0.671592	0.548	0.84	1	BC005537	Th17	FALSE	FALSE	FALSE
0.0556957	0.772333	0.839	0.56	1	Arhgef1	Th17	FALSE	FALSE	FALSE
0.0567399	1.08611	0.613	0.32	1	Dhx15	Th17	FALSE	FALSE	FALSE
0.0572031	0.689664	0.677	0.36	1	Ppp2r5c	Th17	FALSE	FALSE	FALSE
0.0572134	0.999037	0.742	0.48	1	Lat	Th17	FALSE	FALSE	FALSE
0.0573971	2.9574	0.387	0.12	1	Hspa1a	Th17	FALSE	FALSE	FALSE
0.0582211	0.675225	0.774	0.8	1	Cotl1	Th17	FALSE	FALSE	FALSE
0.0587174	1.07308	0.387	0.12	1	Jaml	Th17	FALSE	FALSE	FALSE
0.0591706	0.778442	0.806	0.68	1	Cd164	Th17	FALSE	FALSE	FALSE
0.0593036	-0.564773	0.548	0.84	1	Dgat1	Th17	FALSE	FALSE	FALSE
0.0601934	0.461944	0.742	0.44	1	Maf	Th17	TRUE	FALSE	FALSE
0.0610395	-0.440951	0.516	0.8	1	Ski	Th17	FALSE	FALSE	FALSE
0.0611134	-0.93489	0.548	0.8	1	Per1	Th17	FALSE	FALSE	FALSE
0.0613051	0.672315	0.581	0.28	1	Cmtm6	Th17	FALSE	FALSE	FALSE
0.0626411	0.872106	0.677	0.76	1	Klf6	Th17	TRUE	FALSE	FALSE
0.0628307	-0.972751	0.29	0.6	1	Tent5a	Th17	FALSE	FALSE	FALSE
0.0634715	-1.31785	0.484	0.68	1	Lmo4	Th17	FALSE	FALSE	FALSE
0.0643482	-1.01954	0.806	0.88	1	Nfkb1	Th17	TRUE	FALSE	FALSE
0.0646319	-1.28206	0.323	0.6	1	Uqcrfs1	Th17	FALSE	FALSE	FALSE
0.0646454	-0.19699	0.613	0.88	1	Fos	Th17	TRUE	FALSE	FALSE
0.0647535	-1.01471	0.29	0.6	1	Dusp10	Th17	FALSE	FALSE	FALSE
0.0649934	-1.80829	0.258	0.56	1	Ctla2a	Th17	FALSE	FALSE	FALSE
0.0677887	1.6158	0.29	0.08	1	Fkbp2	Th17	FALSE	FALSE	FALSE
0.0683901	-1.24946	0.161	0.44	1	Pim3	Th17	FALSE	FALSE	FALSE
0.0683938	0.784341	0.839	0.76	1	Tln1	Th17	FALSE	FALSE	FALSE
0.0693673	0.633993	0.774	0.48	1	Sh2d2a	Th17	FALSE	FALSE	FALSE
0.0694068	0.608139	0.742	0.44	1	Ppp2r1a	Th17	FALSE	FALSE	FALSE
0.0720675	0.587674	0.774	0.48	1	Inpp5d	Th17	FALSE	FALSE	FALSE
0.0747694	-0.20483	0.581	0.84	1	Hspa5	Th17	FALSE	FALSE	FALSE
0.0748456	0.933336	0.806	0.56	1	Thy1	Th17	FALSE	TRUE	FALSE
0.0765489	0.976362	0.742	0.48	1	Psmb8	Th17	FALSE	FALSE	FALSE
0.0766607	1.05027	0.677	0.44	1	Nucb1	Th17	FALSE	FALSE	FALSE
0.0776957	-0.508985	0.516	0.44	1	Hexim1	Th17	FALSE	FALSE	FALSE
0.0783644	0.675378	0.419	0.16	1	Cwc15	Th17	FALSE	FALSE	FALSE
0.0803077	1.34475	0.516	0.24	1	Snu13	Th17	FALSE	FALSE	FALSE
0.081187	-0.750995	0.387	0.68	1	Ndufa6	Th17	FALSE	FALSE	FALSE
0.0825114	-0.917017	0.419	0.68	1	Tax1bp1	Th17	TRUE	FALSE	FALSE
0.0857452	0.171093	0.806	0.56	1	Ltb	Th17	FALSE	FALSE	FALSE
0.0858488	0.64601	0.774	0.72	1	Aldoa	Th17	FALSE	FALSE	FALSE
0.086659	-1.84497	0.194	0.4	1	Litaf	Th17	TRUE	FALSE	FALSE
0.0880732	0.547427	0.613	0.32	1	Rhoa	Th17	FALSE	FALSE	FALSE
0.0903236	0.940576	0.548	0.52	1	Pde4b	Th17	FALSE	FALSE	FALSE
0.0904472	-1.04188	0.29	0.44	1	Sorl1	Th17	FALSE	FALSE	FALSE
0.0912646	0.988901	0.548	0.36	1	Lman2	Th17	FALSE	FALSE	FALSE
0.0916335	-0.629081	0.323	0.6	1	Nono	Th17	FALSE	FALSE	FALSE
0.0919552	-1.76047	0.323	0.48	1	Epas1	Th17	TRUE	FALSE	FALSE
0.0932489	1.1628	0.419	0.16	1	Itgb1	Th17	FALSE	FALSE	FALSE
0.0937453	1.42086	0.355	0.12	1	Ankrd40	Th17	FALSE	FALSE	FALSE
0.0940136	0.419204	0.484	0.24	1	Lfng	Th17	FALSE	FALSE	FALSE
0.0940274	-0.944805	0.419	0.68	1	Ccnl1	Th17	FALSE	FALSE	FALSE
0.0959847	0.916192	0.839	0.68	1	Jak1	Th17	FALSE	FALSE	FALSE
0.096263	1.51936	0.548	0.4	1	Txnip	Th17	FALSE	FALSE	FALSE
0.0970341	0.747443	0.71	0.44	1	Zyx	Th17	FALSE	FALSE	FALSE
0.0982476	0.468314	0.581	0.6	1	Smox	Th17	FALSE	FALSE	FALSE
0.0998477	1.33524	0.484	0.36	1	Trdc	Th17	FALSE	FALSE	FALSE
0.100308	-0.492629	0.806	0.96	1	Ubc	Th17	FALSE	FALSE	FALSE
0.101421	0.721996	0.806	0.6	1	Sept1	Th17	FALSE	FALSE	FALSE
0.101742	-0.843536	0.452	0.72	1	Nfkbid	Th17	FALSE	FALSE	FALSE
0.103966	-2.41902	0.097	0.24	1	Hopx	Th17	TRUE	FALSE	FALSE
0.104148	-1.12135	0.258	0.52	1	Ubald1	Th17	FALSE	FALSE	FALSE
0.104653	0.764512	0.613	0.6	1	Ly6a	Th17	FALSE	FALSE	FALSE
0.105603	-0.250873	0.71	0.92	1	Dusp1	Th17	FALSE	FALSE	FALSE
0.106279	-0.873687	0.806	0.88	1	Fam107b	Th17	FALSE	FALSE	FALSE
0.106908	-1.09733	0.419	0.64	1	Neurl3	Th17	FALSE	FALSE	FALSE
0.109389	-0.960864	0.387	0.6	1	Aff1	Th17	TRUE	FALSE	FALSE
0.109529	-0.392889	0.774	0.96	1	Bhlhe40	Th17	TRUE	FALSE	FALSE
0.109995	-1.0235	0.097	0.32	1	Clnk	Th17	FALSE	FALSE	FALSE
0.110064	-0.944884	0.355	0.44	1	Otulinl	Th17	FALSE	FALSE	FALSE
0.111584	1.00855	0.71	0.52	1	Pdia3	Th17	FALSE	FALSE	FALSE
0.111762	-0.481474	0.613	0.52	1	Grk2	Th17	FALSE	FALSE	FALSE
0.111988	1.48735	0.419	0.2	1	Cuta	Th17	FALSE	FALSE	FALSE
0.113772	-0.653147	0.935	0.84	1	Nr4a1	Th17	TRUE	FALSE	FALSE
0.114541	0.698999	0.774	0.68	1	Capzb	Th17	FALSE	FALSE	FALSE
0.115666	1.33166	0.387	0.2	1	Rinl	Th17	FALSE	FALSE	FALSE
0.116098	-1.11599	0.323	0.52	1	Tecpr1	Th17	FALSE	FALSE	FALSE
0.120118	0.864722	0.581	0.32	1	Supt4a	Th17	FALSE	FALSE	FALSE
0.120538	-0.603973	0.581	0.8	1	Mxd1	Th17	TRUE	FALSE	FALSE
0.120722	1.26576	0.419	0.2	1	Eloa	Th17	FALSE	FALSE	FALSE
0.124005	0.966269	0.548	0.28	1	Arhgef3	Th17	FALSE	FALSE	FALSE
0.124311	0.780495	0.774	0.52	1	Cnn2	Th17	FALSE	FALSE	FALSE
0.127368	-0.970927	0.323	0.56	1	Cdkn1a	Th17	FALSE	FALSE	FALSE
0.127667	-0.882829	0.419	0.68	1	Fam129a	Th17	FALSE	FALSE	FALSE
0.128725	-1.46684	0.29	0.4	1	Il1rl1	Th17	FALSE	FALSE	FALSE
0.132145	1.62544	0.452	0.2	1	Klf2	Th17	TRUE	FALSE	FALSE
0.132756	0.765335	0.774	0.56	1	Naca	Th17	FALSE	FALSE	FALSE
0.134969	0.979358	0.452	0.36	1	Tmed9	Th17	FALSE	FALSE	FALSE
0.135763	1.18973	0.516	0.28	1	Bola2	Th17	FALSE	FALSE	FALSE
0.138785	1.05715	0.484	0.4	1	Il12rb1	Th17	FALSE	FALSE	FALSE
0.140576	1.15539	0.484	0.24	1	Fermt3	Th17	FALSE	FALSE	FALSE
0.141829	0.423912	0.613	0.68	1	Tmem123	Th17	FALSE	FALSE	FALSE
0.14239	-0.053735	0.258	0.48	1	Cebpb	Th17	TRUE	FALSE	FALSE
0.143149	-0.412928	0.484	0.72	1	Zc3h7a	Th17	FALSE	FALSE	FALSE
0.144423	0.0952037	0.258	0.44	1	Uqcrc1	Th17	FALSE	FALSE	FALSE
0.147272	0.74487	0.581	0.32	1	Ube2r2	Th17	FALSE	FALSE	FALSE
0.148774	0.62413	0.71	0.52	1	Sept11	Th17	FALSE	FALSE	FALSE
0.149707	-1.25707	0.29	0.52	1	Ifnar1	Th17	FALSE	FALSE	FALSE
0.150302	-0.876685	0.387	0.64	1	Man1a	Th17	FALSE	FALSE	FALSE
0.150551	-0.863915	0.452	0.56	1	Ern1	Th17	FALSE	FALSE	FALSE
0.151586	0.760155	0.613	0.36	1	Fyn	Th17	FALSE	FALSE	FALSE
0.151734	0.51439	0.742	0.8	1	Sh3bgrl3	Th17	FALSE	FALSE	FALSE
0.151881	-0.0170359	0.161	0.04	1	Acpp	Th17	FALSE	FALSE	FALSE
0.152548	1.50121	0.258	0.08	1	Hyou1	Th17	FALSE	FALSE	FALSE
0.152635	0.810785	0.742	0.56	1	Rasgrp1	Th17	FALSE	FALSE	FALSE
0.153108	1.38319	0.387	0.2	1	Adgrg5	Th17	FALSE	FALSE	FALSE
0.153524	0.585811	0.387	0.16	1	Gimap9	Th17	FALSE	FALSE	FALSE
0.15495	-1.66645	0.226	0.36	1	Arl5c	Th17	FALSE	FALSE	FALSE
0.155812	-0.0145219	0.742	0.92	1	Clk1	Th17	FALSE	FALSE	FALSE
0.156152	-1.16778	0.387	0.56	1	Ctnnb1	Th17	FALSE	FALSE	FALSE
0.157699	-0.141828	0.548	0.76	1	B4galt1	Th17	FALSE	FALSE	FALSE
0.158589	-0.0361874	0.419	0.24	1	Cd163l1	Th17	FALSE	FALSE	FALSE
0.159679	0.965853	0.71	0.52	1	Tram1	Th17	FALSE	FALSE	FALSE
0.161138	-0.503839	0.387	0.64	1	Galnt2	Th17	FALSE	FALSE	FALSE
0.161253	-1.31065	0.29	0.48	1	Tnfrsf18	Th17	FALSE	FALSE	TRUE
0.162177	1.28958	0.323	0.16	1	Psmb2	Th17	FALSE	FALSE	FALSE
0.165449	0.579786	0.645	0.4	1	Cd3g	Th17	FALSE	FALSE	FALSE
0.167083	-0.768398	0.387	0.64	1	Use1	Th17	FALSE	FALSE	FALSE
0.169327	0.79148	0.806	0.68	1	Ptbp3	Th17	FALSE	FALSE	FALSE
0.169395	-0.734441	0.581	0.72	1	Tgfb1	Th17	FALSE	TRUE	FALSE
0.171374	-0.281766	0.645	0.84	1	Isy1	Th17	FALSE	FALSE	FALSE
0.17272	0.397799	0.645	0.4	1	Cd3e	Th17	FALSE	FALSE	FALSE
0.173799	-0.857793	0.516	0.64	1	Birc3	Th17	FALSE	FALSE	FALSE
0.174776	-0.403431	0.323	0.56	1	Klrg1	Th17	FALSE	FALSE	TRUE
0.177073	0.672967	0.903	0.84	1	Cd52	Th17	FALSE	TRUE	FALSE
0.178687	-0.0465004	0.452	0.64	1	Akr1a1	Th17	FALSE	FALSE	FALSE
0.180826	0.255937	0.613	0.76	1	D16Ertd472e	Th17	FALSE	FALSE	FALSE
0.182026	1.71293	0.613	0.4	1	Hsp90aa1	Th17	FALSE	FALSE	FALSE
0.182255	-0.609896	0.516	0.72	1	Tpm4	Th17	FALSE	FALSE	FALSE
0.182722	0.436321	0.871	0.92	1	H2-Q6	Th17	FALSE	TRUE	FALSE
0.184571	0.758568	0.71	0.56	1	F2r	Th17	FALSE	FALSE	TRUE
0.186734	-0.113763	0.129	0.28	1	Metrnl	Th17	FALSE	FALSE	FALSE
0.189506	-0.0473053	0.806	0.96	1	Sik1	Th17	FALSE	FALSE	FALSE
0.190783	0.822312	0.516	0.28	1	Klrk1	Th17	FALSE	FALSE	TRUE
0.191797	-0.42418	0.484	0.72	1	Fam49b	Th17	FALSE	FALSE	FALSE
0.192155	-0.356081	0.484	0.72	1	Cxcr4	Th17	FALSE	FALSE	TRUE
0.195384	-0.617616	0.452	0.68	1	Sub1	Th17	TRUE	FALSE	FALSE
0.19638	-0.415189	0.774	0.72	1	Pkn1	Th17	FALSE	FALSE	FALSE
0.197138	1.64182	0.258	0.08	1	Gzmb	Th17	FALSE	FALSE	FALSE
0.197346	-0.471282	0.065	0.2	1	Plek	Th17	TRUE	FALSE	FALSE
0.197768	1.22779	0.355	0.16	1	Tmed2	Th17	FALSE	FALSE	FALSE
0.198317	-0.92397	0.323	0.56	1	Traf1	Th17	FALSE	FALSE	FALSE
0.201347	-0.570374	0.548	0.52	1	Mapkapk2	Th17	FALSE	FALSE	FALSE
0.201675	0.903837	0.516	0.44	1	Tor1aip1	Th17	FALSE	FALSE	FALSE
0.203501	0.72077	0.613	0.6	1	Spn	Th17	FALSE	FALSE	TRUE
0.20424	0.503932	0.839	0.76	1	Selplg	Th17	FALSE	TRUE	FALSE
0.204836	1.05067	0.419	0.36	1	Dock8	Th17	FALSE	FALSE	FALSE
0.2069	-2.16415	0.097	0.24	1	Jag1	Th17	FALSE	TRUE	TRUE
0.208008	-0.527597	0.161	0.36	1	Crtc3	Th17	FALSE	FALSE	FALSE
0.20826	-0.726792	0.387	0.6	1	Csrnp1	Th17	TRUE	FALSE	FALSE
0.208507	0.89618	0.419	0.2	1	Tmem59	Th17	FALSE	FALSE	FALSE
0.210348	-0.92321	0.452	0.36	1	Cited2	Th17	FALSE	FALSE	FALSE
0.210866	-0.949537	0.484	0.64	1	Cnnm2	Th17	FALSE	FALSE	FALSE
0.212451	-0.26001	0.903	1	1	Stk17b	Th17	FALSE	FALSE	FALSE
0.213901	0.288463	0.548	0.64	1	Gm2a	Th17	FALSE	FALSE	FALSE
0.21452	-0.757991	0.355	0.56	1	Kctd12	Th17	FALSE	FALSE	FALSE
0.215285	-0.709318	0.29	0.52	1	Nr1d2	Th17	TRUE	FALSE	FALSE
0.217775	-0.722665	0.452	0.68	1	Sqstm1	Th17	FALSE	FALSE	FALSE
0.218677	0.416551	0.613	0.6	1	Hnrnpa2b1	Th17	FALSE	FALSE	FALSE
0.219032	0.926672	0.452	0.36	1	Reep5	Th17	FALSE	FALSE	FALSE
0.219529	-0.968028	0.452	0.68	1	Klf4	Th17	TRUE	FALSE	FALSE
0.220455	0.465592	0.71	0.8	1	Wnk1	Th17	FALSE	FALSE	FALSE
0.220626	-0.570236	0.613	0.8	1	Ddx3x	Th17	FALSE	FALSE	FALSE
0.222313	0.0240619	0.484	0.64	1	Dennd5a	Th17	FALSE	FALSE	FALSE
0.223673	0.489788	0.29	0.4	1	Raf1	Th17	FALSE	FALSE	FALSE
0.225161	-0.586542	0.742	0.8	1	Itk	Th17	FALSE	FALSE	FALSE
0.225249	-0.27921	0.839	0.8	1	Rap1b	Th17	FALSE	FALSE	FALSE
0.226527	-1.76407	0.194	0.4	1	Hs3st1	Th17	FALSE	FALSE	FALSE
0.227397	0.0239526	0.484	0.28	1	Plekha2	Th17	FALSE	FALSE	FALSE
0.232453	0.555483	0.774	0.76	1	Arhgap45	Th17	FALSE	FALSE	FALSE
0.233488	0.959885	0.548	0.4	1	Tmem30a	Th17	FALSE	FALSE	FALSE
0.233585	-0.612444	0.161	0.36	1	Spry2	Th17	FALSE	FALSE	FALSE
0.234467	0.656876	0.581	0.36	1	Maz	Th17	TRUE	FALSE	FALSE
0.23512	0.313648	0.419	0.56	1	Gnai2	Th17	FALSE	FALSE	FALSE
0.235625	0.243684	0.548	0.36	1	Cd3d	Th17	FALSE	FALSE	FALSE
0.235715	-0.899328	0.194	0.4	1	Kit	Th17	FALSE	FALSE	TRUE
0.236435	0.784143	0.645	0.64	1	Hsp90ab1	Th17	FALSE	FALSE	FALSE
0.236975	0.347925	0.968	1	1	Laptm5	Th17	FALSE	FALSE	FALSE
0.237926	0.749721	0.806	0.64	1	Cd47	Th17	FALSE	FALSE	TRUE
0.238465	0.693332	0.323	0.16	1	Il17a	Th17	FALSE	TRUE	FALSE
0.239124	0.931177	0.516	0.32	1	Ywhah	Th17	FALSE	FALSE	FALSE
0.240324	-1.33623	0.194	0.32	1	Cd74	Th17	FALSE	FALSE	TRUE
0.241809	1.02147	0.387	0.36	1	Clec2d	Th17	FALSE	TRUE	FALSE
0.242624	0.74922	0.71	0.56	1	Esyt1	Th17	FALSE	FALSE	FALSE
0.243071	0.69705	0.613	0.52	1	Atxn2l	Th17	FALSE	FALSE	FALSE
0.243602	-0.14661	0.29	0.48	1	Npnt	Th17	FALSE	FALSE	FALSE
0.243833	-0.819635	0.903	0.96	1	Fth1	Th17	FALSE	FALSE	FALSE
0.244136	0.555217	0.677	0.64	1	Prex1	Th17	FALSE	FALSE	FALSE
0.244281	0.956498	0.484	0.28	1	Numa1	Th17	FALSE	FALSE	FALSE
0.244526	-1.66804	0.129	0.24	1	Plaur	Th17	FALSE	FALSE	FALSE
0.247775	0.180078	0.581	0.72	1	Fgl2	Th17	FALSE	FALSE	FALSE
0.248497	0.0071441	0.484	0.68	1	Arl6ip5	Th17	FALSE	FALSE	FALSE
0.250431	0.205703	0.581	0.68	1	Npm1	Th17	FALSE	FALSE	FALSE
0.251306	-0.462588	0.387	0.6	1	Sptssa	Th17	FALSE	FALSE	FALSE
0.253915	0.440679	0.387	0.48	1	Batf	Th17	TRUE	FALSE	FALSE
0.256121	-0.0506843	0.613	0.8	1	Gpr132	Th17	FALSE	FALSE	FALSE
0.256925	-1.63495	0.323	0.36	1	Rrad	Th17	FALSE	FALSE	FALSE
0.258819	0.912915	0.484	0.32	1	Edem1	Th17	FALSE	FALSE	FALSE
0.258974	-0.0402639	0.29	0.44	1	Ptms	Th17	FALSE	FALSE	FALSE
0.259459	0.977264	0.452	0.36	1	Arrb1	Th17	FALSE	FALSE	FALSE
0.260544	0.822562	0.548	0.44	1	Ypel3	Th17	FALSE	FALSE	FALSE
0.26348	0.345919	0.419	0.24	1	Dnajc3	Th17	FALSE	FALSE	FALSE
0.26432	-0.795395	0.323	0.52	1	Picalm	Th17	FALSE	FALSE	FALSE
0.264673	0.758102	0.516	0.32	1	Drap1	Th17	FALSE	FALSE	FALSE
0.265347	-0.0231182	0.226	0.36	1	Lilrb4a	Th17	FALSE	FALSE	FALSE
0.265357	-0.48413	0.677	0.8	1	Tmem64	Th17	FALSE	FALSE	FALSE
0.26579	0.95549	0.484	0.32	1	Wdr1	Th17	FALSE	FALSE	FALSE
0.265932	0.334498	0.645	0.44	1	Ostf1	Th17	FALSE	FALSE	FALSE
0.267178	-0.490442	0.645	0.8	1	Zc3h12a	Th17	FALSE	FALSE	FALSE
0.267506	0.405163	0.935	0.96	1	Ucp2	Th17	FALSE	FALSE	FALSE
0.26893	0.295715	0.581	0.72	1	Rabac1	Th17	FALSE	FALSE	FALSE
0.271403	-0.288395	0.677	0.8	1	Dusp5	Th17	FALSE	FALSE	FALSE
0.272077	0.822892	0.548	0.4	1	Stk10	Th17	FALSE	FALSE	FALSE
0.273947	0.785326	0.613	0.48	1	Galnt1	Th17	FALSE	FALSE	FALSE
0.276586	-0.510889	0.742	0.88	1	Zdhhc18	Th17	FALSE	FALSE	FALSE
0.278374	1.00808	0.419	0.24	1	Sema4b	Th17	FALSE	FALSE	FALSE
0.278515	-0.774952	0.387	0.6	1	Gata3	Th17	TRUE	FALSE	FALSE
0.279217	0.839859	0.484	0.36	1	Serbp1	Th17	FALSE	FALSE	FALSE
0.279396	0.0363884	0.29	0.44	1	Pcna	Th17	FALSE	FALSE	FALSE
0.280281	0.563976	0.742	0.72	1	Zfp36l2	Th17	TRUE	FALSE	FALSE
0.281484	1.00811	0.29	0.12	1	Nmur1	Th17	FALSE	FALSE	TRUE
0.282133	-0.932414	0.258	0.44	1	Arih2	Th17	FALSE	FALSE	FALSE
0.282248	1.30956	0.29	0.2	1	Il16	Th17	FALSE	TRUE	FALSE
0.285049	-1.1754	0.161	0.32	1	Ccdc184	Th17	FALSE	FALSE	FALSE
0.28511	0.90311	0.419	0.24	1	Tnfsf14	Th17	FALSE	TRUE	FALSE
0.286499	-0.731185	0.419	0.56	1	Mef2d	Th17	TRUE	FALSE	FALSE
0.287011	-0.00499382	0.323	0.48	1	Nipbl	Th17	FALSE	FALSE	FALSE
0.287666	0.839859	0.452	0.36	1	Itgb2	Th17	FALSE	FALSE	FALSE
0.288939	0.194082	0.516	0.68	1	Atp6v1f	Th17	FALSE	FALSE	FALSE
0.289013	-0.499292	0.323	0.52	1	Arap2	Th17	FALSE	FALSE	FALSE
0.289426	-0.057535	0.452	0.64	1	Pabpc1	Th17	FALSE	FALSE	FALSE
0.289638	0.393959	0.484	0.56	1	Btf3	Th17	FALSE	FALSE	FALSE
0.290954	0.913387	0.613	0.52	1	Lsp1	Th17	FALSE	FALSE	FALSE
0.292749	0.133994	0.935	1	1	H2-K1	Th17	FALSE	TRUE	FALSE
0.293619	0.840209	0.387	0.2	1	Rbms1	Th17	FALSE	FALSE	FALSE
0.294098	0.793623	0.516	0.44	1	Pkm	Th17	FALSE	FALSE	FALSE
0.294478	-0.602334	0.516	0.72	1	Icos	Th17	FALSE	FALSE	TRUE
0.297484	1.04007	0.387	0.2	1	Trac	Th17	FALSE	FALSE	FALSE
0.298497	0.811079	0.387	0.32	1	Tbc1d10c	Th17	FALSE	FALSE	FALSE
0.298566	0.772296	0.677	0.48	1	Ikzf1	Th17	TRUE	FALSE	FALSE
0.298683	0.766492	0.581	0.44	1	Sept7	Th17	FALSE	FALSE	FALSE
0.299121	-0.879799	0.355	0.52	1	Gch1	Th17	FALSE	FALSE	FALSE
0.299854	-0.639064	0.419	0.6	1	Il4ra	Th17	FALSE	FALSE	TRUE
0.299875	0.732826	0.613	0.56	1	Tmem176a	Th17	FALSE	FALSE	FALSE
0.300222	-0.557282	0.645	0.8	1	Ptbp1	Th17	FALSE	FALSE	FALSE
0.302613	-0.885075	0.452	0.6	1	Rhog	Th17	FALSE	FALSE	FALSE
0.303557	0.659062	0.71	0.6	1	Rassf5	Th17	FALSE	FALSE	FALSE
0.304395	0.474867	0.419	0.24	1	Gabbr1	Th17	FALSE	FALSE	FALSE
0.305882	0.755303	0.581	0.4	1	Ddost	Th17	FALSE	FALSE	FALSE
0.306856	-0.343541	0.355	0.56	1	mt-Nd5	Th17	FALSE	FALSE	FALSE
0.306857	0.478447	0.645	0.44	1	Nfil3	Th17	TRUE	FALSE	FALSE
0.307008	0.950293	0.323	0.2	1	Ppp4c	Th17	FALSE	FALSE	FALSE
0.307115	0.637076	0.645	0.52	1	Ddx17	Th17	FALSE	FALSE	FALSE
0.307169	0.94421	0.452	0.32	1	Arhgap30	Th17	FALSE	FALSE	FALSE
0.308065	-0.304198	0.774	0.92	1	Ptprc	Th17	FALSE	TRUE	TRUE
0.308248	0.781372	0.484	0.32	1	Glmp	Th17	TRUE	FALSE	FALSE
0.308589	-0.0588422	0.581	0.76	1	Dock10	Th17	FALSE	FALSE	FALSE
0.309552	-0.57197	0.613	0.8	1	Elf1	Th17	TRUE	FALSE	FALSE
0.312411	-0.670361	0.323	0.52	1	Chd1	Th17	FALSE	FALSE	FALSE
0.313891	0.351669	0.258	0.32	1	Snx20	Th17	FALSE	FALSE	FALSE
0.314543	-0.0819245	0.839	0.96	1	Junb	Th17	TRUE	FALSE	FALSE
0.316063	0.215623	0.613	0.44	1	Dhx9	Th17	FALSE	FALSE	FALSE
0.318515	-0.502333	0.29	0.48	1	Cdk11b	Th17	FALSE	FALSE	FALSE
0.322305	0.246081	0.452	0.28	1	Atp5md	Th17	FALSE	FALSE	FALSE
0.323129	0.530047	0.71	0.52	1	Fxyd5	Th17	FALSE	FALSE	FALSE
0.325533	-0.832167	0.323	0.52	1	Ptpn13	Th17	FALSE	FALSE	FALSE
0.327892	0.740084	0.581	0.4	1	Eef1g	Th17	FALSE	FALSE	FALSE
0.328834	0.872318	0.419	0.24	1	Anxa2	Th17	FALSE	FALSE	FALSE
0.330278	0.60391	0.677	0.52	1	Manf	Th17	FALSE	FALSE	FALSE
0.332872	-0.428575	0.484	0.68	1	Lcp2	Th17	FALSE	FALSE	FALSE
0.332878	0.989005	0.355	0.2	1	Atp5a1	Th17	FALSE	FALSE	FALSE
0.333035	0.497091	0.516	0.32	1	Rilpl2	Th17	FALSE	FALSE	FALSE
0.333455	0.363339	0.548	0.6	1	mt-Nd1	Th17	FALSE	FALSE	FALSE
0.333477	0.688455	0.516	0.32	1	Abhd2	Th17	FALSE	FALSE	FALSE
0.333728	-0.541909	0.484	0.68	1	Eef2	Th17	FALSE	FALSE	FALSE
0.334054	-0.365253	0.29	0.2	1	H1f0	Th17	FALSE	FALSE	FALSE
0.334766	-0.429235	0.29	0.48	1	Crlf3	Th17	FALSE	FALSE	FALSE
0.336043	-0.369219	0.581	0.76	1	Srsf5	Th17	FALSE	FALSE	FALSE
0.336297	1.20414	0.355	0.2	1	Mmp25	Th17	FALSE	FALSE	FALSE
0.336315	0.909067	0.484	0.32	1	Acap1	Th17	FALSE	FALSE	FALSE
0.337536	0.349643	0.774	0.6	1	Cd69	Th17	FALSE	FALSE	FALSE
0.338369	-0.132709	0.613	0.52	1	Rsrc2	Th17	FALSE	FALSE	FALSE
0.340219	0.0342027	0.71	0.56	1	Macf1	Th17	FALSE	FALSE	FALSE
0.340911	0.492088	0.484	0.52	1	Hsp90b1	Th17	FALSE	FALSE	FALSE
0.340955	0.141954	0.516	0.64	1	Ap2m1	Th17	FALSE	FALSE	FALSE
0.341869	-1.41538	0.387	0.52	1	Tob1	Th17	FALSE	FALSE	FALSE
0.343155	0.594793	0.548	0.48	1	Ptprcap	Th17	FALSE	FALSE	FALSE
0.344031	0.888311	0.323	0.16	1	Nfkbib	Th17	FALSE	FALSE	FALSE
0.344427	0.485885	0.548	0.56	1	Midn	Th17	FALSE	FALSE	FALSE
0.344889	0.521653	0.452	0.48	1	Arhgdia	Th17	FALSE	FALSE	FALSE
0.345647	0.467775	0.419	0.44	1	Szrd1	Th17	FALSE	FALSE	FALSE
0.34681	0.787255	0.452	0.28	1	Calm3	Th17	FALSE	FALSE	FALSE
0.346839	0.539691	0.548	0.36	1	Cd247	Th17	FALSE	FALSE	FALSE
0.347337	-0.868569	0.097	0.24	1	Adora2a	Th17	FALSE	FALSE	TRUE
0.348496	0.686029	0.581	0.4	1	Pfkp	Th17	FALSE	FALSE	FALSE
0.348762	0.124403	0.387	0.52	1	Akt1	Th17	FALSE	FALSE	FALSE
0.351549	0.686146	0.548	0.4	1	Clta	Th17	FALSE	FALSE	FALSE
0.352246	-0.626299	0.645	0.76	1	Irf2bp2	Th17	FALSE	FALSE	FALSE
0.352614	-0.303885	0.806	0.92	1	Rack1	Th17	FALSE	FALSE	FALSE
0.357194	-0.361369	0.516	0.48	1	Ube2b	Th17	FALSE	FALSE	FALSE
0.357269	-0.404104	0.258	0.44	1	Gtf2b	Th17	FALSE	FALSE	FALSE
0.358145	0.723394	0.419	0.24	1	Car1	Th17	FALSE	FALSE	FALSE
0.359401	0.168456	0.677	0.84	1	Ppp1r15a	Th17	FALSE	FALSE	FALSE
0.359471	0.583605	0.419	0.24	1	Vsir	Th17	FALSE	TRUE	FALSE
0.360232	0.370777	0.548	0.64	1	Uba1	Th17	FALSE	FALSE	FALSE
0.360458	-0.498469	0.452	0.64	1	Tgif1	Th17	TRUE	FALSE	FALSE
0.362412	0.35727	0.387	0.4	1	Slfn2	Th17	FALSE	FALSE	FALSE
0.363478	0.370125	0.677	0.68	1	Aebp2	Th17	TRUE	FALSE	FALSE
0.363969	0.629173	0.645	0.48	1	Mgat5	Th17	FALSE	FALSE	FALSE
0.364164	1.18331	0.355	0.2	1	Dusp6	Th17	FALSE	FALSE	FALSE
0.365436	-0.020449	0.516	0.64	1	Mlec	Th17	FALSE	FALSE	FALSE
0.368925	0.557124	0.548	0.36	1	Jpt1	Th17	FALSE	FALSE	FALSE
0.370023	0.625759	0.581	0.4	1	Slc9a3r1	Th17	FALSE	FALSE	FALSE
0.371646	-0.764167	0.226	0.4	1	Traf4	Th17	FALSE	FALSE	FALSE
0.371965	-0.591531	0.161	0.32	1	Taf4b	Th17	FALSE	FALSE	FALSE
0.372348	-0.603043	0.355	0.36	1	Blk	Th17	FALSE	FALSE	FALSE
0.372417	0.142115	0.806	0.64	1	mt-Co3	Th17	FALSE	FALSE	FALSE
0.372602	-0.149489	0.645	0.8	1	Tgfbr2	Th17	FALSE	FALSE	TRUE
0.372672	-0.704659	0.452	0.56	1	Tnip1	Th17	FALSE	FALSE	FALSE
0.372964	-0.263696	0.935	1	1	Cd82	Th17	FALSE	FALSE	FALSE
0.37359	0.911447	0.419	0.28	1	Prelid1	Th17	FALSE	FALSE	FALSE
0.377318	0.441976	0.935	0.84	1	Cfl1	Th17	FALSE	FALSE	FALSE
0.379005	0.365897	0.097	0.16	1	Tspan32	Th17	FALSE	FALSE	FALSE
0.380648	1.09533	0.226	0.12	1	Ccar1	Th17	FALSE	FALSE	FALSE
0.381302	0.939349	0.387	0.24	1	Kansl1	Th17	FALSE	FALSE	FALSE
0.389853	0.293645	0.613	0.64	1	Sh3glb1	Th17	FALSE	FALSE	FALSE
0.390901	0.391031	1	1	1	Tmsb4x	Th17	FALSE	FALSE	FALSE
0.391981	0.747958	0.581	0.48	1	Ramp1	Th17	FALSE	FALSE	FALSE
0.392522	-0.16586	0.548	0.72	1	Sdf4	Th17	FALSE	FALSE	FALSE
0.393007	0.0857111	0.258	0.36	1	Fam32a	Th17	FALSE	FALSE	FALSE
0.393156	0.434949	0.452	0.44	1	Cmtm7	Th17	FALSE	FALSE	FALSE
0.393198	0.258168	0.774	0.84	1	Msn	Th17	FALSE	FALSE	FALSE
0.394246	0.0745035	0.516	0.36	1	Ezr	Th17	FALSE	FALSE	FALSE
0.394252	0.513381	0.581	0.4	1	Arf1	Th17	FALSE	FALSE	FALSE
0.394395	-0.971995	0.226	0.36	1	Kbtbd2	Th17	FALSE	FALSE	FALSE
0.3963	0.0879143	0.677	0.76	1	Saraf	Th17	FALSE	FALSE	FALSE
0.401826	-0.427465	0.419	0.6	1	Rab11fip1	Th17	FALSE	FALSE	FALSE
0.402273	0.463112	0.484	0.48	1	Pitpna	Th17	FALSE	FALSE	FALSE
0.402963	0.384799	0.581	0.4	1	Smpdl3a	Th17	FALSE	FALSE	FALSE
0.403263	-1.12948	0.323	0.4	1	Cldnd1	Th17	FALSE	FALSE	FALSE
0.412302	-0.476266	0.548	0.68	1	Pdcd1	Th17	FALSE	FALSE	TRUE
0.412965	0.609238	0.677	0.52	1	Znrf1	Th17	FALSE	FALSE	FALSE
0.413041	0.608793	0.452	0.28	1	Acly	Th17	FALSE	FALSE	FALSE
0.414404	-0.308046	0.548	0.72	1	Cab39	Th17	FALSE	FALSE	FALSE
0.415032	0.589804	0.452	0.28	1	Cnot6	Th17	FALSE	FALSE	FALSE
0.41738	0.641783	0.387	0.36	1	Lrrc8c	Th17	FALSE	FALSE	FALSE
0.418325	0.464005	0.548	0.52	1	Myl12b	Th17	FALSE	FALSE	FALSE
0.41972	0.387731	0.871	0.84	1	Lcp1	Th17	FALSE	FALSE	FALSE
0.421353	0.789285	0.387	0.24	1	Pdia4	Th17	FALSE	FALSE	FALSE
0.421394	0.723877	0.387	0.24	1	Sfr1	Th17	FALSE	FALSE	FALSE
0.422056	0.864646	0.323	0.24	1	Plxnd1	Th17	FALSE	FALSE	TRUE
0.423003	-0.264534	0.419	0.56	1	Atf3	Th17	TRUE	FALSE	FALSE
0.424985	0.482204	0.645	0.52	1	Eif4a2	Th17	FALSE	FALSE	FALSE
0.426102	-0.427213	0.677	0.8	1	Sod1	Th17	FALSE	FALSE	FALSE
0.426729	-0.25672	0.452	0.6	1	Npc2	Th17	FALSE	FALSE	FALSE
0.427557	-0.635144	0.581	0.72	1	mt-Nd6	Th17	FALSE	FALSE	FALSE
0.427914	-0.562736	0.387	0.56	1	Rhof	Th17	FALSE	FALSE	FALSE
0.428685	0.517848	0.581	0.48	1	Pum2	Th17	FALSE	FALSE	FALSE
0.432475	-0.483135	0.387	0.56	1	Ahcyl2	Th17	FALSE	FALSE	FALSE
0.43353	-0.437888	0.484	0.44	1	Gnai3	Th17	FALSE	FALSE	FALSE
0.435205	0.205037	0.71	0.56	1	Prrc2c	Th17	FALSE	FALSE	FALSE
0.436413	0.803793	0.355	0.2	1	Adrb2	Th17	FALSE	FALSE	FALSE
0.436583	1.08403	0.323	0.2	1	Sema4a	Th17	FALSE	TRUE	FALSE
0.437505	-0.013536	0.419	0.56	1	Eprs	Th17	FALSE	FALSE	FALSE
0.438326	0.782452	0.323	0.2	1	Ckb	Th17	FALSE	FALSE	FALSE
0.438762	0.281267	0.806	0.88	1	S100a10	Th17	FALSE	FALSE	FALSE
0.440453	0.148245	0.806	0.76	1	mt-Co1	Th17	FALSE	FALSE	FALSE
0.44083	-0.238521	0.516	0.68	1	Ccni	Th17	FALSE	FALSE	FALSE
0.44458	0.150043	0.968	0.88	1	mt-Co2	Th17	FALSE	FALSE	FALSE
0.448654	1.77405	0.129	0.08	1	Ifitm2	Th17	FALSE	FALSE	FALSE
0.449769	0.886618	0.355	0.24	1	Sox13	Th17	TRUE	FALSE	FALSE
0.452475	-0.35999	0.516	0.68	1	Zc3hav1	Th17	FALSE	FALSE	FALSE
0.452812	-0.70033	0.548	0.68	1	Slc25a3	Th17	FALSE	FALSE	FALSE
0.456528	0.819387	0.452	0.36	1	Spata13	Th17	FALSE	FALSE	FALSE
0.458436	0.471705	0.677	0.52	1	Celf2	Th17	FALSE	FALSE	FALSE
0.460172	0.408095	0.677	0.64	1	Ppib	Th17	FALSE	FALSE	FALSE
0.461135	0.52166	0.484	0.32	1	Ssr1	Th17	FALSE	FALSE	FALSE
0.46201	0.69771	0.194	0.08	1	Sap30	Th17	FALSE	FALSE	FALSE
0.462317	0.281424	0.645	0.72	1	Fli1	Th17	TRUE	FALSE	FALSE
0.463509	0.574508	0.677	0.52	1	Acot7	Th17	FALSE	FALSE	FALSE
0.46471	0.123643	0.581	0.72	1	Surf4	Th17	FALSE	FALSE	FALSE
0.465185	-0.0182281	0.226	0.36	1	Hes1	Th17	TRUE	FALSE	FALSE
0.465283	0.280405	0.871	0.76	1	Tle5	Th17	FALSE	FALSE	FALSE
0.465716	-0.72343	0.645	0.6	1	Gem	Th17	FALSE	FALSE	FALSE
0.465887	-0.440851	0.452	0.48	1	Mapkapk3	Th17	FALSE	FALSE	FALSE
0.465985	0.570044	0.677	0.52	1	Samhd1	Th17	FALSE	FALSE	FALSE
0.46863	0.738895	0.484	0.36	1	Ddit4	Th17	FALSE	FALSE	FALSE
0.468683	-1.0579	0.29	0.4	1	Areg	Th17	FALSE	TRUE	FALSE
0.470458	-0.462053	0.097	0.2	1	Il10ra	Th17	FALSE	FALSE	FALSE
0.471031	0.637675	0.548	0.44	1	Pik3ap1	Th17	FALSE	FALSE	FALSE
0.471121	0.247057	0.742	0.8	1	Eif4g2	Th17	FALSE	FALSE	FALSE
0.47124	-0.157222	0.323	0.24	1	Tcrg-V6	Th17	FALSE	FALSE	FALSE
0.471514	0.175542	0.419	0.28	1	Lbr	Th17	FALSE	FALSE	FALSE
0.47188	0.487597	0.774	0.64	1	Anxa6	Th17	FALSE	FALSE	FALSE
0.473738	-0.676609	0.226	0.36	1	Hlf	Th17	TRUE	FALSE	FALSE
0.473857	0.462456	0.387	0.24	1	Cltc	Th17	FALSE	FALSE	FALSE
0.474557	0.459304	0.516	0.48	1	Arpc2	Th17	FALSE	FALSE	FALSE
0.475776	-0.647098	0.484	0.64	1	Nabp1	Th17	FALSE	FALSE	FALSE
0.477889	0.83298	0.226	0.12	1	Podnl1	Th17	FALSE	FALSE	FALSE
0.482338	-0.185002	0.968	1	1	Ets1	Th17	TRUE	FALSE	FALSE
0.482678	0.60519	0.71	0.56	1	Ccnd2	Th17	FALSE	FALSE	FALSE
0.483084	-0.406077	0.903	0.96	1	Ifngr1	Th17	FALSE	FALSE	FALSE
0.48329	-0.906438	0.677	0.76	1	Zfp36	Th17	FALSE	FALSE	FALSE
0.483601	-0.319024	0.323	0.48	1	Ctdsp2	Th17	FALSE	FALSE	FALSE
0.484121	0.907164	0.355	0.24	1	Gimap4	Th17	FALSE	FALSE	FALSE
0.484835	-0.309535	0.71	0.84	1	Ivns1abp	Th17	FALSE	FALSE	FALSE
0.485508	-0.565382	0.323	0.48	1	Zfand3	Th17	FALSE	FALSE	FALSE
0.485655	0.153632	0.484	0.56	1	Ptpn18	Th17	FALSE	FALSE	FALSE
0.486671	0.0234542	0.774	0.64	1	Fam102a	Th17	FALSE	FALSE	FALSE
0.486936	-0.0421719	0.484	0.4	1	Vps54	Th17	FALSE	FALSE	FALSE
0.486944	0.670283	0.452	0.32	1	Tpr	Th17	FALSE	FALSE	FALSE
0.48725	0.316333	0.419	0.28	1	Pi4k2a	Th17	FALSE	FALSE	FALSE
0.487457	-0.522073	0.323	0.48	1	Tor1aip2	Th17	FALSE	FALSE	FALSE
0.48913	-0.170189	0.323	0.44	1	Ubxn1	Th17	FALSE	FALSE	FALSE
0.489507	0.6865	0.387	0.24	1	Txnl1	Th17	FALSE	FALSE	FALSE
0.490605	0.0609687	0.871	0.96	1	Jund	Th17	TRUE	FALSE	FALSE
0.492485	0.368814	0.613	0.48	1	Herpud1	Th17	FALSE	FALSE	FALSE
0.492933	-0.445577	0.484	0.64	1	Purb	Th17	TRUE	FALSE	FALSE
0.493729	-0.518692	0.419	0.36	1	Icam1	Th17	FALSE	TRUE	TRUE
0.495248	0.547008	0.387	0.24	1	Marc2	Th17	FALSE	FALSE	FALSE
0.495885	0.449861	0.742	0.72	1	Cd44	Th17	FALSE	FALSE	TRUE
0.497017	-0.294984	0.484	0.64	1	Cmip	Th17	FALSE	FALSE	FALSE
0.497165	-0.428745	0.581	0.72	1	Raly	Th17	FALSE	FALSE	FALSE
0.497776	0.650699	0.387	0.24	1	Txnrd1	Th17	FALSE	FALSE	FALSE
0.498632	0.641544	0.484	0.4	1	Ppp2ca	Th17	FALSE	FALSE	FALSE
0.50026	-0.236884	0.387	0.52	1	Pten	Th17	FALSE	FALSE	FALSE
0.500654	-0.282174	0.774	0.88	1	Cytip	Th17	FALSE	FALSE	FALSE
0.502755	-0.508862	0.516	0.52	1	Rock1	Th17	FALSE	FALSE	FALSE
0.503396	-0.124117	0.581	0.72	1	Srrm2	Th17	FALSE	FALSE	FALSE
0.504548	0.967707	0.258	0.16	1	Yipf1	Th17	FALSE	FALSE	FALSE
0.506409	-0.0523728	0.774	0.64	1	Dnaja1	Th17	FALSE	FALSE	FALSE
0.507488	0.805956	0.548	0.4	1	Stat1	Th17	TRUE	FALSE	FALSE
0.507582	-0.457417	0.742	0.84	1	Gadd45b	Th17	FALSE	FALSE	FALSE
0.507825	-0.897888	0.548	0.68	1	Vgll4	Th17	FALSE	FALSE	FALSE
0.509107	-0.635675	0.29	0.44	1	Bag1	Th17	FALSE	FALSE	FALSE
0.50954	0.441055	0.677	0.6	1	Atp2a2	Th17	FALSE	FALSE	FALSE
0.509778	-0.344716	0.258	0.4	1	Dok2	Th17	FALSE	FALSE	FALSE
0.509989	0.618864	0.29	0.16	1	Srcap	Th17	FALSE	FALSE	FALSE
0.513381	0.171757	0.742	0.6	1	Birc6	Th17	FALSE	FALSE	FALSE
0.513968	-0.401715	0.581	0.72	1	Prkar1a	Th17	FALSE	FALSE	FALSE
0.515795	0.787073	0.29	0.24	1	Glcci1	Th17	FALSE	FALSE	FALSE
0.516408	0.654988	0.387	0.28	1	Hdlbp	Th17	FALSE	FALSE	FALSE
0.51733	-0.0992368	0.742	0.6	1	Ero1l	Th17	FALSE	FALSE	FALSE
0.518526	0.429092	0.355	0.36	1	Tcrg-C4	Th17	FALSE	FALSE	FALSE
0.520254	0.503141	0.548	0.4	1	Ttc39b	Th17	FALSE	FALSE	FALSE
0.52075	0.791459	0.548	0.4	1	Nr4a2	Th17	TRUE	FALSE	FALSE
0.522878	-0.617804	0.419	0.56	1	Ankrd13a	Th17	FALSE	FALSE	FALSE
0.523158	0.193662	0.774	0.64	1	Cap1	Th17	FALSE	FALSE	TRUE
0.526838	-0.28352	0.645	0.76	1	Gpr183	Th17	FALSE	FALSE	FALSE
0.527166	-0.257634	0.581	0.72	1	Gpx1	Th17	FALSE	FALSE	FALSE
0.527289	-0.344151	0.29	0.24	1	Ece1	Th17	FALSE	FALSE	FALSE
0.528793	0.0281875	0.387	0.28	1	Park7	Th17	FALSE	FALSE	FALSE
0.528987	0.584734	0.645	0.56	1	Tmem176b	Th17	FALSE	FALSE	FALSE
0.529556	0.327896	0.581	0.6	1	Mknk2	Th17	FALSE	FALSE	FALSE
0.530205	-0.156332	0.387	0.52	1	Hnrnpm	Th17	FALSE	FALSE	FALSE
0.531014	-0.530244	0.452	0.6	1	Pxdc1	Th17	FALSE	FALSE	FALSE
0.533533	-0.551375	0.452	0.6	1	Cish	Th17	FALSE	FALSE	FALSE
0.534618	-0.554508	0.387	0.4	1	Plp2	Th17	FALSE	FALSE	FALSE
0.536095	0.133688	0.452	0.52	1	Rab5c	Th17	FALSE	FALSE	FALSE
0.53875	0.168759	0.839	0.88	1	Arhgdib	Th17	FALSE	FALSE	FALSE
0.53961	-0.598367	0.516	0.6	1	Slc38a2	Th17	FALSE	FALSE	FALSE
0.540607	0.107343	0.516	0.6	1	Hnrnpa1	Th17	FALSE	FALSE	FALSE
0.54153	-0.0418677	0.903	0.96	1	Tmsb10	Th17	FALSE	FALSE	FALSE
0.541578	-0.646343	0.161	0.28	1	Sdc4	Th17	FALSE	FALSE	TRUE
0.542245	-0.384225	0.452	0.6	1	Atp5d	Th17	FALSE	FALSE	FALSE
0.542285	0.411061	0.548	0.4	1	Ccdc88b	Th17	FALSE	FALSE	FALSE
0.542646	0.517594	0.581	0.52	1	Rbpj	Th17	TRUE	FALSE	FALSE
0.542987	0.545667	0.581	0.44	1	Ankrd11	Th17	FALSE	FALSE	FALSE
0.54304	-0.160627	0.484	0.4	1	Gpr65	Th17	FALSE	FALSE	FALSE
0.545014	-0.786048	0.226	0.36	1	Nrros	Th17	FALSE	FALSE	FALSE
0.546046	-0.24774	0.194	0.32	1	Bst2	Th17	FALSE	TRUE	FALSE
0.549313	0.699971	0.645	0.64	1	Vim	Th17	FALSE	FALSE	FALSE
0.55089	0.378086	0.581	0.6	1	Smdt1	Th17	FALSE	FALSE	FALSE
0.551216	-0.259335	0.742	0.84	1	Mbd2	Th17	TRUE	FALSE	FALSE
0.551267	-0.0259197	0.355	0.44	1	Plaat3	Th17	FALSE	FALSE	FALSE
0.55311	-0.260959	0.581	0.72	1	Ubl3	Th17	FALSE	FALSE	FALSE
0.554574	-0.340187	0.548	0.68	1	Nop53	Th17	FALSE	FALSE	FALSE
0.554941	-0.349691	0.548	0.6	1	Etnk1	Th17	FALSE	FALSE	FALSE
0.557103	-0.0791025	0.516	0.64	1	Adipor1	Th17	FALSE	FALSE	TRUE
0.558191	-0.65967	0.161	0.28	1	Rnf128	Th17	FALSE	FALSE	FALSE
0.558729	-0.61344	0.129	0.24	1	Nars	Th17	FALSE	FALSE	FALSE
0.559204	0.151426	0.355	0.24	1	Ptger2	Th17	FALSE	FALSE	FALSE
0.559818	-0.557867	0.161	0.28	1	Sdc1	Th17	FALSE	FALSE	TRUE
0.56244	-0.639434	0.161	0.28	1	Slc7a1	Th17	FALSE	FALSE	FALSE
0.56325	-0.208341	0.742	0.84	1	Vasp	Th17	FALSE	FALSE	FALSE
0.566117	-0.413358	0.387	0.36	1	Azin1	Th17	FALSE	FALSE	FALSE
0.566767	-2.42265	0.161	0.2	1	Il13	Th17	FALSE	TRUE	FALSE
0.567341	0.741235	0.323	0.24	1	Il23r	Th17	FALSE	FALSE	FALSE
0.567644	-0.310614	0.548	0.56	1	Fis1	Th17	FALSE	FALSE	FALSE
0.567845	-0.0198282	0.742	0.84	1	Nsd3	Th17	FALSE	FALSE	FALSE
0.567987	0.395276	0.645	0.52	1	Elmo1	Th17	FALSE	FALSE	FALSE
0.568455	0.510474	0.484	0.36	1	Trp53inp1	Th17	FALSE	FALSE	FALSE
0.568709	0.354302	0.323	0.36	1	Cpd	Th17	FALSE	FALSE	FALSE
0.569374	-0.65331	0.355	0.44	1	Ubn1	Th17	FALSE	FALSE	FALSE
0.574001	-0.0884213	0.645	0.76	1	Sec11c	Th17	FALSE	FALSE	FALSE
0.57519	-0.443541	0.419	0.52	1	Lats2	Th17	FALSE	FALSE	FALSE
0.575205	-0.512248	0.452	0.52	1	Stat4	Th17	TRUE	FALSE	FALSE
0.576819	0.385915	0.581	0.44	1	Ube2d2a	Th17	FALSE	FALSE	FALSE
0.577114	0.680121	0.323	0.2	1	Grap2	Th17	FALSE	FALSE	FALSE
0.577774	-0.106117	0.226	0.32	1	Cd81	Th17	FALSE	FALSE	FALSE
0.578332	-0.33109	0.548	0.64	1	Cd37	Th17	FALSE	FALSE	FALSE
0.583923	0.246367	0.613	0.64	1	Iqgap1	Th17	FALSE	FALSE	FALSE
0.585243	0.591602	0.548	0.44	1	Mllt6	Th17	FALSE	FALSE	FALSE
0.585265	-0.379735	0.452	0.44	1	Sf3b6	Th17	FALSE	FALSE	FALSE
0.585571	-0.137024	0.71	0.6	1	Ldha	Th17	FALSE	FALSE	FALSE
0.585892	-0.414607	0.613	0.72	1	mt-Cytb	Th17	FALSE	FALSE	FALSE
0.587642	0.957807	0.29	0.2	1	Xlr4c	Th17	FALSE	FALSE	FALSE
0.59042	0.0140585	0.355	0.44	1	Bzw2	Th17	FALSE	FALSE	FALSE
0.590476	-0.606738	0.581	0.64	1	Ubald2	Th17	FALSE	FALSE	FALSE
0.590639	-0.523816	0.387	0.52	1	Stx11	Th17	FALSE	FALSE	FALSE
0.592039	0.364159	0.516	0.56	1	Wdr83os	Th17	FALSE	FALSE	FALSE
0.592473	-0.390652	0.548	0.68	1	Eif1	Th17	FALSE	FALSE	FALSE
0.592504	0.561387	0.484	0.36	1	Tap2	Th17	FALSE	FALSE	FALSE
0.593297	-0.16976	0.645	0.6	1	Clint1	Th17	FALSE	FALSE	FALSE
0.594033	-0.0233734	0.484	0.6	1	Tspo	Th17	FALSE	FALSE	FALSE
0.597384	-0.510683	0.387	0.52	1	Satb1	Th17	TRUE	FALSE	FALSE
0.598159	-0.813585	0.29	0.4	1	Elovl5	Th17	FALSE	FALSE	FALSE
0.598196	0.64642	0.548	0.44	1	S100a6	Th17	FALSE	FALSE	FALSE
0.598712	-0.490123	0.581	0.68	1	Cyfip2	Th17	FALSE	FALSE	FALSE
0.600157	0.496076	0.452	0.32	1	Ric1	Th17	FALSE	FALSE	FALSE
0.600665	0.665961	0.581	0.48	1	Dock2	Th17	FALSE	FALSE	FALSE
0.601613	0.349055	0.935	0.92	1	Fau	Th17	FALSE	FALSE	FALSE
0.601673	-0.41373	0.484	0.52	1	Irak2	Th17	FALSE	FALSE	FALSE
0.603161	0.255676	0.452	0.32	1	Mapk14	Th17	FALSE	FALSE	FALSE
0.603666	-0.398278	0.387	0.52	1	Ppm1g	Th17	FALSE	FALSE	FALSE
0.60404	0.368939	0.548	0.52	1	Arf6	Th17	FALSE	FALSE	FALSE
0.604938	-0.477124	0.097	0.08	1	Il17f	Th17	FALSE	TRUE	FALSE
0.605739	0.439683	0.613	0.48	1	Mcl1	Th17	FALSE	FALSE	FALSE
0.605912	0.0418249	0.355	0.24	1	Egr1	Th17	TRUE	FALSE	FALSE
0.606086	-0.694421	0.323	0.44	1	Stat6	Th17	TRUE	FALSE	FALSE
0.606669	0.403279	0.516	0.4	1	Pcbp1	Th17	FALSE	FALSE	FALSE
0.607029	0.39887	0.387	0.4	1	Vars	Th17	FALSE	FALSE	FALSE
0.60808	-0.0460494	0.613	0.52	1	Gnb1	Th17	FALSE	FALSE	FALSE
0.608283	0.478346	0.387	0.4	1	Lbh	Th17	FALSE	FALSE	FALSE
0.608358	0.288673	0.645	0.52	1	Selenow	Th17	FALSE	FALSE	FALSE
0.608374	0.200429	0.387	0.44	1	Ddx3y	Th17	FALSE	FALSE	FALSE
0.610535	-0.323207	0.677	0.64	1	Rab8b	Th17	FALSE	FALSE	FALSE
0.6119	0.244893	0.71	0.72	1	Runx3	Th17	TRUE	FALSE	FALSE
0.614416	0.314227	0.839	0.8	1	Ahnak	Th17	FALSE	FALSE	FALSE
0.615155	0.593179	0.387	0.32	1	Igf1r	Th17	FALSE	FALSE	TRUE
0.618079	0.264972	0.355	0.4	1	Arf4	Th17	FALSE	FALSE	FALSE
0.618872	0.386082	0.645	0.52	1	Arpc1b	Th17	FALSE	FALSE	FALSE
0.620543	0.0332417	0.226	0.16	1	Prkd3	Th17	FALSE	FALSE	FALSE
0.622113	0.384388	0.355	0.24	1	Akirin2	Th17	FALSE	FALSE	FALSE
0.622369	-0.377805	0.323	0.44	1	Myo1g	Th17	FALSE	FALSE	FALSE
0.625923	-0.416821	0.323	0.36	1	Serpina3g	Th17	FALSE	FALSE	FALSE
0.627052	0.223208	0.323	0.24	1	Rasgef1b	Th17	FALSE	FALSE	FALSE
0.628629	0.207233	0.645	0.52	1	Dazap1	Th17	FALSE	FALSE	FALSE
0.629322	0.311204	0.548	0.6	1	Crip1	Th17	FALSE	FALSE	FALSE
0.629825	0.201569	0.323	0.36	1	Inpp4b	Th17	FALSE	FALSE	FALSE
0.63507	0.697458	0.387	0.32	1	Pdia6	Th17	FALSE	FALSE	FALSE
0.636938	0.568174	0.516	0.44	1	Stk11	Th17	FALSE	FALSE	FALSE
0.637284	0.774872	0.548	0.44	1	Irf1	Th17	TRUE	FALSE	FALSE
0.639199	-0.315565	0.355	0.48	1	Nab1	Th17	FALSE	FALSE	FALSE
0.639224	-0.47934	0.355	0.48	1	Cbarp	Th17	FALSE	FALSE	FALSE
0.640241	0.403852	0.548	0.52	1	Mier1	Th17	TRUE	FALSE	FALSE
0.64066	0.450445	0.387	0.36	1	Tnfrsf25	Th17	FALSE	FALSE	TRUE
0.640837	0.625458	0.484	0.4	1	Cyld	Th17	FALSE	FALSE	FALSE
0.641735	0.605914	0.419	0.32	1	Usp38	Th17	FALSE	FALSE	FALSE
0.643174	0.475303	0.484	0.36	1	Ppdpf	Th17	FALSE	FALSE	FALSE
0.643768	0.198019	0.806	0.8	1	Itgal	Th17	FALSE	FALSE	TRUE
0.644039	-0.258979	0.323	0.44	1	Map2k2	Th17	FALSE	FALSE	FALSE
0.645312	0.206572	0.677	0.56	1	Trbc2	Th17	FALSE	FALSE	FALSE
0.645316	0.236354	0.613	0.6	1	Vcp	Th17	FALSE	FALSE	FALSE
0.645556	-0.0123455	0.903	0.96	1	Ndfip1	Th17	FALSE	FALSE	FALSE
0.645739	0.353419	0.71	0.64	1	Ddx5	Th17	FALSE	FALSE	FALSE
0.646191	-0.0655698	0.419	0.52	1	Abi1	Th17	FALSE	FALSE	FALSE
0.646211	-0.64105	0.29	0.4	1	Zfp703	Th17	FALSE	FALSE	FALSE
0.647199	-0.262836	0.516	0.64	1	Cdc37	Th17	FALSE	FALSE	FALSE
0.649942	-0.148239	0.355	0.28	1	Mdh1	Th17	FALSE	FALSE	FALSE
0.651632	0.256519	0.516	0.52	1	Sf3b2	Th17	FALSE	FALSE	FALSE
0.6535	0.335456	0.968	0.96	1	Rac2	Th17	FALSE	FALSE	FALSE
0.653914	0.28479	0.516	0.52	1	Luc7l2	Th17	FALSE	FALSE	FALSE
0.655116	-0.172183	0.419	0.52	1	Itgb3	Th17	FALSE	FALSE	FALSE
0.656413	0.375936	0.484	0.48	1	Ptma	Th17	FALSE	FALSE	FALSE
0.657897	0.569177	0.29	0.28	1	Serpinb6a	Th17	FALSE	FALSE	FALSE
0.658055	-0.376561	0.323	0.28	1	Apaf1	Th17	FALSE	FALSE	FALSE
0.662623	-0.111074	0.677	0.6	1	Akap13	Th17	FALSE	FALSE	FALSE
0.663862	-0.416681	0.419	0.52	1	Psmb1	Th17	FALSE	FALSE	FALSE
0.66517	0.317545	0.355	0.36	1	Ap2b1	Th17	FALSE	FALSE	FALSE
0.666006	0.401105	0.355	0.32	1	Capn2	Th17	FALSE	FALSE	FALSE
0.667626	0.474445	0.581	0.48	1	Lnpep	Th17	FALSE	FALSE	FALSE
0.66781	-0.16054	0.548	0.52	1	Tatdn2	Th17	FALSE	FALSE	FALSE
0.669085	0.258407	0.871	0.84	1	Actg1	Th17	FALSE	FALSE	FALSE
0.670396	-0.103511	0.387	0.48	1	Glrx	Th17	FALSE	FALSE	FALSE
0.67103	-0.112847	0.613	0.72	1	Kmt2d	Th17	FALSE	FALSE	FALSE
0.675895	0.46469	0.484	0.4	1	Antxr2	Th17	FALSE	FALSE	FALSE
0.675902	-0.560436	0.258	0.36	1	Qk	Th17	FALSE	FALSE	FALSE
0.677439	0.332178	0.387	0.36	1	Hnrnpll	Th17	FALSE	FALSE	FALSE
0.677539	-0.500373	0.29	0.4	1	Sh3kbp1	Th17	FALSE	FALSE	FALSE
0.679869	0.490846	0.516	0.4	1	Papola	Th17	FALSE	FALSE	FALSE
0.680921	-0.0136361	0.548	0.44	1	Rabgap1l	Th17	FALSE	FALSE	FALSE
0.682589	-0.089485	0.29	0.4	1	Prpf40a	Th17	FALSE	FALSE	FALSE
0.682831	0.335814	0.516	0.4	1	Nfatc2	Th17	TRUE	FALSE	FALSE
0.683473	0.445143	0.548	0.44	1	Pstpip1	Th17	FALSE	FALSE	FALSE
0.683855	0.254382	0.516	0.4	1	Rgcc	Th17	FALSE	FALSE	FALSE
0.68391	0.510029	0.419	0.32	1	Def6	Th17	FALSE	FALSE	FALSE
0.685133	0.612782	0.452	0.4	1	Rorc	Th17	TRUE	FALSE	FALSE
0.685444	-0.782687	0.226	0.2	1	Slc15a3	Th17	FALSE	FALSE	FALSE
0.686712	-0.175785	0.484	0.6	1	Atp2b1	Th17	FALSE	FALSE	FALSE
0.687065	0.235993	0.71	0.6	1	Jun	Th17	TRUE	FALSE	FALSE
0.690473	-0.337301	0.419	0.48	1	Ablim1	Th17	FALSE	FALSE	FALSE
0.692478	0.248805	0.71	0.76	1	Hcls1	Th17	FALSE	FALSE	FALSE
0.697469	-0.225421	0.258	0.36	1	Tfip11	Th17	FALSE	FALSE	FALSE
0.698186	0.282684	0.548	0.44	1	Cbfb	Th17	TRUE	FALSE	FALSE
0.698314	0.178766	0.548	0.44	1	Cdkn1b	Th17	FALSE	FALSE	FALSE
0.698843	-0.307495	0.387	0.36	1	Gimap6	Th17	FALSE	FALSE	FALSE
0.699184	0.358535	0.387	0.28	1	Camk4	Th17	FALSE	FALSE	FALSE
0.700237	-0.247273	0.613	0.72	1	Ppia	Th17	FALSE	FALSE	FALSE
0.704478	0.00889263	0.516	0.6	1	Mta2	Th17	TRUE	FALSE	FALSE
0.707187	0.318992	0.484	0.48	1	Limd2	Th17	FALSE	FALSE	FALSE
0.708006	0.139449	0.968	0.92	1	Shisa5	Th17	FALSE	FALSE	FALSE
0.708311	-0.0216318	0.903	0.96	1	Btg1	Th17	FALSE	FALSE	FALSE
0.709964	-0.269743	0.419	0.4	1	Tmem259	Th17	FALSE	FALSE	FALSE
0.710738	0.540633	0.29	0.2	1	Helz2	Th17	FALSE	FALSE	FALSE
0.711304	-0.287652	0.258	0.36	1	Kdm7a	Th17	FALSE	FALSE	FALSE
0.712013	0.588496	0.355	0.28	1	Kars	Th17	FALSE	FALSE	FALSE
0.712791	-0.189294	0.677	0.64	1	Arih1	Th17	FALSE	FALSE	FALSE
0.71431	-0.153725	0.194	0.28	1	Klf3	Th17	TRUE	FALSE	FALSE
0.714777	-0.513982	0.323	0.4	1	Atl3	Th17	FALSE	FALSE	FALSE
0.715941	0.572122	0.419	0.32	1	Ctbp1	Th17	FALSE	FALSE	FALSE
0.721216	0.410636	0.258	0.24	1	Asb2	Th17	FALSE	FALSE	FALSE
0.725741	0.40551	0.419	0.32	1	Ndufb10	Th17	FALSE	FALSE	FALSE
0.726475	0.510562	0.452	0.36	1	Tspan13	Th17	FALSE	FALSE	FALSE
0.727414	-0.0649358	0.29	0.2	1	Hist1h1e	Th17	FALSE	FALSE	FALSE
0.728211	0.393852	0.323	0.36	1	Apbb1ip	Th17	FALSE	FALSE	FALSE
0.728541	-0.327418	0.355	0.44	1	Orai1	Th17	FALSE	FALSE	FALSE
0.729708	-0.318603	0.355	0.44	1	Csk	Th17	FALSE	FALSE	FALSE
0.72978	0.234135	0.613	0.64	1	Eif3k	Th17	FALSE	FALSE	FALSE
0.731032	-0.313501	0.226	0.32	1	Hk2	Th17	FALSE	FALSE	FALSE
0.733629	0.509436	0.419	0.4	1	Creb1	Th17	TRUE	FALSE	FALSE
0.734184	0.161236	0.484	0.52	1	Myl12a	Th17	FALSE	FALSE	FALSE
0.734265	-0.213421	0.419	0.52	1	Rel	Th17	TRUE	FALSE	FALSE
0.734412	-0.38199	0.677	0.64	1	Ncor1	Th17	TRUE	FALSE	FALSE
0.735186	0.238731	0.516	0.48	1	Usp9x	Th17	FALSE	FALSE	FALSE
0.736169	0.442341	0.387	0.36	1	Camk2n1	Th17	FALSE	FALSE	FALSE
0.736459	0.431742	0.806	0.76	1	Gnas	Th17	FALSE	FALSE	FALSE
0.738854	0.197046	0.484	0.4	1	Coro2a	Th17	FALSE	FALSE	FALSE
0.739024	0.345523	0.194	0.2	1	Lgals1	Th17	FALSE	FALSE	FALSE
0.741576	0.46835	0.355	0.32	1	Wac	Th17	FALSE	FALSE	FALSE
0.742838	0.521047	0.387	0.32	1	Tprgl	Th17	FALSE	FALSE	FALSE
0.746445	-0.498717	0.323	0.4	1	Smad3	Th17	TRUE	FALSE	FALSE
0.746498	0.524023	0.387	0.32	1	Atp2a3	Th17	FALSE	FALSE	FALSE
0.746504	0.257262	0.516	0.48	1	Arf5	Th17	FALSE	FALSE	FALSE
0.748503	0.239302	0.71	0.72	1	Ppp6r1	Th17	FALSE	FALSE	FALSE
0.749542	0.335222	0.613	0.6	1	Morf4l1	Th17	FALSE	FALSE	FALSE
0.749635	-0.224159	0.419	0.4	1	Jak3	Th17	FALSE	FALSE	FALSE
0.753314	-0.250549	0.419	0.52	1	Tsc22d2	Th17	TRUE	FALSE	FALSE
0.756057	0.0305091	0.645	0.72	1	Calm1	Th17	FALSE	FALSE	FALSE
0.758375	0.0235072	0.839	0.84	1	mt-Atp8	Th17	FALSE	FALSE	FALSE
0.759977	0.441872	0.419	0.4	1	Pld3	Th17	FALSE	FALSE	FALSE
0.760739	0.197085	0.452	0.52	1	Tnfaip8	Th17	FALSE	FALSE	FALSE
0.761179	-0.4775	0.323	0.36	1	Spsb3	Th17	FALSE	FALSE	FALSE
0.764273	0.279807	0.355	0.4	1	Acsl4	Th17	FALSE	FALSE	FALSE
0.764887	0.258299	0.29	0.32	1	Lmnb1	Th17	FALSE	FALSE	FALSE
0.766808	0.1318	0.355	0.4	1	Il18r1	Th17	FALSE	FALSE	FALSE
0.767702	-0.0388521	0.355	0.44	1	Map3k1	Th17	FALSE	FALSE	FALSE
0.76909	-0.545347	0.129	0.2	1	Prnp	Th17	FALSE	FALSE	FALSE
0.771436	0.0120944	0.871	0.8	1	Cxcr6	Th17	FALSE	FALSE	TRUE
0.771791	0.0555119	0.548	0.64	1	Spcs3	Th17	FALSE	FALSE	FALSE
0.772142	-0.0514817	0.516	0.6	1	Nek7	Th17	FALSE	FALSE	FALSE
0.772787	-0.0270334	0.645	0.72	1	Brd4	Th17	FALSE	FALSE	FALSE
0.772955	-0.108174	0.355	0.32	1	Cbx4	Th17	FALSE	FALSE	FALSE
0.773393	0.0198012	0.871	0.88	1	Tagln2	Th17	FALSE	FALSE	FALSE
0.775676	0.312666	0.484	0.44	1	Arrb2	Th17	FALSE	FALSE	FALSE
0.775714	0.131273	0.613	0.68	1	Tapbp	Th17	FALSE	FALSE	FALSE
0.77739	-0.0024111	0.419	0.36	1	Cggbp1	Th17	FALSE	FALSE	FALSE
0.779306	-0.10753	0.645	0.6	1	Itm2c	Th17	FALSE	FALSE	FALSE
0.78112	0.0661001	0.613	0.52	1	Selenot	Th17	FALSE	FALSE	FALSE
0.781159	-0.110671	0.903	0.88	1	Id2	Th17	TRUE	FALSE	FALSE
0.784634	0.0163957	0.226	0.16	1	Psmb5	Th17	FALSE	FALSE	FALSE
0.78894	-0.165698	0.581	0.64	1	Ptpn22	Th17	FALSE	FALSE	FALSE
0.789119	-0.478109	0.194	0.24	1	Phlda1	Th17	FALSE	FALSE	FALSE
0.789298	-0.343503	0.484	0.48	1	Ube2v1	Th17	FALSE	FALSE	FALSE
0.789893	-0.231993	0.677	0.72	1	Eif3f	Th17	FALSE	FALSE	FALSE
0.79131	0.511032	0.387	0.32	1	Dcaf7	Th17	FALSE	FALSE	FALSE
0.791414	0.0311368	0.323	0.4	1	Paxbp1	Th17	TRUE	FALSE	FALSE
0.791667	-0.0424419	0.613	0.68	1	Hnrnpul1	Th17	FALSE	FALSE	FALSE
0.792262	-0.213329	0.645	0.6	1	Pdcd4	Th17	FALSE	FALSE	FALSE
0.7942	-0.0223547	1	1	1	Eef1a1	Th17	FALSE	FALSE	FALSE
0.795269	0.4036	0.387	0.32	1	Bcl3	Th17	FALSE	FALSE	FALSE
0.795362	-0.192705	0.645	0.56	1	Nfkb2	Th17	TRUE	FALSE	FALSE
0.796034	0.0916363	0.645	0.64	1	Rnf19b	Th17	FALSE	FALSE	FALSE
0.796132	-0.193335	0.29	0.36	1	Evl	Th17	FALSE	FALSE	FALSE
0.798267	-0.479016	0.194	0.24	1	Cpm	Th17	FALSE	FALSE	FALSE
0.798507	0.222557	0.677	0.6	1	Hipk1	Th17	FALSE	FALSE	FALSE
0.798575	-0.0652385	0.516	0.48	1	Mapk6	Th17	FALSE	FALSE	FALSE
0.800342	0.425577	0.548	0.52	1	Gimap3	Th17	FALSE	FALSE	FALSE
0.800853	0.0580853	0.452	0.52	1	Dync1h1	Th17	FALSE	FALSE	FALSE
0.801337	0.238948	0.645	0.64	1	Mbnl1	Th17	FALSE	FALSE	FALSE
0.802384	-0.467987	0.484	0.56	1	Cyba	Th17	FALSE	FALSE	FALSE
0.804487	0.343573	0.355	0.28	1	Top2b	Th17	FALSE	FALSE	FALSE
0.804676	-0.36844	0.548	0.6	1	Gpsm3	Th17	FALSE	FALSE	FALSE
0.804722	0.203217	0.677	0.6	1	Atp1a1	Th17	FALSE	FALSE	FALSE
0.80498	-0.260726	0.355	0.44	1	Gmfg	Th17	FALSE	FALSE	FALSE
0.807175	-0.176236	0.677	0.64	1	Nr3c1	Th17	TRUE	FALSE	FALSE
0.807515	0.366084	0.516	0.48	1	Edf1	Th17	FALSE	FALSE	FALSE
0.807907	0.231502	0.677	0.6	1	Fmnl1	Th17	FALSE	FALSE	FALSE
0.808512	-0.339124	0.645	0.72	1	Smap2	Th17	FALSE	FALSE	FALSE
0.809121	-0.296651	0.484	0.48	1	Zbtb16	Th17	TRUE	FALSE	FALSE
0.809761	0.248721	0.645	0.56	1	Rela	Th17	TRUE	FALSE	FALSE
0.809912	-0.243201	0.355	0.44	1	Emd	Th17	FALSE	FALSE	FALSE
0.809956	0.0639611	0.226	0.16	1	Klrb1b	Th17	FALSE	FALSE	TRUE
0.813583	0.204242	0.484	0.4	1	Ssr4	Th17	FALSE	FALSE	FALSE
0.813987	0.364164	0.484	0.4	1	Sept6	Th17	FALSE	FALSE	FALSE
0.814115	0.0450053	0.548	0.48	1	Tle3	Th17	FALSE	FALSE	FALSE
0.815071	0.0406701	0.387	0.32	1	Il1r1	Th17	FALSE	FALSE	FALSE
0.81557	0.298732	0.484	0.4	1	Nfatc1	Th17	TRUE	FALSE	FALSE
0.81569	-0.374501	0.452	0.52	1	Psme1	Th17	FALSE	FALSE	FALSE
0.815823	-0.234602	0.516	0.6	1	Aff4	Th17	TRUE	FALSE	FALSE
0.817065	-0.135672	0.516	0.6	1	Trir	Th17	FALSE	FALSE	FALSE
0.817948	0.378363	0.581	0.52	1	Ppp2r5a	Th17	FALSE	FALSE	FALSE
0.818939	-0.366745	0.516	0.6	1	Pik3r1	Th17	FALSE	FALSE	FALSE
0.821197	-0.285049	0.645	0.72	1	Wdr26	Th17	FALSE	FALSE	FALSE
0.8219	0.054284	0.387	0.44	1	Tagap	Th17	FALSE	FALSE	FALSE
0.827692	0.0949114	0.645	0.68	1	H2-D1	Th17	FALSE	TRUE	FALSE
0.827825	-0.300049	0.323	0.36	1	Pdlim1	Th17	FALSE	FALSE	FALSE
0.83026	0.233467	0.548	0.56	1	Ccr2	Th17	FALSE	FALSE	TRUE
0.832019	0.0790693	0.742	0.68	1	Trbc1	Th17	FALSE	FALSE	FALSE
0.835341	-0.196939	0.323	0.4	1	Becn1	Th17	FALSE	FALSE	FALSE
0.835366	-0.0226442	0.677	0.6	1	Arpc3	Th17	FALSE	FALSE	FALSE
0.835995	0.462094	0.387	0.32	1	Sdf2l1	Th17	FALSE	FALSE	FALSE
0.836822	0.409832	0.258	0.24	1	Il4	Th17	FALSE	TRUE	FALSE
0.839497	0.181373	0.677	0.68	1	Glud1	Th17	FALSE	FALSE	FALSE
0.83956	0.280384	0.419	0.36	1	Stt3b	Th17	FALSE	FALSE	FALSE
0.841127	0.0643812	0.29	0.36	1	Il21r	Th17	FALSE	FALSE	FALSE
0.842729	-0.295793	0.419	0.44	1	Kdm2a	Th17	FALSE	FALSE	FALSE
0.842906	-0.316207	0.355	0.36	1	U2af2	Th17	FALSE	FALSE	FALSE
0.84673	0.476126	0.387	0.36	1	Lgals3bp	Th17	FALSE	FALSE	FALSE
0.846881	0.316036	0.484	0.48	1	Ppp1ca	Th17	FALSE	FALSE	FALSE
0.847373	0.0373285	0.387	0.44	1	Emp3	Th17	FALSE	FALSE	FALSE
0.847655	-0.164726	0.387	0.36	1	Ndel1	Th17	FALSE	FALSE	FALSE
0.849372	-0.112949	0.29	0.36	1	Ssbp3	Th17	FALSE	FALSE	FALSE
0.851693	-0.161427	0.742	0.76	1	Il2ra	Th17	FALSE	FALSE	FALSE
0.852411	0.0656046	0.71	0.64	1	Ier2	Th17	FALSE	FALSE	FALSE
0.853654	0.183391	0.581	0.52	1	March7	Th17	FALSE	FALSE	FALSE
0.855055	0.438985	0.323	0.28	1	Naga	Th17	FALSE	FALSE	FALSE
0.855655	-0.0741477	0.613	0.56	1	Nfatc3	Th17	TRUE	FALSE	FALSE
0.860753	-0.145887	0.419	0.4	1	Oser1	Th17	FALSE	FALSE	FALSE
0.863827	-0.0538844	0.387	0.36	1	Foxo1	Th17	TRUE	FALSE	FALSE
0.869399	-0.146402	0.613	0.68	1	Sf3b1	Th17	FALSE	FALSE	FALSE
0.870851	-0.0981484	0.581	0.64	1	Slc38a1	Th17	FALSE	FALSE	FALSE
0.871627	-0.0905464	0.613	0.68	1	P2ry10	Th17	FALSE	FALSE	FALSE
0.872194	-0.336002	0.452	0.52	1	Ndufa2	Th17	FALSE	FALSE	FALSE
0.872899	0.0907748	0.71	0.68	1	S100a11	Th17	FALSE	FALSE	FALSE
0.874107	-0.377237	0.194	0.24	1	Degs1	Th17	FALSE	FALSE	FALSE
0.874995	-0.205562	0.323	0.36	1	Il17rb	Th17	FALSE	FALSE	TRUE
0.876548	-0.303357	0.258	0.28	1	Aph1a	Th17	FALSE	FALSE	FALSE
0.877273	-0.179345	0.258	0.32	1	Cd28	Th17	FALSE	FALSE	TRUE
0.877289	0.0636064	0.226	0.28	1	Tnfrsf9	Th17	FALSE	FALSE	TRUE
0.877601	-0.00858712	0.581	0.56	1	Usp25	Th17	FALSE	FALSE	FALSE
0.878159	0.0610287	0.323	0.36	1	Khsrp	Th17	TRUE	FALSE	FALSE
0.878558	-0.176325	0.452	0.52	1	Zbtb1	Th17	TRUE	FALSE	FALSE
0.878989	-0.338884	0.258	0.28	1	Kbtbd11	Th17	FALSE	FALSE	FALSE
0.880382	0.162372	0.935	0.92	1	Il2rg	Th17	FALSE	FALSE	FALSE
0.881007	-0.25429	0.645	0.68	1	Ppp1r9b	Th17	FALSE	FALSE	FALSE
0.881229	0.128488	0.355	0.36	1	Atp2b4	Th17	FALSE	FALSE	FALSE
0.881676	-0.360604	0.355	0.4	1	Spry1	Th17	FALSE	FALSE	FALSE
0.882498	0.186425	0.806	0.76	1	Chchd2	Th17	FALSE	FALSE	FALSE
0.883112	0.212161	0.323	0.28	1	Tex261	Th17	FALSE	FALSE	FALSE
0.883162	-0.167559	0.419	0.44	1	Zfand5	Th17	FALSE	FALSE	FALSE
0.883831	0.106417	0.677	0.72	1	Pfn1	Th17	FALSE	FALSE	FALSE
0.88451	0.222137	0.419	0.36	1	Hif1a	Th17	TRUE	FALSE	FALSE
0.88574	-0.326049	0.161	0.16	1	Dtx1	Th17	FALSE	FALSE	FALSE
0.88806	0.0193981	0.355	0.4	1	Ybx1	Th17	TRUE	FALSE	FALSE
0.889577	0.222138	0.645	0.6	1	Tab2	Th17	FALSE	FALSE	FALSE
0.892375	0.225439	0.613	0.56	1	Sema4d	Th17	FALSE	TRUE	FALSE
0.895985	-0.0369499	0.516	0.56	1	Vps28	Th17	FALSE	FALSE	FALSE
0.897188	0.148024	0.581	0.64	1	Sri	Th17	FALSE	FALSE	FALSE
0.897796	0.127224	0.774	0.72	1	Btg2	Th17	FALSE	FALSE	FALSE
0.898481	0.414694	0.355	0.32	1	Cyth4	Th17	FALSE	FALSE	FALSE
0.898578	-0.192695	0.968	0.96	1	Emb	Th17	FALSE	FALSE	FALSE
0.899797	-0.355441	0.387	0.44	1	Ythdf3	Th17	FALSE	FALSE	FALSE
0.900297	-0.146044	0.419	0.48	1	Tbc1d9b	Th17	FALSE	FALSE	FALSE
0.900914	-0.10089	0.516	0.56	1	M6pr	Th17	FALSE	FALSE	FALSE
0.901759	-0.0131389	0.419	0.48	1	Rtn3	Th17	FALSE	FALSE	FALSE
0.90204	0.187466	0.581	0.52	1	Rara	Th17	TRUE	FALSE	FALSE
0.90481	0.039086	0.452	0.4	1	Pdap1	Th17	FALSE	FALSE	FALSE
0.905173	-0.170889	0.29	0.24	1	Idh3b	Th17	FALSE	FALSE	FALSE
0.905824	0.133559	0.484	0.48	1	Jmjd1c	Th17	FALSE	FALSE	FALSE
0.906555	-0.0215922	0.452	0.48	1	Tmem50a	Th17	FALSE	FALSE	FALSE
0.907574	0.122858	0.29	0.32	1	Sin3b	Th17	FALSE	FALSE	FALSE
0.90913	0.0983553	0.29	0.28	1	Psmb9	Th17	FALSE	FALSE	FALSE
0.912587	0.18535	0.613	0.6	1	Ppp1r18	Th17	FALSE	FALSE	FALSE
0.913069	0.0155124	0.806	0.76	1	mt-Atp6	Th17	FALSE	FALSE	FALSE
0.91353	0.27545	0.419	0.4	1	Tbca	Th17	FALSE	FALSE	FALSE
0.91441	0.324742	0.323	0.32	1	Rhob	Th17	FALSE	FALSE	FALSE
0.915083	0.17929	0.613	0.6	1	Rasal3	Th17	FALSE	FALSE	FALSE
0.918339	0.126738	0.71	0.72	1	Stk24	Th17	FALSE	FALSE	FALSE
0.91893	0.0618564	0.548	0.52	1	Tma7	Th17	FALSE	FALSE	FALSE
0.919326	0.205605	0.613	0.56	1	Selenop	Th17	FALSE	FALSE	FALSE
0.920062	-0.0819884	0.548	0.6	1	Pak2	Th17	FALSE	FALSE	FALSE
0.920422	-0.199705	0.419	0.44	1	Flna	Th17	FALSE	FALSE	FALSE
0.921061	0.00947517	0.452	0.48	1	Pdcd6ip	Th17	FALSE	FALSE	FALSE
0.921533	0.346313	0.258	0.24	1	Nup98	Th17	FALSE	FALSE	FALSE
0.921923	-0.107524	0.452	0.44	1	Lrp10	Th17	FALSE	FALSE	FALSE
0.922501	-0.0526936	0.935	0.96	1	Serinc3	Th17	FALSE	FALSE	FALSE
0.922966	-0.986566	0.161	0.2	1	Cd83	Th17	FALSE	FALSE	FALSE
0.9246	-0.704325	0.129	0.12	1	Ptgs2	Th17	FALSE	FALSE	FALSE
0.925084	0.126091	0.903	0.92	1	Cd53	Th17	FALSE	FALSE	FALSE
0.925382	0.0772137	0.452	0.4	1	mt-Nd4l	Th17	FALSE	FALSE	FALSE
0.925759	-0.150969	0.355	0.4	1	Dnajb6	Th17	FALSE	FALSE	FALSE
0.926399	0.0868213	0.677	0.72	1	Rgs1	Th17	FALSE	FALSE	FALSE
0.928974	-0.110357	0.452	0.44	1	Dusp11	Th17	FALSE	FALSE	FALSE
0.930052	0.0923668	0.516	0.48	1	Hnrnpl	Th17	FALSE	FALSE	FALSE
0.932408	-0.0111592	0.323	0.28	1	St8sia4	Th17	FALSE	FALSE	FALSE
0.932523	0.167781	0.452	0.44	1	Anxa11	Th17	FALSE	FALSE	FALSE
0.933115	0.111856	0.226	0.2	1	Irf4	Th17	TRUE	FALSE	FALSE
0.934043	0.182261	0.484	0.44	1	Fkbp8	Th17	FALSE	FALSE	FALSE
0.936658	-0.0783973	0.581	0.56	1	Ppp1r12a	Th17	FALSE	FALSE	FALSE
0.938318	-0.157579	0.516	0.56	1	Ldb1	Th17	FALSE	FALSE	FALSE
0.938649	-0.0788854	0.355	0.4	1	Ppm1b	Th17	FALSE	FALSE	FALSE
0.939274	0.399251	0.484	0.44	1	Rapgef6	Th17	FALSE	FALSE	FALSE
0.939424	0.0803762	0.677	0.72	1	Il7r	Th17	FALSE	FALSE	FALSE
0.93943	0.182015	0.387	0.36	1	Bzw1	Th17	FALSE	FALSE	FALSE
0.940541	-0.200219	0.29	0.32	1	Sbno2	Th17	FALSE	FALSE	FALSE
0.941676	0.441456	0.387	0.4	1	Capg	Th17	FALSE	FALSE	FALSE
0.942055	0.204661	0.871	0.84	1	Itgb7	Th17	FALSE	FALSE	FALSE
0.943798	0.15685	0.548	0.56	1	Cox7a2l	Th17	FALSE	FALSE	FALSE
0.944095	0.155715	0.484	0.44	1	Chmp1b	Th17	FALSE	FALSE	FALSE
0.944775	-0.149355	0.194	0.2	1	Psmd11	Th17	FALSE	FALSE	FALSE
0.945219	-0.00139886	0.452	0.48	1	Ssb	Th17	FALSE	FALSE	FALSE
0.945544	-0.0472391	0.516	0.56	1	Adgre5	Th17	FALSE	TRUE	FALSE
0.947224	0.0517737	0.968	0.96	1	H2-Q7	Th17	FALSE	TRUE	FALSE
0.947847	0.0672281	0.484	0.44	1	Eif5a	Th17	FALSE	FALSE	FALSE
0.947908	-0.135402	0.516	0.56	1	Map1lc3b	Th17	FALSE	FALSE	FALSE
0.950308	0.357757	0.29	0.32	1	Csf2	Th17	FALSE	TRUE	FALSE
0.952878	-0.0597931	0.484	0.52	1	Peli1	Th17	FALSE	FALSE	FALSE
0.953983	-0.250233	0.323	0.32	1	Serpinb1a	Th17	FALSE	FALSE	FALSE
0.954734	-0.0875205	0.323	0.32	1	Puf60	Th17	FALSE	FALSE	FALSE
0.955863	-0.0312307	0.645	0.68	1	Ptk2b	Th17	FALSE	FALSE	FALSE
0.956874	-0.0360063	0.387	0.36	1	Atp5b	Th17	FALSE	FALSE	FALSE
0.957748	-0.118827	0.323	0.36	1	Ndufa8	Th17	FALSE	FALSE	FALSE
0.95987	0.305318	0.29	0.28	1	Prkx	Th17	FALSE	FALSE	FALSE
0.960373	0.114221	0.613	0.6	1	Lrrfip1	Th17	TRUE	FALSE	FALSE
0.961017	-0.114563	0.484	0.52	1	Ncl	Th17	FALSE	FALSE	TRUE
0.961765	-0.0110004	0.484	0.52	1	Hnrnpf	Th17	FALSE	FALSE	FALSE
0.963045	0.145464	0.581	0.56	1	Calr	Th17	FALSE	FALSE	FALSE
0.963679	-0.0372613	0.516	0.48	1	Mex3c	Th17	FALSE	FALSE	FALSE
0.963818	-0.149763	0.097	0.08	1	Ccl1	Th17	FALSE	TRUE	FALSE
0.964573	-0.0920719	0.484	0.52	1	Cyth1	Th17	FALSE	FALSE	FALSE
0.964667	-0.157144	0.677	0.68	1	Aup1	Th17	FALSE	FALSE	FALSE
0.964733	0.0316706	0.742	0.72	1	Zap70	Th17	FALSE	FALSE	FALSE
0.965042	-0.0513832	0.355	0.36	1	Cdk17	Th17	FALSE	FALSE	FALSE
0.966997	-0.0024541	0.548	0.56	1	Fus	Th17	FALSE	FALSE	FALSE
0.96908	0.10407	0.323	0.32	1	Glul	Th17	FALSE	FALSE	FALSE
0.970311	-0.016207	0.581	0.6	1	Rcsd1	Th17	FALSE	FALSE	FALSE
0.971449	-0.201825	0.581	0.56	1	Sla	Th17	FALSE	FALSE	FALSE
0.976564	-0.0396919	0.387	0.36	1	Ppp4r2	Th17	FALSE	FALSE	FALSE
0.977466	-0.437781	0.387	0.36	1	Tnfsf11	Th17	FALSE	TRUE	FALSE
0.977736	0.21363	0.452	0.44	1	Ctsb	Th17	FALSE	FALSE	FALSE
0.978253	-0.0389005	0.581	0.56	1	Cnot6l	Th17	FALSE	FALSE	FALSE
0.978479	0.0215471	0.613	0.64	1	Eef1b2	Th17	FALSE	FALSE	FALSE
0.97852	-0.244738	0.258	0.28	1	Slc7a8	Th17	FALSE	FALSE	FALSE
0.978549	0.173018	0.387	0.36	1	P4hb	Th17	FALSE	FALSE	FALSE
0.979704	-0.106511	0.387	0.4	1	Esyt2	Th17	FALSE	FALSE	FALSE
0.981454	0.00291427	0.355	0.36	1	Arl5b	Th17	FALSE	FALSE	FALSE
0.981677	-0.0113049	0.645	0.64	1	Son	Th17	TRUE	FALSE	FALSE
0.981868	0.156439	0.355	0.36	1	Elavl1	Th17	FALSE	FALSE	FALSE
0.982124	-0.092168	0.581	0.6	1	Cnbp	Th17	TRUE	FALSE	FALSE
0.982579	0.151282	0.581	0.56	1	Ddx21	Th17	FALSE	FALSE	FALSE
0.986378	0.0299845	0.484	0.48	1	Psd4	Th17	FALSE	FALSE	FALSE
0.987207	0.0260101	0.581	0.6	1	Rab21	Th17	FALSE	FALSE	FALSE
0.987649	0.160638	0.258	0.24	1	Ubash3b	Th17	FALSE	FALSE	FALSE
0.987948	0.0353269	0.194	0.2	1	Bach1	Th17	TRUE	FALSE	FALSE
0.990121	-0.0459099	0.613	0.6	1	Ddx6	Th17	FALSE	FALSE	FALSE
0.991453	-0.00834551	0.355	0.36	1	Bcl2a1b	Th17	FALSE	FALSE	FALSE
0.992762	0.0643782	0.548	0.56	1	Tut7	Th17	FALSE	FALSE	FALSE
0.99772	0.10712	0.484	0.48	1	Bin2	Th17	FALSE	FALSE	FALSE
0.997931	0.203876	0.161	0.16	1	Plxdc2	Th17	FALSE	FALSE	FALSE
0.998623	0.0175911	0.677	0.68	1	Nrip1	Th17	FALSE	FALSE	FALSE
0.998639	0.08282	1	1	1	Tpt1	Th17	FALSE	FALSE	FALSE
0.999059	0.00306217	0.323	0.32	1	Grb2	Th17	FALSE	FALSE	FALSE
0.999268	0.0021443	0.677	0.68	1	Dad1	Th17	FALSE	FALSE	FALSE
0.999315	-0.0526898	0.484	0.48	1	Map2k3	Th17	FALSE	FALSE	FALSE
0.999781	-0.157262	0.677	0.68	1	Slc3a2	Th17	FALSE	FALSE	FALSE
0.999816	0.0359881	1	1	1	Srgn	Th17	FALSE	FALSE	FALSE
0.999981	0.00831559	1	1	1	Itm2b	Th17	FALSE	FALSE	FALSE

## Sheet: Treg
p_val	avg_log2FC	pct.1	pct.2	p_val_adj	gene	ident	transcription_factor	ligand	receptor	cell_type_leiden_main	cell_type_leiden_fine
2.7621e-05	1.71056	0.537	0.132	0.0411276	Cxcr6	Treg	FALSE	FALSE	TRUE
0.000100092	0.19232	0.593	0.264	0.149038	Spin1	Treg	FALSE	FALSE	FALSE
0.000325086	-1.2549	0.389	0.698	0.484053	Tcp11l2	Treg	FALSE	FALSE	FALSE
0.000662641	0.548195	0.981	0.755	0.986672	Wnk1	Treg	FALSE	FALSE	FALSE
0.000696171	0.374576	0.593	0.283	1	Lats2	Treg	FALSE	FALSE	FALSE
0.000714187	1.01414	0.685	0.34	1	Ndufa1	Treg	FALSE	FALSE	FALSE
0.000795069	-1.12029	0.519	0.66	1	Eef1b2	Treg	FALSE	FALSE	FALSE
0.00116771	1.75526	0.37	0.094	1	Havcr2	Treg	FALSE	FALSE	TRUE
0.00130902	0.24445	0.481	0.226	1	Lrch4	Treg	FALSE	FALSE	FALSE
0.00134146	0.631541	0.685	0.358	1	Mdh1	Treg	FALSE	FALSE	FALSE
0.00134472	0.631638	0.537	0.226	1	Cd2bp2	Treg	FALSE	FALSE	FALSE
0.00149292	-0.0333806	0.759	0.528	1	Ube2b	Treg	FALSE	FALSE	FALSE
0.00165049	1.06443	0.537	0.208	1	Mex3c	Treg	FALSE	FALSE	FALSE
0.00167753	0.225019	0.5	0.245	1	Ywhab	Treg	FALSE	FALSE	FALSE
0.00185778	0.802291	0.574	0.245	1	Srsf6	Treg	FALSE	FALSE	FALSE
0.00186341	-2.45546	0.074	0.283	1	Lrrc32	Treg	FALSE	FALSE	FALSE
0.00264629	0.820221	0.611	0.283	1	Dhx15	Treg	FALSE	FALSE	FALSE
0.00273249	0.397273	0.426	0.189	1	Arap2	Treg	FALSE	FALSE	FALSE
0.00279469	-0.463525	0.981	0.887	1	Ifngr1	Treg	FALSE	FALSE	FALSE
0.00291762	0.844688	0.537	0.226	1	Serinc1	Treg	FALSE	FALSE	FALSE
0.00294349	-0.645196	0.519	0.528	1	Rbm42	Treg	FALSE	FALSE	FALSE
0.00303875	-0.028567	0.685	0.453	1	Leprotl1	Treg	FALSE	FALSE	FALSE
0.00308459	1.05303	0.444	0.151	1	Supt6	Treg	FALSE	FALSE	FALSE
0.00316344	0.267806	0.648	0.358	1	Dgat1	Treg	FALSE	FALSE	FALSE
0.00331272	0.188643	0.796	0.528	1	Hif1a	Treg	TRUE	FALSE	FALSE
0.00347985	0.710302	0.648	0.34	1	Nfil3	Treg	TRUE	FALSE	FALSE
0.00372241	0.59233	0.778	0.472	1	Ccnd2	Treg	FALSE	FALSE	FALSE
0.00383811	-0.903359	0.593	0.774	1	Malt1	Treg	FALSE	FALSE	FALSE
0.00404603	-0.262587	0.926	0.774	1	Mbd2	Treg	TRUE	FALSE	FALSE
0.00412505	1.13124	0.556	0.245	1	Nkg7	Treg	FALSE	FALSE	FALSE
0.00415829	0.879034	0.481	0.189	1	Bscl2	Treg	FALSE	FALSE	FALSE
0.00423308	-0.595943	0.463	0.377	1	Coro2a	Treg	FALSE	FALSE	FALSE
0.00499128	-0.521653	0.315	0.245	1	Ulk1	Treg	FALSE	FALSE	FALSE
0.00517396	0.0191	0.685	0.472	1	Sf3b2	Treg	FALSE	FALSE	FALSE
0.00573793	-0.0208147	0.852	0.679	1	Arhgef1	Treg	FALSE	FALSE	FALSE
0.00581462	1.22457	0.444	0.17	1	Runx2	Treg	TRUE	FALSE	FALSE
0.00589289	-1.28886	0.407	0.509	1	Dusp10	Treg	FALSE	FALSE	FALSE
0.00642164	0.447561	0.352	0.132	1	Cct3	Treg	FALSE	FALSE	FALSE
0.00653495	-0.946103	0.426	0.472	1	Selenop	Treg	FALSE	FALSE	FALSE
0.00661027	0.503433	0.593	0.302	1	Nucb1	Treg	FALSE	FALSE	FALSE
0.00693928	-0.161603	0.759	0.604	1	Cdc42	Treg	FALSE	FALSE	FALSE
0.0078913	-0.230799	0.37	0.226	1	Pacs1	Treg	FALSE	FALSE	FALSE
0.00794577	0.715283	0.352	0.113	1	Hspd1	Treg	FALSE	FALSE	FALSE
0.00818676	-0.349184	0.593	0.472	1	Nab1	Treg	FALSE	FALSE	FALSE
0.00829878	0.586655	0.407	0.17	1	Irgm1	Treg	FALSE	FALSE	FALSE
0.00854572	0.411557	0.5	0.245	1	Gbp4	Treg	FALSE	FALSE	FALSE
0.00881385	-0.327742	1	0.925	1	Jund	Treg	TRUE	FALSE	FALSE
0.00956914	-0.103191	0.741	0.547	1	Nfatc1	Treg	TRUE	FALSE	FALSE
0.00998764	-0.595294	0.481	0.453	1	Dync1h1	Treg	FALSE	FALSE	FALSE
0.0106226	0.649674	0.833	0.585	1	Zap70	Treg	FALSE	FALSE	FALSE
0.0116298	0.552026	0.611	0.34	1	Reps1	Treg	FALSE	FALSE	FALSE
0.0117001	0.0916181	0.648	0.396	1	Fgl2	Treg	FALSE	FALSE	FALSE
0.012196	0.0843064	0.444	0.226	1	Ndufb10	Treg	FALSE	FALSE	FALSE
0.0123036	-0.696469	0.574	0.679	1	Hnrnpul1	Treg	FALSE	FALSE	FALSE
0.0124237	0.550808	0.519	0.264	1	Trps1	Treg	TRUE	FALSE	FALSE
0.0124549	-0.904219	0.352	0.509	1	Usf2	Treg	TRUE	FALSE	FALSE
0.0128643	-0.894186	0.463	0.509	1	Cox7a2l	Treg	FALSE	FALSE	FALSE
0.0129023	0.32008	0.852	0.604	1	Tnfrsf18	Treg	FALSE	FALSE	TRUE
0.0132173	0.266423	0.5	0.264	1	Vps28	Treg	FALSE	FALSE	FALSE
0.0135655	0.070504	0.778	0.566	1	Eif4g2	Treg	FALSE	FALSE	FALSE
0.0136386	0.443013	0.444	0.208	1	Oaz1	Treg	FALSE	FALSE	FALSE
0.0140041	-0.131882	0.611	0.434	1	Ncl	Treg	FALSE	FALSE	TRUE
0.0141884	0.0672998	0.778	0.585	1	Fmnl1	Treg	FALSE	FALSE	FALSE
0.0143201	-0.936244	0.352	0.377	1	Ccm2	Treg	FALSE	FALSE	FALSE
0.0143667	-0.388373	0.852	0.774	1	Arhgap45	Treg	FALSE	FALSE	FALSE
0.0144574	0.546035	0.593	0.321	1	Ptma	Treg	FALSE	FALSE	FALSE
0.0146194	0.430334	0.463	0.226	1	Mapre1	Treg	FALSE	FALSE	FALSE
0.0146741	0.574891	0.685	0.415	1	Ccr5	Treg	FALSE	FALSE	TRUE
0.0147987	0.829047	0.556	0.283	1	Lag3	Treg	FALSE	FALSE	FALSE
0.0151345	-0.185842	0.556	0.396	1	Tle3	Treg	FALSE	FALSE	FALSE
0.0151653	0.549431	0.759	0.491	1	Fxyd5	Treg	FALSE	FALSE	FALSE
0.0155254	-0.269819	0.593	0.491	1	Nabp1	Treg	FALSE	FALSE	FALSE
0.0156231	-0.271827	0.63	0.509	1	Ppp2r5c	Treg	FALSE	FALSE	FALSE
0.0156667	-0.60913	0.741	0.717	1	Ubl3	Treg	FALSE	FALSE	FALSE
0.0157451	0.442681	0.5	0.264	1	Atp6v0e	Treg	FALSE	FALSE	FALSE
0.0160238	-0.787768	0.389	0.415	1	Cggbp1	Treg	FALSE	FALSE	FALSE
0.0161845	0.816005	0.463	0.208	1	Cpd	Treg	FALSE	FALSE	FALSE
0.0164042	-0.413769	0.556	0.491	1	Cyth1	Treg	FALSE	FALSE	FALSE
0.0167844	-1.09519	0.315	0.528	1	Kbtbd11	Treg	FALSE	FALSE	FALSE
0.0172252	0.529475	0.463	0.226	1	Arl4c	Treg	FALSE	FALSE	FALSE
0.0173165	0.442868	0.685	0.434	1	Inpp5d	Treg	FALSE	FALSE	FALSE
0.0176955	0.2484	0.352	0.17	1	Atp6ap2	Treg	FALSE	FALSE	FALSE
0.0183006	-0.722869	0.611	0.736	1	P2ry10	Treg	FALSE	FALSE	FALSE
0.0187135	0.0169169	0.593	0.396	1	Snx18	Treg	FALSE	FALSE	FALSE
0.0187929	-0.595353	0.611	0.604	1	Ppp6r1	Treg	FALSE	FALSE	FALSE
0.0189597	0.384494	0.519	0.283	1	S100a13	Treg	FALSE	FALSE	FALSE
0.0192335	0.837889	0.481	0.226	1	Arf3	Treg	FALSE	FALSE	FALSE
0.0194382	1.00048	0.389	0.151	1	Tm9sf2	Treg	FALSE	FALSE	FALSE
0.0197535	-0.193533	0.667	0.528	1	Kctd12	Treg	FALSE	FALSE	FALSE
0.0200013	0.340926	0.352	0.151	1	Rgs16	Treg	FALSE	FALSE	FALSE
0.0200959	0.85456	0.333	0.113	1	D5Ertd579e	Treg	FALSE	FALSE	FALSE
0.0201325	0.132741	0.741	0.528	1	Furin	Treg	FALSE	FALSE	FALSE
0.0207115	-0.707684	0.407	0.453	1	Slain1	Treg	FALSE	FALSE	FALSE
0.0210076	0.485523	0.778	0.528	1	Arf6	Treg	FALSE	FALSE	FALSE
0.0210429	-0.7981	0.389	0.491	1	Frmd8	Treg	FALSE	FALSE	FALSE
0.0213649	-0.44187	0.5	0.396	1	Npm1	Treg	FALSE	FALSE	FALSE
0.0216987	1.12095	0.204	0.038	1	Lyst	Treg	FALSE	FALSE	FALSE
0.0217394	-0.182014	0.796	0.66	1	Ddx5	Treg	FALSE	FALSE	FALSE
0.0217585	0.783386	0.537	0.283	1	Kmt2a	Treg	FALSE	FALSE	FALSE
0.0218942	-0.999495	0.37	0.472	1	Rgs10	Treg	FALSE	FALSE	FALSE
0.0219106	0.142877	0.63	0.434	1	H2-D1	Treg	FALSE	TRUE	FALSE
0.0223206	1.37566	0.389	0.208	1	Ece1	Treg	FALSE	FALSE	FALSE
0.0226786	0.543755	0.926	0.736	1	Peli1	Treg	FALSE	FALSE	FALSE
0.0228841	-0.68707	0.537	0.604	1	Ppp2r5a	Treg	FALSE	FALSE	FALSE
0.0229556	0.295192	0.63	0.415	1	Rhof	Treg	FALSE	FALSE	FALSE
0.0233149	0.0613379	0.519	0.321	1	Fam32a	Treg	FALSE	FALSE	FALSE
0.023369	-0.109502	0.426	0.302	1	Emd	Treg	FALSE	FALSE	FALSE
0.023581	0.235686	0.537	0.321	1	Ctsa	Treg	FALSE	FALSE	FALSE
0.0236029	-0.604873	0.648	0.66	1	Gimap3	Treg	FALSE	FALSE	FALSE
0.0236525	0.465535	0.704	0.453	1	Psmb8	Treg	FALSE	FALSE	FALSE
0.0237208	0.478029	0.204	0.057	1	Sh3bp1	Treg	FALSE	FALSE	FALSE
0.0237726	-0.662787	0.333	0.34	1	Gvin1	Treg	FALSE	FALSE	FALSE
0.0238725	0.252853	0.537	0.321	1	Chmp4b	Treg	FALSE	FALSE	FALSE
0.0241466	0.816129	0.519	0.264	1	Map2k2	Treg	FALSE	FALSE	FALSE
0.024403	-0.264757	0.481	0.358	1	Dcaf15	Treg	FALSE	FALSE	FALSE
0.0249713	0.385082	0.593	0.358	1	Kansl1	Treg	FALSE	FALSE	FALSE
0.0251773	0.858733	0.481	0.245	1	Isg15	Treg	FALSE	FALSE	FALSE
0.0253498	-0.726924	0.519	0.679	1	Irf2bp2	Treg	FALSE	FALSE	FALSE
0.0257309	0.397729	0.722	0.472	1	Vsir	Treg	FALSE	TRUE	FALSE
0.0265524	1.15443	0.407	0.189	1	Il12rb1	Treg	FALSE	FALSE	FALSE
0.0265952	0.368692	0.574	0.358	1	Rab21	Treg	FALSE	FALSE	FALSE
0.0271793	-0.18644	0.722	0.566	1	Clec2d	Treg	FALSE	TRUE	FALSE
0.0273756	0.589741	0.333	0.132	1	Ctsc	Treg	FALSE	FALSE	FALSE
0.0273894	0.198418	0.426	0.226	1	Thap12	Treg	TRUE	FALSE	FALSE
0.0275415	-0.148049	0.593	0.434	1	Camk4	Treg	FALSE	FALSE	FALSE
0.0276207	1.03718	0.574	0.321	1	Ddit4	Treg	FALSE	FALSE	FALSE
0.0276311	0.562125	0.741	0.491	1	Tagln2	Treg	FALSE	FALSE	FALSE
0.0279707	-0.777709	0.37	0.623	1	Trbc1	Treg	FALSE	FALSE	FALSE
0.0282216	0.690182	0.685	0.434	1	Ppp1r18	Treg	FALSE	FALSE	FALSE
0.0284009	0.860111	0.556	0.302	1	Xbp1	Treg	TRUE	FALSE	FALSE
0.0286716	-0.758038	0.574	0.566	1	Dgka	Treg	FALSE	FALSE	FALSE
0.029039	-0.457675	0.333	0.283	1	Gpr171	Treg	FALSE	FALSE	FALSE
0.0290595	-0.389329	0.5	0.491	1	Maz	Treg	TRUE	FALSE	FALSE
0.0294561	0.709938	0.593	0.34	1	Asb2	Treg	FALSE	FALSE	FALSE
0.029916	-0.826712	0.463	0.623	1	Rapgef6	Treg	FALSE	FALSE	FALSE
0.0304872	0.507376	0.556	0.321	1	Hnrnpu	Treg	FALSE	FALSE	FALSE
0.0305342	0.0765032	0.704	0.528	1	Slamf1	Treg	FALSE	FALSE	FALSE
0.0305842	-0.620136	0.574	0.736	1	Itpkb	Treg	FALSE	FALSE	FALSE
0.0308473	0.832805	0.444	0.208	1	Lrrc8c	Treg	FALSE	FALSE	FALSE
0.031226	0.88022	0.481	0.245	1	Arl6ip1	Treg	FALSE	FALSE	FALSE
0.0312715	-0.0645824	0.556	0.415	1	Hnrnpul2	Treg	FALSE	FALSE	FALSE
0.0319971	0.127057	0.333	0.17	1	Spcs3	Treg	FALSE	FALSE	FALSE
0.0322505	-0.620631	0.5	0.604	1	Aup1	Treg	FALSE	FALSE	FALSE
0.0323674	-1.32205	0.259	0.377	1	Ighm	Treg	FALSE	FALSE	TRUE
0.0326075	0.117069	0.574	0.358	1	Rnf19b	Treg	FALSE	FALSE	FALSE
0.0334391	-0.492	0.481	0.434	1	Aff1	Treg	TRUE	FALSE	FALSE
0.0335136	0.197927	0.611	0.415	1	Ccni	Treg	FALSE	FALSE	FALSE
0.0340043	-0.0985929	0.426	0.321	1	Sar1a	Treg	FALSE	FALSE	FALSE
0.0347985	-0.830574	0.389	0.528	1	Rab2a	Treg	FALSE	FALSE	FALSE
0.0348511	-0.933347	0.222	0.321	1	Irf9	Treg	TRUE	FALSE	FALSE
0.0359859	0.886818	0.611	0.415	1	Mmd	Treg	FALSE	FALSE	FALSE
0.0359987	-0.726297	0.611	0.698	1	Anp32a	Treg	FALSE	FALSE	FALSE
0.0360765	0.309317	0.37	0.189	1	Slc38a10	Treg	FALSE	FALSE	FALSE
0.0362682	-0.684143	0.519	0.623	1	Srrm2	Treg	FALSE	FALSE	FALSE
0.0362974	0.00242985	0.463	0.321	1	Sertad1	Treg	FALSE	FALSE	FALSE
0.0363884	0.3864	0.852	0.642	1	Agfg1	Treg	FALSE	FALSE	FALSE
0.0365334	0.840601	0.574	0.358	1	Sdcbp2	Treg	FALSE	FALSE	FALSE
0.0375793	-0.288573	0.778	0.755	1	Sept1	Treg	FALSE	FALSE	FALSE
0.0380522	0.339042	0.556	0.34	1	Baz1a	Treg	FALSE	FALSE	FALSE
0.0385221	0.891081	0.278	0.094	1	Csf1	Treg	FALSE	TRUE	FALSE
0.03888	0.516349	0.574	0.34	1	Tapbp	Treg	FALSE	FALSE	FALSE
0.0395714	-0.782133	0.463	0.585	1	Psme1	Treg	FALSE	FALSE	FALSE
0.0395889	-1.03747	0.241	0.34	1	Chd7	Treg	FALSE	FALSE	FALSE
0.0397087	-0.736409	0.389	0.453	1	Trp53i11	Treg	FALSE	FALSE	FALSE
0.0399961	-0.899762	0.296	0.396	1	Ccr4	Treg	FALSE	FALSE	TRUE
0.0408356	1.09925	0.333	0.132	1	Angptl2	Treg	FALSE	TRUE	FALSE
0.0409018	-0.272055	0.852	0.774	1	Fyb	Treg	FALSE	FALSE	FALSE
0.0414523	-0.511035	0.852	0.868	1	Lat	Treg	FALSE	FALSE	FALSE
0.0414688	0.516078	0.5	0.283	1	Bst2	Treg	FALSE	TRUE	FALSE
0.0415713	-0.32711	0.37	0.283	1	Psen2	Treg	FALSE	FALSE	FALSE
0.0424372	-0.383915	0.593	0.547	1	Fus	Treg	FALSE	FALSE	FALSE
0.0425733	-0.664275	0.481	0.509	1	Ivns1abp	Treg	FALSE	FALSE	FALSE
0.0431717	0.181825	0.685	0.491	1	Atp6v1f	Treg	FALSE	FALSE	FALSE
0.0431923	-0.818983	0.537	0.623	1	Ptpn18	Treg	FALSE	FALSE	FALSE
0.0432874	0.0128189	0.759	0.623	1	Mknk2	Treg	FALSE	FALSE	FALSE
0.0433782	-0.339747	0.537	0.453	1	Ccdc88b	Treg	FALSE	FALSE	FALSE
0.0434072	-0.539959	0.537	0.642	1	Zbtb1	Treg	TRUE	FALSE	FALSE
0.0449137	0.29047	0.741	0.528	1	mt-Nd1	Treg	FALSE	FALSE	FALSE
0.0450801	-0.398716	0.389	0.34	1	Camk2n1	Treg	FALSE	FALSE	FALSE
0.0451376	-0.157197	0.704	0.566	1	Akr1a1	Treg	FALSE	FALSE	FALSE
0.0451718	0.341241	0.426	0.245	1	Apaf1	Treg	FALSE	FALSE	FALSE
0.0452713	-0.342798	0.519	0.453	1	Psmb9	Treg	FALSE	FALSE	FALSE
0.0454149	0.511201	0.556	0.321	1	Reep5	Treg	FALSE	FALSE	FALSE
0.0458887	-0.299851	0.833	0.83	1	Clk1	Treg	FALSE	FALSE	FALSE
0.0462817	-0.018263	0.648	0.472	1	Adipor1	Treg	FALSE	FALSE	TRUE
0.0466603	0.304727	0.667	0.453	1	Gpr68	Treg	FALSE	FALSE	FALSE
0.0468095	-0.804983	0.296	0.415	1	Becn1	Treg	FALSE	FALSE	FALSE
0.0472584	-0.875137	0.444	0.453	1	Rnf138	Treg	FALSE	FALSE	FALSE
0.0473559	-0.00828339	0.611	0.453	1	Tbl1xr1	Treg	FALSE	FALSE	FALSE
0.0473895	0.239326	0.852	0.66	1	Il2rg	Treg	FALSE	FALSE	FALSE
0.0475959	-0.535869	0.481	0.453	1	Ptger4	Treg	FALSE	FALSE	FALSE
0.0477635	0.631155	0.556	0.321	1	Rap1gds1	Treg	FALSE	FALSE	FALSE
0.0478392	0.288545	0.463	0.264	1	Eif3g	Treg	FALSE	FALSE	FALSE
0.0478882	-0.223887	0.333	0.245	1	Eif4e2	Treg	FALSE	FALSE	FALSE
0.0481128	-0.87834	0.352	0.547	1	Sat1	Treg	FALSE	FALSE	FALSE
0.0482911	-0.012224	0.593	0.434	1	Clint1	Treg	FALSE	FALSE	FALSE
0.0485151	-0.504021	0.519	0.491	1	Ppp4r2	Treg	FALSE	FALSE	FALSE
0.0493766	0.539516	0.611	0.377	1	Notch1	Treg	FALSE	FALSE	TRUE
0.0494899	-0.876495	0.741	0.811	1	Gimap6	Treg	FALSE	FALSE	FALSE
0.049936	-0.0114429	0.685	0.528	1	Wdr26	Treg	FALSE	FALSE	FALSE
0.0501798	0.379111	0.722	0.509	1	Gpx1	Treg	FALSE	FALSE	FALSE
0.0504824	0.678435	0.352	0.151	1	Tuba1c	Treg	FALSE	FALSE	FALSE
0.0511128	0.401612	0.556	0.34	1	Sema4b	Treg	FALSE	FALSE	FALSE
0.0516244	0.22047	0.611	0.415	1	Itga4	Treg	FALSE	FALSE	FALSE
0.051698	0.419266	0.593	0.377	1	Bin2	Treg	FALSE	FALSE	FALSE
0.0520379	-0.328911	0.981	1	1	Eef1a1	Treg	FALSE	FALSE	FALSE
0.0522791	-0.00649536	0.537	0.396	1	Ehmt2	Treg	FALSE	FALSE	FALSE
0.0524367	0.558596	0.648	0.415	1	Tgfb1	Treg	FALSE	TRUE	FALSE
0.0527199	0.249245	0.37	0.208	1	Trim8	Treg	FALSE	FALSE	FALSE
0.0532697	0.244787	0.407	0.245	1	Ubr5	Treg	FALSE	FALSE	FALSE
0.0534538	0.930548	0.37	0.17	1	Hilpda	Treg	FALSE	FALSE	FALSE
0.0535431	1.13506	0.352	0.151	1	Litaf	Treg	TRUE	FALSE	FALSE
0.0537747	0.410991	0.556	0.34	1	Rap1a	Treg	FALSE	FALSE	FALSE
0.0543524	-0.237504	0.759	0.66	1	Map1lc3b	Treg	FALSE	FALSE	FALSE
0.055033	0.29662	0.852	0.66	1	Anxa6	Treg	FALSE	FALSE	FALSE
0.0553859	0.73009	0.315	0.132	1	Sdc4	Treg	FALSE	FALSE	TRUE
0.0553914	0.655341	0.444	0.226	1	Cdk6	Treg	FALSE	FALSE	FALSE
0.0559646	0.232396	0.833	0.642	1	Akap13	Treg	FALSE	FALSE	FALSE
0.0568564	0.94466	0.5	0.283	1	Prdm1	Treg	TRUE	FALSE	FALSE
0.0570456	-0.740184	0.278	0.34	1	Nans	Treg	FALSE	FALSE	FALSE
0.0571379	-0.788646	0.352	0.528	1	Cd48	Treg	FALSE	TRUE	FALSE
0.0580249	-0.148413	0.537	0.434	1	Nfatc2	Treg	TRUE	FALSE	FALSE
0.0591315	0.581993	0.481	0.264	1	Cast	Treg	FALSE	FALSE	FALSE
0.0592018	0.43505	0.463	0.264	1	Ppm1b	Treg	FALSE	FALSE	FALSE
0.0597061	-0.049137	0.389	0.264	1	Txndc17	Treg	FALSE	FALSE	FALSE
0.060096	0.117491	0.5	0.34	1	Zfand5	Treg	FALSE	FALSE	FALSE
0.0601796	0.421249	0.778	0.566	1	Lsp1	Treg	FALSE	FALSE	FALSE
0.0601932	-0.628173	0.481	0.547	1	Pabpc1	Treg	FALSE	FALSE	FALSE
0.0605863	-0.0881303	0.519	0.377	1	Timp2	Treg	FALSE	FALSE	FALSE
0.0608457	-0.586822	0.537	0.66	1	Sod1	Treg	FALSE	FALSE	FALSE
0.061203	-0.118608	0.5	0.377	1	Sun2	Treg	FALSE	FALSE	FALSE
0.0616203	0.16757	0.611	0.434	1	Ppp1r16b	Treg	FALSE	FALSE	FALSE
0.0616629	0.495655	0.352	0.17	1	Hccs	Treg	FALSE	FALSE	FALSE
0.0625749	0.49327	0.944	0.83	1	H2-Q7	Treg	FALSE	TRUE	FALSE
0.0638187	0.35358	0.389	0.208	1	Hdac1	Treg	FALSE	FALSE	FALSE
0.0638978	0.222817	0.426	0.264	1	Cox17	Treg	FALSE	FALSE	FALSE
0.0642471	0.325624	0.685	0.472	1	Elob	Treg	FALSE	FALSE	FALSE
0.0644403	0.548609	0.5	0.283	1	Hk1	Treg	FALSE	FALSE	FALSE
0.0644451	0.473161	0.63	0.415	1	Tiparp	Treg	FALSE	FALSE	FALSE
0.0646704	-0.365487	0.537	0.472	1	Atp1b3	Treg	FALSE	FALSE	FALSE
0.0648004	-0.652018	0.352	0.377	1	Srcap	Treg	FALSE	FALSE	FALSE
0.0654617	-0.742548	0.685	0.755	1	Mcl1	Treg	FALSE	FALSE	FALSE
0.06597	-0.301965	0.5	0.415	1	Nlrc5	Treg	FALSE	FALSE	FALSE
0.0666133	-0.748891	0.315	0.472	1	Pitpnc1	Treg	FALSE	FALSE	FALSE
0.0666725	0.557253	0.537	0.321	1	Kif5b	Treg	FALSE	FALSE	FALSE
0.0676174	0.999221	0.574	0.377	1	Dnaja1	Treg	FALSE	FALSE	FALSE
0.0676997	0.261366	0.574	0.377	1	Rela	Treg	TRUE	FALSE	FALSE
0.067877	-0.133929	0.481	0.377	1	Atp5b	Treg	FALSE	FALSE	FALSE
0.0683261	0.404236	0.722	0.509	1	Rock1	Treg	FALSE	FALSE	FALSE
0.0683581	0.220025	0.63	0.434	1	Arpc3	Treg	FALSE	FALSE	FALSE
0.0684662	0.315378	0.519	0.321	1	Nsmaf	Treg	FALSE	FALSE	FALSE
0.068892	0.0347402	0.37	0.226	1	Txn1	Treg	FALSE	FALSE	FALSE
0.0696193	-0.0865221	0.63	0.472	1	Rabac1	Treg	FALSE	FALSE	FALSE
0.0697066	0.241047	0.5	0.321	1	Ikzf2	Treg	TRUE	FALSE	FALSE
0.070611	-0.284779	0.444	0.34	1	Arf4	Treg	FALSE	FALSE	FALSE
0.0710613	0.270855	0.315	0.17	1	Kars	Treg	FALSE	FALSE	FALSE
0.0719915	0.262484	0.944	0.811	1	Rap1b	Treg	FALSE	FALSE	FALSE
0.0725487	0.728909	0.333	0.151	1	Cst7	Treg	FALSE	FALSE	FALSE
0.0729352	0.311373	0.778	0.585	1	Prkch	Treg	FALSE	FALSE	FALSE
0.0739845	0.245767	0.5	0.321	1	Park7	Treg	FALSE	FALSE	FALSE
0.0745541	0.324352	0.426	0.245	1	Hdac7	Treg	FALSE	FALSE	FALSE
0.0745712	-0.0777	0.759	0.604	1	Cd164	Treg	FALSE	FALSE	FALSE
0.0746358	-0.274114	0.648	0.566	1	Ifnar1	Treg	FALSE	FALSE	FALSE
0.07506	-0.417301	0.315	0.245	1	Tkt	Treg	FALSE	FALSE	FALSE
0.0752565	-0.362635	0.556	0.547	1	Serbp1	Treg	FALSE	FALSE	FALSE
0.0753262	-0.476968	0.778	0.792	1	Zc3hav1	Treg	FALSE	FALSE	FALSE
0.0753896	-0.543131	0.407	0.453	1	Eif3h	Treg	FALSE	FALSE	FALSE
0.0763765	0.549259	0.333	0.151	1	Pgk1	Treg	FALSE	FALSE	FALSE
0.0771672	-0.274215	0.481	0.377	1	Otulin	Treg	FALSE	FALSE	FALSE
0.0771982	0.53153	0.704	0.491	1	Hsp90ab1	Treg	FALSE	FALSE	FALSE
0.0772646	0.791123	0.407	0.208	1	Nup98	Treg	FALSE	FALSE	FALSE
0.0774335	0.446552	0.63	0.415	1	Ddx24	Treg	FALSE	FALSE	FALSE
0.0774787	-0.661919	0.333	0.321	1	Eif5a	Treg	FALSE	FALSE	FALSE
0.0775008	0.436805	0.63	0.415	1	Arrb2	Treg	FALSE	FALSE	FALSE
0.0781748	0.443205	0.593	0.377	1	Calr	Treg	FALSE	FALSE	FALSE
0.0786435	0.628453	0.407	0.208	1	Smchd1	Treg	FALSE	FALSE	FALSE
0.0789337	-0.239515	0.556	0.453	1	Psma3	Treg	FALSE	FALSE	FALSE
0.0789959	0.0936876	0.352	0.226	1	Adipor2	Treg	FALSE	FALSE	TRUE
0.0801359	-1.00211	0.185	0.208	1	Itgae	Treg	FALSE	FALSE	FALSE
0.0806042	-0.397322	0.333	0.547	1	Klf2	Treg	TRUE	FALSE	FALSE
0.0808072	0.963783	0.463	0.283	1	Tor1aip2	Treg	FALSE	FALSE	FALSE
0.0809113	-0.0943305	0.519	0.396	1	Atl3	Treg	FALSE	FALSE	FALSE
0.0810525	-0.306454	0.519	0.472	1	Hnrnpk	Treg	FALSE	FALSE	FALSE
0.0811137	0.0278107	0.593	0.453	1	Cdc37	Treg	FALSE	FALSE	FALSE
0.0831177	0.103338	0.481	0.34	1	Pcbp1	Treg	FALSE	FALSE	FALSE
0.0833475	0.713699	0.333	0.151	1	Ywhag	Treg	FALSE	FALSE	FALSE
0.0843374	0.302109	0.444	0.264	1	Ppm1g	Treg	FALSE	FALSE	FALSE
0.0846494	-0.697641	0.648	0.755	1	Emb	Treg	FALSE	FALSE	FALSE
0.0848546	-0.770438	0.407	0.472	1	Tut4	Treg	FALSE	FALSE	FALSE
0.0848905	-0.0011446	0.315	0.17	1	Tnfsf11	Treg	FALSE	TRUE	FALSE
0.0849619	-0.343858	0.519	0.491	1	Tubb5	Treg	FALSE	FALSE	FALSE
0.0851996	0.363639	0.685	0.491	1	Got1	Treg	FALSE	FALSE	FALSE
0.0854029	-0.0519943	0.426	0.302	1	Dynll2	Treg	FALSE	FALSE	FALSE
0.08576	-0.715608	0.574	0.66	1	Clta	Treg	FALSE	FALSE	FALSE
0.08608	-0.456571	0.444	0.453	1	Actn4	Treg	FALSE	FALSE	FALSE
0.0864198	0.301352	0.444	0.283	1	Slc25a19	Treg	FALSE	FALSE	FALSE
0.0887553	0.16368	0.759	0.585	1	Sri	Treg	FALSE	FALSE	FALSE
0.0887853	-0.235458	0.611	0.528	1	Isy1	Treg	FALSE	FALSE	FALSE
0.089048	-0.715892	0.426	0.547	1	Hnrnpa1	Treg	FALSE	FALSE	FALSE
0.0892442	-0.475776	0.722	0.755	1	Crlf3	Treg	FALSE	FALSE	FALSE
0.089455	-0.27269	0.556	0.491	1	Cblb	Treg	FALSE	FALSE	FALSE
0.0900081	-0.221777	0.556	0.453	1	Stat5a	Treg	TRUE	FALSE	FALSE
0.0905273	0.444795	0.556	0.358	1	Pitpna	Treg	FALSE	FALSE	FALSE
0.0907335	0.0315466	0.611	0.472	1	Rhoa	Treg	FALSE	FALSE	FALSE
0.092709	0.594461	0.444	0.245	1	Psmc5	Treg	FALSE	FALSE	FALSE
0.0929403	-0.8343	0.241	0.434	1	Arid5a	Treg	TRUE	FALSE	FALSE
0.0933322	-0.683501	0.352	0.415	1	Sirt2	Treg	FALSE	FALSE	FALSE
0.0935133	1.09378	0.259	0.113	1	Taf4b	Treg	FALSE	FALSE	FALSE
0.0936264	0.695967	0.741	0.547	1	Crip1	Treg	FALSE	FALSE	FALSE
0.0938714	0.497351	0.593	0.396	1	Itgav	Treg	FALSE	FALSE	FALSE
0.09392	-0.31651	0.741	0.679	1	Ski	Treg	FALSE	FALSE	FALSE
0.0943857	-0.524357	0.315	0.321	1	Tbc1d9b	Treg	FALSE	FALSE	FALSE
0.0946889	-0.528266	0.741	0.774	1	BC005537	Treg	FALSE	FALSE	FALSE
0.0949212	-0.270671	0.259	0.17	1	Lgals3bp	Treg	FALSE	FALSE	FALSE
0.0975833	-0.538326	0.389	0.491	1	Was	Treg	FALSE	FALSE	FALSE
0.0979671	0.309045	0.463	0.283	1	Insig1	Treg	FALSE	FALSE	FALSE
0.0981203	-0.664864	0.463	0.623	1	Use1	Treg	FALSE	FALSE	FALSE
0.0983491	0.0070603	0.463	0.34	1	Slc25a51	Treg	FALSE	FALSE	FALSE
0.099073	-0.146118	0.481	0.34	1	Zfp703	Treg	FALSE	FALSE	FALSE
0.0998674	-0.666601	0.296	0.321	1	Hivep2	Treg	TRUE	FALSE	FALSE
0.0999231	0.161602	0.519	0.358	1	Map3k1	Treg	FALSE	FALSE	FALSE
0.100147	-0.0133524	0.315	0.208	1	Rbbp6	Treg	FALSE	FALSE	FALSE
0.100831	-0.102963	0.444	0.34	1	Copb1	Treg	FALSE	FALSE	FALSE
0.101206	-0.501012	0.37	0.34	1	Snrpf	Treg	FALSE	FALSE	FALSE
0.101552	0.509387	0.519	0.321	1	Rhoh	Treg	FALSE	FALSE	FALSE
0.10156	0.191473	0.778	0.604	1	Lcp2	Treg	FALSE	FALSE	FALSE
0.101678	-0.622313	0.241	0.434	1	Arl5c	Treg	FALSE	FALSE	FALSE
0.101982	0.399312	0.426	0.245	1	Trpc4ap	Treg	FALSE	FALSE	FALSE
0.102651	-0.213315	0.37	0.321	1	Cst3	Treg	FALSE	FALSE	FALSE
0.103048	0.0367277	0.333	0.208	1	Dtx3l	Treg	FALSE	FALSE	FALSE
0.103286	-0.649823	0.37	0.321	1	Foxp1	Treg	TRUE	FALSE	FALSE
0.10382	-1.06191	0.222	0.396	1	Arhgef18	Treg	FALSE	FALSE	FALSE
0.103996	-0.377002	0.685	0.679	1	Foxo1	Treg	TRUE	FALSE	FALSE
0.104008	-0.394828	0.241	0.189	1	Chchd10	Treg	FALSE	FALSE	FALSE
0.104037	-0.355872	0.241	0.17	1	Nop56	Treg	FALSE	FALSE	FALSE
0.105491	0.45863	0.389	0.208	1	Ogfr	Treg	FALSE	FALSE	FALSE
0.105528	-0.415405	0.481	0.509	1	Cyld	Treg	FALSE	FALSE	FALSE
0.107152	-0.0446898	0.537	0.434	1	Epc1	Treg	FALSE	FALSE	FALSE
0.107179	-0.339259	0.352	0.302	1	Acsl5	Treg	FALSE	FALSE	FALSE
0.107256	-0.261303	0.593	0.566	1	Rhog	Treg	FALSE	FALSE	FALSE
0.107297	-0.533296	0.481	0.566	1	Chd3	Treg	FALSE	FALSE	FALSE
0.107335	-0.200714	0.463	0.396	1	Sptbn1	Treg	FALSE	FALSE	FALSE
0.107564	0.330505	0.704	0.509	1	Picalm	Treg	FALSE	FALSE	FALSE
0.107608	0.311019	0.556	0.377	1	Zfand3	Treg	FALSE	FALSE	FALSE
0.108193	-1.13343	0.222	0.321	1	Ctla2a	Treg	FALSE	FALSE	FALSE
0.108313	-0.628994	0.315	0.34	1	Ccnl2	Treg	FALSE	FALSE	FALSE
0.108493	0.159967	0.796	0.623	1	Mapkapk2	Treg	FALSE	FALSE	FALSE
0.108577	0.382735	0.426	0.264	1	Hist1h1e	Treg	FALSE	FALSE	FALSE
0.10861	0.561044	0.389	0.208	1	Fubp1	Treg	FALSE	FALSE	FALSE
0.108801	0.325178	0.574	0.396	1	Ms4a4b	Treg	FALSE	FALSE	FALSE
0.109227	0.101551	0.296	0.17	1	Gbp2	Treg	FALSE	FALSE	FALSE
0.110452	-0.28653	0.778	0.811	1	Prkar1a	Treg	FALSE	FALSE	FALSE
0.110557	-0.723209	0.407	0.566	1	Ppp1r9b	Treg	FALSE	FALSE	FALSE
0.110683	0.0016034	0.815	0.679	1	Srebf2	Treg	TRUE	FALSE	FALSE
0.111383	1.02829	0.185	0.057	1	Tnfrsf8	Treg	FALSE	FALSE	TRUE
0.111701	-0.141808	0.759	0.66	1	Traf1	Treg	FALSE	FALSE	FALSE
0.11176	0.298867	0.593	0.434	1	Cdc42se2	Treg	FALSE	FALSE	FALSE
0.114012	0.538025	0.815	0.66	1	Spn	Treg	FALSE	FALSE	TRUE
0.11406	0.262345	0.611	0.434	1	Lbr	Treg	FALSE	FALSE	FALSE
0.114361	-0.690763	0.296	0.434	1	Helz2	Treg	FALSE	FALSE	FALSE
0.115281	0.335171	0.926	0.811	1	Il2rb	Treg	FALSE	FALSE	FALSE
0.115991	0.432099	0.426	0.245	1	Lgals3	Treg	FALSE	FALSE	FALSE
0.11624	1.61416	0.389	0.208	1	Hspa1b	Treg	FALSE	FALSE	FALSE
0.116968	0.609838	0.389	0.208	1	Creb1	Treg	TRUE	FALSE	FALSE
0.117255	-0.343245	0.352	0.321	1	Sp4	Treg	TRUE	FALSE	FALSE
0.11747	0.326519	0.389	0.226	1	Rsrp1	Treg	FALSE	FALSE	FALSE
0.117791	-0.230391	0.796	0.679	1	Btg2	Treg	FALSE	FALSE	FALSE
0.118057	0.586607	0.537	0.34	1	Gtpbp1	Treg	FALSE	FALSE	FALSE
0.118671	0.47221	0.556	0.358	1	Snx2	Treg	FALSE	FALSE	FALSE
0.118901	0.0853105	0.537	0.358	1	Cdkn1a	Treg	FALSE	FALSE	FALSE
0.120241	-0.201317	0.426	0.358	1	Casp3	Treg	FALSE	FALSE	FALSE
0.12075	0.491648	0.333	0.17	1	Psma1	Treg	FALSE	FALSE	FALSE
0.120941	0.0480457	0.667	0.509	1	Gnas	Treg	FALSE	FALSE	FALSE
0.12146	-0.761474	0.056	0.17	1	Ccr6	Treg	FALSE	FALSE	TRUE
0.121507	0.298219	0.981	1	1	Tmsb4x	Treg	FALSE	FALSE	FALSE
0.121625	0.410612	0.815	0.642	1	Rabgap1l	Treg	FALSE	FALSE	FALSE
0.121905	-0.223785	0.537	0.491	1	Emp3	Treg	FALSE	FALSE	FALSE
0.122036	-0.22696	0.593	0.509	1	Rel	Treg	TRUE	FALSE	FALSE
0.122581	-0.102988	0.444	0.321	1	Ogdh	Treg	FALSE	FALSE	FALSE
0.122638	-0.477114	0.481	0.472	1	Tut7	Treg	FALSE	FALSE	FALSE
0.12267	0.191278	0.519	0.358	1	mt-Cytb	Treg	FALSE	FALSE	FALSE
0.122881	-0.443323	0.148	0.094	1	Rasgrp2	Treg	FALSE	FALSE	FALSE
0.123094	-0.673165	0.333	0.415	1	Tomm34	Treg	FALSE	FALSE	FALSE
0.123124	-0.0219619	0.444	0.34	1	H13	Treg	FALSE	FALSE	FALSE
0.12433	-0.494254	0.926	0.962	1	Pnrc1	Treg	FALSE	FALSE	FALSE
0.124338	-0.678583	0.13	0.113	1	Slc16a3	Treg	FALSE	FALSE	FALSE
0.12498	0.00706311	0.685	0.566	1	Tab2	Treg	FALSE	FALSE	FALSE
0.126012	-0.906757	0.352	0.34	1	Gata3	Treg	TRUE	FALSE	FALSE
0.126568	0.25038	0.426	0.264	1	Apobec3	Treg	FALSE	FALSE	FALSE
0.127698	0.0575096	1	0.943	1	H2-K1	Treg	FALSE	TRUE	FALSE
0.127978	-0.567732	0.333	0.396	1	Cirbp	Treg	FALSE	FALSE	FALSE
0.128411	-0.359745	0.519	0.528	1	Il6st	Treg	FALSE	FALSE	FALSE
0.129639	-0.418782	0.556	0.509	1	Sfpq	Treg	FALSE	FALSE	FALSE
0.129951	0.767315	0.315	0.151	1	Zeb2	Treg	TRUE	FALSE	FALSE
0.130612	-0.376004	0.389	0.34	1	Smpdl3a	Treg	FALSE	FALSE	FALSE
0.131581	-0.287028	0.685	0.604	1	Ikzf1	Treg	TRUE	FALSE	FALSE
0.131784	-0.545197	0.444	0.566	1	Uqcrfs1	Treg	FALSE	FALSE	FALSE
0.132416	-0.131182	0.444	0.377	1	Nono	Treg	FALSE	FALSE	FALSE
0.132967	0.133684	0.537	0.396	1	Hnrnpl	Treg	FALSE	FALSE	FALSE
0.135391	-0.718631	0.37	0.453	1	Gpr183	Treg	FALSE	FALSE	FALSE
0.135602	0.0219504	0.63	0.509	1	Pik3cd	Treg	FALSE	FALSE	FALSE
0.135809	-0.199471	0.63	0.547	1	Ube2h	Treg	FALSE	FALSE	FALSE
0.136901	0.106615	0.407	0.283	1	Izumo1r	Treg	FALSE	FALSE	FALSE
0.138189	-0.360415	0.463	0.415	1	Sptan1	Treg	FALSE	FALSE	FALSE
0.138424	0.533437	0.5	0.321	1	Glcci1	Treg	FALSE	FALSE	FALSE
0.138472	-0.0302018	0.463	0.377	1	Rbbp4	Treg	FALSE	FALSE	FALSE
0.139619	-0.970257	0.407	0.453	1	Gramd3	Treg	FALSE	FALSE	FALSE
0.140089	0.390301	0.389	0.226	1	Glmp	Treg	TRUE	FALSE	FALSE
0.141063	-0.441435	0.426	0.415	1	Gimap7	Treg	FALSE	FALSE	FALSE
0.141725	0.76574	0.333	0.17	1	Slfn8	Treg	FALSE	FALSE	FALSE
0.142608	-0.0821784	0.63	0.528	1	Cmip	Treg	FALSE	FALSE	FALSE
0.142917	-0.502468	0.37	0.396	1	Srpk1	Treg	FALSE	FALSE	FALSE
0.143138	-0.661241	0.315	0.377	1	H2-Q4	Treg	FALSE	TRUE	FALSE
0.143167	-0.26961	0.648	0.585	1	Kdm6b	Treg	FALSE	FALSE	FALSE
0.143197	-0.140639	0.5	0.434	1	Tma7	Treg	FALSE	FALSE	FALSE
0.143702	-0.445953	0.685	0.811	1	Elf1	Treg	TRUE	FALSE	FALSE
0.144292	0.778488	0.333	0.17	1	mt-Nd5	Treg	FALSE	FALSE	FALSE
0.145088	-0.0720138	0.352	0.245	1	Faim	Treg	FALSE	FALSE	FALSE
0.145367	-0.306452	0.981	1	1	Rac2	Treg	FALSE	FALSE	FALSE
0.145517	-0.582035	0.278	0.245	1	Ybx3	Treg	TRUE	FALSE	FALSE
0.146466	-0.300433	0.481	0.472	1	Plcg1	Treg	FALSE	FALSE	FALSE
0.146812	-0.104116	0.815	0.66	1	Tnfrsf4	Treg	FALSE	FALSE	TRUE
0.146873	0.267655	0.556	0.396	1	Tex2	Treg	FALSE	FALSE	FALSE
0.147958	-0.519071	0.537	0.66	1	Pdcd4	Treg	FALSE	FALSE	FALSE
0.148194	-0.443926	0.593	0.642	1	Nop53	Treg	FALSE	FALSE	FALSE
0.148307	-0.171351	0.519	0.453	1	Coq10b	Treg	FALSE	FALSE	FALSE
0.14842	1.67413	0.093	0.019	1	Penk	Treg	FALSE	TRUE	FALSE
0.148752	-0.103315	0.611	0.509	1	Vcp	Treg	FALSE	FALSE	FALSE
0.149111	0.0827813	0.537	0.415	1	Srsf7	Treg	FALSE	FALSE	FALSE
0.149362	-0.44378	0.759	0.774	1	Saraf	Treg	FALSE	FALSE	FALSE
0.149456	0.497937	0.481	0.302	1	H2afz	Treg	FALSE	FALSE	FALSE
0.151132	0.150443	0.407	0.283	1	Cdk9	Treg	FALSE	FALSE	FALSE
0.151469	0.136497	0.611	0.453	1	Dgkz	Treg	FALSE	FALSE	FALSE
0.151843	-0.56395	0.407	0.547	1	Ppp1cb	Treg	FALSE	FALSE	FALSE
0.152234	-0.490133	0.556	0.585	1	Syf2	Treg	FALSE	FALSE	FALSE
0.153469	0.402801	0.481	0.302	1	Tuba1a	Treg	FALSE	FALSE	FALSE
0.154497	0.522986	0.463	0.283	1	Paxbp1	Treg	TRUE	FALSE	FALSE
0.15588	0.0200228	0.963	0.868	1	Ubc	Treg	FALSE	FALSE	FALSE
0.155927	-0.60009	0.259	0.434	1	Fam53b	Treg	FALSE	FALSE	FALSE
0.15612	-0.449908	0.463	0.472	1	Gls	Treg	FALSE	FALSE	FALSE
0.156147	-0.106549	0.426	0.34	1	Ndufa3	Treg	FALSE	FALSE	FALSE
0.156954	0.431004	0.407	0.245	1	Poldip3	Treg	FALSE	FALSE	FALSE
0.158537	0.0726041	0.759	0.623	1	Wipf1	Treg	FALSE	FALSE	FALSE
0.159155	0.382029	0.352	0.208	1	Dlst	Treg	FALSE	FALSE	FALSE
0.159348	0.469814	0.556	0.377	1	Surf4	Treg	FALSE	FALSE	FALSE
0.159688	0.284132	0.63	0.491	1	Jun	Treg	TRUE	FALSE	FALSE
0.159855	-0.253272	0.611	0.585	1	Gimap8	Treg	FALSE	FALSE	FALSE
0.160146	0.272324	0.37	0.226	1	Clptm1l	Treg	FALSE	FALSE	FALSE
0.160443	0.560631	0.519	0.34	1	Ets2	Treg	TRUE	FALSE	FALSE
0.160974	0.0663633	0.407	0.283	1	Mcm6	Treg	FALSE	FALSE	FALSE
0.161516	0.491043	0.407	0.245	1	Capns1	Treg	FALSE	FALSE	FALSE
0.161576	-0.387053	0.889	0.849	1	Rack1	Treg	FALSE	FALSE	FALSE
0.161746	-0.554268	0.296	0.321	1	Dennd1b	Treg	FALSE	FALSE	FALSE
0.162737	-0.366696	0.944	0.981	1	Fau	Treg	FALSE	FALSE	FALSE
0.163368	-0.177152	0.556	0.453	1	Spata13	Treg	FALSE	FALSE	FALSE
0.163856	0.169682	0.481	0.34	1	Calm2	Treg	FALSE	FALSE	FALSE
0.164308	-0.559089	0.574	0.566	1	Cldnd1	Treg	FALSE	FALSE	FALSE
0.16441	0.249901	0.481	0.321	1	Bag1	Treg	FALSE	FALSE	FALSE
0.164498	0.261302	0.389	0.245	1	Yipf3	Treg	FALSE	FALSE	FALSE
0.165272	-0.439257	0.407	0.434	1	Tbca	Treg	FALSE	FALSE	FALSE
0.165394	-0.296333	0.463	0.434	1	U2af2	Treg	FALSE	FALSE	FALSE
0.165819	-0.404643	0.63	0.642	1	Ddx21	Treg	FALSE	FALSE	FALSE
0.165964	0.143987	0.407	0.283	1	Tacc1	Treg	FALSE	FALSE	FALSE
0.166303	-0.0556361	0.407	0.264	1	Ier5l	Treg	FALSE	FALSE	FALSE
0.166322	0.758218	0.278	0.132	1	Plek	Treg	TRUE	FALSE	FALSE
0.166698	0.0188614	0.574	0.453	1	Esyt2	Treg	FALSE	FALSE	FALSE
0.167126	-0.464404	0.259	0.264	1	Set	Treg	FALSE	FALSE	FALSE
0.167145	-0.542767	0.278	0.302	1	Hipk3	Treg	FALSE	FALSE	FALSE
0.168265	-0.259868	0.222	0.17	1	Creb3l2	Treg	TRUE	FALSE	FALSE
0.168333	-0.155004	0.852	0.811	1	Lck	Treg	FALSE	TRUE	FALSE
0.16883	-0.189109	0.463	0.415	1	Tor1aip1	Treg	FALSE	FALSE	FALSE
0.169636	0.249761	0.5	0.34	1	Fkbp8	Treg	FALSE	FALSE	FALSE
0.170813	0.373287	0.667	0.491	1	Ptms	Treg	FALSE	FALSE	FALSE
0.171162	0.0671664	0.648	0.509	1	Khdrbs1	Treg	FALSE	FALSE	FALSE
0.171175	-0.734509	0.148	0.283	1	Tnfrsf10b	Treg	FALSE	FALSE	TRUE
0.171586	0.0311359	0.37	0.264	1	Dynll1	Treg	FALSE	FALSE	FALSE
0.172508	-0.535289	0.389	0.453	1	Sf3b6	Treg	FALSE	FALSE	FALSE
0.173217	-0.703447	0.315	0.34	1	Osbpl9	Treg	FALSE	FALSE	FALSE
0.173225	0.69997	0.37	0.208	1	Rorc	Treg	TRUE	FALSE	FALSE
0.173355	-0.033665	0.574	0.453	1	Gdi2	Treg	FALSE	FALSE	FALSE
0.173454	-0.568503	0.352	0.491	1	Ostf1	Treg	FALSE	FALSE	FALSE
0.174524	-0.17724	0.37	0.302	1	Def6	Treg	FALSE	FALSE	FALSE
0.174717	-1.1308	0.185	0.302	1	Irs2	Treg	FALSE	FALSE	FALSE
0.175166	-0.321595	0.5	0.528	1	Ptprcap	Treg	FALSE	FALSE	FALSE
0.175279	0.819752	0.352	0.208	1	Spag9	Treg	FALSE	FALSE	FALSE
0.175391	-0.258247	0.574	0.528	1	Sdcbp	Treg	FALSE	FALSE	FALSE
0.175851	-0.184265	0.593	0.528	1	Pdcd6ip	Treg	FALSE	FALSE	FALSE
0.176514	-0.0203244	0.37	0.245	1	Dhx40	Treg	FALSE	FALSE	FALSE
0.176923	0.0956577	0.463	0.34	1	Gpi1	Treg	FALSE	FALSE	FALSE
0.177453	0.112432	0.5	0.377	1	Arf1	Treg	FALSE	FALSE	FALSE
0.177777	0.104617	0.685	0.547	1	Hsp90b1	Treg	FALSE	FALSE	FALSE
0.177839	0.110997	0.667	0.528	1	Fis1	Treg	FALSE	FALSE	FALSE
0.177857	-0.279086	0.315	0.264	1	Mycbp2	Treg	FALSE	FALSE	FALSE
0.1779	-0.292892	0.759	0.849	1	Nsd3	Treg	FALSE	FALSE	FALSE
0.177933	-0.323155	0.741	0.792	1	Gpr132	Treg	FALSE	FALSE	FALSE
0.178003	-0.548308	0.537	0.509	1	Mlec	Treg	FALSE	FALSE	FALSE
0.178469	0.0147149	0.519	0.396	1	Lilrb4a	Treg	FALSE	FALSE	FALSE
0.178976	-0.721845	0.37	0.453	1	Prr7	Treg	FALSE	FALSE	FALSE
0.178992	0.379772	0.389	0.245	1	Ss18	Treg	FALSE	FALSE	FALSE
0.17913	-0.967192	0.167	0.245	1	Hcfc1r1	Treg	FALSE	FALSE	FALSE
0.179227	-0.133545	0.796	0.698	1	Dusp5	Treg	FALSE	FALSE	FALSE
0.179957	0.388475	0.593	0.415	1	Igtp	Treg	FALSE	FALSE	FALSE
0.180515	-0.200844	0.481	0.472	1	Rsrc2	Treg	FALSE	FALSE	FALSE
0.181063	0.507594	0.574	0.396	1	Nrip1	Treg	FALSE	FALSE	FALSE
0.182044	-0.371787	0.426	0.434	1	Arhgap9	Treg	FALSE	FALSE	FALSE
0.18233	0.555941	0.389	0.226	1	Sec14l1	Treg	FALSE	FALSE	FALSE
0.182367	0.123426	0.444	0.321	1	Atp2b4	Treg	FALSE	FALSE	FALSE
0.18291	-0.19898	0.352	0.264	1	Dusp6	Treg	FALSE	FALSE	FALSE
0.183837	-0.839401	0.204	0.34	1	Klf4	Treg	TRUE	FALSE	FALSE
0.183975	0.739832	0.426	0.264	1	Azin1	Treg	FALSE	FALSE	FALSE
0.184182	0.00255167	0.926	0.981	1	Tnfaip3	Treg	FALSE	FALSE	FALSE
0.184514	0.110651	0.593	0.434	1	Plaat3	Treg	FALSE	FALSE	FALSE
0.184883	0.465764	0.574	0.415	1	Stx11	Treg	FALSE	FALSE	FALSE
0.185123	0.336899	0.352	0.208	1	Actr1a	Treg	FALSE	FALSE	FALSE
0.18579	0.284941	0.815	0.66	1	H2afy	Treg	FALSE	FALSE	FALSE
0.186086	-0.673061	0.315	0.377	1	Rnf187	Treg	FALSE	FALSE	FALSE
0.186962	0.232222	0.519	0.377	1	Ptpn1	Treg	FALSE	FALSE	FALSE
0.18749	-0.556782	0.333	0.415	1	Dbnl	Treg	FALSE	FALSE	FALSE
0.188001	0.448817	0.315	0.17	1	Anxa5	Treg	FALSE	FALSE	FALSE
0.191701	0.287135	0.463	0.302	1	Sfr1	Treg	FALSE	FALSE	FALSE
0.192824	-0.036352	0.5	0.396	1	Med13	Treg	FALSE	FALSE	FALSE
0.192874	0.41022	0.352	0.208	1	Axl	Treg	FALSE	FALSE	TRUE
0.194112	0.426315	0.426	0.264	1	Nadk	Treg	FALSE	FALSE	FALSE
0.194422	0.0951143	0.63	0.509	1	Tap1	Treg	FALSE	FALSE	FALSE
0.195278	-0.53431	0.333	0.434	1	Galnt1	Treg	FALSE	FALSE	FALSE
0.195574	-0.0857199	0.556	0.453	1	Apbb1ip	Treg	FALSE	FALSE	FALSE
0.196617	0.706697	0.87	0.811	1	Hspa8	Treg	FALSE	FALSE	FALSE
0.198141	-0.18577	0.463	0.434	1	Ctss	Treg	FALSE	FALSE	FALSE
0.20011	0.919664	0.296	0.226	1	Slc15a3	Treg	FALSE	FALSE	FALSE
0.200488	0.355161	0.796	0.642	1	Sf3b1	Treg	FALSE	FALSE	FALSE
0.200526	-0.187107	0.537	0.472	1	Gimap1	Treg	FALSE	FALSE	FALSE
0.201296	-0.179618	0.241	0.189	1	Atox1	Treg	FALSE	FALSE	FALSE
0.201428	0.376565	0.389	0.245	1	Ifi209	Treg	FALSE	FALSE	FALSE
0.201772	0.0049203	0.315	0.226	1	Cdv3	Treg	FALSE	FALSE	FALSE
0.201885	-0.00911374	0.537	0.415	1	Tpst2	Treg	FALSE	FALSE	FALSE
0.202164	-0.0812386	0.611	0.491	1	N4bp1	Treg	FALSE	FALSE	FALSE
0.203242	0.470496	0.333	0.189	1	Ints6	Treg	FALSE	FALSE	FALSE
0.203498	-0.330142	0.574	0.528	1	Ablim1	Treg	FALSE	FALSE	FALSE
0.203554	-0.119885	0.722	0.623	1	Eif4a2	Treg	FALSE	FALSE	FALSE
0.204113	0.424483	0.722	0.566	1	Ctsb	Treg	FALSE	FALSE	FALSE
0.204235	0.268108	0.389	0.264	1	Zmiz2	Treg	TRUE	FALSE	FALSE
0.204371	0.022428	0.685	0.566	1	Ppp2ca	Treg	FALSE	FALSE	FALSE
0.204381	0.647437	0.5	0.396	1	Sesn3	Treg	FALSE	FALSE	FALSE
0.204464	-0.406818	0.63	0.698	1	Ddx6	Treg	FALSE	FALSE	FALSE
0.206028	-0.15189	0.63	0.585	1	Brd4	Treg	FALSE	FALSE	FALSE
0.206725	-0.362573	0.241	0.208	1	Arhgap25	Treg	FALSE	FALSE	FALSE
0.206745	0.503289	0.426	0.264	1	Ehd1	Treg	FALSE	FALSE	FALSE
0.206762	-1.63178	0.13	0.208	1	Ccr7	Treg	FALSE	FALSE	TRUE
0.207784	0.332055	0.389	0.245	1	Ddx3y	Treg	FALSE	FALSE	FALSE
0.208101	-0.283117	0.426	0.377	1	Ppdpf	Treg	FALSE	FALSE	FALSE
0.208741	-0.434438	0.37	0.34	1	Zc3h12d	Treg	FALSE	FALSE	FALSE
0.208836	0.332851	0.537	0.377	1	Midn	Treg	FALSE	FALSE	FALSE
0.209327	-0.0975016	0.463	0.396	1	Aip	Treg	FALSE	FALSE	FALSE
0.209351	0.165113	0.778	0.642	1	Il4ra	Treg	FALSE	FALSE	TRUE
0.209833	-0.637049	0.333	0.434	1	Nr1d2	Treg	TRUE	FALSE	FALSE
0.210118	0.174485	0.574	0.434	1	Map2k3	Treg	FALSE	FALSE	FALSE
0.21061	-0.0873068	0.685	0.585	1	Fyn	Treg	FALSE	FALSE	FALSE
0.210633	-0.36203	0.37	0.321	1	Adss	Treg	FALSE	FALSE	FALSE
0.211469	-0.57516	0.37	0.453	1	Dnaja2	Treg	FALSE	FALSE	FALSE
0.211858	-0.385651	0.463	0.434	1	Kif21b	Treg	FALSE	FALSE	FALSE
0.214297	-0.146483	0.37	0.302	1	Cope	Treg	FALSE	FALSE	FALSE
0.216216	-0.467043	0.426	0.434	1	Heca	Treg	FALSE	FALSE	FALSE
0.217348	-0.0615015	0.722	0.623	1	Hopx	Treg	TRUE	FALSE	FALSE
0.21816	0.234936	0.685	0.528	1	Npc2	Treg	FALSE	FALSE	FALSE
0.2188	-0.031421	0.444	0.358	1	Grk6	Treg	FALSE	FALSE	FALSE
0.219144	-0.697295	0.389	0.491	1	Tob2	Treg	FALSE	FALSE	FALSE
0.220923	0.0352886	0.426	0.321	1	Pde4d	Treg	FALSE	FALSE	FALSE
0.222673	-0.090817	0.407	0.302	1	Ddit3	Treg	TRUE	FALSE	FALSE
0.225579	0.0106648	0.556	0.434	1	Luc7l2	Treg	FALSE	FALSE	FALSE
0.225738	-0.309283	0.611	0.604	1	Gnai2	Treg	FALSE	FALSE	FALSE
0.225901	0.424313	0.519	0.358	1	Ppp2r1a	Treg	FALSE	FALSE	FALSE
0.226793	-0.226383	0.352	0.34	1	B4galnt1	Treg	FALSE	FALSE	FALSE
0.226919	-0.373339	0.481	0.642	1	Tgfbr2	Treg	FALSE	FALSE	TRUE
0.227054	0.432179	0.833	0.698	1	Id2	Treg	TRUE	FALSE	FALSE
0.227228	0.778251	0.333	0.189	1	Tbx21	Treg	TRUE	FALSE	FALSE
0.227278	-0.067833	0.426	0.358	1	Bclaf1	Treg	TRUE	FALSE	FALSE
0.228115	0.787255	0.333	0.189	1	Atxn1	Treg	FALSE	FALSE	FALSE
0.228559	0.27139	0.444	0.321	1	Dcaf7	Treg	FALSE	FALSE	FALSE
0.229001	-0.13214	0.315	0.264	1	Dcun1d5	Treg	FALSE	FALSE	FALSE
0.229972	-0.384081	0.37	0.377	1	Il16	Treg	FALSE	TRUE	FALSE
0.230457	-0.0755133	0.426	0.34	1	Ubl5	Treg	FALSE	FALSE	FALSE
0.232173	0.0777334	0.648	0.528	1	Elmo1	Treg	FALSE	FALSE	FALSE
0.232772	-0.580889	0.333	0.453	1	Gtf2b	Treg	FALSE	FALSE	FALSE
0.232878	-0.0310608	0.963	0.887	1	Cd82	Treg	FALSE	FALSE	FALSE
0.233236	0.322333	0.389	0.245	1	Gabarap	Treg	FALSE	FALSE	FALSE
0.233756	0.155144	0.407	0.283	1	Psma4	Treg	FALSE	FALSE	FALSE
0.234497	-0.719983	0.204	0.34	1	St8sia4	Treg	FALSE	FALSE	FALSE
0.235295	-0.423246	0.352	0.377	1	Ssh2	Treg	FALSE	FALSE	FALSE
0.235384	-0.0512168	0.556	0.472	1	Chtop	Treg	FALSE	FALSE	FALSE
0.235997	-0.236207	0.574	0.528	1	Ypel3	Treg	FALSE	FALSE	FALSE
0.237088	-0.525819	0.278	0.358	1	Slc38a1	Treg	FALSE	FALSE	FALSE
0.237162	-0.345291	0.37	0.34	1	Plekhb2	Treg	FALSE	FALSE	FALSE
0.237713	-0.349846	0.13	0.245	1	Pecam1	Treg	FALSE	TRUE	TRUE
0.238778	-0.668913	0.278	0.321	1	Naa30	Treg	FALSE	FALSE	FALSE
0.238793	-0.493099	0.648	0.755	1	Cd28	Treg	FALSE	FALSE	TRUE
0.238986	0.223044	0.907	0.792	1	Cd4	Treg	FALSE	FALSE	TRUE
0.239314	0.485514	0.5	0.34	1	Tmem50a	Treg	FALSE	FALSE	FALSE
0.239614	0.420286	0.5	0.34	1	Rinl	Treg	FALSE	FALSE	FALSE
0.240674	0.213146	0.63	0.491	1	Nfatc3	Treg	TRUE	FALSE	FALSE
0.241118	-0.636445	0.37	0.396	1	Pik3r1	Treg	FALSE	FALSE	FALSE
0.241277	-0.493157	0.426	0.472	1	Il7r	Treg	FALSE	FALSE	FALSE
0.241937	-0.40993	0.407	0.415	1	Cops9	Treg	FALSE	FALSE	FALSE
0.243008	0.191346	0.722	0.585	1	Pkn1	Treg	FALSE	FALSE	FALSE
0.243088	0.2037	0.481	0.358	1	Nckap1l	Treg	FALSE	FALSE	FALSE
0.243361	-0.0414613	0.37	0.283	1	Gpr65	Treg	FALSE	FALSE	FALSE
0.24338	-0.578531	0.185	0.283	1	Smad3	Treg	TRUE	FALSE	FALSE
0.243695	0.378974	0.648	0.491	1	Bcl3	Treg	FALSE	FALSE	FALSE
0.244301	-0.706068	0.278	0.415	1	Kpna4	Treg	FALSE	FALSE	FALSE
0.245639	-0.0590144	0.5	0.415	1	Crbn	Treg	FALSE	FALSE	FALSE
0.245941	0.308915	0.574	0.415	1	Anxa11	Treg	FALSE	FALSE	FALSE
0.246392	-0.0361231	0.389	0.302	1	Zmat2	Treg	FALSE	FALSE	FALSE
0.246523	0.0966867	0.611	0.491	1	Mier1	Treg	TRUE	FALSE	FALSE
0.246895	0.0742858	0.611	0.491	1	Atp5d	Treg	FALSE	FALSE	FALSE
0.247366	0.44113	0.519	0.358	1	Cox7b	Treg	FALSE	FALSE	FALSE
0.247463	0.440904	0.519	0.358	1	Sqstm1	Treg	FALSE	FALSE	FALSE
0.248092	-0.229592	0.241	0.189	1	Cacybp	Treg	FALSE	FALSE	FALSE
0.248692	0.196061	0.5	0.377	1	Dynlrb1	Treg	FALSE	FALSE	FALSE
0.2491	-0.421132	0.444	0.528	1	Arf5	Treg	FALSE	FALSE	FALSE
0.249455	-0.250616	0.426	0.396	1	Ppp4c	Treg	FALSE	FALSE	FALSE
0.249504	0.0370201	0.63	0.509	1	Ncor1	Treg	TRUE	FALSE	FALSE
0.25018	0.0138816	0.685	0.566	1	Ptk2b	Treg	FALSE	FALSE	FALSE
0.250342	-0.0887904	0.944	0.868	1	Pim1	Treg	FALSE	FALSE	FALSE
0.250345	-0.460618	0.407	0.528	1	Fryl	Treg	FALSE	FALSE	FALSE
0.250361	-0.265112	0.593	0.585	1	Itm2c	Treg	FALSE	FALSE	FALSE
0.250622	0.0518021	0.5	0.396	1	Med15	Treg	FALSE	FALSE	FALSE
0.25065	-0.330657	0.685	0.698	1	Sik1	Treg	FALSE	FALSE	FALSE
0.250797	-0.420801	0.389	0.377	1	B4galt1	Treg	FALSE	FALSE	FALSE
0.250895	-0.21017	0.611	0.566	1	Atp2b1	Treg	FALSE	FALSE	FALSE
0.250941	-0.295188	0.019	0.075	1	Sell	Treg	FALSE	TRUE	TRUE
0.251472	0.600981	0.463	0.34	1	Acot7	Treg	FALSE	FALSE	FALSE
0.251537	0.428713	0.537	0.377	1	H3f3a	Treg	FALSE	FALSE	FALSE
0.25249	-1.65551	0.037	0.094	1	Gzmk	Treg	FALSE	FALSE	FALSE
0.253444	-0.444228	0.463	0.566	1	Eif3k	Treg	FALSE	FALSE	FALSE
0.253604	0.54851	0.556	0.396	1	Atp2a2	Treg	FALSE	FALSE	FALSE
0.254064	0.390927	0.574	0.415	1	Cyba	Treg	FALSE	FALSE	FALSE
0.255453	-0.106283	0.667	0.566	1	Ppia	Treg	FALSE	FALSE	FALSE
0.255586	-0.159731	0.389	0.358	1	Ctnnb1	Treg	FALSE	FALSE	FALSE
0.256038	0.02768	0.407	0.302	1	Kdm2a	Treg	FALSE	FALSE	FALSE
0.256237	0.448727	0.648	0.491	1	Ncoa3	Treg	FALSE	FALSE	FALSE
0.25652	0.180292	0.278	0.17	1	Mvp	Treg	FALSE	FALSE	FALSE
0.256565	-0.318566	0.759	0.792	1	Vasp	Treg	FALSE	FALSE	FALSE
0.25686	-0.200774	0.519	0.491	1	Stat4	Treg	TRUE	FALSE	FALSE
0.258206	-0.328077	0.63	0.66	1	Prrc2c	Treg	FALSE	FALSE	FALSE
0.258597	-0.249899	0.426	0.415	1	Pabpn1	Treg	FALSE	FALSE	FALSE
0.258944	-0.232893	0.556	0.509	1	Ankrd11	Treg	FALSE	FALSE	FALSE
0.261776	0.0817307	0.426	0.321	1	Kmt2e	Treg	FALSE	FALSE	FALSE
0.261782	-0.655545	0.463	0.547	1	Cxcr4	Treg	FALSE	FALSE	TRUE
0.262663	0.0706387	0.63	0.491	1	Sh3glb1	Treg	FALSE	FALSE	FALSE
0.263377	-0.426755	0.296	0.283	1	Tlk1	Treg	FALSE	FALSE	FALSE
0.264279	0.0041269	0.5	0.396	1	Birc6	Treg	FALSE	FALSE	FALSE
0.265921	-0.0308962	0.426	0.34	1	Cox14	Treg	FALSE	FALSE	FALSE
0.267914	-0.300608	0.444	0.472	1	Pten	Treg	FALSE	FALSE	FALSE
0.268526	-0.242879	0.593	0.585	1	B3gnt2	Treg	FALSE	FALSE	FALSE
0.268563	0.407393	0.796	0.66	1	Ly6a	Treg	FALSE	FALSE	FALSE
0.268883	0.00259646	0.074	0.151	1	Cd83	Treg	FALSE	FALSE	FALSE
0.270241	0.109535	1	0.962	1	Junb	Treg	TRUE	FALSE	FALSE
0.271114	-0.125407	0.704	0.66	1	Cd44	Treg	FALSE	FALSE	TRUE
0.27268	-0.153313	0.926	0.849	1	Ptprc	Treg	FALSE	TRUE	TRUE
0.272965	0.335353	0.5	0.358	1	Atxn7l1	Treg	FALSE	FALSE	FALSE
0.27417	-0.0473733	0.241	0.17	1	Rpa1	Treg	FALSE	FALSE	FALSE
0.275513	0.326173	0.444	0.302	1	Mapk6	Treg	FALSE	FALSE	FALSE
0.275689	0.343701	0.481	0.34	1	Cmtm7	Treg	FALSE	FALSE	FALSE
0.277264	0.164136	0.352	0.245	1	Gpr55	Treg	FALSE	FALSE	FALSE
0.277468	0.270938	0.63	0.491	1	Tnfrsf9	Treg	FALSE	FALSE	TRUE
0.277737	0.390614	0.296	0.17	1	Map7d1	Treg	FALSE	FALSE	FALSE
0.278175	-0.335352	0.37	0.377	1	Tgoln1	Treg	FALSE	FALSE	FALSE
0.278867	0.671916	0.463	0.321	1	Rbpj	Treg	TRUE	FALSE	FALSE
0.278879	-0.31457	0.648	0.642	1	Lnpep	Treg	FALSE	FALSE	FALSE
0.27894	-0.234827	0.796	0.755	1	Ptpn22	Treg	FALSE	FALSE	FALSE
0.279058	0.0265561	0.463	0.358	1	Fgfr1op2	Treg	FALSE	FALSE	FALSE
0.280092	-0.203755	1	1	1	Ets1	Treg	TRUE	FALSE	FALSE
0.280097	-0.137417	0.426	0.358	1	Prpf40a	Treg	FALSE	FALSE	FALSE
0.280376	-0.629396	0.37	0.453	1	Cebpb	Treg	TRUE	FALSE	FALSE
0.281551	-0.301558	0.519	0.509	1	Raf1	Treg	FALSE	FALSE	FALSE
0.282739	0.27092	0.796	0.66	1	Iqgap1	Treg	FALSE	FALSE	FALSE
0.283892	0.279389	0.185	0.094	1	Zfand2a	Treg	FALSE	FALSE	FALSE
0.285833	0.259921	0.5	0.358	1	Ywhah	Treg	FALSE	FALSE	FALSE
0.286128	-0.158176	0.704	0.623	1	Glrx	Treg	FALSE	FALSE	FALSE
0.286526	0.36314	0.648	0.528	1	S100a4	Treg	FALSE	FALSE	FALSE
0.28782	0.0664199	0.648	0.547	1	Ccnl1	Treg	FALSE	FALSE	FALSE
0.290369	0.563785	0.407	0.264	1	Pdia6	Treg	FALSE	FALSE	FALSE
0.290544	-0.457437	0.278	0.321	1	Plekhj1	Treg	FALSE	FALSE	FALSE
0.290632	0.397338	0.519	0.377	1	Zc3h7a	Treg	FALSE	FALSE	FALSE
0.291663	-0.58758	0.37	0.472	1	Emg1	Treg	FALSE	FALSE	FALSE
0.29204	-0.0373012	0.333	0.226	1	Ifi203	Treg	FALSE	FALSE	FALSE
0.292382	-0.224921	0.722	0.717	1	Ptbp3	Treg	FALSE	FALSE	FALSE
0.292583	-0.596247	0.315	0.415	1	G3bp2	Treg	FALSE	FALSE	FALSE
0.292809	-1.22078	0.037	0.113	1	Trbv1	Treg	FALSE	FALSE	FALSE
0.292951	0.124452	0.407	0.302	1	Ik	Treg	FALSE	FALSE	FALSE
0.293327	-0.379296	0.315	0.321	1	Tsc22d2	Treg	TRUE	FALSE	FALSE
0.294126	0.112254	0.611	0.472	1	Dhx9	Treg	FALSE	FALSE	FALSE
0.294782	-0.59598	0.259	0.377	1	Ubash3a	Treg	FALSE	FALSE	FALSE
0.295106	-0.300077	0.37	0.302	1	Chd1	Treg	FALSE	FALSE	FALSE
0.295311	0.464614	0.426	0.283	1	Cyb5a	Treg	FALSE	FALSE	FALSE
0.295626	-0.57235	0.259	0.321	1	Prkcq	Treg	FALSE	FALSE	FALSE
0.297192	-0.381076	0.463	0.491	1	Cd37	Treg	FALSE	FALSE	FALSE
0.297382	0.131426	0.87	0.755	1	Sh3bgrl3	Treg	FALSE	FALSE	FALSE
0.298434	0.289745	0.481	0.34	1	Mlf2	Treg	FALSE	FALSE	FALSE
0.299062	-0.188453	0.519	0.434	1	Tmem64	Treg	FALSE	FALSE	FALSE
0.299876	-0.315308	0.593	0.585	1	Hipk1	Treg	FALSE	FALSE	FALSE
0.299888	-0.376155	0.407	0.491	1	Oga	Treg	FALSE	FALSE	FALSE
0.299973	0.27744	0.537	0.396	1	Cbfb	Treg	TRUE	FALSE	FALSE
0.30094	0.205175	0.519	0.396	1	Brd2	Treg	FALSE	FALSE	FALSE
0.301448	-0.2109	0.574	0.717	1	Ppib	Treg	FALSE	FALSE	FALSE
0.303659	0.754077	0.852	0.83	1	Nr4a1	Treg	TRUE	FALSE	FALSE
0.303861	0.335194	0.519	0.377	1	Snx20	Treg	FALSE	FALSE	FALSE
0.304276	0.259757	0.426	0.302	1	Rtn3	Treg	FALSE	FALSE	FALSE
0.30431	-0.372531	0.259	0.226	1	Noc2l	Treg	FALSE	FALSE	FALSE
0.304517	-0.436551	0.426	0.509	1	Aldoa	Treg	FALSE	FALSE	FALSE
0.305153	0.911743	0.222	0.113	1	Atf3	Treg	TRUE	FALSE	FALSE
0.30564	0.353474	0.5	0.358	1	Tmed9	Treg	FALSE	FALSE	FALSE
0.305795	-0.156267	0.852	0.774	1	Cotl1	Treg	FALSE	FALSE	FALSE
0.306022	-0.299032	0.444	0.396	1	Nfkbid	Treg	FALSE	FALSE	FALSE
0.306517	-0.15386	0.556	0.491	1	Capg	Treg	FALSE	FALSE	FALSE
0.306732	-0.0453578	0.796	0.717	1	Stat1	Treg	TRUE	FALSE	FALSE
0.307199	0.350039	0.722	0.585	1	Arpc5	Treg	FALSE	FALSE	FALSE
0.307319	-0.549275	0.333	0.434	1	Ndufa10	Treg	FALSE	FALSE	FALSE
0.307854	-0.399655	0.667	0.698	1	Stk24	Treg	FALSE	FALSE	FALSE
0.30837	-0.268559	0.444	0.434	1	Atp5e	Treg	FALSE	FALSE	FALSE
0.309545	0.409263	0.444	0.302	1	Pfkp	Treg	FALSE	FALSE	FALSE
0.309611	-0.332694	0.389	0.528	1	Ndufa6	Treg	FALSE	FALSE	FALSE
0.310134	0.299435	0.611	0.472	1	Mob1a	Treg	FALSE	FALSE	FALSE
0.310478	0.255606	0.296	0.189	1	Tmem65	Treg	FALSE	FALSE	FALSE
0.310623	1.27032	0.315	0.189	1	Hspa1a	Treg	FALSE	FALSE	FALSE
0.312064	-0.0942407	0.667	0.566	1	Ifi27l2a	Treg	FALSE	FALSE	FALSE
0.312142	0.196221	0.741	0.604	1	Hspa5	Treg	FALSE	FALSE	FALSE
0.312365	0.167021	0.963	0.887	1	Trac	Treg	FALSE	FALSE	FALSE
0.31308	-0.480295	0.333	0.396	1	Hp1bp3	Treg	FALSE	FALSE	FALSE
0.316539	-0.283455	0.981	1	1	Shisa5	Treg	FALSE	FALSE	FALSE
0.316996	-0.280221	0.222	0.17	1	Birc2	Treg	FALSE	FALSE	FALSE
0.317082	-0.327527	0.444	0.453	1	Ndufa2	Treg	FALSE	FALSE	FALSE
0.317184	-0.0787063	0.759	0.66	1	Irf1	Treg	TRUE	FALSE	FALSE
0.318785	-0.145067	0.5	0.642	1	Pde4b	Treg	FALSE	FALSE	FALSE
0.321508	-0.521031	0.37	0.472	1	Csnk1g2	Treg	FALSE	FALSE	FALSE
0.321552	-0.56623	0.278	0.396	1	Asxl1	Treg	FALSE	FALSE	FALSE
0.32174	0.282917	0.185	0.245	1	Il18r1	Treg	FALSE	FALSE	FALSE
0.322743	-0.101141	0.519	0.453	1	E2f4	Treg	TRUE	FALSE	FALSE
0.323196	-0.268535	0.667	0.698	1	Son	Treg	TRUE	FALSE	FALSE
0.323645	-0.648719	0.111	0.113	1	Nr4a2	Treg	TRUE	FALSE	FALSE
0.323974	-0.0816006	0.444	0.396	1	Zfp91	Treg	TRUE	FALSE	FALSE
0.324579	-0.02045	0.426	0.377	1	Smad4	Treg	TRUE	FALSE	FALSE
0.324827	-0.102501	0.352	0.283	1	Rnf114	Treg	FALSE	FALSE	FALSE
0.32658	0.23636	0.648	0.509	1	Mllt6	Treg	FALSE	FALSE	FALSE
0.326585	0.400684	0.481	0.34	1	Rnps1	Treg	FALSE	FALSE	FALSE
0.326922	-0.966318	0.093	0.189	1	Cxcr5	Treg	FALSE	FALSE	TRUE
0.327324	-0.124692	0.667	0.604	1	Slfn2	Treg	FALSE	FALSE	FALSE
0.327369	0.482016	0.167	0.075	1	Brix1	Treg	FALSE	FALSE	FALSE
0.327477	0.197408	0.519	0.396	1	Mat2a	Treg	FALSE	FALSE	FALSE
0.327516	-0.124915	0.481	0.434	1	Ppp1ca	Treg	FALSE	FALSE	FALSE
0.327553	0.3723	0.481	0.34	1	Lrba	Treg	FALSE	FALSE	FALSE
0.327627	-0.128798	0.296	0.245	1	Cwc25	Treg	FALSE	FALSE	FALSE
0.328057	-0.181713	0.296	0.264	1	Ciao2a	Treg	FALSE	FALSE	FALSE
0.328417	-0.325803	0.778	0.849	1	Ppp1r15a	Treg	FALSE	FALSE	FALSE
0.330181	0.335569	0.37	0.245	1	Glipr1	Treg	FALSE	FALSE	FALSE
0.330449	1.18104	0.444	0.321	1	Dnajb1	Treg	FALSE	FALSE	FALSE
0.330833	-0.314376	0.444	0.528	1	Dazap1	Treg	FALSE	FALSE	FALSE
0.331396	-0.756338	0.333	0.453	1	Satb1	Treg	TRUE	FALSE	FALSE
0.332275	-0.7078	0.185	0.283	1	Bcl6	Treg	TRUE	FALSE	FALSE
0.332332	0.0397561	0.537	0.453	1	Cwc15	Treg	FALSE	FALSE	FALSE
0.332423	0.267059	0.611	0.472	1	Fli1	Treg	TRUE	FALSE	FALSE
0.332496	0.444438	0.204	0.113	1	Serpina3f	Treg	FALSE	FALSE	FALSE
0.332899	-0.0711524	0.667	0.585	1	Tap2	Treg	FALSE	FALSE	FALSE
0.333587	0.514473	0.333	0.208	1	Rnf166	Treg	FALSE	FALSE	FALSE
0.334041	0.539209	0.5	0.358	1	Plec	Treg	FALSE	FALSE	FALSE
0.334427	-0.115061	0.833	0.774	1	Fam107b	Treg	FALSE	FALSE	FALSE
0.335262	0.224828	0.611	0.491	1	Nr3c1	Treg	TRUE	FALSE	FALSE
0.335363	-0.122002	0.463	0.396	1	Cish	Treg	FALSE	FALSE	FALSE
0.335825	0.222542	0.593	0.472	1	Rab11fip1	Treg	FALSE	FALSE	FALSE
0.336067	-0.0730606	0.463	0.396	1	Ranbp9	Treg	FALSE	FALSE	FALSE
0.336348	0.205237	0.333	0.226	1	Fbxw11	Treg	FALSE	FALSE	FALSE
0.338498	-0.618875	0.315	0.434	1	Susd6	Treg	FALSE	FALSE	FALSE
0.339505	0.350763	0.63	0.509	1	Ago2	Treg	FALSE	FALSE	FALSE
0.339537	0.308844	0.537	0.396	1	Arl5a	Treg	FALSE	FALSE	FALSE
0.339941	0.0253784	0.889	0.792	1	Rnf125	Treg	FALSE	FALSE	FALSE
0.340522	-0.357498	0.333	0.472	1	Tent5c	Treg	FALSE	FALSE	FALSE
0.340805	0.692141	0.37	0.245	1	Arl5b	Treg	FALSE	FALSE	FALSE
0.341094	0.341174	0.389	0.264	1	Cyfip1	Treg	FALSE	FALSE	FALSE
0.342936	-0.299208	0.778	0.868	1	Vps37b	Treg	FALSE	FALSE	FALSE
0.343132	0.995846	0.685	0.566	1	Hsp90aa1	Treg	FALSE	FALSE	FALSE
0.343292	-0.378543	0.481	0.509	1	Ass1	Treg	FALSE	FALSE	FALSE
0.343876	0.529272	0.241	0.132	1	Acp5	Treg	FALSE	FALSE	FALSE
0.344696	-0.300266	0.556	0.604	1	Tgif1	Treg	TRUE	FALSE	FALSE
0.345933	0.0237344	0.278	0.189	1	Sytl3	Treg	FALSE	FALSE	FALSE
0.348409	0.143355	0.519	0.415	1	Acly	Treg	FALSE	FALSE	FALSE
0.348635	0.238094	0.519	0.396	1	Grina	Treg	FALSE	FALSE	FALSE
0.348804	0.388658	0.574	0.434	1	Dusp4	Treg	FALSE	FALSE	FALSE
0.349165	-0.348049	0.407	0.472	1	Numa1	Treg	FALSE	FALSE	FALSE
0.349749	0.204996	0.833	0.717	1	Zdhhc18	Treg	FALSE	FALSE	FALSE
0.350212	-0.141993	0.907	0.906	1	Thy1	Treg	FALSE	TRUE	FALSE
0.350336	0.271725	0.833	0.717	1	Cd6	Treg	FALSE	TRUE	TRUE
0.351781	0.250199	0.852	0.755	1	Arhgdib	Treg	FALSE	FALSE	FALSE
0.35206	-0.25534	0.741	0.774	1	Chchd2	Treg	FALSE	FALSE	FALSE
0.352309	0.0965783	0.944	0.868	1	Fth1	Treg	FALSE	FALSE	FALSE
0.353876	0.485707	0.352	0.226	1	Osbpl8	Treg	FALSE	FALSE	FALSE
0.3542	0.253207	0.426	0.302	1	Suz12	Treg	FALSE	FALSE	FALSE
0.354244	-0.479109	0.389	0.472	1	Rab5a	Treg	FALSE	FALSE	FALSE
0.354967	0.207697	0.981	0.943	1	Ndfip1	Treg	FALSE	FALSE	FALSE
0.355182	-0.308504	0.444	0.491	1	Alkbh5	Treg	FALSE	FALSE	FALSE
0.355592	-0.44937	0.407	0.453	1	Rer1	Treg	FALSE	FALSE	FALSE
0.356657	-0.0503949	0.352	0.283	1	Parp14	Treg	FALSE	FALSE	FALSE
0.357381	-0.0714983	0.37	0.34	1	Zbp1	Treg	FALSE	FALSE	FALSE
0.357739	0.438552	0.37	0.245	1	Cdc42se1	Treg	FALSE	FALSE	FALSE
0.358586	-0.257625	0.444	0.415	1	Stk4	Treg	FALSE	FALSE	FALSE
0.358925	0.745841	0.352	0.283	1	Anxa2	Treg	FALSE	FALSE	FALSE
0.359141	0.1873	0.315	0.226	1	Btg3	Treg	FALSE	FALSE	FALSE
0.359481	0.333807	0.389	0.264	1	Upf1	Treg	FALSE	FALSE	FALSE
0.360272	0.0302588	0.463	0.377	1	Tmem154	Treg	FALSE	FALSE	FALSE
0.361197	-0.212401	0.444	0.566	1	Myh9	Treg	FALSE	FALSE	FALSE
0.361402	0.0917481	0.333	0.245	1	Kdelr1	Treg	FALSE	FALSE	FALSE
0.361683	0.0906394	0.537	0.434	1	Cul3	Treg	FALSE	FALSE	FALSE
0.362354	0.303891	0.296	0.189	1	Spry1	Treg	FALSE	FALSE	FALSE
0.362406	0.227201	0.889	0.792	1	S100a10	Treg	FALSE	FALSE	FALSE
0.363098	-0.646368	0.13	0.226	1	Dtx1	Treg	FALSE	FALSE	FALSE
0.363355	0.568556	0.333	0.245	1	Prr14	Treg	FALSE	FALSE	FALSE
0.363757	0.280595	0.296	0.189	1	Nt5c	Treg	FALSE	FALSE	FALSE
0.364641	-0.100791	0.611	0.566	1	Pdia3	Treg	FALSE	FALSE	FALSE
0.364678	-0.298055	0.5	0.528	1	Kmt2d	Treg	FALSE	FALSE	FALSE
0.36753	-0.224486	0.426	0.434	1	Ndufa13	Treg	FALSE	FALSE	FALSE
0.368035	0.294465	0.574	0.453	1	Chd2	Treg	FALSE	FALSE	FALSE
0.368674	-0.323025	0.519	0.509	1	Ube2v1	Treg	FALSE	FALSE	FALSE
0.369268	-0.457772	0.185	0.302	1	Sh2d1a	Treg	FALSE	FALSE	FALSE
0.370441	-0.0559095	0.519	0.453	1	Ttc39b	Treg	FALSE	FALSE	FALSE
0.371168	0.47368	0.37	0.245	1	Rgcc	Treg	FALSE	FALSE	FALSE
0.371214	-0.182835	0.407	0.377	1	Gltp	Treg	FALSE	FALSE	FALSE
0.371477	-0.0649808	0.889	0.83	1	Cd52	Treg	FALSE	TRUE	FALSE
0.371989	-0.0136593	0.5	0.585	1	Arhgdia	Treg	FALSE	FALSE	FALSE
0.372069	0.0607478	0.259	0.189	1	Uhrf1bp1l	Treg	FALSE	FALSE	FALSE
0.372536	0.501707	0.37	0.245	1	Ndufv2	Treg	FALSE	FALSE	FALSE
0.372828	0.147826	0.315	0.226	1	Rfk	Treg	FALSE	FALSE	FALSE
0.374123	0.34748	0.889	0.792	1	Cd3g	Treg	FALSE	FALSE	FALSE
0.374285	0.101985	0.315	0.226	1	Chmp5	Treg	FALSE	FALSE	FALSE
0.374402	-0.338023	0.333	0.321	1	Ubtf	Treg	TRUE	FALSE	FALSE
0.374635	-0.433108	0.241	0.358	1	Mbd3	Treg	TRUE	FALSE	FALSE
0.37605	0.110984	0.315	0.226	1	Aplp2	Treg	FALSE	FALSE	FALSE
0.378134	-0.459018	0.222	0.34	1	Txnrd1	Treg	FALSE	FALSE	FALSE
0.378928	-0.341393	0.574	0.585	1	Arl6ip5	Treg	FALSE	FALSE	FALSE
0.37908	0.5257	0.278	0.17	1	Wls	Treg	FALSE	FALSE	FALSE
0.379478	0.760249	0.481	0.358	1	Gzmb	Treg	FALSE	FALSE	FALSE
0.380052	-0.278744	0.407	0.453	1	Tspo	Treg	FALSE	FALSE	FALSE
0.38019	-0.194649	0.426	0.415	1	Fermt3	Treg	FALSE	FALSE	FALSE
0.380626	-0.307037	0.5	0.585	1	Tm9sf3	Treg	FALSE	FALSE	FALSE
0.381511	0.361237	0.407	0.283	1	Ppm1a	Treg	FALSE	FALSE	FALSE
0.382094	0.485632	0.926	0.887	1	H2-Q6	Treg	FALSE	TRUE	FALSE
0.382144	0.192343	0.352	0.245	1	Lypla2	Treg	FALSE	FALSE	FALSE
0.382365	-0.202449	0.389	0.34	1	Sdha	Treg	FALSE	FALSE	FALSE
0.382969	-0.137157	0.519	0.491	1	Ms4a6b	Treg	FALSE	FALSE	FALSE
0.384856	-0.0852219	0.278	0.226	1	Aph1a	Treg	FALSE	FALSE	FALSE
0.385484	0.498623	0.389	0.264	1	Slc26a2	Treg	FALSE	FALSE	FALSE
0.38625	-0.275379	0.333	0.34	1	Maf1	Treg	TRUE	FALSE	FALSE
0.386454	0.316257	0.148	0.075	1	Dusp14	Treg	FALSE	FALSE	FALSE
0.387564	0.40469	0.148	0.189	1	Klrg1	Treg	FALSE	FALSE	TRUE
0.387886	-0.475803	0.259	0.321	1	Tmem30a	Treg	FALSE	FALSE	FALSE
0.388073	-0.912503	0.111	0.208	1	Ifng	Treg	FALSE	TRUE	FALSE
0.388981	0.0339156	0.574	0.509	1	Ppp1r12a	Treg	FALSE	FALSE	FALSE
0.389566	-0.0157929	0.296	0.226	1	Specc1l	Treg	FALSE	FALSE	FALSE
0.389688	-0.272029	0.5	0.491	1	Csrnp1	Treg	TRUE	FALSE	FALSE
0.389909	-0.226043	0.759	0.736	1	Jak1	Treg	FALSE	FALSE	FALSE
0.390258	-0.0477676	0.852	0.792	1	Cd5	Treg	FALSE	FALSE	FALSE
0.391279	0.0991828	0.593	0.491	1	Hnrnpa2b1	Treg	FALSE	FALSE	FALSE
0.391964	-0.0250824	0.685	0.623	1	Vgll4	Treg	FALSE	FALSE	FALSE
0.392105	0.555791	0.407	0.283	1	Sept11	Treg	FALSE	FALSE	FALSE
0.39336	-0.0157644	0.481	0.396	1	Atxn2l	Treg	FALSE	FALSE	FALSE
0.393422	0.227347	0.537	0.415	1	Tmbim6	Treg	FALSE	FALSE	FALSE
0.394367	-0.349828	0.87	0.906	1	Crem	Treg	TRUE	FALSE	FALSE
0.395271	0.261926	0.63	0.509	1	Sp3	Treg	TRUE	FALSE	FALSE
0.395279	-0.0869172	0.5	0.453	1	Sh3kbp1	Treg	FALSE	FALSE	FALSE
0.395971	-0.255179	0.611	0.623	1	Diaph1	Treg	FALSE	FALSE	FALSE
0.396864	-0.271739	0.352	0.358	1	Aamp	Treg	FALSE	FALSE	FALSE
0.399413	0.148014	0.537	0.415	1	Il10	Treg	FALSE	TRUE	FALSE
0.399552	-0.698642	0.148	0.245	1	Tnfsf8	Treg	FALSE	TRUE	FALSE
0.400462	0.358857	0.426	0.302	1	Otub1	Treg	FALSE	FALSE	FALSE
0.401079	-0.353179	0.407	0.434	1	Selenot	Treg	FALSE	FALSE	FALSE
0.40137	0.150797	0.611	0.491	1	Batf	Treg	TRUE	FALSE	FALSE
0.401531	-0.258973	0.333	0.358	1	Nap1l4	Treg	FALSE	FALSE	FALSE
0.402217	0.365728	0.463	0.34	1	Plk3	Treg	FALSE	FALSE	FALSE
0.404678	-0.143708	0.407	0.377	1	Btf3	Treg	FALSE	FALSE	FALSE
0.40487	-0.145919	0.722	0.642	1	Nfkb1	Treg	TRUE	FALSE	FALSE
0.405583	0.496845	0.444	0.321	1	Smarcd2	Treg	FALSE	FALSE	FALSE
0.406469	-0.266646	0.556	0.547	1	Mta2	Treg	TRUE	FALSE	FALSE
0.40664	-0.478657	0.315	0.377	1	Vps26b	Treg	FALSE	FALSE	FALSE
0.406725	-0.518287	0.241	0.321	1	Gch1	Treg	FALSE	FALSE	FALSE
0.409771	0.442545	0.426	0.302	1	Eea1	Treg	FALSE	FALSE	FALSE
0.41034	-0.255557	0.685	0.698	1	Smap2	Treg	FALSE	FALSE	FALSE
0.410707	0.231373	0.315	0.208	1	Rnf146	Treg	FALSE	FALSE	FALSE
0.411093	0.36586	0.852	0.755	1	Rgs1	Treg	FALSE	FALSE	FALSE
0.411707	-0.167694	0.352	0.321	1	Med28	Treg	FALSE	FALSE	FALSE
0.411784	-0.398651	0.278	0.358	1	Stat6	Treg	TRUE	FALSE	FALSE
0.411875	-0.414809	0.315	0.377	1	Znrf2	Treg	FALSE	FALSE	FALSE
0.413177	0.156549	0.333	0.245	1	Flii	Treg	FALSE	FALSE	FALSE
0.413974	-0.0481671	0.685	0.585	1	Raly	Treg	FALSE	FALSE	FALSE
0.41482	-0.410439	0.333	0.453	1	Eif4ebp2	Treg	FALSE	FALSE	FALSE
0.415375	0.343107	0.481	0.358	1	Szrd1	Treg	FALSE	FALSE	FALSE
0.416336	0.352904	0.907	0.83	1	Cd53	Treg	FALSE	FALSE	FALSE
0.416972	-0.0342298	0.778	0.679	1	Trp53inp1	Treg	FALSE	FALSE	FALSE
0.417474	0.55098	0.241	0.151	1	Pomp	Treg	FALSE	FALSE	FALSE
0.417539	0.533935	0.315	0.208	1	Chp1	Treg	FALSE	FALSE	FALSE
0.418207	-0.418611	0.185	0.283	1	Tiam1	Treg	FALSE	FALSE	FALSE
0.418506	-0.570222	0.556	0.679	1	Nr4a3	Treg	TRUE	FALSE	FALSE
0.419255	-0.423679	0.407	0.509	1	Madd	Treg	FALSE	FALSE	FALSE
0.419883	0.19536	0.389	0.283	1	Ugcg	Treg	FALSE	FALSE	FALSE
0.420687	-0.186788	0.352	0.302	1	Cd40lg	Treg	FALSE	TRUE	FALSE
0.420712	-0.262488	0.352	0.415	1	Chd4	Treg	FALSE	FALSE	FALSE
0.421101	0.107431	0.537	0.434	1	Srp9	Treg	FALSE	FALSE	FALSE
0.421788	-0.275209	0.278	0.264	1	Tspan13	Treg	FALSE	FALSE	FALSE
0.421829	-0.591223	0.111	0.189	1	Gpr15	Treg	FALSE	FALSE	FALSE
0.4221	0.26967	0.722	0.604	1	Itgb2	Treg	FALSE	FALSE	FALSE
0.423854	0.311878	0.352	0.245	1	Eif3d	Treg	FALSE	FALSE	FALSE
0.425401	-0.326439	0.463	0.528	1	Cited2	Treg	FALSE	FALSE	FALSE
0.425531	0.0448813	0.5	0.585	1	Lmnb1	Treg	FALSE	FALSE	FALSE
0.425641	0.452003	0.574	0.491	1	M6pr	Treg	FALSE	FALSE	FALSE
0.425961	0.0496557	0.481	0.396	1	Wac	Treg	FALSE	FALSE	FALSE
0.425969	0.145241	0.148	0.075	1	Mt2	Treg	FALSE	FALSE	FALSE
0.426261	-0.208149	0.389	0.377	1	Hnrnpll	Treg	FALSE	FALSE	FALSE
0.427161	-0.458571	0.222	0.208	1	Ncmap	Treg	FALSE	FALSE	FALSE
0.427685	-0.392675	0.204	0.226	1	Nudt21	Treg	FALSE	FALSE	FALSE
0.427936	0.595403	0.333	0.226	1	Pycard	Treg	FALSE	FALSE	FALSE
0.428817	-0.304479	0.5	0.528	1	Abi1	Treg	FALSE	FALSE	FALSE
0.429479	-0.417939	0.648	0.679	1	Stat5b	Treg	TRUE	FALSE	FALSE
0.433772	-0.297911	0.5	0.547	1	Naca	Treg	FALSE	FALSE	FALSE
0.43514	-0.299061	0.37	0.377	1	Man1a	Treg	FALSE	FALSE	FALSE
0.436176	0.445947	0.204	0.113	1	Cd81	Treg	FALSE	FALSE	FALSE
0.436467	-0.281335	0.389	0.377	1	Ric1	Treg	FALSE	FALSE	FALSE
0.436601	0.301627	0.741	0.679	1	Edem1	Treg	FALSE	FALSE	FALSE
0.439008	-0.339667	0.407	0.396	1	Rapgef1	Treg	FALSE	FALSE	FALSE
0.4399	0.30686	0.5	0.377	1	F2r	Treg	FALSE	FALSE	TRUE
0.440029	-0.138917	0.593	0.547	1	Myl12b	Treg	FALSE	FALSE	FALSE
0.440483	-0.263514	0.778	0.792	1	Per1	Treg	FALSE	FALSE	FALSE
0.440841	-0.21433	0.463	0.396	1	Myo1g	Treg	FALSE	FALSE	FALSE
0.441294	-0.924972	0.148	0.151	1	Plac8	Treg	FALSE	FALSE	FALSE
0.44411	0.289441	0.63	0.509	1	Ezr	Treg	FALSE	FALSE	FALSE
0.444391	0.165223	0.926	0.849	1	Maf	Treg	TRUE	FALSE	FALSE
0.446217	0.104157	0.852	0.755	1	Cap1	Treg	FALSE	FALSE	TRUE
0.44697	0.666312	0.333	0.226	1	Areg	Treg	FALSE	TRUE	FALSE
0.447568	0.252946	0.667	0.547	1	Ptbp1	Treg	FALSE	FALSE	FALSE
0.447752	0.111521	0.333	0.264	1	Snrpg	Treg	FALSE	FALSE	FALSE
0.449659	0.416027	0.333	0.226	1	Acsl4	Treg	FALSE	FALSE	FALSE
0.450526	0.135334	0.611	0.491	1	Cyfip2	Treg	FALSE	FALSE	FALSE
0.451099	-0.0219559	0.963	0.925	1	Gna13	Treg	FALSE	FALSE	FALSE
0.451955	-0.631511	0.204	0.189	1	Sgk1	Treg	FALSE	FALSE	FALSE
0.452102	0.148916	0.611	0.509	1	Sept7	Treg	FALSE	FALSE	FALSE
0.453652	-0.330697	0.667	0.736	1	Jak2	Treg	FALSE	FALSE	FALSE
0.454336	-0.207885	0.333	0.302	1	Ap3b1	Treg	FALSE	FALSE	FALSE
0.454384	0.371605	0.611	0.528	1	Skil	Treg	FALSE	FALSE	FALSE
0.454667	-0.178946	0.407	0.377	1	Nsd1	Treg	FALSE	FALSE	FALSE
0.454887	0.759148	0.074	0.075	1	Pcsk1	Treg	FALSE	FALSE	FALSE
0.454968	-0.206579	0.722	0.698	1	Nfkb2	Treg	TRUE	FALSE	FALSE
0.455331	-0.309108	0.463	0.547	1	Gnai3	Treg	FALSE	FALSE	FALSE
0.455389	-0.0295545	0.907	0.83	1	Ifrd1	Treg	FALSE	FALSE	FALSE
0.456091	-0.194038	0.667	0.604	1	Esyt1	Treg	FALSE	FALSE	FALSE
0.457408	-0.359777	0.426	0.528	1	Etnk1	Treg	FALSE	FALSE	FALSE
0.458031	0.0679468	0.63	0.547	1	Ltb	Treg	FALSE	FALSE	FALSE
0.458281	-0.379901	0.296	0.283	1	Sdhb	Treg	FALSE	FALSE	FALSE
0.458638	0.0332163	0.741	0.66	1	Itgb7	Treg	FALSE	FALSE	FALSE
0.459655	0.574964	0.333	0.226	1	Zswim4	Treg	FALSE	FALSE	FALSE
0.459899	-0.169837	0.981	1	1	Tpt1	Treg	FALSE	FALSE	FALSE
0.460382	-0.278928	0.407	0.415	1	Rasal3	Treg	FALSE	FALSE	FALSE
0.460451	0.0497699	0.185	0.113	1	Ccr1	Treg	FALSE	FALSE	TRUE
0.460717	-0.0206157	0.352	0.302	1	Kcnab2	Treg	FALSE	FALSE	FALSE
0.460783	-0.281257	0.407	0.396	1	Cnbp	Treg	TRUE	FALSE	FALSE
0.461216	-0.091061	0.815	0.755	1	Cd47	Treg	FALSE	FALSE	TRUE
0.461765	0.106313	0.333	0.377	1	Csnk1a1	Treg	FALSE	FALSE	FALSE
0.46505	-0.456774	0.5	0.491	1	Irf4	Treg	TRUE	FALSE	FALSE
0.46593	0.0792065	0.833	0.774	1	Fnbp1	Treg	FALSE	FALSE	FALSE
0.466044	-0.287573	0.407	0.396	1	Sec62	Treg	FALSE	FALSE	FALSE
0.467926	-0.373727	0.611	0.623	1	Eef2	Treg	FALSE	FALSE	FALSE
0.469262	-0.110485	0.444	0.396	1	Fam117b	Treg	FALSE	FALSE	FALSE
0.471016	0.314171	0.444	0.34	1	Ptger2	Treg	FALSE	FALSE	FALSE
0.471583	-0.30845	0.611	0.679	1	Limd2	Treg	FALSE	FALSE	FALSE
0.471866	0.0426292	0.926	0.868	1	Actg1	Treg	FALSE	FALSE	FALSE
0.472144	-0.295676	0.722	0.755	1	Samsn1	Treg	FALSE	FALSE	FALSE
0.472209	-0.334774	0.167	0.132	1	Ndrg1	Treg	FALSE	FALSE	FALSE
0.472589	-0.1549	0.407	0.396	1	Rsbn1l	Treg	FALSE	FALSE	FALSE
0.47288	0.464246	0.241	0.151	1	Isg20	Treg	FALSE	FALSE	FALSE
0.472934	0.0223378	0.333	0.245	1	Ppp2cb	Treg	FALSE	FALSE	FALSE
0.473799	0.263282	0.37	0.264	1	Gbp3	Treg	FALSE	FALSE	FALSE
0.474995	-0.663949	0.074	0.113	1	Lgmn	Treg	FALSE	FALSE	FALSE
0.475334	-0.2837	0.315	0.321	1	Srsf4	Treg	FALSE	FALSE	FALSE
0.477317	-0.138406	0.519	0.472	1	Prpf8	Treg	FALSE	FALSE	FALSE
0.47808	0.0203401	0.5	0.434	1	Ythdf3	Treg	FALSE	FALSE	FALSE
0.478619	0.236773	0.963	0.906	1	Lcp1	Treg	FALSE	FALSE	FALSE
0.478933	-0.381267	0.204	0.17	1	Rbfa	Treg	FALSE	FALSE	FALSE
0.479175	-0.387141	0.5	0.566	1	Dennd4a	Treg	FALSE	FALSE	FALSE
0.479258	0.30498	0.259	0.17	1	Lgals1	Treg	FALSE	FALSE	FALSE
0.480573	-0.286035	0.426	0.453	1	Antxr2	Treg	FALSE	FALSE	FALSE
0.481846	-0.105076	0.463	0.434	1	Golph3	Treg	FALSE	FALSE	FALSE
0.4824	0.559033	0.37	0.264	1	Lfng	Treg	FALSE	FALSE	FALSE
0.482522	0.495248	0.352	0.245	1	Arglu1	Treg	FALSE	FALSE	FALSE
0.483884	0.180348	0.463	0.358	1	Slc1a5	Treg	FALSE	FALSE	FALSE
0.485648	-0.166322	0.481	0.472	1	Flna	Treg	FALSE	FALSE	FALSE
0.49009	-0.432762	0.352	0.358	1	Sbno2	Treg	FALSE	FALSE	FALSE
0.492442	0.257774	0.222	0.151	1	Tesc	Treg	FALSE	FALSE	FALSE
0.492985	-0.23788	0.5	0.491	1	Glud1	Treg	FALSE	FALSE	FALSE
0.493356	0.031476	0.5	0.434	1	Akna	Treg	TRUE	FALSE	FALSE
0.494112	0.608595	0.5	0.396	1	Egr1	Treg	TRUE	FALSE	FALSE
0.494175	0.0691782	0.463	0.377	1	Ptp4a2	Treg	FALSE	FALSE	FALSE
0.496966	-0.218155	0.593	0.604	1	Arpc1b	Treg	FALSE	FALSE	FALSE
0.498022	0.0922735	0.37	0.283	1	Uhrf2	Treg	FALSE	FALSE	FALSE
0.500591	0.0707187	0.611	0.509	1	Pum2	Treg	FALSE	FALSE	FALSE
0.501352	0.255243	0.407	0.302	1	Relb	Treg	TRUE	FALSE	FALSE
0.50175	-0.344613	0.352	0.396	1	Hnrnpf	Treg	FALSE	FALSE	FALSE
0.501767	-0.287923	0.37	0.415	1	Jmy	Treg	FALSE	FALSE	FALSE
0.502534	-0.0584737	0.352	0.302	1	Setd5	Treg	FALSE	FALSE	FALSE
0.502783	0.115575	0.556	0.491	1	Sept6	Treg	FALSE	FALSE	FALSE
0.503443	-0.346786	0.111	0.075	1	Ifitm2	Treg	FALSE	FALSE	FALSE
0.503479	0.0404698	0.611	0.547	1	Tpm4	Treg	FALSE	FALSE	FALSE
0.503938	-0.185843	0.481	0.453	1	Tatdn2	Treg	FALSE	FALSE	FALSE
0.505084	0.358696	0.389	0.283	1	Akt1	Treg	FALSE	FALSE	FALSE
0.506083	-0.0151128	0.556	0.491	1	Snx3	Treg	FALSE	FALSE	FALSE
0.506796	-0.233199	0.519	0.509	1	Polr2a	Treg	FALSE	FALSE	FALSE
0.507223	0.30543	0.778	0.679	1	mt-Co3	Treg	FALSE	FALSE	FALSE
0.507644	-0.206536	0.315	0.283	1	Txnl1	Treg	FALSE	FALSE	FALSE
0.508167	0.372796	0.241	0.264	1	Gbp5	Treg	FALSE	FALSE	FALSE
0.508243	0.292194	0.463	0.358	1	Sp100	Treg	TRUE	FALSE	FALSE
0.508646	0.393023	0.389	0.283	1	Selenok	Treg	FALSE	FALSE	FALSE
0.508846	-0.151128	0.13	0.094	1	Gcnt1	Treg	FALSE	FALSE	FALSE
0.510043	0.156402	0.444	0.358	1	Jarid2	Treg	TRUE	FALSE	FALSE
0.510369	0.225768	0.315	0.226	1	Snx9	Treg	FALSE	FALSE	FALSE
0.511404	-0.568069	0.204	0.283	1	Uap1	Treg	FALSE	FALSE	FALSE
0.512385	0.0337571	0.519	0.472	1	Cnot6l	Treg	FALSE	FALSE	FALSE
0.513822	0.199202	0.574	0.472	1	Prex1	Treg	FALSE	FALSE	FALSE
0.514133	0.196153	0.352	0.264	1	Myl6	Treg	FALSE	FALSE	FALSE
0.516593	0.309391	0.296	0.208	1	Casp4	Treg	FALSE	FALSE	FALSE
0.516597	0.124187	0.981	0.962	1	B2m	Treg	FALSE	FALSE	FALSE
0.517284	-0.000263132	0.463	0.415	1	Adgre5	Treg	FALSE	TRUE	FALSE
0.518344	0.054173	0.574	0.509	1	Mef2d	Treg	TRUE	FALSE	FALSE
0.518597	-0.385276	0.407	0.491	1	Ncoa2	Treg	FALSE	FALSE	FALSE
0.519096	0.085238	0.37	0.283	1	Cd84	Treg	FALSE	FALSE	FALSE
0.51923	0.284562	0.278	0.189	1	Cstb	Treg	FALSE	FALSE	FALSE
0.52272	0.307484	0.463	0.358	1	Dek	Treg	FALSE	FALSE	FALSE
0.525088	-0.242688	0.407	0.396	1	Atp6v1e1	Treg	FALSE	FALSE	FALSE
0.525625	0.233604	0.315	0.226	1	Taldo1	Treg	FALSE	FALSE	FALSE
0.525683	-0.14804	0.648	0.623	1	Cdkn1b	Treg	FALSE	FALSE	FALSE
0.525934	0.322843	0.426	0.321	1	Ndufb1-ps	Treg	FALSE	FALSE	FALSE
0.526595	0.127306	0.704	0.604	1	Selplg	Treg	FALSE	TRUE	FALSE
0.526932	0.262954	0.5	0.396	1	Drap1	Treg	FALSE	FALSE	FALSE
0.527028	-0.0209021	0.537	0.491	1	Yy1	Treg	TRUE	FALSE	FALSE
0.527341	-0.0129712	0.278	0.226	1	Mpc1	Treg	FALSE	FALSE	FALSE
0.527924	-0.49886	0.241	0.302	1	Cyth2	Treg	FALSE	FALSE	FALSE
0.52848	0.283667	0.926	0.887	1	Odc1	Treg	FALSE	FALSE	FALSE
0.529098	0.294361	0.444	0.34	1	Pfdn5	Treg	FALSE	FALSE	FALSE
0.52937	-0.319052	0.519	0.547	1	Wdr1	Treg	FALSE	FALSE	FALSE
0.529833	-0.708773	0.074	0.075	1	Trbv31	Treg	FALSE	FALSE	FALSE
0.530802	0.307454	0.426	0.321	1	Pld3	Treg	FALSE	FALSE	FALSE
0.530862	0.258563	0.056	0.019	1	Plau	Treg	FALSE	FALSE	FALSE
0.531391	0.0161351	0.37	0.321	1	Psma2	Treg	FALSE	FALSE	FALSE
0.533185	0.150143	0.537	0.453	1	Prrc2b	Treg	FALSE	FALSE	FALSE
0.533856	-0.0269117	0.407	0.358	1	Cisd2	Treg	FALSE	FALSE	FALSE
0.534299	-0.156048	0.815	0.83	1	Itk	Treg	FALSE	FALSE	FALSE
0.536134	0.0520944	0.37	0.302	1	Higd1a	Treg	FALSE	FALSE	FALSE
0.536965	-0.204286	0.444	0.434	1	Atp6v0d1	Treg	FALSE	FALSE	FALSE
0.538191	0.62791	0.185	0.113	1	Spred2	Treg	FALSE	FALSE	FALSE
0.538413	0.300649	0.481	0.377	1	Cyth4	Treg	FALSE	FALSE	FALSE
0.538475	0.102147	0.741	0.642	1	Capzb	Treg	FALSE	FALSE	FALSE
0.53866	-0.182977	0.685	0.642	1	Txnip	Treg	FALSE	FALSE	FALSE
0.538868	-0.239739	0.741	0.736	1	Mbnl1	Treg	FALSE	FALSE	FALSE
0.54032	0.41598	0.204	0.132	1	Fasl	Treg	FALSE	TRUE	FALSE
0.540616	0.29048	0.352	0.264	1	Elovl5	Treg	FALSE	FALSE	FALSE
0.542608	0.0336871	0.426	0.358	1	Calm3	Treg	FALSE	FALSE	FALSE
0.542912	-0.0646252	0.815	0.792	1	Gimap4	Treg	FALSE	FALSE	FALSE
0.543173	0.320053	0.704	0.604	1	Mxd1	Treg	TRUE	FALSE	FALSE
0.543676	-0.167438	0.537	0.642	1	Ddx17	Treg	FALSE	FALSE	FALSE
0.544813	-0.322339	0.241	0.208	1	Itga6	Treg	FALSE	FALSE	FALSE
0.544845	-0.129281	0.944	0.887	1	Klf6	Treg	TRUE	FALSE	FALSE
0.545089	0.142389	0.426	0.34	1	Rnf149	Treg	FALSE	FALSE	FALSE
0.545125	0.33463	0.278	0.189	1	Ilf3	Treg	FALSE	FALSE	FALSE
0.545597	0.330688	0.5	0.396	1	Pstpip1	Treg	FALSE	FALSE	FALSE
0.546442	-0.420072	0.204	0.283	1	Gna15	Treg	FALSE	FALSE	FALSE
0.547006	0.383119	0.278	0.189	1	Dnmt1	Treg	FALSE	FALSE	FALSE
0.547093	0.333214	0.463	0.509	1	Il2ra	Treg	FALSE	FALSE	FALSE
0.547101	-0.387687	0.352	0.415	1	Ipcef1	Treg	FALSE	FALSE	FALSE
0.54726	0.3602	0.611	0.509	1	Grap	Treg	FALSE	FALSE	FALSE
0.547702	0.164583	0.685	0.585	1	Gm2a	Treg	FALSE	FALSE	FALSE
0.547814	-0.309496	0.722	0.736	1	Trbc2	Treg	FALSE	FALSE	FALSE
0.549252	0.416325	0.278	0.189	1	Ergic1	Treg	FALSE	FALSE	FALSE
0.551584	-0.969993	0.019	0.038	1	Trbv13-3	Treg	FALSE	FALSE	FALSE
0.552273	-0.26447	0.278	0.264	1	Usp1	Treg	FALSE	FALSE	FALSE
0.554589	-0.312827	0.481	0.547	1	Gpsm3	Treg	FALSE	FALSE	FALSE
0.554862	0.330018	0.648	0.547	1	Uba1	Treg	FALSE	FALSE	FALSE
0.554868	0.0135453	0.889	0.943	1	Cd2	Treg	FALSE	FALSE	FALSE
0.555279	0.011399	0.407	0.34	1	Mdm2	Treg	FALSE	FALSE	FALSE
0.556713	-0.12512	0.296	0.302	1	Ctdsp2	Treg	FALSE	FALSE	FALSE
0.557265	0.188205	0.648	0.547	1	Jak3	Treg	FALSE	FALSE	FALSE
0.558124	0.368196	0.5	0.396	1	Polr1d	Treg	FALSE	FALSE	FALSE
0.558787	0.221446	0.296	0.208	1	Atp5f1	Treg	FALSE	FALSE	FALSE
0.559685	-0.0645564	0.296	0.264	1	Hmgb1	Treg	TRUE	FALSE	FALSE
0.560107	-0.232859	0.5	0.509	1	Trir	Treg	FALSE	FALSE	FALSE
0.561692	-0.132479	0.481	0.453	1	Sin3b	Treg	FALSE	FALSE	FALSE
0.563532	-0.102995	0.667	0.604	1	Fosb	Treg	TRUE	FALSE	FALSE
0.563946	-0.158147	0.426	0.415	1	Kdm2b	Treg	FALSE	FALSE	FALSE
0.564487	0.270477	0.537	0.434	1	Fam129a	Treg	FALSE	FALSE	FALSE
0.564898	-0.168669	0.63	0.66	1	Arih1	Treg	FALSE	FALSE	FALSE
0.565655	0.237135	0.537	0.434	1	Rasgrp1	Treg	FALSE	FALSE	FALSE
0.56596	-0.145238	0.648	0.642	1	Ldha	Treg	FALSE	FALSE	FALSE
0.566067	-0.397496	0.296	0.377	1	Map3k14	Treg	FALSE	FALSE	FALSE
0.566221	0.0964162	0.463	0.377	1	Pcna	Treg	FALSE	FALSE	FALSE
0.567777	0.330688	0.556	0.453	1	Supt4a	Treg	FALSE	FALSE	FALSE
0.569602	0.362268	0.296	0.208	1	Phlda1	Treg	FALSE	FALSE	FALSE
0.569742	-0.270843	0.741	0.755	1	Slc3a2	Treg	FALSE	FALSE	FALSE
0.570759	-0.552723	0.074	0.132	1	Il23r	Treg	FALSE	FALSE	FALSE
0.571045	-0.0340728	0.278	0.208	1	Ccr8	Treg	FALSE	FALSE	TRUE
0.571309	-0.0418006	0.481	0.453	1	Ctbp1	Treg	FALSE	FALSE	FALSE
0.571415	-0.126624	0.389	0.358	1	Gpcpd1	Treg	FALSE	FALSE	FALSE
0.572128	0.195676	0.407	0.321	1	Lman2	Treg	FALSE	FALSE	FALSE
0.572446	0.297961	0.315	0.226	1	Ssbp4	Treg	FALSE	FALSE	FALSE
0.573119	0.349796	0.037	0.019	1	Trbv20	Treg	FALSE	FALSE	FALSE
0.573557	0.383874	0.185	0.113	1	Tnpo2	Treg	FALSE	FALSE	FALSE
0.577632	-0.167624	0.278	0.226	1	Ufc1	Treg	FALSE	FALSE	FALSE
0.578066	0.102645	0.741	0.66	1	Lbh	Treg	FALSE	FALSE	FALSE
0.579066	0.0144438	0.352	0.415	1	Adora2a	Treg	FALSE	FALSE	TRUE
0.580993	0.217302	0.315	0.245	1	Ctsz	Treg	FALSE	FALSE	FALSE
0.582388	0.0902729	0.593	0.509	1	Ier2	Treg	FALSE	FALSE	FALSE
0.583116	-0.316059	0.574	0.585	1	Tle5	Treg	FALSE	FALSE	FALSE
0.583579	0.0898292	0.556	0.491	1	Ldb1	Treg	FALSE	FALSE	FALSE
0.585857	-0.268806	0.278	0.358	1	Tapbpl	Treg	FALSE	FALSE	FALSE
0.58595	-0.485449	0.093	0.151	1	Nav2	Treg	FALSE	FALSE	FALSE
0.586839	0.264573	0.352	0.264	1	Metap2	Treg	FALSE	FALSE	FALSE
0.588138	0.451625	0.333	0.245	1	Pdcd1	Treg	FALSE	FALSE	TRUE
0.588224	-0.263796	0.407	0.415	1	Ssr4	Treg	FALSE	FALSE	FALSE
0.588758	-0.0927169	0.315	0.283	1	Atp6v1b2	Treg	FALSE	FALSE	FALSE
0.590169	-0.167099	0.481	0.509	1	Birc3	Treg	FALSE	FALSE	FALSE
0.590882	-0.00628234	0.463	0.415	1	Nipbl	Treg	FALSE	FALSE	FALSE
0.591469	-0.614723	0.111	0.151	1	Dbf4	Treg	FALSE	FALSE	FALSE
0.591517	-0.247306	0.315	0.302	1	Eloa	Treg	FALSE	FALSE	FALSE
0.592289	-0.28899	0.704	0.774	1	mt-Atp8	Treg	FALSE	FALSE	FALSE
0.594059	-0.294103	0.5	0.528	1	Macf1	Treg	FALSE	FALSE	FALSE
0.596417	0.0642405	0.685	0.604	1	Lrp10	Treg	FALSE	FALSE	FALSE
0.596751	-1.05771	0.074	0.057	1	Trbv4	Treg	FALSE	FALSE	FALSE
0.597594	0.173543	0.5	0.415	1	Tbc1d10c	Treg	FALSE	FALSE	FALSE
0.598182	-0.264449	0.981	0.981	1	Cytip	Treg	FALSE	FALSE	FALSE
0.600481	-0.213903	0.463	0.453	1	Stx6	Treg	FALSE	FALSE	FALSE
0.600694	0.231435	0.13	0.075	1	Trbv19	Treg	FALSE	FALSE	FALSE
0.601347	-0.179755	0.593	0.679	1	Sh2d2a	Treg	FALSE	FALSE	FALSE
0.601435	-0.149263	0.389	0.34	1	H1f0	Treg	FALSE	FALSE	FALSE
0.601536	-0.0606407	0.574	0.547	1	Lmna	Treg	FALSE	FALSE	FALSE
0.601632	-0.265169	0.389	0.415	1	Bax	Treg	FALSE	FALSE	FALSE
0.601721	-0.202488	0.315	0.302	1	Ptges3	Treg	FALSE	FALSE	FALSE
0.601867	0.109594	0.833	0.755	1	Cd3d	Treg	FALSE	FALSE	FALSE
0.602343	-0.104578	0.407	0.396	1	Aak1	Treg	FALSE	FALSE	FALSE
0.60368	0.0939698	0.444	0.396	1	Cbx4	Treg	FALSE	FALSE	FALSE
0.603983	-0.283289	0.574	0.585	1	Erbin	Treg	FALSE	FALSE	FALSE
0.606254	-0.348425	0.352	0.396	1	Tial1	Treg	FALSE	FALSE	FALSE
0.607302	-0.44531	0.278	0.283	1	Kras	Treg	FALSE	FALSE	FALSE
0.607634	-0.0781314	0.315	0.302	1	Ifi47	Treg	FALSE	FALSE	FALSE
0.609621	-0.121848	0.444	0.415	1	Bcl2a1b	Treg	FALSE	FALSE	FALSE
0.610812	-0.25758	0.241	0.245	1	Srf	Treg	TRUE	FALSE	FALSE
0.611413	-0.358585	0.352	0.415	1	Vmp1	Treg	FALSE	FALSE	FALSE
0.611551	0.202469	0.926	0.868	1	Cd3e	Treg	FALSE	FALSE	FALSE
0.611752	0.145244	0.926	0.868	1	Tmsb10	Treg	FALSE	FALSE	FALSE
0.612879	0.0627428	0.315	0.396	1	mt-Nd6	Treg	FALSE	FALSE	FALSE
0.613494	-0.12582	0.463	0.453	1	Tmem234	Treg	FALSE	FALSE	FALSE
0.613994	0.146534	0.352	0.283	1	Twsg1	Treg	FALSE	FALSE	FALSE
0.617015	-0.124178	0.37	0.34	1	Copa	Treg	FALSE	FALSE	FALSE
0.618461	0.414328	0.444	0.358	1	Smarca4	Treg	FALSE	FALSE	FALSE
0.619503	0.0594072	0.5	0.434	1	Acap1	Treg	FALSE	FALSE	FALSE
0.6209	0.00256245	0.5	0.434	1	Hacd3	Treg	FALSE	FALSE	FALSE
0.621292	-0.542497	0.481	0.547	1	Trib2	Treg	FALSE	FALSE	FALSE
0.622047	0.171965	0.963	0.981	1	Laptm5	Treg	FALSE	FALSE	FALSE
0.624725	0.294873	0.389	0.302	1	Grcc10	Treg	FALSE	FALSE	FALSE
0.62504	-0.276867	0.63	0.66	1	Zc3h12a	Treg	FALSE	FALSE	FALSE
0.625299	0.0691529	0.315	0.245	1	Nup50	Treg	FALSE	FALSE	FALSE
0.627291	-0.306053	0.481	0.509	1	Mxi1	Treg	TRUE	FALSE	FALSE
0.627431	-0.291416	0.204	0.283	1	Rheb	Treg	FALSE	FALSE	FALSE
0.627554	-0.216707	0.296	0.283	1	Mxd4	Treg	TRUE	FALSE	FALSE
0.627582	0.0666731	0.444	0.377	1	Lamc1	Treg	FALSE	TRUE	FALSE
0.629432	-0.0212224	0.704	0.774	1	Sema4d	Treg	FALSE	TRUE	FALSE
0.635542	-0.181587	0.537	0.472	1	Rgs2	Treg	FALSE	FALSE	FALSE
0.636174	-0.15967	0.37	0.377	1	Pink1	Treg	FALSE	FALSE	FALSE
0.636686	-0.333338	0.296	0.283	1	Rab43	Treg	FALSE	FALSE	FALSE
0.638223	-0.122739	0.37	0.358	1	Bex3	Treg	FALSE	FALSE	FALSE
0.638736	0.156232	0.222	0.17	1	Adam8	Treg	FALSE	FALSE	FALSE
0.63875	0.425913	0.315	0.245	1	Rnf213	Treg	FALSE	FALSE	FALSE
0.638765	0.15988	0.444	0.358	1	Pmaip1	Treg	FALSE	FALSE	FALSE
0.639208	-0.0212001	0.259	0.226	1	Gbp7	Treg	FALSE	FALSE	FALSE
0.639434	0.0632286	0.333	0.264	1	Car1	Treg	FALSE	FALSE	FALSE
0.639768	-0.312011	0.352	0.415	1	Pkp3	Treg	FALSE	FALSE	FALSE
0.640175	-0.334619	0.352	0.434	1	Tmed2	Treg	FALSE	FALSE	FALSE
0.640371	0.169604	0.556	0.472	1	Edf1	Treg	FALSE	FALSE	FALSE
0.642677	0.482483	0.5	0.509	1	Neurl3	Treg	FALSE	FALSE	FALSE
0.644603	-0.200904	0.556	0.547	1	Psenen	Treg	FALSE	FALSE	FALSE
0.645007	0.186429	0.722	0.755	1	Aebp2	Treg	TRUE	FALSE	FALSE
0.646196	-0.296327	0.093	0.151	1	Sympk	Treg	FALSE	FALSE	FALSE
0.647048	-0.219254	0.611	0.642	1	Slc25a3	Treg	FALSE	FALSE	FALSE
0.648696	-0.113375	0.389	0.377	1	Ube2r2	Treg	FALSE	FALSE	FALSE
0.650724	-0.444239	0.37	0.396	1	Rrad	Treg	FALSE	FALSE	FALSE
0.651161	0.121878	0.352	0.283	1	Setd1b	Treg	FALSE	FALSE	FALSE
0.651363	-0.245938	0.611	0.679	1	Jpt1	Treg	FALSE	FALSE	FALSE
0.655622	0.0607269	0.315	0.264	1	Kcmf1	Treg	FALSE	FALSE	FALSE
0.655802	0.142048	0.426	0.358	1	Ybx1	Treg	TRUE	FALSE	FALSE
0.658501	0.213492	0.648	0.566	1	Lrrfip1	Treg	TRUE	FALSE	FALSE
0.658629	0.160538	0.648	0.679	1	Myl12a	Treg	FALSE	FALSE	FALSE
0.658898	0.300583	0.463	0.377	1	Ifi27	Treg	FALSE	FALSE	FALSE
0.659613	-0.25314	0.296	0.377	1	Atp2a3	Treg	FALSE	FALSE	FALSE
0.661638	-0.0969974	0.537	0.528	1	Puf60	Treg	FALSE	FALSE	FALSE
0.662218	0.73772	0.185	0.151	1	Irf8	Treg	TRUE	FALSE	FALSE
0.662535	-0.217479	0.278	0.264	1	Pttg1ip	Treg	FALSE	FALSE	FALSE
0.662875	0.281151	0.463	0.377	1	Ccng1	Treg	FALSE	FALSE	FALSE
0.663917	0.483474	0.611	0.528	1	Fos	Treg	TRUE	FALSE	FALSE
0.665271	0.0790755	0.778	0.811	1	Ikzf3	Treg	TRUE	FALSE	FALSE
0.665944	0.367649	0.704	0.717	1	mt-Co1	Treg	FALSE	FALSE	FALSE
0.666024	0.404443	0.278	0.208	1	Ccrl2	Treg	FALSE	FALSE	FALSE
0.666132	0.793071	0.185	0.132	1	Il1r2	Treg	FALSE	FALSE	FALSE
0.666339	-0.133575	0.574	0.547	1	Cd69	Treg	FALSE	FALSE	FALSE
0.668264	0.172154	0.5	0.453	1	S100a6	Treg	FALSE	FALSE	FALSE
0.668812	-0.233247	0.722	0.736	1	Dock2	Treg	FALSE	FALSE	FALSE
0.670362	-0.1494	0.333	0.34	1	Mical1	Treg	FALSE	FALSE	FALSE
0.672123	0.163984	0.685	0.604	1	Ube2d2a	Treg	FALSE	FALSE	FALSE
0.672532	0.00655175	0.444	0.396	1	Il27ra	Treg	FALSE	FALSE	FALSE
0.672902	0.267162	0.519	0.434	1	Cdk17	Treg	FALSE	FALSE	FALSE
0.673347	-0.176834	0.352	0.434	1	Fam102a	Treg	FALSE	FALSE	FALSE
0.673562	-0.389645	0.5	0.585	1	Nfkbiz	Treg	FALSE	FALSE	FALSE
0.675622	-0.0470307	0.889	0.849	1	Msn	Treg	FALSE	FALSE	FALSE
0.676966	-0.274015	0.315	0.396	1	Smdt1	Treg	FALSE	FALSE	FALSE
0.678022	-0.0472693	0.759	0.717	1	Vim	Treg	FALSE	FALSE	FALSE
0.678078	0.192402	0.685	0.604	1	Selenow	Treg	FALSE	FALSE	FALSE
0.679358	-0.231502	0.148	0.132	1	Nckap5	Treg	FALSE	FALSE	FALSE
0.679815	0.403063	0.519	0.434	1	Rilpl2	Treg	FALSE	FALSE	FALSE
0.679877	0.0933693	0.111	0.075	1	Trbv26	Treg	FALSE	FALSE	FALSE
0.680008	0.384707	0.259	0.189	1	Agpat4	Treg	FALSE	FALSE	FALSE
0.680352	0.0281677	0.944	0.962	1	Coro1a	Treg	FALSE	FALSE	FALSE
0.680553	0.245614	0.667	0.585	1	Rab8b	Treg	FALSE	FALSE	FALSE
0.681848	-0.163713	0.444	0.528	1	Papola	Treg	FALSE	FALSE	FALSE
0.681981	0.301085	0.296	0.226	1	Phc3	Treg	FALSE	FALSE	FALSE
0.682487	-0.175451	0.352	0.34	1	Med30	Treg	FALSE	FALSE	FALSE
0.68343	-0.121671	0.463	0.547	1	Mapk1	Treg	FALSE	FALSE	FALSE
0.683952	0.0519364	0.611	0.566	1	Paip2	Treg	FALSE	FALSE	FALSE
0.6846	-0.276054	0.796	0.849	1	Zfp36l2	Treg	TRUE	FALSE	FALSE
0.684846	-0.00593342	0.37	0.321	1	Scyl2	Treg	FALSE	FALSE	FALSE
0.687134	0.0582673	0.296	0.245	1	Spcs1	Treg	FALSE	FALSE	FALSE
0.687247	0.0428852	0.611	0.547	1	Dad1	Treg	FALSE	FALSE	FALSE
0.694743	0.301509	0.852	0.792	1	mt-Co2	Treg	FALSE	FALSE	FALSE
0.698187	-0.151894	0.296	0.302	1	Elk3	Treg	TRUE	FALSE	FALSE
0.698632	0.0678244	0.463	0.396	1	Sec11c	Treg	FALSE	FALSE	FALSE
0.701835	-0.230969	0.241	0.302	1	Tent5a	Treg	FALSE	FALSE	FALSE
0.703283	1.368	0.056	0.075	1	Ccl4	Treg	FALSE	TRUE	FALSE
0.704528	0.0776626	0.907	0.906	1	Nfkbia	Treg	FALSE	FALSE	FALSE
0.707592	-0.258054	0.389	0.415	1	Socs3	Treg	FALSE	FALSE	FALSE
0.707716	-0.327094	0.278	0.302	1	Gem	Treg	FALSE	FALSE	FALSE
0.708018	0.0590799	0.333	0.283	1	Socs1	Treg	FALSE	FALSE	FALSE
0.710305	-0.270348	0.352	0.358	1	Tnrc6b	Treg	FALSE	FALSE	FALSE
0.710359	0.281007	0.315	0.245	1	Unc13d	Treg	FALSE	FALSE	FALSE
0.71055	0.305286	0.537	0.491	1	Spty2d1	Treg	FALSE	FALSE	FALSE
0.71136	-0.0416523	0.556	0.528	1	Lsm14a	Treg	FALSE	FALSE	FALSE
0.711614	0.242288	0.296	0.226	1	Traf2	Treg	FALSE	FALSE	FALSE
0.712257	0.00430371	0.204	0.17	1	Fdft1	Treg	FALSE	FALSE	FALSE
0.712671	0.0802487	0.241	0.189	1	Mmp9	Treg	FALSE	FALSE	FALSE
0.712941	-0.145509	0.315	0.34	1	Ube2a	Treg	FALSE	FALSE	FALSE
0.713022	-0.0981341	0.407	0.377	1	Xrn2	Treg	FALSE	FALSE	FALSE
0.713872	0.344951	0.074	0.038	1	Rasl11a	Treg	FALSE	FALSE	FALSE
0.714216	-0.0546766	0.315	0.283	1	Akr1b3	Treg	FALSE	FALSE	FALSE
0.715052	-0.227105	0.167	0.17	1	Slc7a5	Treg	FALSE	FALSE	FALSE
0.715053	0.0567122	0.481	0.415	1	Stk11	Treg	FALSE	FALSE	FALSE
0.715117	-0.225048	0.389	0.415	1	Add1	Treg	FALSE	FALSE	FALSE
0.715264	0.15959	0.37	0.302	1	Cnppd1	Treg	FALSE	FALSE	FALSE
0.71558	0.0922682	0.148	0.113	1	Gadd45g	Treg	FALSE	FALSE	FALSE
0.715644	-0.141901	0.426	0.415	1	Orai1	Treg	FALSE	FALSE	FALSE
0.716756	0.142284	0.333	0.264	1	Plekho2	Treg	FALSE	FALSE	FALSE
0.716797	-0.0191609	0.333	0.302	1	Tmem258	Treg	FALSE	FALSE	FALSE
0.718533	0.19194	0.407	0.34	1	Cand1	Treg	FALSE	FALSE	FALSE
0.719846	0.224181	0.463	0.396	1	Jmjd1c	Treg	FALSE	FALSE	FALSE
0.720497	-0.183792	0.352	0.377	1	Ctdsp1	Treg	FALSE	FALSE	FALSE
0.723729	-0.123253	0.407	0.377	1	Tbrg1	Treg	FALSE	FALSE	FALSE
0.724331	-0.238277	0.481	0.528	1	Arhgef3	Treg	FALSE	FALSE	FALSE
0.727612	0.0608041	0.741	0.792	1	Tln1	Treg	FALSE	FALSE	FALSE
0.728864	0.0982013	0.407	0.34	1	Larp1	Treg	FALSE	FALSE	FALSE
0.729235	0.224592	0.204	0.151	1	Pgm2l1	Treg	FALSE	FALSE	FALSE
0.73024	-0.0526463	0.537	0.509	1	Ddx3x	Treg	FALSE	FALSE	FALSE
0.730351	0.606018	0.222	0.17	1	Cd74	Treg	FALSE	FALSE	TRUE
0.730827	0.192009	0.537	0.528	1	Tpr	Treg	FALSE	FALSE	FALSE
0.732391	-0.267498	0.333	0.34	1	Cpm	Treg	FALSE	FALSE	FALSE
0.733514	-0.0467045	0.37	0.34	1	Vamp8	Treg	FALSE	FALSE	FALSE
0.733768	0.265828	0.333	0.264	1	Pqbp1	Treg	FALSE	FALSE	FALSE
0.734469	-0.0896881	0.296	0.283	1	Gtpbp2	Treg	FALSE	FALSE	FALSE
0.735622	0.267979	0.333	0.264	1	Prelid1	Treg	FALSE	FALSE	FALSE
0.737291	-0.170437	0.278	0.264	1	Max	Treg	TRUE	FALSE	FALSE
0.738379	-0.187771	0.333	0.34	1	Mia2	Treg	FALSE	FALSE	FALSE
0.740317	0.138691	0.815	0.755	1	Fosl2	Treg	TRUE	FALSE	FALSE
0.741918	-0.112851	0.444	0.491	1	Gimap9	Treg	FALSE	FALSE	FALSE
0.743066	-0.130724	0.5	0.509	1	Purb	Treg	TRUE	FALSE	FALSE
0.745755	0.482511	0.352	0.283	1	Bcl2l1	Treg	FALSE	FALSE	FALSE
0.746761	-0.253628	0.241	0.302	1	Hic1	Treg	TRUE	FALSE	FALSE
0.747255	0.228332	0.815	0.755	1	Cd247	Treg	FALSE	FALSE	FALSE
0.750388	0.22044	0.204	0.151	1	Chst2	Treg	FALSE	FALSE	FALSE
0.751359	0.231969	0.222	0.245	1	Zfp330	Treg	FALSE	FALSE	FALSE
0.751472	-0.250537	0.833	0.849	1	H3f3b	Treg	FALSE	FALSE	FALSE
0.752396	-0.179434	0.315	0.302	1	Ankrd17	Treg	FALSE	FALSE	FALSE
0.753148	0.436881	0.185	0.132	1	Dnaja4	Treg	FALSE	FALSE	FALSE
0.754045	0.221474	0.389	0.321	1	Dnajb11	Treg	FALSE	FALSE	FALSE
0.757967	0.106162	0.741	0.679	1	Hcls1	Treg	FALSE	FALSE	FALSE
0.759531	-0.197015	0.463	0.509	1	Tnip1	Treg	FALSE	FALSE	FALSE
0.759605	-0.142248	0.833	0.83	1	Gadd45b	Treg	FALSE	FALSE	FALSE
0.761224	-0.156868	0.5	0.453	1	Tnfaip8	Treg	FALSE	FALSE	FALSE
0.761264	0.220492	0.926	0.887	1	Ucp2	Treg	FALSE	FALSE	FALSE
0.76153	-0.0752023	0.222	0.245	1	S1pr1	Treg	FALSE	FALSE	FALSE
0.761669	0.103866	0.556	0.491	1	Ssb	Treg	FALSE	FALSE	FALSE
0.762154	0.0689605	0.5	0.434	1	Herpud1	Treg	FALSE	FALSE	FALSE
0.762158	-0.134954	0.278	0.245	1	Sh3bgrl	Treg	FALSE	FALSE	FALSE
0.763239	-0.242428	0.407	0.415	1	Abcb1a	Treg	FALSE	FALSE	FALSE
0.763546	0.0909184	0.519	0.453	1	Fam110a	Treg	FALSE	FALSE	FALSE
0.763593	0.362026	0.407	0.34	1	Rab1a	Treg	FALSE	FALSE	FALSE
0.763714	-0.0161714	0.648	0.604	1	Pkm	Treg	FALSE	FALSE	FALSE
0.764469	0.043426	0.556	0.509	1	Rab5c	Treg	FALSE	FALSE	FALSE
0.765734	0.266369	0.407	0.34	1	Prdx5	Treg	FALSE	FALSE	FALSE
0.768617	0.029618	0.87	0.906	1	Il21r	Treg	FALSE	FALSE	FALSE
0.768756	-0.0976643	0.796	0.774	1	Vps54	Treg	FALSE	FALSE	FALSE
0.769038	-0.292314	0.333	0.321	1	Ramp3	Treg	FALSE	FALSE	FALSE
0.769242	0.163109	0.778	0.717	1	Sept9	Treg	FALSE	FALSE	FALSE
0.769245	0.20707	0.481	0.415	1	Usp25	Treg	FALSE	FALSE	FALSE
0.772767	-0.12581	0.241	0.226	1	Snrpd3	Treg	FALSE	FALSE	FALSE
0.776022	-0.16621	0.204	0.208	1	Vps26a	Treg	FALSE	FALSE	FALSE
0.778165	-0.103675	0.37	0.358	1	Ndufs2	Treg	FALSE	FALSE	FALSE
0.782794	0.799703	0.167	0.132	1	Cxcl10	Treg	FALSE	TRUE	FALSE
0.785634	-0.0599145	0.278	0.226	1	Eif4a1	Treg	FALSE	FALSE	FALSE
0.785717	0.103425	0.648	0.585	1	Atp1a1	Treg	FALSE	FALSE	FALSE
0.785846	0.169698	0.685	0.623	1	Cab39	Treg	FALSE	FALSE	FALSE
0.785942	0.3266	0.5	0.434	1	Ier5	Treg	FALSE	FALSE	FALSE
0.785991	-0.35832	0.185	0.226	1	Kri1	Treg	FALSE	FALSE	FALSE
0.786219	-0.0924183	0.204	0.189	1	Naga	Treg	FALSE	FALSE	FALSE
0.786919	0.0739536	0.185	0.151	1	Zmym5	Treg	FALSE	FALSE	FALSE
0.78756	-0.138245	0.259	0.226	1	Gtf2a1	Treg	FALSE	FALSE	FALSE
0.79027	0.217838	0.352	0.34	1	Anxa7	Treg	FALSE	FALSE	FALSE
0.792616	-0.352623	0.148	0.189	1	Tcf7	Treg	TRUE	FALSE	FALSE
0.796122	0.0808409	0.444	0.396	1	Rab8a	Treg	FALSE	FALSE	FALSE
0.796323	-0.139854	0.148	0.132	1	Tox2	Treg	TRUE	FALSE	FALSE
0.796379	0.397366	0.352	0.302	1	Pim3	Treg	FALSE	FALSE	FALSE
0.796664	0.00283842	0.389	0.396	1	Ahr	Treg	TRUE	FALSE	FALSE
0.798993	0.167109	0.611	0.547	1	Ccr2	Treg	FALSE	FALSE	TRUE
0.800059	0.0441944	0.333	0.302	1	Ostc	Treg	FALSE	FALSE	FALSE
0.800142	-0.0175615	0.315	0.283	1	Traf4	Treg	FALSE	FALSE	FALSE
0.802504	0.00709803	0.648	0.623	1	Actr2	Treg	FALSE	FALSE	FALSE
0.803989	-0.0566285	0.333	0.34	1	Man2a2	Treg	FALSE	FALSE	FALSE
0.804105	0.198405	0.5	0.509	1	Capn2	Treg	FALSE	FALSE	FALSE
0.804424	-0.212071	0.704	0.717	1	Samhd1	Treg	FALSE	FALSE	FALSE
0.805553	0.0592263	0.556	0.509	1	Hnrnpm	Treg	FALSE	FALSE	FALSE
0.805818	0.131065	0.648	0.66	1	Tmem123	Treg	FALSE	FALSE	FALSE
0.811315	-0.0568111	0.87	0.849	1	Serinc3	Treg	FALSE	FALSE	FALSE
0.8114	0.36442	0.5	0.453	1	Serpina3g	Treg	FALSE	FALSE	FALSE
0.812181	-0.439214	0.241	0.264	1	Tox	Treg	TRUE	FALSE	FALSE
0.8122	-0.223817	0.37	0.415	1	Cd27	Treg	FALSE	FALSE	TRUE
0.815887	-0.270737	0.222	0.264	1	Podnl1	Treg	FALSE	FALSE	FALSE
0.816708	-0.409921	0.889	0.887	1	Dusp1	Treg	FALSE	FALSE	FALSE
0.817841	0.0108329	0.296	0.283	1	Trafd1	Treg	FALSE	FALSE	FALSE
0.817923	0.00618012	0.389	0.358	1	Myo1f	Treg	FALSE	FALSE	FALSE
0.81804	0.072363	0.444	0.396	1	Kbtbd2	Treg	FALSE	FALSE	FALSE
0.818087	-0.038302	0.185	0.151	1	Pde3b	Treg	FALSE	FALSE	FALSE
0.81957	0.520884	0.111	0.113	1	Laptm4b	Treg	FALSE	FALSE	FALSE
0.819723	0.0263158	0.519	0.566	1	Tagap	Treg	FALSE	FALSE	FALSE
0.81995	0.0186022	0.852	0.887	1	Icos	Treg	FALSE	FALSE	TRUE
0.821472	0.199214	0.593	0.566	1	Foxp3	Treg	TRUE	FALSE	FALSE
0.821836	0.496033	0.278	0.226	1	Fabp5	Treg	FALSE	FALSE	FALSE
0.823583	-0.140927	0.648	0.642	1	Slc9a3r1	Treg	FALSE	FALSE	FALSE
0.825026	-0.324894	0.259	0.302	1	Itpr2	Treg	FALSE	FALSE	FALSE
0.82557	-0.0532912	0.389	0.377	1	Tomm22	Treg	FALSE	FALSE	FALSE
0.826799	0.115382	0.296	0.245	1	Srsf3	Treg	FALSE	FALSE	FALSE
0.827073	-0.0210227	0.556	0.528	1	Gnb1	Treg	FALSE	FALSE	FALSE
0.827098	-0.134309	0.296	0.283	1	Eapp	Treg	FALSE	FALSE	FALSE
0.828215	0.048548	0.815	0.83	1	Ahnak	Treg	FALSE	FALSE	FALSE
0.828725	-0.258741	0.204	0.208	1	Rhob	Treg	FALSE	FALSE	FALSE
0.829876	-0.172355	0.407	0.453	1	Grb2	Treg	FALSE	FALSE	FALSE
0.834532	-0.0144864	0.537	0.528	1	Bzw1	Treg	FALSE	FALSE	FALSE
0.835873	0.0530146	0.944	0.925	1	Ly6e	Treg	FALSE	FALSE	FALSE
0.835888	0.122015	0.204	0.17	1	Marcksl1	Treg	FALSE	FALSE	FALSE
0.836533	-0.0665288	0.574	0.528	1	March7	Treg	FALSE	FALSE	FALSE
0.837098	0.0693564	0.778	0.811	1	S100a11	Treg	FALSE	FALSE	FALSE
0.837828	0.0147601	0.648	0.623	1	Morf4l1	Treg	FALSE	FALSE	FALSE
0.839789	0.0352795	0.481	0.453	1	Mif4gd	Treg	FALSE	FALSE	FALSE
0.841705	0.19259	0.778	0.736	1	Cnn2	Treg	FALSE	FALSE	FALSE
0.843451	0.0379647	0.87	0.906	1	Stk17b	Treg	FALSE	FALSE	FALSE
0.844132	-0.161543	0.296	0.283	1	Cbarp	Treg	FALSE	FALSE	FALSE
0.844955	-0.0611614	0.241	0.283	1	Cnot6	Treg	FALSE	FALSE	FALSE
0.845183	0.115658	0.5	0.453	1	Nedd9	Treg	FALSE	FALSE	FALSE
0.845377	-0.133415	0.204	0.226	1	Ccl5	Treg	FALSE	TRUE	FALSE
0.845786	-0.112374	0.519	0.528	1	Smad7	Treg	TRUE	FALSE	FALSE
0.846187	0.166728	0.333	0.283	1	Eif4e	Treg	FALSE	FALSE	FALSE
0.847356	0.0239178	0.278	0.245	1	Mia3	Treg	FALSE	FALSE	FALSE
0.847468	0.119759	0.593	0.604	1	D16Ertd472e	Treg	FALSE	FALSE	FALSE
0.848661	-0.0124892	0.278	0.264	1	Serpinb6a	Treg	FALSE	FALSE	FALSE
0.849801	-0.266466	0.778	0.792	1	Stat3	Treg	TRUE	FALSE	FALSE
0.85	0.323151	0.167	0.189	1	Irf7	Treg	TRUE	FALSE	FALSE
0.850017	-0.268538	0.074	0.057	1	Ccl3	Treg	FALSE	TRUE	FALSE
0.850294	-0.303716	0.13	0.132	1	Myc	Treg	TRUE	FALSE	FALSE
0.85077	-0.207712	0.241	0.283	1	Ccnd3	Treg	FALSE	FALSE	FALSE
0.851334	0.0366635	0.833	0.849	1	Tnfrsf1b	Treg	FALSE	FALSE	TRUE
0.85215	0.136893	0.352	0.302	1	Galnt6	Treg	FALSE	FALSE	FALSE
0.852161	0.110228	0.833	0.792	1	Pfn1	Treg	FALSE	FALSE	FALSE
0.853521	-0.152517	0.444	0.472	1	Rbm38	Treg	FALSE	FALSE	FALSE
0.853766	0.12409	0.315	0.358	1	Bcl2l11	Treg	FALSE	FALSE	FALSE
0.855119	0.159303	0.63	0.585	1	Celf2	Treg	FALSE	FALSE	FALSE
0.856989	-0.0902949	0.352	0.34	1	Rara	Treg	TRUE	FALSE	FALSE
0.857149	0.249641	0.352	0.302	1	Gdi1	Treg	FALSE	FALSE	FALSE
0.860762	0.170722	0.444	0.396	1	Ssr1	Treg	FALSE	FALSE	FALSE
0.860999	0.413393	0.185	0.151	1	Sptssa	Treg	FALSE	FALSE	FALSE
0.863148	0.249727	0.296	0.264	1	Mapre2	Treg	FALSE	FALSE	FALSE
0.864496	0.154811	0.37	0.321	1	Ubash3b	Treg	FALSE	FALSE	FALSE
0.864626	-0.190371	0.185	0.189	1	Sec24a	Treg	FALSE	FALSE	FALSE
0.866427	0.00965077	0.556	0.509	1	Slc38a2	Treg	FALSE	FALSE	FALSE
0.867465	-0.107863	0.759	0.717	1	Zfp36	Treg	FALSE	FALSE	FALSE
0.8676	0.120334	0.759	0.736	1	Sla	Treg	FALSE	FALSE	FALSE
0.868328	0.128845	0.37	0.34	1	S1pr4	Treg	FALSE	FALSE	FALSE
0.869095	0.202063	0.407	0.358	1	Sec11a	Treg	FALSE	FALSE	FALSE
0.869451	0.207483	0.278	0.283	1	Arid5b	Treg	TRUE	FALSE	FALSE
0.869702	0.203455	0.259	0.226	1	Rab11fip4	Treg	FALSE	FALSE	FALSE
0.870046	-0.127814	0.13	0.113	1	Racgap1	Treg	FALSE	FALSE	FALSE
0.870943	-0.165146	0.481	0.509	1	Tob1	Treg	FALSE	FALSE	FALSE
0.872054	-0.141868	0.667	0.698	1	Fam49b	Treg	FALSE	FALSE	FALSE
0.876345	-0.0591949	0.593	0.566	1	Eif3f	Treg	FALSE	FALSE	FALSE
0.876409	-0.0639805	0.278	0.321	1	Tiprl	Treg	FALSE	FALSE	FALSE
0.876563	-0.0978767	0.333	0.321	1	Ndufb9	Treg	FALSE	FALSE	FALSE
0.87802	0.11211	0.519	0.472	1	Manf	Treg	FALSE	FALSE	FALSE
0.879486	0.0978346	0.537	0.491	1	Ap2m1	Treg	FALSE	FALSE	FALSE
0.879828	-0.121635	0.685	0.698	1	Itgal	Treg	FALSE	FALSE	TRUE
0.880201	-0.105643	0.278	0.302	1	Egln3	Treg	FALSE	FALSE	FALSE
0.880204	0.0394004	0.315	0.358	1	Epb41	Treg	FALSE	FALSE	FALSE
0.881955	0.226607	0.5	0.453	1	Dock10	Treg	FALSE	FALSE	FALSE
0.882198	0.103269	0.278	0.245	1	Exosc8	Treg	FALSE	FALSE	FALSE
0.883034	0.0495662	0.685	0.66	1	Srsf5	Treg	FALSE	FALSE	FALSE
0.884757	-0.123691	0.259	0.264	1	Ero1l	Treg	FALSE	FALSE	FALSE
0.885714	0.0354875	0.278	0.245	1	Magoh	Treg	FALSE	FALSE	FALSE
0.88651	-0.0286154	0.463	0.434	1	Uqcrc1	Treg	FALSE	FALSE	FALSE
0.888049	0.137108	0.648	0.604	1	Inpp4b	Treg	FALSE	FALSE	FALSE
0.888537	0.144211	0.611	0.566	1	Prr13	Treg	FALSE	FALSE	FALSE
0.892189	0.14897	0.185	0.208	1	Hsph1	Treg	FALSE	FALSE	FALSE
0.892577	0.0820005	0.37	0.415	1	Dennd5a	Treg	FALSE	FALSE	FALSE
0.894237	0.0291346	0.556	0.528	1	Tram1	Treg	FALSE	FALSE	FALSE
0.89938	0.168624	0.426	0.434	1	Nfkbib	Treg	FALSE	FALSE	FALSE
0.902392	0.233372	0.204	0.17	1	Arnt2	Treg	TRUE	FALSE	FALSE
0.907713	-0.0604139	0.63	0.623	1	Tank	Treg	FALSE	FALSE	FALSE
0.907977	0.17887	0.444	0.415	1	Tra2a	Treg	FALSE	FALSE	FALSE
0.908682	0.0467022	0.389	0.358	1	Epsti1	Treg	FALSE	FALSE	FALSE
0.909235	0.124173	0.241	0.226	1	Rcbtb2	Treg	FALSE	FALSE	FALSE
0.909597	-0.123047	0.426	0.434	1	Abracl	Treg	FALSE	FALSE	FALSE
0.911711	0.127503	0.426	0.396	1	Rnf19a	Treg	FALSE	FALSE	FALSE
0.913485	-0.0939586	0.389	0.415	1	Timm13	Treg	FALSE	FALSE	FALSE
0.914833	-0.0271039	0.444	0.434	1	Brk1	Treg	FALSE	FALSE	FALSE
0.917547	-0.187856	0.574	0.604	1	Rassf5	Treg	FALSE	FALSE	FALSE
0.918767	-0.122446	0.352	0.377	1	Msi2	Treg	FALSE	FALSE	FALSE
0.919343	-0.164204	0.741	0.774	1	Ubald2	Treg	FALSE	FALSE	FALSE
0.920239	0.132784	0.37	0.34	1	Ttc39c	Treg	FALSE	FALSE	FALSE
0.921386	0.0932241	0.444	0.472	1	Nt5e	Treg	FALSE	FALSE	FALSE
0.926683	0.18227	0.574	0.547	1	Rnf10	Treg	FALSE	FALSE	FALSE
0.926696	0.200803	0.278	0.245	1	Ptpn7	Treg	FALSE	FALSE	FALSE
0.927344	-0.0405425	0.537	0.547	1	Tax1bp1	Treg	TRUE	FALSE	FALSE
0.928613	-0.0228	0.333	0.34	1	Cmtm6	Treg	FALSE	FALSE	FALSE
0.929503	0.066047	0.722	0.755	1	mt-Atp6	Treg	FALSE	FALSE	FALSE
0.930693	-0.0629784	0.352	0.377	1	Csk	Treg	FALSE	FALSE	FALSE
0.932108	0.211274	0.907	0.887	1	Ctla4	Treg	FALSE	FALSE	TRUE
0.93243	0.0449927	0.426	0.453	1	Grap2	Treg	FALSE	FALSE	FALSE
0.932597	-0.025785	0.5	0.472	1	Bcl11b	Treg	FALSE	FALSE	FALSE
0.93673	0.0788064	0.444	0.415	1	Tes	Treg	FALSE	FALSE	FALSE
0.939283	0.0906474	0.333	0.302	1	Clptm1	Treg	FALSE	FALSE	FALSE
0.940026	0.283675	0.333	0.302	1	Sart1	Treg	FALSE	FALSE	FALSE
0.941126	0.00255137	0.444	0.434	1	Dazap2	Treg	FALSE	FALSE	FALSE
0.941166	0.0846694	0.574	0.547	1	Trip12	Treg	FALSE	FALSE	FALSE
0.943135	-0.129539	0.574	0.604	1	Actr3	Treg	FALSE	FALSE	FALSE
0.943849	0.0795113	0.389	0.358	1	Arhgap30	Treg	FALSE	FALSE	FALSE
0.943896	0.176811	0.37	0.377	1	Wdr83os	Treg	FALSE	FALSE	FALSE
0.944258	0.00380683	0.278	0.302	1	Anp32e	Treg	FALSE	FALSE	FALSE
0.944422	0.022378	0.407	0.396	1	Srrm1	Treg	FALSE	FALSE	FALSE
0.944991	-0.111325	0.37	0.396	1	Rcsd1	Treg	FALSE	FALSE	FALSE
0.945668	-0.0363099	0.333	0.34	1	Tecr	Treg	FALSE	FALSE	FALSE
0.94732	0.319444	0.5	0.472	1	Sub1	Treg	TRUE	FALSE	FALSE
0.947438	-0.0270777	0.796	0.792	1	Sdf4	Treg	FALSE	FALSE	FALSE
0.951399	0.175469	0.648	0.623	1	Runx3	Treg	TRUE	FALSE	FALSE
0.951723	0.146365	0.333	0.321	1	Slc20a1	Treg	FALSE	FALSE	FALSE
0.956082	0.150789	0.407	0.415	1	Icam1	Treg	FALSE	TRUE	TRUE
0.956238	-0.000731277	0.296	0.302	1	Nudc	Treg	FALSE	FALSE	FALSE
0.956371	0.0655812	0.463	0.472	1	Galnt2	Treg	FALSE	FALSE	FALSE
0.957467	-0.00422176	0.463	0.491	1	Cdk2ap2	Treg	FALSE	FALSE	FALSE
0.958499	0.175408	0.519	0.509	1	Ranbp2	Treg	FALSE	FALSE	FALSE
0.95981	0.147326	0.111	0.094	1	Il1rl1	Treg	FALSE	FALSE	FALSE
0.960148	-0.118866	0.407	0.434	1	Rnf4	Treg	FALSE	FALSE	FALSE
0.96072	-0.0658037	0.444	0.472	1	Tcf25	Treg	TRUE	FALSE	FALSE
0.963304	-0.0191402	0.315	0.34	1	Ankrd44	Treg	FALSE	FALSE	FALSE
0.967122	0.205905	0.481	0.472	1	Serf2	Treg	FALSE	FALSE	FALSE
0.971126	0.0353424	0.963	0.962	1	Cfl1	Treg	FALSE	FALSE	FALSE
0.972097	-0.0743592	0.981	0.981	1	Btg1	Treg	FALSE	FALSE	FALSE
0.972185	-0.0679067	0.759	0.774	1	Pak2	Treg	FALSE	FALSE	FALSE
0.973969	0.0370627	1	1	1	Srgn	Treg	FALSE	FALSE	FALSE
0.976015	0.057054	0.389	0.377	1	Bola2	Treg	FALSE	FALSE	FALSE
0.977295	0.133233	0.519	0.509	1	Hexim1	Treg	FALSE	FALSE	FALSE
0.978329	0.28325	0.556	0.566	1	Rora	Treg	TRUE	FALSE	FALSE
0.981575	-0.0854486	0.593	0.604	1	Calm1	Treg	FALSE	FALSE	FALSE
0.987591	0.155622	0.296	0.283	1	Zfp281	Treg	TRUE	FALSE	FALSE
0.987676	0.0484055	0.352	0.34	1	Epn1	Treg	FALSE	FALSE	FALSE
0.990285	-0.0389619	0.63	0.642	1	Grk2	Treg	FALSE	FALSE	FALSE
0.992918	0.0615172	0.407	0.396	1	Tsc22d3	Treg	TRUE	FALSE	FALSE
0.992937	-0.0636728	0.889	0.887	1	Itm2b	Treg	FALSE	FALSE	FALSE
0.996407	0.0579471	0.389	0.396	1	Sys1	Treg	FALSE	FALSE	FALSE
0.99662	0.0393109	0.833	0.83	1	Bhlhe40	Treg	TRUE	FALSE	FALSE
0.997634	0.0342293	0.333	0.34	1	Tubb4b	Treg	FALSE	FALSE	FALSE

## Sheet: Tc CD8+
p_val	avg_log2FC	pct.1	pct.2	p_val_adj	gene	ident	transcription_factor	ligand	receptor	cell_type_leiden_main	cell_type_leiden_fine
5.24115e-79	1.77393	0.388	0.005	1.8386e-75	Hprt	Tc CD8+	FALSE	FALSE	FALSE
4.93624e-50	1.7859	0.272	0.007	1.73163e-46	Trbv13-3	Tc CD8+	FALSE	FALSE	FALSE
6.9559e-28	0.858641	0.612	0.288	2.44013e-24	mt-Nd1	Tc CD8+	FALSE	FALSE	FALSE
3.81839e-21	0.678977	0.856	0.612	1.33949e-17	mt-Co2	Tc CD8+	FALSE	FALSE	FALSE
1.83076e-20	0.565377	0.723	0.447	6.42232e-17	mt-Atp6	Tc CD8+	FALSE	FALSE	FALSE
1.60471e-17	-0.448669	0.577	0.582	5.62932e-14	Srrm2	Tc CD8+	FALSE	FALSE	FALSE
2.8545e-17	0.581051	0.651	0.395	1.00136e-13	mt-Co3	Tc CD8+	FALSE	FALSE	FALSE
2.24237e-16	-0.231253	0.451	0.406	7.86624e-13	Serf2	Tc CD8+	FALSE	FALSE	FALSE
5.19773e-16	-0.129037	0.423	0.349	1.82336e-12	Dazap2	Tc CD8+	FALSE	FALSE	FALSE
2.38204e-15	0.183264	0.39	0.22	8.35619e-12	mt-Nd6	Tc CD8+	FALSE	FALSE	FALSE
2.63861e-15	-0.173662	0.394	0.331	9.25623e-12	Efhd2	Tc CD8+	FALSE	FALSE	FALSE
5.39788e-15	0.102365	0.298	0.19	1.89357e-11	Limd1	Tc CD8+	FALSE	FALSE	FALSE
6.98922e-15	0.541668	0.379	0.187	2.45182e-11	mt-Cytb	Tc CD8+	FALSE	FALSE	FALSE
7.84831e-15	-0.0293235	0.288	0.206	2.75319e-11	Appl1	Tc CD8+	FALSE	FALSE	FALSE
8.86905e-15	0.395504	0.732	0.505	3.11126e-11	mt-Atp8	Tc CD8+	FALSE	FALSE	FALSE
1.24403e-14	0.547933	0.571	0.344	4.36405e-11	Pde4d	Tc CD8+	FALSE	FALSE	FALSE
1.67921e-14	0.160693	0.497	0.336	5.89068e-11	Arpc2	Tc CD8+	FALSE	FALSE	FALSE
2.21149e-14	0.243987	0.427	0.269	7.7579e-11	Ctsd	Tc CD8+	FALSE	FALSE	FALSE
2.62236e-14	0.206846	0.495	0.324	9.19925e-11	Ranbp2	Tc CD8+	FALSE	FALSE	FALSE
2.81344e-14	0.389423	0.786	0.57	9.86955e-11	Cd53	Tc CD8+	FALSE	FALSE	FALSE
3.91734e-14	0.204634	0.453	0.293	1.3742e-10	Lpxn	Tc CD8+	FALSE	FALSE	FALSE
3.99752e-14	-0.422504	0.431	0.438	1.40233e-10	Hdhd5	Tc CD8+	FALSE	FALSE	FALSE
5.0238e-14	0.119145	0.51	0.365	1.76235e-10	Sec11c	Tc CD8+	FALSE	FALSE	FALSE
7.46691e-14	0.00406664	0.366	0.27	2.61939e-10	Sqstm1	Tc CD8+	FALSE	FALSE	FALSE
1.01084e-13	0.0610508	0.338	0.233	3.54603e-10	Wasf2	Tc CD8+	FALSE	FALSE	FALSE
1.0422e-13	0.238576	0.318	0.183	3.65603e-10	Smap1	Tc CD8+	FALSE	FALSE	FALSE
1.11402e-13	0.0546744	0.248	0.161	3.90799e-10	Araf	Tc CD8+	FALSE	FALSE	FALSE
1.14208e-13	-0.781985	0.139	0.265	4.00641e-10	Reg3b	Tc CD8+	FALSE	FALSE	FALSE
1.26114e-13	0.0474992	0.266	0.177	4.42408e-10	Psma1	Tc CD8+	FALSE	FALSE	FALSE
1.3128e-13	-0.141222	0.34	0.274	4.60531e-10	Pdcd6	Tc CD8+	FALSE	FALSE	FALSE
1.3496e-13	0.170374	0.231	0.129	4.73439e-10	Crnkl1	Tc CD8+	FALSE	FALSE	FALSE
1.46573e-13	0.187381	0.484	0.325	5.14178e-10	Gls	Tc CD8+	FALSE	FALSE	FALSE
1.51545e-13	-0.174164	0.325	0.277	5.31621e-10	Agap2	Tc CD8+	FALSE	FALSE	FALSE
1.60214e-13	-0.208237	0.39	0.348	5.62032e-10	Ncoa3	Tc CD8+	FALSE	FALSE	FALSE
1.63751e-13	0.00592571	0.388	0.281	5.74439e-10	Ncoa2	Tc CD8+	FALSE	FALSE	FALSE
1.64183e-13	-0.0958702	0.325	0.252	5.75953e-10	Ctcf	Tc CD8+	TRUE	FALSE	FALSE
1.93819e-13	-0.423339	0.305	0.339	6.79915e-10	Scand1	Tc CD8+	FALSE	FALSE	FALSE
2.07737e-13	-0.38404	0.486	0.494	7.2874e-10	Ppia	Tc CD8+	FALSE	FALSE	FALSE
2.1358e-13	0.0428923	0.654	0.507	7.49239e-10	Pdcd6ip	Tc CD8+	FALSE	FALSE	FALSE
2.27132e-13	-0.175823	0.695	0.614	7.96778e-10	Gramd1a	Tc CD8+	FALSE	FALSE	FALSE
2.34985e-13	0.0208478	0.588	0.461	8.24329e-10	Fmnl1	Tc CD8+	FALSE	FALSE	FALSE
2.38727e-13	0.122945	0.49	0.337	8.37454e-10	Atf7ip	Tc CD8+	FALSE	FALSE	FALSE
2.4052e-13	-0.38573	0.346	0.378	8.43745e-10	Atp5e	Tc CD8+	FALSE	FALSE	FALSE
2.40598e-13	0.00941888	0.601	0.463	8.44017e-10	Paip2	Tc CD8+	FALSE	FALSE	FALSE
2.42709e-13	0.076783	0.63	0.479	8.51424e-10	Arl6ip5	Tc CD8+	FALSE	FALSE	FALSE
2.83568e-13	0.0331809	0.423	0.311	9.94755e-10	Atp5b	Tc CD8+	FALSE	FALSE	FALSE
2.84479e-13	0.0822718	0.505	0.371	9.97953e-10	Sin3b	Tc CD8+	FALSE	FALSE	FALSE
2.97186e-13	0.0620954	0.272	0.183	1.04253e-09	Prelid1	Tc CD8+	FALSE	FALSE	FALSE
3.16161e-13	0.136666	0.346	0.23	1.10909e-09	H13	Tc CD8+	FALSE	FALSE	FALSE
4.275e-13	0.331862	0.619	0.418	1.49967e-09	Stk10	Tc CD8+	FALSE	FALSE	FALSE
4.37797e-13	-0.186096	0.416	0.363	1.53579e-09	Ppm1g	Tc CD8+	FALSE	FALSE	FALSE
4.44777e-13	-0.159426	0.488	0.414	1.56028e-09	Znrf2	Tc CD8+	FALSE	FALSE	FALSE
5.11428e-13	-0.0457272	0.312	0.237	1.79409e-09	Adnp	Tc CD8+	TRUE	FALSE	FALSE
5.27628e-13	0.496839	0.27	0.116	1.85092e-09	Trat1	Tc CD8+	FALSE	FALSE	FALSE
5.28104e-13	0.224588	0.37	0.238	1.85259e-09	Tardbp	Tc CD8+	FALSE	FALSE	FALSE
5.94749e-13	-0.0959125	0.58	0.49	2.08638e-09	Trip12	Tc CD8+	FALSE	FALSE	FALSE
6.10152e-13	0.211797	0.248	0.139	2.14041e-09	Samd9l	Tc CD8+	FALSE	FALSE	FALSE
6.31286e-13	-0.0817923	0.296	0.233	2.21455e-09	Ramac	Tc CD8+	FALSE	FALSE	FALSE
7.30271e-13	0.250858	0.362	0.218	2.56179e-09	Dtx3	Tc CD8+	FALSE	FALSE	FALSE
7.42641e-13	0.0566885	0.283	0.194	2.60518e-09	Zfp871	Tc CD8+	TRUE	FALSE	FALSE
8.99189e-13	0.194725	0.538	0.371	3.15436e-09	Nfatc3	Tc CD8+	TRUE	FALSE	FALSE
9.30728e-13	-0.0643496	0.449	0.364	3.26499e-09	Hnrnpf	Tc CD8+	FALSE	FALSE	FALSE
9.65473e-13	-0.269053	0.312	0.297	3.38688e-09	Cast	Tc CD8+	FALSE	FALSE	FALSE
1.06421e-12	-0.0284765	0.381	0.303	3.73324e-09	Vps26b	Tc CD8+	FALSE	FALSE	FALSE
1.22123e-12	-0.146249	0.314	0.277	4.28406e-09	Psmd4	Tc CD8+	FALSE	FALSE	FALSE
1.29104e-12	0.392959	0.209	0.09	4.52896e-09	mt-Nd2	Tc CD8+	FALSE	FALSE	FALSE
1.4691e-12	-0.478356	0.19	0.225	5.15359e-09	Lsm4	Tc CD8+	FALSE	FALSE	FALSE
1.61518e-12	-0.0388904	0.19	0.129	5.66604e-09	Psmb6	Tc CD8+	FALSE	FALSE	FALSE
1.62709e-12	0.229838	0.303	0.179	5.70783e-09	Ide	Tc CD8+	FALSE	FALSE	FALSE
1.84718e-12	0.0744614	0.331	0.229	6.47991e-09	Cope	Tc CD8+	FALSE	FALSE	FALSE
1.9456e-12	0.25219	0.399	0.253	6.82518e-09	Arglu1	Tc CD8+	FALSE	FALSE	FALSE
2.06965e-12	0.0339371	0.322	0.228	7.26033e-09	Klhl24	Tc CD8+	FALSE	FALSE	FALSE
2.08707e-12	-0.0334611	0.303	0.221	7.32143e-09	Mapre2	Tc CD8+	FALSE	FALSE	FALSE
2.17522e-12	0.0198836	0.488	0.384	7.63067e-09	Rbm42	Tc CD8+	FALSE	FALSE	FALSE
2.18241e-12	0.00402292	0.203	0.13	7.6559e-09	Arhgef7	Tc CD8+	FALSE	FALSE	FALSE
2.18383e-12	-0.3611	0.484	0.478	7.66086e-09	Use1	Tc CD8+	FALSE	FALSE	FALSE
2.24791e-12	-0.0921266	0.19	0.134	7.88565e-09	Sh3bgrl	Tc CD8+	FALSE	FALSE	FALSE
2.31927e-12	0.0556611	0.386	0.273	8.13599e-09	Git2	Tc CD8+	FALSE	FALSE	FALSE
2.35678e-12	0.415646	0.66	0.452	8.26759e-09	Gpr132	Tc CD8+	FALSE	FALSE	FALSE
2.45647e-12	0.0302295	0.272	0.189	8.61731e-09	Itsn2	Tc CD8+	FALSE	FALSE	FALSE
2.51544e-12	-0.0702211	0.386	0.308	8.82415e-09	Emc10	Tc CD8+	FALSE	FALSE	FALSE
2.658e-12	0.0885864	0.331	0.234	9.32426e-09	Pafah1b1	Tc CD8+	FALSE	FALSE	FALSE
2.74909e-12	-0.161167	0.423	0.369	9.64381e-09	Tmem59	Tc CD8+	FALSE	FALSE	FALSE
2.87422e-12	-0.192861	0.429	0.396	1.00828e-08	Matr3	Tc CD8+	FALSE	FALSE	FALSE
2.92959e-12	0.318556	0.514	0.335	1.0277e-08	Ptpn1	Tc CD8+	FALSE	FALSE	FALSE
3.23936e-12	0.108265	0.259	0.162	1.13637e-08	Rheb	Tc CD8+	FALSE	FALSE	FALSE
3.30593e-12	0.0638791	0.349	0.246	1.15972e-08	Gga1	Tc CD8+	FALSE	FALSE	FALSE
3.4902e-12	-0.145801	0.307	0.258	1.22436e-08	Uba2	Tc CD8+	FALSE	FALSE	FALSE
3.79779e-12	-0.0643286	0.612	0.505	1.33227e-08	Sept6	Tc CD8+	FALSE	FALSE	FALSE
3.87396e-12	-0.32528	0.436	0.435	1.35899e-08	Puf60	Tc CD8+	FALSE	FALSE	FALSE
3.89112e-12	-0.0441941	0.312	0.241	1.365e-08	Naa15	Tc CD8+	FALSE	FALSE	FALSE
4.05203e-12	0.0559718	0.329	0.232	1.42145e-08	Capns1	Tc CD8+	FALSE	FALSE	FALSE
4.16552e-12	0.0927289	0.571	0.424	1.46127e-08	Srsf7	Tc CD8+	FALSE	FALSE	FALSE
4.2004e-12	0.051203	0.386	0.277	1.4735e-08	N4bp2l2	Tc CD8+	FALSE	FALSE	FALSE
4.37567e-12	-0.0641201	0.473	0.392	1.53498e-08	Ogdh	Tc CD8+	FALSE	FALSE	FALSE
4.55476e-12	0.425935	0.442	0.262	1.59781e-08	Kpna1	Tc CD8+	FALSE	FALSE	FALSE
4.76429e-12	-0.094391	0.359	0.295	1.67131e-08	Sec11a	Tc CD8+	FALSE	FALSE	FALSE
4.81616e-12	-1.38768	0.19	0.357	1.68951e-08	Ccl3	Tc CD8+	FALSE	TRUE	FALSE
4.82808e-12	0.138094	0.329	0.221	1.69369e-08	Gabarap	Tc CD8+	FALSE	FALSE	FALSE
4.98148e-12	-0.230129	0.29	0.262	1.7475e-08	Trip4	Tc CD8+	FALSE	FALSE	FALSE
5.05188e-12	0.436808	0.852	0.691	1.7722e-08	Fyn	Tc CD8+	FALSE	FALSE	FALSE
5.11619e-12	0.172475	0.357	0.236	1.79476e-08	Hnrnpr	Tc CD8+	FALSE	FALSE	FALSE
5.21127e-12	0.0393045	0.314	0.222	1.82811e-08	Ssbp4	Tc CD8+	FALSE	FALSE	FALSE
5.32581e-12	0.0847481	0.381	0.266	1.8683e-08	Snrnp200	Tc CD8+	FALSE	FALSE	FALSE
5.46262e-12	-0.10178	0.325	0.266	1.91629e-08	Rab35	Tc CD8+	FALSE	FALSE	FALSE
6.05128e-12	-0.00482425	0.37	0.274	2.12279e-08	Rab1b	Tc CD8+	FALSE	FALSE	FALSE
6.12682e-12	-0.318544	0.492	0.475	2.14929e-08	Cd37	Tc CD8+	FALSE	FALSE	FALSE
6.46734e-12	-0.133751	0.179	0.142	2.26874e-08	Arhgap17	Tc CD8+	FALSE	FALSE	FALSE
6.575e-12	-0.420259	0.913	0.928	2.30651e-08	Jund	Tc CD8+	TRUE	FALSE	FALSE
6.60054e-12	0.214261	0.338	0.213	2.31547e-08	H2afz	Tc CD8+	FALSE	FALSE	FALSE
6.78582e-12	0.0953622	0.283	0.187	2.38047e-08	Phf3	Tc CD8+	FALSE	FALSE	FALSE
6.89371e-12	0.153647	0.301	0.195	2.41831e-08	Thrap3	Tc CD8+	FALSE	FALSE	FALSE
7.12108e-12	-0.0753891	0.553	0.467	2.49808e-08	Cdc42	Tc CD8+	FALSE	FALSE	FALSE
7.19661e-12	0.325597	0.272	0.141	2.52457e-08	mt-Nd4l	Tc CD8+	FALSE	FALSE	FALSE
7.25023e-12	0.0732854	0.329	0.234	2.54338e-08	Khnyn	Tc CD8+	FALSE	FALSE	FALSE
7.25768e-12	0.58436	0.37	0.191	2.54599e-08	Tinf2	Tc CD8+	FALSE	FALSE	FALSE
7.35374e-12	-0.568363	0.538	0.609	2.57969e-08	Cd5	Tc CD8+	FALSE	FALSE	FALSE
7.73781e-12	0.115989	0.359	0.246	2.71442e-08	Larp1	Tc CD8+	FALSE	FALSE	FALSE
7.84329e-12	-0.263497	0.486	0.459	2.75143e-08	Ndufa2	Tc CD8+	FALSE	FALSE	FALSE
7.88658e-12	-0.162208	0.359	0.304	2.76661e-08	Psme3	Tc CD8+	FALSE	FALSE	FALSE
8.07152e-12	0.281717	0.203	0.098	2.83149e-08	Fbxo8	Tc CD8+	FALSE	FALSE	FALSE
8.94004e-12	0.225194	0.275	0.161	3.13616e-08	Eif2s3y	Tc CD8+	FALSE	FALSE	FALSE
1.01918e-11	0.00182289	0.468	0.369	3.57528e-08	Mob1a	Tc CD8+	FALSE	FALSE	FALSE
1.02868e-11	-0.0190241	0.414	0.319	3.6086e-08	Kcnab2	Tc CD8+	FALSE	FALSE	FALSE
1.03311e-11	-0.119026	0.527	0.45	3.62414e-08	Tob1	Tc CD8+	FALSE	FALSE	FALSE
1.07617e-11	0.30727	0.373	0.218	3.77519e-08	Gpr183	Tc CD8+	FALSE	FALSE	FALSE
1.13014e-11	-0.244017	0.373	0.347	3.96454e-08	Dnajc8	Tc CD8+	FALSE	FALSE	FALSE
1.14236e-11	-0.0642091	0.366	0.282	4.00739e-08	Ppp2r2c	Tc CD8+	FALSE	FALSE	FALSE
1.15621e-11	-0.365701	0.314	0.333	4.05598e-08	Aip	Tc CD8+	FALSE	FALSE	FALSE
1.15913e-11	0.127241	0.479	0.34	4.06622e-08	Uqcrfs1	Tc CD8+	FALSE	FALSE	FALSE
1.19486e-11	0.300626	0.251	0.131	4.19156e-08	Lcor	Tc CD8+	TRUE	FALSE	FALSE
1.20239e-11	-0.200367	0.294	0.244	4.218e-08	P4hb	Tc CD8+	FALSE	FALSE	FALSE
1.26304e-11	-0.181101	0.331	0.285	4.43076e-08	Ndufv3	Tc CD8+	FALSE	FALSE	FALSE
1.27389e-11	0.203844	0.364	0.237	4.4688e-08	Stk4	Tc CD8+	FALSE	FALSE	FALSE
1.31119e-11	-0.465861	0.29	0.316	4.59966e-08	Elmsan1	Tc CD8+	TRUE	FALSE	FALSE
1.34816e-11	0.0424548	0.453	0.348	4.72936e-08	Dhx15	Tc CD8+	FALSE	FALSE	FALSE
1.38308e-11	0.095049	0.466	0.336	4.85185e-08	Dgkz	Tc CD8+	FALSE	FALSE	FALSE
1.38998e-11	-0.335258	0.349	0.372	4.87606e-08	Rhoa	Tc CD8+	FALSE	FALSE	FALSE
1.39276e-11	0.184559	0.497	0.348	4.8858e-08	Prpf8	Tc CD8+	FALSE	FALSE	FALSE
1.39344e-11	0.0147483	0.427	0.324	4.88818e-08	Lman2	Tc CD8+	FALSE	FALSE	FALSE
1.39579e-11	-0.0408649	0.392	0.313	4.89642e-08	Ctdsp1	Tc CD8+	FALSE	FALSE	FALSE
1.40765e-11	-0.108545	0.346	0.29	4.93804e-08	Otub1	Tc CD8+	FALSE	FALSE	FALSE
1.47728e-11	0.286349	0.281	0.155	5.18228e-08	Wdtc1	Tc CD8+	FALSE	FALSE	FALSE
1.50058e-11	-0.0901633	0.32	0.26	5.26405e-08	Senp6	Tc CD8+	FALSE	FALSE	FALSE
1.56912e-11	-0.0856791	0.486	0.399	5.50448e-08	Uqcrc1	Tc CD8+	FALSE	FALSE	FALSE
1.63321e-11	-0.19504	0.227	0.201	5.7293e-08	Rbm27	Tc CD8+	FALSE	FALSE	FALSE
1.6433e-11	0.223388	0.373	0.234	5.76469e-08	Leng8	Tc CD8+	FALSE	FALSE	FALSE
1.66605e-11	0.237947	0.381	0.245	5.84449e-08	Ppp3r1	Tc CD8+	FALSE	FALSE	FALSE
1.66609e-11	-0.0765745	0.39	0.32	5.84464e-08	Gnb1	Tc CD8+	FALSE	FALSE	FALSE
1.72553e-11	-0.47545	0.312	0.365	6.05317e-08	Tomm7	Tc CD8+	FALSE	FALSE	FALSE
1.77737e-11	-0.123586	0.477	0.406	6.23503e-08	Lsm14a	Tc CD8+	FALSE	FALSE	FALSE
1.88849e-11	0.245974	0.316	0.191	6.62481e-08	Ubxn7	Tc CD8+	FALSE	FALSE	FALSE
1.96413e-11	0.393669	0.327	0.177	6.89018e-08	Igflr1	Tc CD8+	FALSE	FALSE	TRUE
1.98306e-11	0.0838709	0.338	0.236	6.95656e-08	Tnfsf10	Tc CD8+	FALSE	TRUE	FALSE
2.01375e-11	-0.0963591	0.357	0.295	7.06425e-08	Psmb1	Tc CD8+	FALSE	FALSE	FALSE
2.06703e-11	-0.0454231	0.377	0.297	7.25113e-08	Bag1	Tc CD8+	FALSE	FALSE	FALSE
2.15913e-11	0.320889	0.233	0.118	7.57423e-08	Usp34	Tc CD8+	FALSE	FALSE	FALSE
2.20223e-11	-0.28843	0.436	0.419	7.72543e-08	Grap	Tc CD8+	FALSE	FALSE	FALSE
2.21088e-11	0.000864134	0.237	0.17	7.75578e-08	Stk26	Tc CD8+	FALSE	FALSE	FALSE
2.2582e-11	0.0532967	0.298	0.203	7.92176e-08	Dcun1d5	Tc CD8+	FALSE	FALSE	FALSE
2.26014e-11	0.10492	0.331	0.23	7.92856e-08	Atg2a	Tc CD8+	FALSE	FALSE	FALSE
2.26811e-11	-0.159275	0.338	0.292	7.95653e-08	Med28	Tc CD8+	FALSE	FALSE	FALSE
2.28308e-11	-0.243143	0.344	0.336	8.00905e-08	Rbck1	Tc CD8+	TRUE	FALSE	FALSE
2.30643e-11	0.55722	0.218	0.086	8.09097e-08	Eomes	Tc CD8+	TRUE	FALSE	FALSE
2.33643e-11	0.198252	0.277	0.17	8.19619e-08	Pcmt1	Tc CD8+	FALSE	FALSE	FALSE
2.36926e-11	0.172474	0.275	0.17	8.31137e-08	Mob4	Tc CD8+	FALSE	FALSE	FALSE
2.45702e-11	0.563317	0.22	0.086	8.61921e-08	Trbv12-2	Tc CD8+	FALSE	FALSE	FALSE
2.50729e-11	0.163379	0.314	0.202	8.79557e-08	Eml4	Tc CD8+	FALSE	FALSE	FALSE
2.54792e-11	0.406002	0.538	0.344	8.9381e-08	Grk6	Tc CD8+	FALSE	FALSE	FALSE
2.55201e-11	-0.163111	0.499	0.45	8.95246e-08	Btf3	Tc CD8+	FALSE	FALSE	FALSE
2.58937e-11	0.255886	0.519	0.356	9.08351e-08	Runx2	Tc CD8+	TRUE	FALSE	FALSE
2.70337e-11	-0.0218403	0.205	0.143	9.48344e-08	Csnk2a1	Tc CD8+	FALSE	FALSE	FALSE
2.76441e-11	-0.0275292	0.451	0.365	9.69755e-08	Hnrnpd	Tc CD8+	FALSE	FALSE	FALSE
2.84825e-11	-0.326875	0.227	0.224	9.99167e-08	Ndufs8	Tc CD8+	FALSE	FALSE	FALSE
2.92217e-11	0.0276975	0.318	0.232	1.0251e-07	Cpsf6	Tc CD8+	FALSE	FALSE	FALSE
2.94164e-11	-0.0626134	0.373	0.303	1.03193e-07	H3f3a	Tc CD8+	FALSE	FALSE	FALSE
3.03222e-11	0.167515	0.388	0.264	1.0637e-07	Srsf2	Tc CD8+	FALSE	FALSE	FALSE
3.10143e-11	-0.212673	0.298	0.266	1.08798e-07	Dmbt1	Tc CD8+	FALSE	FALSE	FALSE
3.27795e-11	0.153453	0.353	0.23	1.1499e-07	Slc35e1	Tc CD8+	FALSE	FALSE	FALSE
3.47222e-11	-0.255851	0.192	0.179	1.21806e-07	Trappc12	Tc CD8+	FALSE	FALSE	FALSE
3.53153e-11	-0.0745739	0.438	0.368	1.23886e-07	Pabpn1	Tc CD8+	FALSE	FALSE	FALSE
3.53939e-11	-0.0515138	0.292	0.232	1.24162e-07	Reps1	Tc CD8+	FALSE	FALSE	FALSE
3.55709e-11	-0.0882723	0.438	0.372	1.24783e-07	Abr	Tc CD8+	FALSE	FALSE	FALSE
3.67495e-11	0.0472723	0.218	0.143	1.28917e-07	Zranb1	Tc CD8+	FALSE	FALSE	FALSE
3.74275e-11	-0.0528325	0.229	0.174	1.31296e-07	Arl2bp	Tc CD8+	FALSE	FALSE	FALSE
3.74541e-11	0.551813	0.246	0.104	1.31389e-07	Slc25a36	Tc CD8+	FALSE	FALSE	FALSE
3.74928e-11	0.17681	0.405	0.276	1.31525e-07	Phc3	Tc CD8+	FALSE	FALSE	FALSE
3.80983e-11	-0.0431148	0.68	0.576	1.33649e-07	Cmip	Tc CD8+	FALSE	FALSE	FALSE
3.90477e-11	0.106905	0.56	0.423	1.36979e-07	Pum2	Tc CD8+	FALSE	FALSE	FALSE
3.96802e-11	-0.189554	0.229	0.202	1.39198e-07	Maml1	Tc CD8+	FALSE	FALSE	FALSE
3.99572e-11	0.118198	0.56	0.424	1.4017e-07	Eif1	Tc CD8+	FALSE	FALSE	FALSE
4.02035e-11	-0.169059	0.527	0.478	1.41034e-07	Ncl	Tc CD8+	FALSE	FALSE	TRUE
4.05469e-11	-0.162629	0.392	0.347	1.42238e-07	Srrm1	Tc CD8+	FALSE	FALSE	FALSE
4.16878e-11	0.104128	0.242	0.153	1.46241e-07	Arid2	Tc CD8+	TRUE	FALSE	FALSE
4.20321e-11	0.120691	0.397	0.276	1.47449e-07	Kif5b	Tc CD8+	FALSE	FALSE	FALSE
4.33996e-11	0.045967	0.298	0.209	1.52246e-07	Rchy1	Tc CD8+	FALSE	FALSE	FALSE
4.53643e-11	0.330098	0.46	0.293	1.59138e-07	Tcrg-C4	Tc CD8+	FALSE	FALSE	FALSE
4.64819e-11	0.0572958	0.205	0.131	1.63058e-07	Sp1	Tc CD8+	TRUE	FALSE	FALSE
4.95697e-11	0.0633694	0.222	0.147	1.7389e-07	Srp14	Tc CD8+	FALSE	FALSE	FALSE
5.02449e-11	-0.0940837	0.224	0.173	1.76259e-07	Foxn2	Tc CD8+	TRUE	FALSE	FALSE
5.11066e-11	-0.362943	0.967	0.985	1.79282e-07	Srgn	Tc CD8+	FALSE	FALSE	FALSE
5.17689e-11	-0.188286	0.359	0.329	1.81605e-07	Phf12	Tc CD8+	FALSE	FALSE	FALSE
5.24522e-11	0.20972	0.198	0.107	1.84002e-07	Med14	Tc CD8+	FALSE	FALSE	FALSE
5.33255e-11	-0.0748288	0.251	0.193	1.87066e-07	Dlst	Tc CD8+	FALSE	FALSE	FALSE
5.64178e-11	-0.326533	0.503	0.498	1.97914e-07	Vsir	Tc CD8+	FALSE	TRUE	FALSE
5.66809e-11	0.0180668	0.405	0.311	1.98837e-07	Psap	Tc CD8+	FALSE	TRUE	FALSE
5.71773e-11	0.229952	0.312	0.19	2.00578e-07	Golga7	Tc CD8+	FALSE	FALSE	FALSE
5.72412e-11	0.020171	0.403	0.309	2.00802e-07	Capn2	Tc CD8+	FALSE	FALSE	FALSE
5.84267e-11	0.100558	0.51	0.38	2.04961e-07	Ankrd13a	Tc CD8+	FALSE	FALSE	FALSE
5.9465e-11	-0.146053	0.427	0.376	2.08603e-07	Dynlrb1	Tc CD8+	FALSE	FALSE	FALSE
6.11772e-11	0.128791	0.255	0.157	2.1461e-07	Fam76b	Tc CD8+	FALSE	FALSE	FALSE
6.2056e-11	0.124954	0.298	0.201	2.17692e-07	Sh2b1	Tc CD8+	FALSE	FALSE	FALSE
6.37088e-11	0.244058	0.39	0.25	2.2349e-07	Rbm14	Tc CD8+	FALSE	FALSE	FALSE
6.43359e-11	0.189193	0.503	0.356	2.2569e-07	Slc44a2	Tc CD8+	FALSE	FALSE	FALSE
6.45809e-11	0.145878	0.39	0.269	2.2655e-07	Wapl	Tc CD8+	FALSE	FALSE	FALSE
6.68044e-11	-0.174878	0.296	0.26	2.3435e-07	Pnrc2	Tc CD8+	FALSE	FALSE	FALSE
6.79136e-11	-0.0860934	0.54	0.451	2.38241e-07	Hp1bp3	Tc CD8+	FALSE	FALSE	FALSE
6.87671e-11	-0.128528	0.584	0.526	2.41235e-07	Arpc1b	Tc CD8+	FALSE	FALSE	FALSE
7.00706e-11	0.266364	0.373	0.234	2.45808e-07	Arih2	Tc CD8+	FALSE	FALSE	FALSE
7.02513e-11	-0.0966385	0.375	0.311	2.46442e-07	Rlim	Tc CD8+	FALSE	FALSE	FALSE
7.08742e-11	-0.21028	0.617	0.566	2.48627e-07	Smap2	Tc CD8+	FALSE	FALSE	FALSE
7.27288e-11	0.219803	0.296	0.183	2.55133e-07	Krtcap2	Tc CD8+	FALSE	FALSE	FALSE
7.44608e-11	0.353344	0.246	0.124	2.61209e-07	Scaf4	Tc CD8+	FALSE	FALSE	FALSE
7.51678e-11	-0.08485	0.386	0.325	2.63689e-07	Mlf2	Tc CD8+	FALSE	FALSE	FALSE
7.62866e-11	0.162418	0.536	0.392	2.67614e-07	Kansl1	Tc CD8+	FALSE	FALSE	FALSE
7.86172e-11	0.0291171	0.349	0.254	2.75789e-07	Nmt1	Tc CD8+	FALSE	FALSE	FALSE
8.30923e-11	-0.831191	0.529	0.675	2.91488e-07	Ccl4	Tc CD8+	FALSE	TRUE	FALSE
8.39231e-11	0.065985	0.24	0.155	2.94402e-07	Ahcyl1	Tc CD8+	FALSE	FALSE	FALSE
8.86058e-11	-0.00348071	0.571	0.462	3.10829e-07	Gnai2	Tc CD8+	FALSE	FALSE	FALSE
8.95305e-11	0.0276267	0.329	0.24	3.14073e-07	Plekhb2	Tc CD8+	FALSE	FALSE	FALSE
9.31056e-11	-0.100781	0.364	0.311	3.26614e-07	Cox5b	Tc CD8+	FALSE	FALSE	FALSE
9.53364e-11	0.0918322	0.497	0.372	3.3444e-07	Ppp1ca	Tc CD8+	FALSE	FALSE	FALSE
9.70536e-11	0.051022	0.298	0.212	3.40464e-07	Oaz1	Tc CD8+	FALSE	FALSE	FALSE
9.94665e-11	-0.0377463	0.283	0.21	3.48929e-07	Srf	Tc CD8+	TRUE	FALSE	FALSE
1.01044e-10	0.0382322	0.477	0.376	3.54463e-07	Xrn2	Tc CD8+	FALSE	FALSE	FALSE
1.02362e-10	0.218787	0.353	0.226	3.59084e-07	Eef1g	Tc CD8+	FALSE	FALSE	FALSE
1.03989e-10	0.0372371	0.355	0.268	3.64794e-07	Wbp11	Tc CD8+	FALSE	FALSE	FALSE
1.04276e-10	-0.222798	0.442	0.419	3.65801e-07	Sipa1	Tc CD8+	FALSE	FALSE	FALSE
1.10558e-10	-0.122851	0.501	0.432	3.87838e-07	Trir	Tc CD8+	FALSE	FALSE	FALSE
1.10955e-10	0.440172	0.721	0.527	3.89229e-07	mt-Co1	Tc CD8+	FALSE	FALSE	FALSE
1.11229e-10	-0.0694278	0.218	0.166	3.90192e-07	Ahdc1	Tc CD8+	FALSE	FALSE	FALSE
1.11363e-10	-0.320048	0.584	0.57	3.90663e-07	Ccni	Tc CD8+	FALSE	FALSE	FALSE
1.11763e-10	0.127787	0.364	0.253	3.92063e-07	Prdx6	Tc CD8+	FALSE	FALSE	FALSE
1.13691e-10	0.347469	0.407	0.253	3.98828e-07	Reep5	Tc CD8+	FALSE	FALSE	FALSE
1.21118e-10	-0.0105255	0.466	0.371	4.24882e-07	Zfand3	Tc CD8+	FALSE	FALSE	FALSE
1.21571e-10	0.271698	0.257	0.142	4.26473e-07	Taok1	Tc CD8+	FALSE	FALSE	FALSE
1.21634e-10	0.118092	0.344	0.236	4.26692e-07	Atp2b4	Tc CD8+	FALSE	FALSE	FALSE
1.26327e-10	-0.232693	0.362	0.343	4.43157e-07	Rhog	Tc CD8+	FALSE	FALSE	FALSE
1.29665e-10	0.425473	0.451	0.274	4.54863e-07	Ldlrad4	Tc CD8+	FALSE	FALSE	FALSE
1.30036e-10	0.0395861	0.375	0.285	4.56167e-07	Wac	Tc CD8+	FALSE	FALSE	FALSE
1.34499e-10	-0.130154	0.301	0.245	4.71822e-07	Atp6v1g1	Tc CD8+	FALSE	FALSE	FALSE
1.34738e-10	-0.243181	0.194	0.169	4.72662e-07	Ccdc9	Tc CD8+	FALSE	FALSE	FALSE
1.35728e-10	-0.375815	0.49	0.509	4.76136e-07	Rnf166	Tc CD8+	FALSE	FALSE	FALSE
1.37085e-10	0.0225026	0.466	0.361	4.80895e-07	Emg1	Tc CD8+	FALSE	FALSE	FALSE
1.38031e-10	-0.0162464	0.383	0.303	4.84212e-07	Rab5a	Tc CD8+	FALSE	FALSE	FALSE
1.38233e-10	-0.0761542	0.198	0.153	4.84923e-07	Hpf1	Tc CD8+	FALSE	FALSE	FALSE
1.38511e-10	0.156291	0.327	0.218	4.85896e-07	Srp72	Tc CD8+	FALSE	FALSE	FALSE
1.39147e-10	0.221104	0.325	0.202	4.88129e-07	Mfsd14b	Tc CD8+	FALSE	FALSE	FALSE
1.39298e-10	0.0319671	0.272	0.193	4.88657e-07	Ube2a	Tc CD8+	FALSE	FALSE	FALSE
1.40016e-10	-0.151544	0.429	0.372	4.91175e-07	Chtop	Tc CD8+	FALSE	FALSE	FALSE
1.40574e-10	-0.374355	0.331	0.364	4.93134e-07	Snrpf	Tc CD8+	FALSE	FALSE	FALSE
1.41291e-10	0.197591	0.651	0.485	4.95648e-07	Esyt1	Tc CD8+	FALSE	FALSE	FALSE
1.4302e-10	-0.0158004	0.503	0.403	5.01716e-07	Rbl2	Tc CD8+	FALSE	FALSE	FALSE
1.43257e-10	0.147576	0.294	0.187	5.02547e-07	Atp6v1h	Tc CD8+	FALSE	FALSE	FALSE
1.4612e-10	-0.0490931	0.436	0.36	5.12588e-07	Aak1	Tc CD8+	FALSE	FALSE	FALSE
1.50308e-10	0.0800007	0.353	0.254	5.27282e-07	Dyrk1a	Tc CD8+	FALSE	FALSE	FALSE
1.56569e-10	-0.252226	0.294	0.282	5.49245e-07	Ap3b1	Tc CD8+	FALSE	FALSE	FALSE
1.59219e-10	0.0561503	0.34	0.245	5.58541e-07	Tiprl	Tc CD8+	FALSE	FALSE	FALSE
1.64305e-10	0.18511	0.545	0.396	5.76383e-07	Dync1h1	Tc CD8+	FALSE	FALSE	FALSE
1.68131e-10	0.140373	0.499	0.369	5.89802e-07	Huwe1	Tc CD8+	FALSE	FALSE	FALSE
1.68369e-10	-0.142976	0.316	0.27	5.9064e-07	Aurkaip1	Tc CD8+	FALSE	FALSE	FALSE
1.68875e-10	-0.0828167	0.331	0.266	5.92413e-07	Pcif1	Tc CD8+	FALSE	FALSE	FALSE
1.73039e-10	0.46133	0.745	0.556	6.07022e-07	Ms4a4b	Tc CD8+	FALSE	FALSE	FALSE
1.73189e-10	0.0677809	0.279	0.19	6.07546e-07	Trappc8	Tc CD8+	FALSE	FALSE	FALSE
1.76373e-10	-0.0269606	0.383	0.305	6.18716e-07	Gatad2a	Tc CD8+	FALSE	FALSE	FALSE
1.81774e-10	0.0124678	0.58	0.471	6.37664e-07	Tmbim6	Tc CD8+	FALSE	FALSE	FALSE
1.8327e-10	-0.090698	0.342	0.288	6.42912e-07	Smarcd2	Tc CD8+	FALSE	FALSE	FALSE
1.88611e-10	-0.119133	0.298	0.254	6.61647e-07	Snx17	Tc CD8+	FALSE	FALSE	FALSE
1.89879e-10	-0.0471021	0.27	0.214	6.66096e-07	Spcs1	Tc CD8+	FALSE	FALSE	FALSE
1.91108e-10	-0.197993	0.285	0.256	6.70406e-07	Eapp	Tc CD8+	FALSE	FALSE	FALSE
1.91221e-10	-0.0789985	0.298	0.242	6.70802e-07	Set	Tc CD8+	FALSE	FALSE	FALSE
1.91549e-10	0.0203102	0.298	0.217	6.71953e-07	Dpysl2	Tc CD8+	FALSE	FALSE	FALSE
1.96479e-10	-0.190555	0.272	0.248	6.89247e-07	Zbtb7a	Tc CD8+	TRUE	FALSE	FALSE
1.97047e-10	0.165841	0.272	0.174	6.91242e-07	Phax	Tc CD8+	FALSE	FALSE	FALSE
1.99277e-10	0.0275844	0.397	0.304	6.99065e-07	Pcbp2	Tc CD8+	FALSE	FALSE	FALSE
2.03093e-10	0.0253098	0.303	0.221	7.12449e-07	Il17ra	Tc CD8+	FALSE	FALSE	FALSE
2.05157e-10	-0.0298099	0.242	0.174	7.19689e-07	Gmfb	Tc CD8+	FALSE	FALSE	FALSE
2.12446e-10	0.360026	0.309	0.171	7.45262e-07	Rassf2	Tc CD8+	FALSE	FALSE	FALSE
2.13252e-10	-0.312164	0.344	0.349	7.48087e-07	Gsk3a	Tc CD8+	FALSE	FALSE	FALSE
2.18656e-10	0.229929	0.292	0.171	7.67046e-07	mt-Nd5	Tc CD8+	FALSE	FALSE	FALSE
2.18678e-10	0.0302961	0.59	0.479	7.67121e-07	Clint1	Tc CD8+	FALSE	FALSE	FALSE
2.20983e-10	0.434331	0.301	0.157	7.75207e-07	Elovl5	Tc CD8+	FALSE	FALSE	FALSE
2.22748e-10	-0.0385682	0.303	0.238	7.814e-07	Tox4	Tc CD8+	TRUE	FALSE	FALSE
2.23507e-10	0.0862398	0.159	0.092	7.84061e-07	Dcp2	Tc CD8+	FALSE	FALSE	FALSE
2.237e-10	0.207711	0.569	0.407	7.84738e-07	Tapbp	Tc CD8+	FALSE	FALSE	FALSE
2.25316e-10	-0.0794719	0.364	0.293	7.90407e-07	Tomm22	Tc CD8+	FALSE	FALSE	FALSE
2.26151e-10	0.15874	0.244	0.145	7.93338e-07	Myadm	Tc CD8+	FALSE	FALSE	FALSE
2.31545e-10	0.0591319	0.394	0.292	8.1226e-07	Tnrc6b	Tc CD8+	FALSE	FALSE	FALSE
2.32793e-10	-0.122201	0.359	0.3	8.16636e-07	Gsk3b	Tc CD8+	FALSE	FALSE	FALSE
2.34002e-10	-0.113869	0.632	0.554	8.20878e-07	Syf2	Tc CD8+	FALSE	FALSE	FALSE
2.36205e-10	-0.0612639	0.394	0.332	8.28608e-07	Rbbp4	Tc CD8+	FALSE	FALSE	FALSE
2.45729e-10	0.021718	0.373	0.278	8.62019e-07	Cntrl	Tc CD8+	FALSE	FALSE	FALSE
2.54528e-10	0.0943804	0.296	0.206	8.92885e-07	Retreg3	Tc CD8+	FALSE	FALSE	FALSE
2.5743e-10	0.267856	0.564	0.4	9.03065e-07	Foxo1	Tc CD8+	TRUE	FALSE	FALSE
2.58267e-10	-0.108524	0.468	0.391	9.05999e-07	Nsd1	Tc CD8+	FALSE	FALSE	FALSE
2.59387e-10	-0.147035	0.22	0.187	9.0993e-07	Exoc3	Tc CD8+	FALSE	FALSE	FALSE
2.64879e-10	-0.144746	0.27	0.222	9.29196e-07	Gpcpd1	Tc CD8+	FALSE	FALSE	FALSE
2.66173e-10	-0.152455	0.222	0.191	9.33735e-07	Mbtps1	Tc CD8+	FALSE	FALSE	FALSE
2.67471e-10	0.608223	0.155	0.046	9.38287e-07	Trbv5	Tc CD8+	FALSE	FALSE	FALSE
2.72125e-10	-0.0279263	0.357	0.278	9.54616e-07	Flt3l	Tc CD8+	FALSE	TRUE	FALSE
2.72878e-10	-0.0253836	0.292	0.224	9.57255e-07	Magoh	Tc CD8+	FALSE	FALSE	FALSE
2.74953e-10	0.292906	0.423	0.273	9.64534e-07	Sp4	Tc CD8+	TRUE	FALSE	FALSE
2.82155e-10	-0.178352	0.342	0.311	9.89798e-07	Psmc3	Tc CD8+	FALSE	FALSE	FALSE
2.8824e-10	0.0525791	0.425	0.324	1.01114e-06	Polr1d	Tc CD8+	FALSE	FALSE	FALSE
2.89536e-10	0.037143	0.407	0.316	1.01569e-06	Ubr2	Tc CD8+	FALSE	FALSE	FALSE
2.9255e-10	0.296907	0.429	0.278	1.02626e-06	Klf13	Tc CD8+	TRUE	FALSE	FALSE
2.92592e-10	-0.164382	0.235	0.197	1.02641e-06	Strn3	Tc CD8+	FALSE	FALSE	FALSE
2.94654e-10	-0.107173	0.383	0.321	1.03365e-06	Prdx5	Tc CD8+	FALSE	FALSE	FALSE
3.12476e-10	0.304118	0.333	0.198	1.09616e-06	Tex261	Tc CD8+	FALSE	FALSE	FALSE
3.13083e-10	-0.0274755	0.277	0.21	1.09829e-06	Pank2	Tc CD8+	FALSE	FALSE	FALSE
3.13843e-10	-0.0601671	0.19	0.141	1.10096e-06	BC005624	Tc CD8+	FALSE	FALSE	FALSE
3.14024e-10	-0.274805	0.309	0.289	1.10159e-06	Arhgef18	Tc CD8+	FALSE	FALSE	FALSE
3.18253e-10	-0.163225	0.325	0.28	1.11643e-06	Exoc2	Tc CD8+	FALSE	FALSE	FALSE
3.32389e-10	0.179736	0.364	0.237	1.16602e-06	Atp6v0d1	Tc CD8+	FALSE	FALSE	FALSE
3.36004e-10	-0.0324739	0.231	0.169	1.1787e-06	Plekha5	Tc CD8+	FALSE	FALSE	FALSE
3.41237e-10	0.0322883	0.425	0.329	1.19706e-06	Srp9	Tc CD8+	FALSE	FALSE	FALSE
3.42287e-10	0.0881186	0.338	0.238	1.20074e-06	Ubr4	Tc CD8+	FALSE	FALSE	FALSE
3.45172e-10	0.197591	0.253	0.157	1.21086e-06	Cic	Tc CD8+	TRUE	FALSE	FALSE
3.59966e-10	0.0085907	0.508	0.403	1.26276e-06	Rock1	Tc CD8+	FALSE	FALSE	FALSE
3.66045e-10	-0.248926	0.366	0.347	1.28409e-06	Med30	Tc CD8+	FALSE	FALSE	FALSE
3.66173e-10	-0.0952391	0.24	0.191	1.28454e-06	Ric8a	Tc CD8+	FALSE	FALSE	FALSE
3.66613e-10	-0.0847264	0.375	0.308	1.28608e-06	Elf4	Tc CD8+	TRUE	FALSE	FALSE
3.72775e-10	0.341255	0.327	0.189	1.3077e-06	Ganab	Tc CD8+	FALSE	FALSE	FALSE
3.73464e-10	0.068318	0.203	0.133	1.31011e-06	Man2b1	Tc CD8+	FALSE	FALSE	FALSE
3.7846e-10	-0.275871	0.536	0.511	1.32764e-06	Acap1	Tc CD8+	FALSE	FALSE	FALSE
3.87382e-10	0.181524	0.253	0.154	1.35894e-06	Naa60	Tc CD8+	FALSE	FALSE	FALSE
3.91588e-10	0.0090179	0.198	0.138	1.37369e-06	Ssna1	Tc CD8+	FALSE	FALSE	FALSE
3.92393e-10	-0.290513	0.606	0.6	1.37651e-06	Sod1	Tc CD8+	FALSE	FALSE	FALSE
3.94902e-10	0.080235	0.621	0.485	1.38532e-06	Polr2a	Tc CD8+	FALSE	FALSE	FALSE
4.03039e-10	-0.0620013	0.316	0.248	1.41386e-06	Rab18	Tc CD8+	FALSE	FALSE	FALSE
4.04183e-10	0.192239	0.231	0.135	1.41787e-06	Sf3b4	Tc CD8+	FALSE	FALSE	FALSE
4.12366e-10	0.27582	0.429	0.28	1.44658e-06	Picalm	Tc CD8+	FALSE	FALSE	FALSE
4.12483e-10	0.111261	0.255	0.163	1.44699e-06	Stt3b	Tc CD8+	FALSE	FALSE	FALSE
4.23754e-10	-0.258829	0.218	0.218	1.48653e-06	Ndufs7	Tc CD8+	FALSE	FALSE	FALSE
4.2493e-10	-0.0854869	0.264	0.212	1.49066e-06	Ccm2	Tc CD8+	FALSE	FALSE	FALSE
4.26475e-10	0.339445	0.235	0.119	1.49607e-06	Rab3gap1	Tc CD8+	FALSE	FALSE	FALSE
4.41595e-10	0.133121	0.438	0.313	1.54911e-06	Atp6v0a2	Tc CD8+	FALSE	FALSE	FALSE
4.44669e-10	0.038398	0.388	0.299	1.5599e-06	Ssr1	Tc CD8+	FALSE	FALSE	FALSE
4.44933e-10	0.17332	0.42	0.296	1.56082e-06	Srsf6	Tc CD8+	FALSE	FALSE	FALSE
4.49856e-10	0.282532	0.608	0.438	1.5781e-06	Tmem123	Tc CD8+	FALSE	FALSE	FALSE
4.52404e-10	-0.273959	0.268	0.269	1.58703e-06	Actr1a	Tc CD8+	FALSE	FALSE	FALSE
4.6566e-10	0.295224	0.49	0.332	1.63354e-06	Ifnar1	Tc CD8+	FALSE	FALSE	FALSE
4.90175e-10	-0.0637003	0.362	0.301	1.71953e-06	Rdx	Tc CD8+	FALSE	FALSE	FALSE
4.96203e-10	0.0361057	0.296	0.224	1.74068e-06	Hnrnpc	Tc CD8+	FALSE	FALSE	FALSE
5.1044e-10	-0.0410539	0.264	0.212	1.79062e-06	Irf2	Tc CD8+	TRUE	FALSE	FALSE
5.11915e-10	0.407488	0.224	0.104	1.7958e-06	Ccdc47	Tc CD8+	FALSE	FALSE	FALSE
5.21467e-10	-0.0698652	0.586	0.495	1.82931e-06	Ldb1	Tc CD8+	FALSE	FALSE	FALSE
5.36773e-10	-0.0972271	0.344	0.289	1.883e-06	Car1	Tc CD8+	FALSE	FALSE	FALSE
5.467e-10	-0.047007	0.466	0.394	1.91782e-06	Hnrnpu	Tc CD8+	FALSE	FALSE	FALSE
5.49046e-10	-0.0423811	0.181	0.126	1.92606e-06	Crmp1	Tc CD8+	FALSE	FALSE	FALSE
5.54281e-10	0.43415	0.937	0.847	1.94442e-06	Junb	Tc CD8+	TRUE	FALSE	FALSE
5.54374e-10	-0.0395508	0.255	0.195	1.94474e-06	Ubxn2a	Tc CD8+	FALSE	FALSE	FALSE
5.55664e-10	0.208664	0.584	0.43	1.94927e-06	H2-D1	Tc CD8+	FALSE	TRUE	FALSE
5.61255e-10	-0.00418987	0.251	0.195	1.96888e-06	Cbx3	Tc CD8+	FALSE	FALSE	FALSE
5.74712e-10	-0.166031	0.303	0.27	2.01609e-06	Selenok	Tc CD8+	FALSE	FALSE	FALSE
5.79847e-10	0.178481	0.322	0.214	2.0341e-06	Tcirg1	Tc CD8+	FALSE	FALSE	FALSE
5.8327e-10	-0.110639	0.318	0.273	2.04611e-06	Micos10	Tc CD8+	FALSE	FALSE	FALSE
5.85035e-10	-0.250549	0.612	0.592	2.0523e-06	Eef1b2	Tc CD8+	FALSE	FALSE	FALSE
5.91485e-10	0.246268	0.407	0.272	2.07493e-06	Capza1	Tc CD8+	FALSE	FALSE	FALSE
5.94595e-10	0.107136	0.46	0.337	2.08584e-06	Rapgef6	Tc CD8+	FALSE	FALSE	FALSE
5.97521e-10	0.287109	0.388	0.248	2.0961e-06	Zfp207	Tc CD8+	TRUE	FALSE	FALSE
6.19647e-10	0.209159	0.314	0.199	2.17372e-06	Sms	Tc CD8+	FALSE	FALSE	FALSE
6.20766e-10	0.122343	0.203	0.123	2.17765e-06	Dtymk	Tc CD8+	FALSE	FALSE	FALSE
6.29898e-10	-0.00679312	0.198	0.137	2.20968e-06	Faim	Tc CD8+	FALSE	FALSE	FALSE
6.35889e-10	0.333101	0.479	0.32	2.2307e-06	Ybx3	Tc CD8+	TRUE	FALSE	FALSE
6.3794e-10	0.0219391	0.322	0.246	2.2379e-06	Ccdc12	Tc CD8+	FALSE	FALSE	FALSE
6.42511e-10	-0.248995	0.412	0.388	2.25393e-06	Cops9	Tc CD8+	FALSE	FALSE	FALSE
6.51495e-10	0.0965928	0.318	0.226	2.28544e-06	Dnajc5	Tc CD8+	FALSE	FALSE	FALSE
6.5247e-10	0.0506573	0.257	0.173	2.28887e-06	Zbtb25	Tc CD8+	TRUE	FALSE	FALSE
6.57792e-10	0.0126051	0.275	0.209	2.30753e-06	Mcmbp	Tc CD8+	FALSE	FALSE	FALSE
6.61968e-10	-0.0557811	0.257	0.198	2.32218e-06	Ptpre	Tc CD8+	FALSE	FALSE	FALSE
6.7757e-10	0.417603	0.312	0.166	2.37692e-06	Sema4a	Tc CD8+	FALSE	TRUE	FALSE
6.85176e-10	-0.172351	0.237	0.207	2.4036e-06	Mllt3	Tc CD8+	FALSE	FALSE	FALSE
6.86937e-10	-0.0827579	0.601	0.502	2.40978e-06	Evl	Tc CD8+	FALSE	FALSE	FALSE
6.93662e-10	0.130032	0.553	0.419	2.43337e-06	Cdk17	Tc CD8+	FALSE	FALSE	FALSE
6.99738e-10	-0.0149764	0.224	0.163	2.45468e-06	Gltp	Tc CD8+	FALSE	FALSE	FALSE
7.01874e-10	-0.112975	0.752	0.667	2.46217e-06	Sept9	Tc CD8+	FALSE	FALSE	FALSE
7.09236e-10	0.291988	0.42	0.269	2.488e-06	Kdm7a	Tc CD8+	FALSE	FALSE	FALSE
7.34449e-10	0.299111	0.338	0.205	2.57645e-06	Bscl2	Tc CD8+	FALSE	FALSE	FALSE
7.35924e-10	0.0398424	0.327	0.241	2.58162e-06	Cyth1	Tc CD8+	FALSE	FALSE	FALSE
7.4007e-10	-0.192035	0.418	0.382	2.59616e-06	U2af2	Tc CD8+	FALSE	FALSE	FALSE
7.74857e-10	-0.162327	0.399	0.347	2.7182e-06	Bex3	Tc CD8+	FALSE	FALSE	FALSE
7.83671e-10	0.251213	0.401	0.264	2.74912e-06	Itpk1	Tc CD8+	FALSE	FALSE	FALSE
7.9082e-10	-0.0393467	0.416	0.327	2.77419e-06	Fryl	Tc CD8+	FALSE	FALSE	FALSE
7.96549e-10	0.109652	0.351	0.25	2.79429e-06	Elavl1	Tc CD8+	FALSE	FALSE	FALSE
7.98543e-10	-0.0665612	0.275	0.229	2.80129e-06	Pdcd10	Tc CD8+	FALSE	FALSE	FALSE
8.10866e-10	-0.0841005	0.294	0.244	2.84452e-06	Ppp3cc	Tc CD8+	FALSE	FALSE	FALSE
8.17485e-10	-0.195694	0.375	0.348	2.86774e-06	Arf3	Tc CD8+	FALSE	FALSE	FALSE
8.24938e-10	0.187372	0.614	0.455	2.89388e-06	Myh9	Tc CD8+	FALSE	FALSE	FALSE
8.31166e-10	-0.187057	0.495	0.452	2.91573e-06	Ppp2r5c	Tc CD8+	FALSE	FALSE	FALSE
8.32417e-10	-0.163839	0.331	0.295	2.92012e-06	Rbm17	Tc CD8+	FALSE	FALSE	FALSE
8.53348e-10	0.156816	0.582	0.434	2.99354e-06	Itpkb	Tc CD8+	FALSE	FALSE	FALSE
8.87194e-10	0.409087	0.793	0.625	3.11228e-06	Dennd4a	Tc CD8+	FALSE	FALSE	FALSE
8.93858e-10	0.0702572	0.399	0.3	3.13566e-06	Fbrs	Tc CD8+	FALSE	FALSE	FALSE
9.03829e-10	0.0229901	0.492	0.394	3.17063e-06	Naca	Tc CD8+	FALSE	FALSE	FALSE
9.14538e-10	0.100771	0.237	0.157	3.2082e-06	Tcf20	Tc CD8+	FALSE	FALSE	FALSE
9.14992e-10	-0.00506966	0.275	0.212	3.20979e-06	Ist1	Tc CD8+	FALSE	FALSE	FALSE
9.34452e-10	-0.0761377	0.403	0.344	3.27806e-06	Ip6k1	Tc CD8+	FALSE	FALSE	FALSE
9.35469e-10	0.0699108	0.296	0.21	3.28162e-06	Arid4b	Tc CD8+	TRUE	FALSE	FALSE
9.44226e-10	0.256284	0.235	0.133	3.31234e-06	Cwc25	Tc CD8+	FALSE	FALSE	FALSE
9.7319e-10	0.0992266	0.251	0.166	3.41395e-06	Mark3	Tc CD8+	FALSE	FALSE	FALSE
1.00435e-09	-0.185628	0.538	0.481	3.52327e-06	Arhgef3	Tc CD8+	FALSE	FALSE	FALSE
1.00445e-09	0.138248	0.647	0.502	3.52361e-06	Psd4	Tc CD8+	FALSE	FALSE	FALSE
1.00982e-09	-0.0481994	0.298	0.241	3.54244e-06	Smad4	Tc CD8+	TRUE	FALSE	FALSE
1.01451e-09	0.278517	0.203	0.103	3.5589e-06	Slc6a6	Tc CD8+	FALSE	FALSE	FALSE
1.01607e-09	0.0275859	0.196	0.135	3.56438e-06	Rasa3	Tc CD8+	FALSE	FALSE	FALSE
1.01678e-09	0.0499786	0.403	0.301	3.56686e-06	Hadhb	Tc CD8+	FALSE	FALSE	FALSE
1.01732e-09	0.161743	0.242	0.149	3.56877e-06	Xrn1	Tc CD8+	FALSE	FALSE	FALSE
1.0176e-09	0.0619956	0.314	0.226	3.56974e-06	Gm2a	Tc CD8+	FALSE	FALSE	FALSE
1.03605e-09	0.0614896	0.266	0.19	3.63448e-06	Cir1	Tc CD8+	FALSE	FALSE	FALSE
1.03716e-09	0.251433	0.44	0.293	3.63834e-06	Mapkapk2	Tc CD8+	FALSE	FALSE	FALSE
1.0587e-09	0.240508	0.678	0.514	3.71393e-06	Vps54	Tc CD8+	FALSE	FALSE	FALSE
1.06327e-09	0.28179	0.344	0.214	3.72996e-06	Gpbp1l1	Tc CD8+	TRUE	FALSE	FALSE
1.0783e-09	0.208092	0.275	0.171	3.78268e-06	Rnf145	Tc CD8+	FALSE	FALSE	FALSE
1.08357e-09	0.0151929	0.253	0.178	3.80116e-06	Uggt1	Tc CD8+	FALSE	FALSE	FALSE
1.08395e-09	0.171412	0.49	0.351	3.80251e-06	Macf1	Tc CD8+	FALSE	FALSE	FALSE
1.1068e-09	-0.1609	0.486	0.427	3.88264e-06	Ttc7	Tc CD8+	FALSE	FALSE	FALSE
1.11928e-09	-0.19409	0.248	0.229	3.92644e-06	Zc3h14	Tc CD8+	FALSE	FALSE	FALSE
1.12044e-09	-0.0558324	0.534	0.447	3.9305e-06	Atp2a3	Tc CD8+	FALSE	FALSE	FALSE
1.12151e-09	-0.199672	0.505	0.463	3.93427e-06	Rinl	Tc CD8+	FALSE	FALSE	FALSE
1.12752e-09	0.0428573	0.309	0.226	3.95535e-06	Tpp2	Tc CD8+	FALSE	FALSE	FALSE
1.15143e-09	0.0666691	0.397	0.286	4.03921e-06	Thada	Tc CD8+	FALSE	FALSE	FALSE
1.15526e-09	-0.0796443	0.318	0.254	4.05264e-06	Tspan13	Tc CD8+	FALSE	FALSE	FALSE
1.16493e-09	-0.198347	0.44	0.402	4.08658e-06	Sub1	Tc CD8+	TRUE	FALSE	FALSE
1.16721e-09	0.0225226	0.281	0.207	4.09456e-06	Naa50	Tc CD8+	FALSE	FALSE	FALSE
1.17476e-09	0.00842621	0.403	0.325	4.12106e-06	Nub1	Tc CD8+	FALSE	FALSE	FALSE
1.18488e-09	0.0996624	0.414	0.304	4.15657e-06	Glud1	Tc CD8+	FALSE	FALSE	FALSE
1.1929e-09	-0.00249609	0.436	0.344	4.18468e-06	Ankrd44	Tc CD8+	FALSE	FALSE	FALSE
1.19486e-09	-0.124194	0.22	0.178	4.19156e-06	Cpsf7	Tc CD8+	FALSE	FALSE	FALSE
1.20231e-09	-0.0138195	0.29	0.222	4.21771e-06	Adh5	Tc CD8+	FALSE	FALSE	FALSE
1.23374e-09	0.246558	0.394	0.258	4.32797e-06	Apaf1	Tc CD8+	FALSE	FALSE	FALSE
1.2394e-09	0.168329	0.399	0.277	4.34781e-06	Acadl	Tc CD8+	FALSE	FALSE	FALSE
1.24232e-09	-0.238612	0.484	0.45	4.35807e-06	Cbfb	Tc CD8+	TRUE	FALSE	FALSE
1.26423e-09	-0.0117781	0.231	0.167	4.43493e-06	Fbxo38	Tc CD8+	FALSE	FALSE	FALSE
1.3015e-09	0.0732348	0.351	0.256	4.56568e-06	Spty2d1	Tc CD8+	FALSE	FALSE	FALSE
1.32974e-09	-0.101104	0.497	0.422	4.66474e-06	Ddx24	Tc CD8+	FALSE	FALSE	FALSE
1.33208e-09	0.0269568	0.586	0.477	4.67294e-06	Lrrfip1	Tc CD8+	TRUE	FALSE	FALSE
1.34355e-09	0.342815	0.29	0.161	4.71319e-06	Tpm4	Tc CD8+	FALSE	FALSE	FALSE
1.35907e-09	-0.214985	0.32	0.293	4.76761e-06	Nol7	Tc CD8+	FALSE	FALSE	FALSE
1.37512e-09	-0.0760821	0.386	0.323	4.82391e-06	Ddost	Tc CD8+	FALSE	FALSE	FALSE
1.37748e-09	-0.328043	0.277	0.274	4.83221e-06	Prrt1	Tc CD8+	FALSE	FALSE	FALSE
1.41201e-09	0.267792	0.394	0.26	4.95333e-06	Hdac1	Tc CD8+	FALSE	FALSE	FALSE
1.41224e-09	-0.0766586	0.246	0.198	4.95412e-06	Man2a1	Tc CD8+	FALSE	FALSE	FALSE
1.41646e-09	-0.119889	0.462	0.398	4.96896e-06	Adipor1	Tc CD8+	FALSE	FALSE	TRUE
1.41769e-09	0.0619362	0.229	0.158	4.97324e-06	Yipf4	Tc CD8+	FALSE	FALSE	FALSE
1.48282e-09	-0.136788	0.268	0.237	5.20174e-06	Ube2s	Tc CD8+	FALSE	FALSE	FALSE
1.48542e-09	0.405339	0.817	0.653	5.21086e-06	Itgal	Tc CD8+	FALSE	FALSE	TRUE
1.49067e-09	0.285597	0.275	0.158	5.22926e-06	Taf8	Tc CD8+	FALSE	FALSE	FALSE
1.51196e-09	-0.174131	0.438	0.386	5.30395e-06	Ptma	Tc CD8+	FALSE	FALSE	FALSE
1.51352e-09	-0.0332517	0.251	0.197	5.30943e-06	Map4	Tc CD8+	FALSE	FALSE	FALSE
1.5238e-09	0.386624	0.349	0.203	5.34549e-06	Glmp	Tc CD8+	TRUE	FALSE	FALSE
1.52641e-09	-0.220076	0.277	0.256	5.35463e-06	Lsm8	Tc CD8+	FALSE	FALSE	FALSE
1.53403e-09	0.289397	0.603	0.432	5.38138e-06	Mef2d	Tc CD8+	TRUE	FALSE	FALSE
1.53525e-09	0.172993	0.331	0.217	5.38565e-06	Map4k4	Tc CD8+	FALSE	FALSE	FALSE
1.58349e-09	0.141395	0.222	0.138	5.55489e-06	Ptpn7	Tc CD8+	FALSE	FALSE	FALSE
1.59705e-09	0.0174321	0.338	0.258	5.60244e-06	Rp9	Tc CD8+	FALSE	FALSE	FALSE
1.61236e-09	-0.130624	0.383	0.339	5.65617e-06	Rbm3	Tc CD8+	FALSE	FALSE	FALSE
1.61788e-09	-0.000586243	0.275	0.205	5.67552e-06	Dhx36	Tc CD8+	FALSE	FALSE	FALSE
1.62469e-09	0.0861234	0.434	0.325	5.69941e-06	Sptan1	Tc CD8+	FALSE	FALSE	FALSE
1.6504e-09	-0.134384	0.312	0.265	5.78959e-06	Timm13	Tc CD8+	FALSE	FALSE	FALSE
1.66399e-09	0.070809	0.327	0.242	5.83728e-06	Csnk2b	Tc CD8+	FALSE	FALSE	FALSE
1.68761e-09	0.0329793	0.272	0.198	5.92013e-06	Tet3	Tc CD8+	FALSE	FALSE	FALSE
1.71476e-09	0.00746244	0.734	0.617	6.01537e-06	Prkar1a	Tc CD8+	FALSE	FALSE	FALSE
1.72663e-09	0.265727	0.562	0.4	6.05702e-06	Hexim1	Tc CD8+	FALSE	FALSE	FALSE
1.72875e-09	-0.132996	0.303	0.26	6.06447e-06	Pqbp1	Tc CD8+	FALSE	FALSE	FALSE
1.74946e-09	0.0590416	0.453	0.339	6.1371e-06	Epc1	Tc CD8+	FALSE	FALSE	FALSE
1.76082e-09	-0.148024	0.279	0.24	6.17696e-06	Noc2l	Tc CD8+	FALSE	FALSE	FALSE
1.83946e-09	-0.214587	0.473	0.435	6.45284e-06	Sh3glb1	Tc CD8+	FALSE	FALSE	FALSE
1.8418e-09	0.185091	0.416	0.289	6.46103e-06	Pld3	Tc CD8+	FALSE	FALSE	FALSE
1.85175e-09	0.0824296	0.268	0.187	6.49595e-06	Plaa	Tc CD8+	FALSE	FALSE	FALSE
1.86808e-09	-0.134061	0.288	0.25	6.55322e-06	Arhgap25	Tc CD8+	FALSE	FALSE	FALSE
1.86819e-09	0.0875289	0.233	0.157	6.55361e-06	Trabd	Tc CD8+	FALSE	FALSE	FALSE
1.87733e-09	0.0404575	0.338	0.248	6.58568e-06	Prdm2	Tc CD8+	TRUE	FALSE	FALSE
1.90589e-09	-0.0784141	0.521	0.446	6.68587e-06	Leprotl1	Tc CD8+	FALSE	FALSE	FALSE
1.92253e-09	-0.519546	0.214	0.268	6.74425e-06	Rcbtb2	Tc CD8+	FALSE	FALSE	FALSE
1.97746e-09	-0.0302918	0.253	0.201	6.93693e-06	Cmpk1	Tc CD8+	FALSE	FALSE	FALSE
1.9857e-09	-0.374986	0.322	0.347	6.96584e-06	Tbca	Tc CD8+	FALSE	FALSE	FALSE
2.00158e-09	0.044412	0.233	0.163	7.02153e-06	Atg101	Tc CD8+	FALSE	FALSE	FALSE
2.00911e-09	0.135531	0.314	0.218	7.04794e-06	Ppp4r3a	Tc CD8+	FALSE	FALSE	FALSE
2.01854e-09	0.0230468	0.168	0.11	7.08104e-06	Anapc16	Tc CD8+	FALSE	FALSE	FALSE
2.05078e-09	0.24547	0.309	0.195	7.19414e-06	Azin1	Tc CD8+	FALSE	FALSE	FALSE
2.05565e-09	0.245182	0.464	0.317	7.21121e-06	Crbn	Tc CD8+	FALSE	FALSE	FALSE
2.06878e-09	-0.158025	0.277	0.245	7.25728e-06	Vbp1	Tc CD8+	FALSE	FALSE	FALSE
2.07714e-09	-0.22974	0.987	0.989	7.28662e-06	Eef1a1	Tc CD8+	FALSE	FALSE	FALSE
2.09253e-09	0.000153617	0.316	0.246	7.34058e-06	Mrtfa	Tc CD8+	FALSE	FALSE	FALSE
2.09387e-09	-0.24344	0.336	0.324	7.34528e-06	Drap1	Tc CD8+	FALSE	FALSE	FALSE
2.09776e-09	-0.0292494	0.606	0.513	7.35894e-06	Aup1	Tc CD8+	FALSE	FALSE	FALSE
2.15516e-09	0.122327	0.292	0.198	7.56028e-06	Zfp622	Tc CD8+	TRUE	FALSE	FALSE
2.17879e-09	0.223659	0.59	0.435	7.64319e-06	Arpc3	Tc CD8+	FALSE	FALSE	FALSE
2.18428e-09	-0.159606	0.222	0.191	7.66246e-06	Acsl5	Tc CD8+	FALSE	FALSE	FALSE
2.25732e-09	0.0708917	0.484	0.365	7.91869e-06	Zfp292	Tc CD8+	TRUE	FALSE	FALSE
2.32897e-09	0.0559763	0.266	0.187	8.17002e-06	Phf14	Tc CD8+	FALSE	FALSE	FALSE
2.34327e-09	0.15006	0.187	0.11	8.22021e-06	Unc45a	Tc CD8+	FALSE	FALSE	FALSE
2.34774e-09	-0.168766	0.392	0.359	8.23586e-06	Sash3	Tc CD8+	FALSE	FALSE	FALSE
2.3632e-09	0.034732	0.436	0.34	8.29009e-06	Kmt2e	Tc CD8+	FALSE	FALSE	FALSE
2.38107e-09	-0.052734	0.2	0.147	8.3528e-06	Trp53	Tc CD8+	TRUE	FALSE	FALSE
2.41457e-09	0.133231	0.388	0.276	8.47031e-06	Nfkb1	Tc CD8+	TRUE	FALSE	FALSE
2.44582e-09	-0.140922	0.15	0.127	8.57993e-06	Nsmce2	Tc CD8+	FALSE	FALSE	FALSE
2.45685e-09	0.438568	0.542	0.363	8.61864e-06	Bcl2l11	Tc CD8+	FALSE	FALSE	FALSE
2.47925e-09	0.00973808	0.368	0.293	8.69719e-06	Eif3d	Tc CD8+	FALSE	FALSE	FALSE
2.54085e-09	0.139749	0.423	0.285	8.9133e-06	Rnf213	Tc CD8+	FALSE	FALSE	FALSE
2.56758e-09	0.487704	0.423	0.253	9.00707e-06	Dgat1	Tc CD8+	FALSE	FALSE	FALSE
2.5836e-09	0.00278316	0.37	0.286	9.06328e-06	Tecr	Tc CD8+	FALSE	FALSE	FALSE
2.58917e-09	0.191357	0.495	0.359	9.08282e-06	Sh3kbp1	Tc CD8+	FALSE	FALSE	FALSE
2.62908e-09	0.189708	0.296	0.193	9.2228e-06	Pttg1ip	Tc CD8+	FALSE	FALSE	FALSE
2.65386e-09	-0.249831	0.322	0.313	9.30973e-06	Rtcb	Tc CD8+	FALSE	FALSE	FALSE
2.68722e-09	0.048105	0.366	0.274	9.42677e-06	Sp3	Tc CD8+	TRUE	FALSE	FALSE
2.70884e-09	-0.118674	0.281	0.253	9.50262e-06	Cct7	Tc CD8+	FALSE	FALSE	FALSE
2.71648e-09	-0.211972	0.277	0.266	9.52942e-06	Ndufb9	Tc CD8+	FALSE	FALSE	FALSE
2.76539e-09	-0.033136	0.49	0.403	9.70099e-06	Cnbp	Tc CD8+	TRUE	FALSE	FALSE
2.76709e-09	-0.0165212	0.242	0.183	9.70695e-06	Preb	Tc CD8+	TRUE	FALSE	FALSE
2.80284e-09	0.129289	0.438	0.321	9.83236e-06	Slain1	Tc CD8+	FALSE	FALSE	FALSE
2.81991e-09	0.0404668	0.608	0.49	9.89224e-06	Ppp2r5a	Tc CD8+	FALSE	FALSE	FALSE
2.83524e-09	0.0218182	0.355	0.272	9.94601e-06	Mycbp2	Tc CD8+	FALSE	FALSE	FALSE
2.84469e-09	-0.0225797	0.198	0.143	9.97917e-06	Ncoa6	Tc CD8+	FALSE	FALSE	FALSE
2.84774e-09	0.282661	0.275	0.162	9.98986e-06	Myo9b	Tc CD8+	FALSE	FALSE	FALSE
2.85091e-09	-0.167674	0.46	0.424	1.0001e-05	Sdha	Tc CD8+	FALSE	FALSE	FALSE
2.85998e-09	0.280784	0.39	0.25	1.00328e-05	Prrc2a	Tc CD8+	FALSE	FALSE	FALSE
2.86838e-09	0.332858	0.211	0.104	1.00623e-05	Sidt2	Tc CD8+	FALSE	FALSE	FALSE
2.87033e-09	0.101523	0.534	0.404	1.00691e-05	Cd2	Tc CD8+	FALSE	FALSE	FALSE
2.88334e-09	-0.148229	0.242	0.207	1.01148e-05	Atox1	Tc CD8+	FALSE	FALSE	FALSE
2.98333e-09	0.151913	0.645	0.49	1.04655e-05	Ms4a6b	Tc CD8+	FALSE	FALSE	FALSE
2.98738e-09	0.178718	0.264	0.162	1.04797e-05	Antxr2	Tc CD8+	FALSE	FALSE	FALSE
3.00778e-09	-0.119346	0.484	0.423	1.05513e-05	Ndufb1-ps	Tc CD8+	FALSE	FALSE	FALSE
3.0507e-09	-0.270038	0.789	0.768	1.07018e-05	Arhgef1	Tc CD8+	FALSE	FALSE	FALSE
3.0767e-09	-0.0413482	0.368	0.297	1.07931e-05	Derl1	Tc CD8+	FALSE	FALSE	FALSE
3.1451e-09	-0.0352673	0.272	0.216	1.1033e-05	R3hdm2	Tc CD8+	FALSE	FALSE	FALSE
3.16377e-09	-0.153449	0.845	0.768	1.10985e-05	Pdcd4	Tc CD8+	FALSE	FALSE	FALSE
3.16956e-09	-0.0216135	0.386	0.312	1.11188e-05	Calm3	Tc CD8+	FALSE	FALSE	FALSE
3.19469e-09	0.0650297	0.216	0.143	1.1207e-05	Dmxl1	Tc CD8+	FALSE	FALSE	FALSE
3.21944e-09	-0.0803358	0.275	0.229	1.12938e-05	Chp1	Tc CD8+	FALSE	FALSE	FALSE
3.22478e-09	-0.0388811	0.549	0.461	1.13125e-05	Stat4	Tc CD8+	TRUE	FALSE	FALSE
3.23143e-09	-0.0408433	0.298	0.236	1.13359e-05	Eif5a	Tc CD8+	FALSE	FALSE	FALSE
3.25185e-09	0.0738019	0.264	0.182	1.14075e-05	Ncbp3	Tc CD8+	FALSE	FALSE	FALSE
3.25845e-09	-0.0112056	0.229	0.171	1.14306e-05	Atmin	Tc CD8+	FALSE	FALSE	FALSE
3.27363e-09	0.0684059	0.283	0.206	1.14839e-05	Parvg	Tc CD8+	FALSE	FALSE	FALSE
3.29355e-09	-0.249192	0.275	0.266	1.15538e-05	Eef1d	Tc CD8+	FALSE	FALSE	FALSE
3.29819e-09	0.0602616	0.24	0.171	1.157e-05	Pcnp	Tc CD8+	FALSE	FALSE	FALSE
3.29996e-09	-0.0618498	0.464	0.392	1.15762e-05	Cul3	Tc CD8+	FALSE	FALSE	FALSE
3.30187e-09	0.00436674	0.214	0.157	1.1583e-05	Vcpkmt	Tc CD8+	FALSE	FALSE	FALSE
3.30512e-09	-0.0817466	0.314	0.262	1.15943e-05	Plekhj1	Tc CD8+	FALSE	FALSE	FALSE
3.31515e-09	0.251275	0.473	0.323	1.16296e-05	Cdk13	Tc CD8+	FALSE	FALSE	FALSE
3.32355e-09	-0.0794347	0.322	0.26	1.1659e-05	Tuba1a	Tc CD8+	FALSE	FALSE	FALSE
3.3329e-09	-0.176711	0.227	0.189	1.16918e-05	Klhl9	Tc CD8+	FALSE	FALSE	FALSE
3.33887e-09	0.147934	0.375	0.265	1.17127e-05	Pkm	Tc CD8+	FALSE	FALSE	FALSE
3.36054e-09	0.058734	0.301	0.222	1.17888e-05	Clic1	Tc CD8+	FALSE	FALSE	FALSE
3.38064e-09	-0.0253903	0.375	0.301	1.18593e-05	Gnai3	Tc CD8+	FALSE	FALSE	FALSE
3.44296e-09	-0.222757	0.577	0.549	1.20779e-05	Eif3k	Tc CD8+	FALSE	FALSE	FALSE
3.48452e-09	-0.0859753	0.27	0.225	1.22237e-05	Mrfap1	Tc CD8+	FALSE	FALSE	FALSE
3.54395e-09	0.19591	0.283	0.181	1.24322e-05	Nup98	Tc CD8+	FALSE	FALSE	FALSE
3.6057e-09	0.290641	0.375	0.24	1.26488e-05	Fam129a	Tc CD8+	FALSE	FALSE	FALSE
3.61767e-09	0.28196	0.434	0.292	1.26908e-05	Tor1aip2	Tc CD8+	FALSE	FALSE	FALSE
3.65348e-09	-0.101498	0.272	0.229	1.28164e-05	Frg1	Tc CD8+	FALSE	FALSE	FALSE
3.6672e-09	-0.0780972	0.329	0.274	1.28645e-05	Tnk2	Tc CD8+	FALSE	FALSE	FALSE
3.70804e-09	0.120453	0.268	0.183	1.30078e-05	Eif3e	Tc CD8+	FALSE	FALSE	FALSE
3.83331e-09	-0.109037	0.257	0.217	1.34473e-05	Klk8	Tc CD8+	FALSE	FALSE	FALSE
3.83389e-09	0.0430241	0.244	0.179	1.34493e-05	Eif3c	Tc CD8+	FALSE	FALSE	FALSE
3.84173e-09	-0.115694	0.277	0.237	1.34768e-05	Ubqln2	Tc CD8+	FALSE	FALSE	FALSE
3.85041e-09	0.0969495	0.292	0.212	1.35072e-05	Gabbr1	Tc CD8+	FALSE	FALSE	FALSE
3.85449e-09	-0.219209	0.318	0.308	1.35216e-05	Ak2	Tc CD8+	FALSE	FALSE	FALSE
3.89227e-09	-0.194205	0.562	0.523	1.36541e-05	Npm1	Tc CD8+	FALSE	FALSE	FALSE
3.90237e-09	0.00614112	0.2	0.138	1.36895e-05	Pfdn6	Tc CD8+	FALSE	FALSE	FALSE
3.90572e-09	0.0658999	0.205	0.137	1.37013e-05	Aldh9a1	Tc CD8+	FALSE	FALSE	FALSE
3.90906e-09	0.183063	0.248	0.154	1.3713e-05	Ccpg1	Tc CD8+	FALSE	FALSE	FALSE
3.92168e-09	-0.257473	0.187	0.186	1.37573e-05	Ndufb6	Tc CD8+	FALSE	FALSE	FALSE
3.92425e-09	-0.246934	0.298	0.277	1.37663e-05	Atp6v1d	Tc CD8+	FALSE	FALSE	FALSE
3.94366e-09	0.144825	0.298	0.205	1.38344e-05	Smarce1	Tc CD8+	TRUE	FALSE	FALSE
4.08732e-09	0.110767	0.447	0.336	1.43383e-05	Ric1	Tc CD8+	FALSE	FALSE	FALSE
4.18697e-09	-0.0108117	0.327	0.257	1.46879e-05	Srsf11	Tc CD8+	FALSE	FALSE	FALSE
4.21702e-09	-0.144857	0.303	0.268	1.47933e-05	Ptges3	Tc CD8+	FALSE	FALSE	FALSE
4.25799e-09	-0.0638671	0.251	0.202	1.4937e-05	Agpat3	Tc CD8+	FALSE	FALSE	FALSE
4.3213e-09	0.344842	0.19	0.088	1.51591e-05	Drg2	Tc CD8+	FALSE	FALSE	FALSE
4.3677e-09	-0.161234	0.388	0.353	1.53219e-05	Gabarapl2	Tc CD8+	FALSE	FALSE	FALSE
4.39546e-09	-0.0996332	0.253	0.203	1.54193e-05	Impad1	Tc CD8+	FALSE	FALSE	FALSE
4.53837e-09	0.136622	0.525	0.396	1.59206e-05	B4galt1	Tc CD8+	FALSE	FALSE	FALSE
4.56298e-09	-0.259621	0.538	0.519	1.60069e-05	Gpsm3	Tc CD8+	FALSE	FALSE	FALSE
4.59951e-09	-0.0517083	0.29	0.236	1.61351e-05	Napa	Tc CD8+	FALSE	FALSE	FALSE
4.61318e-09	-0.0850756	0.281	0.233	1.6183e-05	Ntan1	Tc CD8+	FALSE	FALSE	FALSE
4.61622e-09	0.0886307	0.505	0.39	1.61937e-05	Wdr1	Tc CD8+	FALSE	FALSE	FALSE
4.66746e-09	0.07217	0.34	0.241	1.63735e-05	Dgkd	Tc CD8+	FALSE	FALSE	FALSE
4.71862e-09	-0.488987	0.187	0.237	1.65529e-05	Eid1	Tc CD8+	FALSE	FALSE	FALSE
4.7272e-09	0.119365	0.281	0.195	1.6583e-05	Ndufa7	Tc CD8+	FALSE	FALSE	FALSE
4.892e-09	0.160207	0.309	0.209	1.71611e-05	Rad21	Tc CD8+	FALSE	FALSE	FALSE
4.92445e-09	0.271253	0.312	0.194	1.7275e-05	Hmgcr	Tc CD8+	FALSE	FALSE	FALSE
4.99606e-09	0.0806229	0.399	0.301	1.75262e-05	Clk4	Tc CD8+	FALSE	FALSE	FALSE
4.99803e-09	0.125756	0.353	0.25	1.75331e-05	Yipf3	Tc CD8+	FALSE	FALSE	FALSE
5.00325e-09	-0.170271	0.303	0.274	1.75514e-05	Pdhb	Tc CD8+	FALSE	FALSE	FALSE
5.02147e-09	0.0890189	0.359	0.266	1.76153e-05	Cds2	Tc CD8+	FALSE	FALSE	FALSE
5.04847e-09	-0.0498786	0.338	0.269	1.771e-05	Kbtbd2	Tc CD8+	FALSE	FALSE	FALSE
5.05569e-09	-0.0614671	0.403	0.337	1.77354e-05	Vav1	Tc CD8+	FALSE	FALSE	FALSE
5.08962e-09	0.759173	0.401	0.233	1.78544e-05	Serpinb9	Tc CD8+	FALSE	FALSE	FALSE
5.11582e-09	0.0761708	0.603	0.477	1.79463e-05	Dnajb6	Tc CD8+	FALSE	FALSE	FALSE
5.15387e-09	0.155246	0.209	0.123	1.80798e-05	Trim25	Tc CD8+	FALSE	FALSE	FALSE
5.20971e-09	0.141009	0.438	0.317	1.82756e-05	Chst11	Tc CD8+	FALSE	FALSE	FALSE
5.24672e-09	-0.099421	0.229	0.197	1.84055e-05	Tfip11	Tc CD8+	FALSE	FALSE	FALSE
5.32814e-09	-0.313271	0.174	0.186	1.86911e-05	Tk2	Tc CD8+	FALSE	FALSE	FALSE
5.34089e-09	0.225365	0.377	0.256	1.87359e-05	Tmem167	Tc CD8+	FALSE	FALSE	FALSE
5.34707e-09	-0.040189	0.329	0.273	1.87575e-05	Arf1	Tc CD8+	FALSE	FALSE	FALSE
5.35801e-09	0.130662	0.312	0.213	1.87959e-05	Tspan31	Tc CD8+	FALSE	FALSE	FALSE
5.37422e-09	0.0925372	0.281	0.198	1.88528e-05	Wbp2	Tc CD8+	FALSE	FALSE	FALSE
5.43134e-09	0.240309	0.534	0.384	1.90532e-05	Jmy	Tc CD8+	FALSE	FALSE	FALSE
5.45759e-09	0.121565	0.508	0.382	1.91452e-05	Isy1	Tc CD8+	FALSE	FALSE	FALSE
5.53163e-09	-0.0406157	0.224	0.173	1.9405e-05	Synj2bp	Tc CD8+	FALSE	FALSE	FALSE
5.59914e-09	0.0800176	0.364	0.27	1.96418e-05	Ppp4c	Tc CD8+	FALSE	FALSE	FALSE
5.60539e-09	0.0867003	0.231	0.153	1.96637e-05	Pgrmc1	Tc CD8+	FALSE	FALSE	FALSE
5.62625e-09	0.195392	0.229	0.134	1.97369e-05	Tmem131l	Tc CD8+	FALSE	FALSE	FALSE
5.64982e-09	-0.0651246	0.277	0.225	1.98196e-05	Mau2	Tc CD8+	FALSE	FALSE	FALSE
5.82595e-09	0.218899	0.209	0.115	2.04374e-05	Gabpb1	Tc CD8+	TRUE	FALSE	FALSE
5.89256e-09	-0.245467	0.303	0.258	2.06711e-05	Dhx40	Tc CD8+	FALSE	FALSE	FALSE
5.98959e-09	-0.410416	0.41	0.442	2.10115e-05	Fis1	Tc CD8+	FALSE	FALSE	FALSE
6.00362e-09	-0.0178213	0.235	0.174	2.10607e-05	Glipr2	Tc CD8+	FALSE	FALSE	FALSE
6.02419e-09	0.00463295	0.216	0.154	2.11329e-05	Cnot11	Tc CD8+	FALSE	FALSE	FALSE
6.05768e-09	0.229232	0.233	0.131	2.12503e-05	Resf1	Tc CD8+	FALSE	FALSE	FALSE
6.11259e-09	0.0115611	0.318	0.238	2.1443e-05	Stk38	Tc CD8+	FALSE	FALSE	FALSE
6.12777e-09	-0.0351639	0.521	0.435	2.14962e-05	Pfkp	Tc CD8+	FALSE	FALSE	FALSE
6.27063e-09	-0.196878	0.179	0.151	2.19974e-05	Ccdc25	Tc CD8+	FALSE	FALSE	FALSE
6.2861e-09	-0.217956	0.401	0.376	2.20516e-05	Cdc42se1	Tc CD8+	FALSE	FALSE	FALSE
6.31963e-09	0.135014	0.205	0.124	2.21693e-05	Specc1l	Tc CD8+	FALSE	FALSE	FALSE
6.32591e-09	-0.0412423	0.353	0.286	2.21913e-05	Cd2bp2	Tc CD8+	FALSE	FALSE	FALSE
6.35065e-09	-0.0346277	0.373	0.297	2.22781e-05	Ppp4r3b	Tc CD8+	FALSE	FALSE	FALSE
6.39436e-09	-0.136006	0.342	0.303	2.24314e-05	Txn1	Tc CD8+	FALSE	FALSE	FALSE
6.41988e-09	0.131641	0.329	0.234	2.2521e-05	Ptp4a2	Tc CD8+	FALSE	FALSE	FALSE
6.49135e-09	-0.344686	0.379	0.391	2.27716e-05	Usf2	Tc CD8+	TRUE	FALSE	FALSE
6.49857e-09	0.252789	0.277	0.166	2.2797e-05	Cep350	Tc CD8+	FALSE	FALSE	FALSE
6.50569e-09	-0.0650208	0.481	0.404	2.2822e-05	Cd96	Tc CD8+	FALSE	TRUE	TRUE
6.5162e-09	-0.0848815	0.283	0.242	2.28588e-05	Rbm22	Tc CD8+	FALSE	FALSE	FALSE
6.52963e-09	0.0104547	0.318	0.245	2.29059e-05	Xpo6	Tc CD8+	FALSE	FALSE	FALSE
6.65302e-09	-0.10848	0.279	0.238	2.33388e-05	Adss	Tc CD8+	FALSE	FALSE	FALSE
6.69123e-09	0.0753331	0.414	0.311	2.34728e-05	Nucb1	Tc CD8+	FALSE	FALSE	FALSE
6.74132e-09	0.118952	0.264	0.17	2.36486e-05	Galnt2	Tc CD8+	FALSE	FALSE	FALSE
6.7464e-09	-0.077962	0.318	0.266	2.36664e-05	Lims1	Tc CD8+	FALSE	FALSE	FALSE
6.75086e-09	0.118049	0.46	0.348	2.3682e-05	Rab5c	Tc CD8+	FALSE	FALSE	FALSE
6.7735e-09	0.0873113	0.684	0.55	2.37614e-05	Ppp1r18	Tc CD8+	FALSE	FALSE	FALSE
6.79374e-09	0.211976	0.257	0.155	2.38324e-05	Sptbn1	Tc CD8+	FALSE	FALSE	FALSE
6.81131e-09	0.35654	0.429	0.276	2.38941e-05	Cd44	Tc CD8+	FALSE	FALSE	TRUE
6.85792e-09	0.25524	0.316	0.193	2.40576e-05	Rab43	Tc CD8+	FALSE	FALSE	FALSE
6.98628e-09	0.235129	0.277	0.169	2.45079e-05	Peak1	Tc CD8+	FALSE	FALSE	FALSE
7.00051e-09	-0.310794	0.479	0.482	2.45578e-05	Rnf187	Tc CD8+	FALSE	FALSE	FALSE
7.05226e-09	-0.290991	0.647	0.639	2.47393e-05	Fam107b	Tc CD8+	FALSE	FALSE	FALSE
7.07667e-09	-0.292651	0.124	0.133	2.4825e-05	Adi1	Tc CD8+	FALSE	FALSE	FALSE
7.07804e-09	0.242066	0.471	0.331	2.48298e-05	Stk11	Tc CD8+	FALSE	FALSE	FALSE
7.0884e-09	0.210276	0.505	0.367	2.48661e-05	Cdc42se2	Tc CD8+	FALSE	FALSE	FALSE
7.1198e-09	0.0767093	0.296	0.21	2.49762e-05	Srsf4	Tc CD8+	FALSE	FALSE	FALSE
7.1818e-09	0.136023	0.671	0.53	2.51937e-05	Pde7a	Tc CD8+	FALSE	FALSE	FALSE
7.2086e-09	-0.0240525	0.283	0.214	2.52878e-05	Trim56	Tc CD8+	FALSE	FALSE	FALSE
7.22377e-09	-0.107544	0.425	0.36	2.5341e-05	Pitpnc1	Tc CD8+	FALSE	FALSE	FALSE
7.24216e-09	-0.206944	0.264	0.25	2.54055e-05	Rnf220	Tc CD8+	FALSE	FALSE	FALSE
7.2437e-09	-0.0590064	0.279	0.225	2.54109e-05	Ppp1r12c	Tc CD8+	FALSE	FALSE	FALSE
7.26293e-09	-0.0147506	0.542	0.443	2.54784e-05	Gpr68	Tc CD8+	FALSE	FALSE	FALSE
7.28618e-09	-0.303009	0.192	0.206	2.55599e-05	Fam50a	Tc CD8+	FALSE	FALSE	FALSE
7.28636e-09	0.0607672	0.303	0.222	2.55606e-05	Max	Tc CD8+	TRUE	FALSE	FALSE
7.2903e-09	0.316855	0.266	0.154	2.55744e-05	Ssh2	Tc CD8+	FALSE	FALSE	FALSE
7.43317e-09	0.122081	0.272	0.183	2.60756e-05	Atp2b1	Tc CD8+	FALSE	FALSE	FALSE
7.50981e-09	0.335369	0.734	0.561	2.63444e-05	Stat3	Tc CD8+	TRUE	FALSE	FALSE
7.65509e-09	-0.0909067	0.468	0.387	2.68541e-05	Purb	Tc CD8+	TRUE	FALSE	FALSE
7.72293e-09	-0.0262569	0.2	0.146	2.70921e-05	Golga2	Tc CD8+	FALSE	FALSE	FALSE
7.72495e-09	0.070403	0.39	0.301	2.70991e-05	Cnot1	Tc CD8+	FALSE	FALSE	FALSE
7.91647e-09	0.0326403	0.296	0.225	2.7771e-05	Arpc4	Tc CD8+	FALSE	FALSE	FALSE
8.06586e-09	0.0338421	0.468	0.369	2.8295e-05	Med10	Tc CD8+	FALSE	FALSE	FALSE
8.22651e-09	0.0951013	0.423	0.316	2.88586e-05	Gtpbp1	Tc CD8+	FALSE	FALSE	FALSE
8.23773e-09	-0.0238659	0.477	0.402	2.8898e-05	Susd6	Tc CD8+	FALSE	FALSE	FALSE
8.3355e-09	-0.15543	0.309	0.273	2.92409e-05	Trim14	Tc CD8+	FALSE	FALSE	FALSE
8.36678e-09	-0.0484712	0.773	0.668	2.93507e-05	Grap2	Tc CD8+	FALSE	FALSE	FALSE
8.43458e-09	0.209159	0.325	0.213	2.95885e-05	Utrn	Tc CD8+	FALSE	FALSE	FALSE
8.46848e-09	-0.0496814	0.641	0.55	2.97074e-05	Ypel3	Tc CD8+	FALSE	FALSE	FALSE
8.47539e-09	0.192055	0.529	0.395	2.97317e-05	Zc3h7a	Tc CD8+	FALSE	FALSE	FALSE
8.48244e-09	-0.194719	0.203	0.187	2.97564e-05	Gadd45gip1	Tc CD8+	FALSE	FALSE	FALSE
8.53726e-09	0.0449004	0.527	0.419	2.99487e-05	Cyba	Tc CD8+	FALSE	FALSE	FALSE
8.5924e-09	0.143877	0.279	0.189	3.01421e-05	Chd4	Tc CD8+	FALSE	FALSE	FALSE
8.61882e-09	0.0382329	0.429	0.337	3.02348e-05	Lgals9	Tc CD8+	FALSE	TRUE	FALSE
8.6862e-09	-0.100088	0.375	0.328	3.04712e-05	Tbrg1	Tc CD8+	FALSE	FALSE	FALSE
8.69685e-09	0.121104	0.383	0.274	3.05085e-05	Lypd8	Tc CD8+	FALSE	FALSE	FALSE
8.74161e-09	0.105422	0.357	0.262	3.06656e-05	Fermt3	Tc CD8+	FALSE	FALSE	FALSE
8.89482e-09	-0.137186	0.255	0.224	3.1203e-05	Sdhb	Tc CD8+	FALSE	FALSE	FALSE
8.96431e-09	0.00464527	0.257	0.186	3.14468e-05	Sorbs1	Tc CD8+	FALSE	FALSE	FALSE
9.12246e-09	0.0481152	0.305	0.224	3.20016e-05	Usp9x	Tc CD8+	FALSE	FALSE	FALSE
9.16226e-09	0.142924	0.205	0.127	3.21412e-05	Ap1ar	Tc CD8+	FALSE	FALSE	FALSE
9.19173e-09	0.0474912	0.577	0.463	3.22446e-05	Tab2	Tc CD8+	FALSE	FALSE	FALSE
9.20423e-09	-0.132594	0.499	0.452	3.22884e-05	Was	Tc CD8+	FALSE	FALSE	FALSE
9.2136e-09	0.0227341	0.336	0.256	3.23213e-05	Csk	Tc CD8+	FALSE	FALSE	FALSE
9.25681e-09	-0.0584153	0.275	0.224	3.24729e-05	Smndc1	Tc CD8+	FALSE	FALSE	FALSE
9.2599e-09	-0.443043	0.551	0.602	3.24837e-05	Abi3	Tc CD8+	FALSE	FALSE	FALSE
9.321e-09	-0.0373294	0.277	0.22	3.26981e-05	S100a13	Tc CD8+	FALSE	FALSE	FALSE
9.44487e-09	0.118386	0.486	0.364	3.31326e-05	Ehmt2	Tc CD8+	FALSE	FALSE	FALSE
9.45361e-09	0.153614	0.251	0.157	3.31633e-05	Erap1	Tc CD8+	FALSE	FALSE	FALSE
9.6726e-09	-0.023212	0.242	0.189	3.39315e-05	Prpf38a	Tc CD8+	FALSE	FALSE	FALSE
9.76322e-09	0.107609	0.403	0.303	3.42494e-05	Kdm5a	Tc CD8+	FALSE	FALSE	FALSE
9.93184e-09	-0.0169429	0.309	0.245	3.48409e-05	Tcf12	Tc CD8+	TRUE	FALSE	FALSE
9.97915e-09	0.0247492	0.37	0.286	3.50069e-05	Mat2a	Tc CD8+	FALSE	FALSE	FALSE
9.99557e-09	0.145963	0.231	0.149	3.50644e-05	Mynn	Tc CD8+	TRUE	FALSE	FALSE
1.04253e-08	-0.0348812	0.368	0.304	3.65718e-05	Rnf114	Tc CD8+	FALSE	FALSE	FALSE
1.06222e-08	-0.13658	0.301	0.276	3.72628e-05	Scaf11	Tc CD8+	FALSE	FALSE	FALSE
1.06613e-08	0.0495982	0.277	0.203	3.74e-05	Psmd11	Tc CD8+	FALSE	FALSE	FALSE
1.08066e-08	0.242145	0.242	0.142	3.79096e-05	Qars	Tc CD8+	FALSE	FALSE	FALSE
1.08556e-08	0.127721	0.503	0.379	3.80815e-05	Nbeal2	Tc CD8+	FALSE	FALSE	FALSE
1.08883e-08	-0.138922	0.473	0.42	3.81963e-05	Dnajc9	Tc CD8+	FALSE	FALSE	FALSE
1.09298e-08	-0.0227357	0.292	0.236	3.83416e-05	Tprgl	Tc CD8+	FALSE	FALSE	FALSE
1.09527e-08	0.0522551	0.198	0.129	3.84221e-05	Cd274	Tc CD8+	FALSE	TRUE	TRUE
1.09537e-08	0.118093	0.233	0.15	3.84256e-05	Rfx1	Tc CD8+	TRUE	FALSE	FALSE
1.09904e-08	0.0784567	0.688	0.566	3.85545e-05	Ddx5	Tc CD8+	FALSE	FALSE	FALSE
1.1084e-08	0.0368409	0.257	0.189	3.88827e-05	Rictor	Tc CD8+	FALSE	FALSE	FALSE
1.12955e-08	0.132371	0.314	0.22	3.96247e-05	Fbxl5	Tc CD8+	FALSE	FALSE	FALSE
1.13081e-08	-0.456654	0.403	0.414	3.96688e-05	Arrdc3	Tc CD8+	FALSE	FALSE	FALSE
1.13377e-08	0.120889	0.449	0.333	3.97728e-05	Sdcbp	Tc CD8+	FALSE	FALSE	FALSE
1.1347e-08	-0.011071	0.242	0.185	3.98053e-05	Ddx50	Tc CD8+	FALSE	FALSE	FALSE
1.16252e-08	-0.0227478	0.412	0.332	4.07813e-05	Tmem234	Tc CD8+	FALSE	FALSE	FALSE
1.16322e-08	-0.14291	0.2	0.173	4.08059e-05	Arhgap4	Tc CD8+	FALSE	FALSE	FALSE
1.17042e-08	0.0766704	0.431	0.325	4.10584e-05	Btg3	Tc CD8+	FALSE	FALSE	FALSE
1.19283e-08	-0.0619343	0.277	0.221	4.18443e-05	Clptm1l	Tc CD8+	FALSE	FALSE	FALSE
1.19312e-08	-0.332116	0.231	0.25	4.18547e-05	Nrbp1	Tc CD8+	FALSE	FALSE	FALSE
1.20341e-08	-0.0657846	0.266	0.217	4.22155e-05	Aagab	Tc CD8+	FALSE	FALSE	FALSE
1.20658e-08	0.359929	0.235	0.123	4.2327e-05	Flcn	Tc CD8+	FALSE	FALSE	FALSE
1.21412e-08	-0.0453496	0.525	0.432	4.25913e-05	Ddx3x	Tc CD8+	FALSE	FALSE	FALSE
1.22308e-08	-0.265678	0.209	0.202	4.29057e-05	Tmem63a	Tc CD8+	FALSE	FALSE	FALSE
1.22365e-08	-0.162031	0.203	0.182	4.29258e-05	Ddx54	Tc CD8+	FALSE	FALSE	FALSE
1.22444e-08	-0.0208309	0.246	0.182	4.29533e-05	Tecpr1	Tc CD8+	FALSE	FALSE	FALSE
1.22715e-08	0.392259	0.828	0.719	4.30483e-05	Cd8b1	Tc CD8+	FALSE	FALSE	TRUE
1.23421e-08	-0.0511084	0.475	0.402	4.3296e-05	Dbnl	Tc CD8+	FALSE	FALSE	FALSE
1.25974e-08	-0.0654424	0.444	0.372	4.41916e-05	Ccnd3	Tc CD8+	FALSE	FALSE	FALSE
1.26054e-08	-0.198284	0.601	0.569	4.42199e-05	Psme1	Tc CD8+	FALSE	FALSE	FALSE
1.27681e-08	-0.000273452	0.194	0.141	4.47904e-05	Sytl1	Tc CD8+	FALSE	FALSE	FALSE
1.28465e-08	0.149002	0.503	0.367	4.50656e-05	Samhd1	Tc CD8+	FALSE	FALSE	FALSE
1.28631e-08	0.218252	0.264	0.166	4.51239e-05	Nacc1	Tc CD8+	FALSE	FALSE	FALSE
1.28714e-08	0.00834137	0.168	0.12	4.51528e-05	Las1l	Tc CD8+	FALSE	FALSE	FALSE
1.28989e-08	-0.0131135	0.425	0.345	4.52493e-05	Mast3	Tc CD8+	FALSE	FALSE	FALSE
1.29161e-08	0.182117	0.399	0.28	4.53096e-05	Gnptg	Tc CD8+	FALSE	FALSE	FALSE
1.3053e-08	0.280129	0.294	0.179	4.57901e-05	Igtp	Tc CD8+	FALSE	FALSE	FALSE
1.30552e-08	0.0296961	0.8	0.684	4.57975e-05	Tgfbr2	Tc CD8+	FALSE	FALSE	TRUE
1.315e-08	-0.102387	0.261	0.225	4.61303e-05	Smu1	Tc CD8+	FALSE	FALSE	FALSE
1.32347e-08	0.00881256	0.484	0.391	4.64272e-05	Pten	Tc CD8+	FALSE	FALSE	FALSE
1.34389e-08	-0.152434	0.224	0.202	4.71438e-05	Ndufc2	Tc CD8+	FALSE	FALSE	FALSE
1.3532e-08	-0.195011	0.704	0.655	4.74703e-05	Chchd2	Tc CD8+	FALSE	FALSE	FALSE
1.41227e-08	-0.0547344	0.235	0.187	4.95424e-05	Ptdss1	Tc CD8+	FALSE	FALSE	FALSE
1.41952e-08	0.121693	0.381	0.276	4.97967e-05	Nop56	Tc CD8+	FALSE	FALSE	FALSE
1.42682e-08	-0.00467454	0.277	0.21	5.0053e-05	Ctdspl2	Tc CD8+	FALSE	FALSE	FALSE
1.4383e-08	-0.141635	0.49	0.446	5.04557e-05	Atp6v1f	Tc CD8+	FALSE	FALSE	FALSE
1.45403e-08	0.0107682	0.22	0.161	5.10075e-05	Cxxc1	Tc CD8+	FALSE	FALSE	FALSE
1.48149e-08	-0.0595925	0.281	0.226	5.19706e-05	Tmem128	Tc CD8+	FALSE	FALSE	FALSE
1.48246e-08	0.564027	0.211	0.094	5.20045e-05	Cbarp	Tc CD8+	FALSE	FALSE	FALSE
1.48401e-08	-0.0469251	0.242	0.198	5.20592e-05	Psmb2	Tc CD8+	FALSE	FALSE	FALSE
1.48645e-08	0.186171	0.455	0.331	5.21448e-05	Hip1r	Tc CD8+	FALSE	FALSE	FALSE
1.50441e-08	0.0705558	0.34	0.249	5.27746e-05	Nin	Tc CD8+	FALSE	FALSE	FALSE
1.50548e-08	-0.0910831	0.259	0.222	5.28122e-05	Bcas2	Tc CD8+	FALSE	FALSE	FALSE
1.5172e-08	-0.117186	0.183	0.151	5.32233e-05	Hsbp1	Tc CD8+	FALSE	FALSE	FALSE
1.52539e-08	0.00364141	0.538	0.45	5.35107e-05	Dhx9	Tc CD8+	FALSE	FALSE	FALSE
1.54468e-08	0.0780965	0.281	0.202	5.41873e-05	Med1	Tc CD8+	FALSE	FALSE	FALSE
1.54673e-08	0.0359509	0.451	0.359	5.42594e-05	Mllt6	Tc CD8+	FALSE	FALSE	FALSE
1.57147e-08	0.243041	0.42	0.29	5.51273e-05	Atp2a2	Tc CD8+	FALSE	FALSE	FALSE
1.59081e-08	0.261745	0.309	0.194	5.58055e-05	Aim2	Tc CD8+	FALSE	FALSE	FALSE
1.60645e-08	-0.0885742	0.416	0.353	5.63544e-05	Akap8	Tc CD8+	FALSE	FALSE	FALSE
1.62501e-08	0.173665	0.673	0.529	5.70052e-05	Map1lc3b	Tc CD8+	FALSE	FALSE	FALSE
1.65172e-08	-0.110598	0.248	0.217	5.79424e-05	Ddx39b	Tc CD8+	FALSE	FALSE	FALSE
1.6644e-08	-0.0103145	0.357	0.289	5.8387e-05	Trmt112	Tc CD8+	FALSE	FALSE	FALSE
1.68417e-08	0.0690108	0.305	0.222	5.90808e-05	Anxa7	Tc CD8+	FALSE	FALSE	FALSE
1.70524e-08	-0.154071	0.399	0.36	5.98198e-05	Ccdc88c	Tc CD8+	FALSE	FALSE	FALSE
1.70714e-08	-0.117673	0.185	0.153	5.98864e-05	Exosc10	Tc CD8+	FALSE	FALSE	FALSE
1.72178e-08	-0.0498052	0.205	0.153	6.04002e-05	Trappc6b	Tc CD8+	FALSE	FALSE	FALSE
1.73293e-08	-0.051196	0.27	0.216	6.07913e-05	Usp4	Tc CD8+	FALSE	FALSE	FALSE
1.74699e-08	-0.208123	0.42	0.399	6.12845e-05	Abracl	Tc CD8+	FALSE	FALSE	FALSE
1.75366e-08	-0.0776633	0.364	0.305	6.15183e-05	Mical1	Tc CD8+	FALSE	FALSE	FALSE
1.76005e-08	0.0998682	0.51	0.396	6.17425e-05	Elmo1	Tc CD8+	FALSE	FALSE	FALSE
1.77255e-08	0.123764	0.39	0.292	6.21809e-05	Mark2	Tc CD8+	FALSE	FALSE	FALSE
1.77294e-08	0.0534761	0.283	0.209	6.21946e-05	Atp6ap1	Tc CD8+	FALSE	FALSE	FALSE
1.78946e-08	0.05738	0.196	0.133	6.27742e-05	Tmem115	Tc CD8+	FALSE	FALSE	FALSE
1.79563e-08	-0.148573	0.266	0.222	6.29908e-05	Cbx7	Tc CD8+	FALSE	FALSE	FALSE
1.80317e-08	0.0311438	0.492	0.386	6.32552e-05	Wdr82	Tc CD8+	FALSE	FALSE	FALSE
1.83262e-08	0.118499	0.678	0.544	6.42882e-05	Psmb8	Tc CD8+	FALSE	FALSE	FALSE
1.83528e-08	0.0275723	0.603	0.489	6.43815e-05	Chsy1	Tc CD8+	FALSE	FALSE	FALSE
1.83645e-08	-0.0365286	0.508	0.426	6.44228e-05	Hnrnpk	Tc CD8+	FALSE	FALSE	FALSE
1.84447e-08	-0.46629	0.769	0.788	6.47039e-05	Tagap	Tc CD8+	FALSE	FALSE	FALSE
1.87367e-08	0.100082	0.34	0.245	6.57283e-05	Ilrun	Tc CD8+	FALSE	FALSE	FALSE
1.87545e-08	0.265651	0.429	0.292	6.57908e-05	Serinc1	Tc CD8+	FALSE	FALSE	FALSE
1.90353e-08	-0.0606083	0.322	0.261	6.67758e-05	Snx20	Tc CD8+	FALSE	FALSE	FALSE
1.90868e-08	0.232526	0.2	0.11	6.69565e-05	Fbxo33	Tc CD8+	FALSE	FALSE	FALSE
1.92261e-08	-0.11735	0.362	0.313	6.74453e-05	Nktr	Tc CD8+	FALSE	FALSE	FALSE
1.93059e-08	0.291878	0.292	0.174	6.77251e-05	Prkcb	Tc CD8+	FALSE	FALSE	FALSE
1.94941e-08	-0.0447414	0.183	0.139	6.83854e-05	Ehbp1l1	Tc CD8+	FALSE	FALSE	FALSE
1.96303e-08	0.328013	0.255	0.143	6.8863e-05	Ankrd10	Tc CD8+	FALSE	FALSE	FALSE
1.96968e-08	0.0263749	0.379	0.289	6.90965e-05	H2-Q4	Tc CD8+	FALSE	TRUE	FALSE
1.98608e-08	0.0576228	0.397	0.305	6.96716e-05	Rela	Tc CD8+	TRUE	FALSE	FALSE
1.98718e-08	-0.0289692	0.229	0.181	6.97103e-05	Bahd1	Tc CD8+	FALSE	FALSE	FALSE
2.00266e-08	-0.280302	0.251	0.246	7.02533e-05	Sdhc	Tc CD8+	FALSE	FALSE	FALSE
2.01656e-08	-0.198996	0.187	0.171	7.07411e-05	Erp29	Tc CD8+	FALSE	FALSE	FALSE
2.02047e-08	0.107937	0.248	0.169	7.08782e-05	Rnf115	Tc CD8+	FALSE	FALSE	FALSE
2.0266e-08	-0.0473474	0.399	0.327	7.10932e-05	Hbp1	Tc CD8+	TRUE	FALSE	FALSE
2.02797e-08	0.478068	0.434	0.27	7.11412e-05	Ly6a	Tc CD8+	FALSE	FALSE	FALSE
2.02995e-08	0.256465	0.209	0.114	7.12107e-05	Pkp3	Tc CD8+	FALSE	FALSE	FALSE
2.03113e-08	0.151526	0.403	0.293	7.1252e-05	Sec62	Tc CD8+	FALSE	FALSE	FALSE
2.0316e-08	0.125503	0.227	0.149	7.12685e-05	Qk	Tc CD8+	FALSE	FALSE	FALSE
2.03556e-08	-0.0120517	0.447	0.364	7.14075e-05	Slc38a1	Tc CD8+	FALSE	FALSE	FALSE
2.04667e-08	-0.080321	0.723	0.639	7.17971e-05	Mcl1	Tc CD8+	FALSE	FALSE	FALSE
2.05995e-08	-0.0716242	0.37	0.315	7.22629e-05	D8Ertd738e	Tc CD8+	FALSE	FALSE	FALSE
2.06446e-08	-0.329794	0.233	0.252	7.24213e-05	Mbd3	Tc CD8+	TRUE	FALSE	FALSE
2.07603e-08	0.00929301	0.49	0.411	7.2827e-05	Acly	Tc CD8+	FALSE	FALSE	FALSE
2.07851e-08	0.0187685	0.283	0.216	7.29142e-05	Zbtb44	Tc CD8+	TRUE	FALSE	FALSE
2.11469e-08	-0.00632498	0.575	0.474	7.41834e-05	Itm2c	Tc CD8+	FALSE	FALSE	FALSE
2.19428e-08	0.0162226	0.436	0.347	7.69753e-05	Kdm2a	Tc CD8+	FALSE	FALSE	FALSE
2.20212e-08	0.28893	0.44	0.299	7.72505e-05	Arid5a	Tc CD8+	TRUE	FALSE	FALSE
2.20936e-08	-0.0372546	0.305	0.248	7.75042e-05	Dcaf15	Tc CD8+	FALSE	FALSE	FALSE
2.21201e-08	0.0906011	0.34	0.252	7.75972e-05	Tmem30a	Tc CD8+	FALSE	FALSE	FALSE
2.21397e-08	0.100807	0.235	0.154	7.76661e-05	Zmym2	Tc CD8+	FALSE	FALSE	FALSE
2.21732e-08	-0.06864	0.41	0.349	7.77835e-05	Psma3	Tc CD8+	FALSE	FALSE	FALSE
2.22234e-08	-0.0908194	0.309	0.272	7.79595e-05	Ggnbp2	Tc CD8+	FALSE	FALSE	FALSE
2.25074e-08	-0.43442	0.259	0.312	7.89559e-05	Nudc	Tc CD8+	FALSE	FALSE	FALSE
2.2994e-08	0.416711	0.283	0.153	8.06628e-05	Mtdh	Tc CD8+	FALSE	FALSE	FALSE
2.3005e-08	0.16873	0.407	0.292	8.07015e-05	Nr3c1	Tc CD8+	TRUE	FALSE	FALSE
2.32146e-08	0.148368	0.242	0.158	8.14369e-05	Ikzf5	Tc CD8+	TRUE	FALSE	FALSE
2.32461e-08	0.236362	0.292	0.189	8.15473e-05	Far1	Tc CD8+	FALSE	FALSE	FALSE
2.33559e-08	-0.00203997	0.658	0.564	8.19325e-05	Fus	Tc CD8+	FALSE	FALSE	FALSE
2.34469e-08	0.00223527	0.455	0.376	8.22517e-05	Pcna	Tc CD8+	FALSE	FALSE	FALSE
2.34563e-08	0.35333	0.292	0.169	8.22847e-05	Dock11	Tc CD8+	FALSE	FALSE	FALSE
2.35187e-08	0.241767	0.327	0.212	8.25038e-05	Cysltr2	Tc CD8+	FALSE	FALSE	FALSE
2.3567e-08	0.0159583	0.325	0.252	8.26729e-05	Inpp1	Tc CD8+	FALSE	FALSE	FALSE
2.35831e-08	0.0907443	0.231	0.155	8.27296e-05	Zdhhc5	Tc CD8+	FALSE	FALSE	FALSE
2.36345e-08	-0.188764	0.248	0.23	8.29098e-05	Soat2	Tc CD8+	FALSE	FALSE	FALSE
2.37968e-08	0.149475	0.231	0.146	8.34791e-05	Sik3	Tc CD8+	FALSE	FALSE	FALSE
2.38684e-08	0.119992	0.272	0.19	8.37302e-05	Pum1	Tc CD8+	FALSE	FALSE	FALSE
2.42419e-08	0.209893	0.222	0.131	8.50407e-05	Hid1	Tc CD8+	FALSE	FALSE	FALSE
2.45627e-08	0.239171	0.442	0.304	8.61658e-05	Plec	Tc CD8+	FALSE	FALSE	FALSE
2.49028e-08	0.0611861	0.632	0.517	8.73591e-05	Eif3f	Tc CD8+	FALSE	FALSE	FALSE
2.51371e-08	0.1882	0.218	0.131	8.81811e-05	Cers6	Tc CD8+	FALSE	FALSE	FALSE
2.51479e-08	-0.0239895	0.423	0.339	8.8219e-05	Slbp	Tc CD8+	FALSE	FALSE	FALSE
2.52269e-08	-0.0781689	0.211	0.171	8.84959e-05	Lonp2	Tc CD8+	FALSE	FALSE	FALSE
2.53569e-08	-0.0773463	0.275	0.23	8.89522e-05	Psmc5	Tc CD8+	FALSE	FALSE	FALSE
2.54557e-08	0.311727	0.244	0.135	8.92984e-05	Mink1	Tc CD8+	FALSE	FALSE	FALSE
2.55966e-08	0.161991	0.316	0.214	8.97927e-05	Rbm15	Tc CD8+	FALSE	FALSE	FALSE
2.58724e-08	0.156704	0.303	0.209	9.07605e-05	Cdk12	Tc CD8+	FALSE	FALSE	FALSE
2.58823e-08	0.380902	0.309	0.178	9.07952e-05	Hacd3	Tc CD8+	FALSE	FALSE	FALSE
2.60763e-08	0.170806	0.673	0.523	9.14757e-05	Adgrg5	Tc CD8+	FALSE	FALSE	FALSE
2.61798e-08	0.0345117	0.231	0.167	9.18389e-05	Ints1	Tc CD8+	FALSE	FALSE	FALSE
2.62137e-08	0.0230795	0.285	0.221	9.19577e-05	Scamp3	Tc CD8+	FALSE	FALSE	FALSE
2.6402e-08	-0.248854	0.39	0.38	9.26183e-05	Etv3	Tc CD8+	TRUE	FALSE	FALSE
2.65088e-08	0.117737	0.44	0.331	9.2993e-05	Nfatc1	Tc CD8+	TRUE	FALSE	FALSE
2.65898e-08	-0.0397454	0.373	0.307	9.32769e-05	Atrx	Tc CD8+	FALSE	FALSE	FALSE
2.66676e-08	0.0591168	0.157	0.099	9.35498e-05	Cndp2	Tc CD8+	FALSE	FALSE	FALSE
2.6739e-08	-0.1094	0.275	0.234	9.38005e-05	Srsf3	Tc CD8+	FALSE	FALSE	FALSE
2.71199e-08	0.0632515	0.224	0.159	9.51367e-05	Cybc1	Tc CD8+	FALSE	FALSE	FALSE
2.71304e-08	0.0808103	0.529	0.412	9.51734e-05	Tmem50a	Tc CD8+	FALSE	FALSE	FALSE
2.71969e-08	-0.0557138	0.192	0.149	9.54066e-05	Rragc	Tc CD8+	FALSE	FALSE	FALSE
2.76694e-08	-0.0189274	0.261	0.201	9.70641e-05	Ptpra	Tc CD8+	FALSE	FALSE	FALSE
2.7872e-08	-0.068534	0.211	0.167	9.77751e-05	Nemf	Tc CD8+	FALSE	FALSE	FALSE
2.78929e-08	-0.197449	0.209	0.197	9.78482e-05	Mepce	Tc CD8+	FALSE	FALSE	FALSE
2.80236e-08	0.0885317	0.381	0.29	9.83069e-05	Aplp2	Tc CD8+	FALSE	FALSE	FALSE
2.81389e-08	0.341986	0.481	0.323	9.87112e-05	Lrrc8c	Tc CD8+	FALSE	FALSE	FALSE
2.8156e-08	0.0312629	0.606	0.493	9.87712e-05	Ski	Tc CD8+	FALSE	FALSE	FALSE
2.82164e-08	0.0766615	0.364	0.276	9.8983e-05	G3bp2	Tc CD8+	FALSE	FALSE	FALSE
2.8389e-08	-0.307946	0.388	0.391	9.95887e-05	Cst7	Tc CD8+	FALSE	FALSE	FALSE
2.84387e-08	0.00712787	0.305	0.236	9.9763e-05	Capn1	Tc CD8+	FALSE	FALSE	FALSE
2.86456e-08	-0.0505977	0.438	0.367	0.000100489	Gtf2i	Tc CD8+	TRUE	FALSE	FALSE
2.87691e-08	0.0395041	0.688	0.57	0.000100922	Sdf4	Tc CD8+	FALSE	FALSE	FALSE
2.88865e-08	-0.120936	0.27	0.23	0.000101334	Ing1	Tc CD8+	FALSE	FALSE	FALSE
2.90144e-08	-0.00508364	0.525	0.443	0.000101783	Luc7l2	Tc CD8+	FALSE	FALSE	FALSE
2.96245e-08	-0.251999	0.403	0.404	0.000103923	Dapk2	Tc CD8+	FALSE	FALSE	FALSE
2.96298e-08	-0.205331	0.303	0.284	0.000103941	Marc2	Tc CD8+	FALSE	FALSE	FALSE
2.96771e-08	0.188287	0.394	0.28	0.000104107	Ccnl2	Tc CD8+	FALSE	FALSE	FALSE
2.98269e-08	-0.0562848	0.283	0.226	0.000104633	Gbp9	Tc CD8+	FALSE	FALSE	FALSE
3.01092e-08	-0.129589	0.248	0.225	0.000105623	Eif3i	Tc CD8+	FALSE	FALSE	FALSE
3.03199e-08	0.10254	0.19	0.12	0.000106362	Eif4ebp3	Tc CD8+	FALSE	FALSE	FALSE
3.03384e-08	0.0598813	0.294	0.22	0.000106427	Smarca4	Tc CD8+	FALSE	FALSE	FALSE
3.06552e-08	-0.0930608	0.597	0.525	0.000107538	Rabac1	Tc CD8+	FALSE	FALSE	FALSE
3.07856e-08	0.256788	0.481	0.335	0.000107996	Ikbkb	Tc CD8+	FALSE	FALSE	FALSE
3.07925e-08	0.0673592	0.22	0.154	0.00010802	Cyc1	Tc CD8+	FALSE	FALSE	FALSE
3.10384e-08	0.313999	0.237	0.133	0.000108883	Crybg1	Tc CD8+	FALSE	FALSE	FALSE
3.10791e-08	-0.0171127	0.449	0.379	0.000109026	Kars	Tc CD8+	FALSE	FALSE	FALSE
3.1107e-08	-0.0261941	0.253	0.205	0.000109123	Fam120a	Tc CD8+	FALSE	FALSE	FALSE
3.1143e-08	0.0107371	0.24	0.178	0.00010925	Togaram1	Tc CD8+	FALSE	FALSE	FALSE
3.12237e-08	0.0501774	0.501	0.398	0.000109533	Abi1	Tc CD8+	FALSE	FALSE	FALSE
3.13804e-08	0.165166	0.499	0.371	0.000110083	Ncor1	Tc CD8+	TRUE	FALSE	FALSE
3.14353e-08	0.250655	0.242	0.146	0.000110275	Trak1	Tc CD8+	FALSE	FALSE	FALSE
3.15509e-08	-0.0271483	0.279	0.216	0.000110681	Cracr2a	Tc CD8+	FALSE	FALSE	FALSE
3.17004e-08	0.067247	0.353	0.264	0.000111205	Elk4	Tc CD8+	TRUE	FALSE	FALSE
3.18226e-08	0.0820549	0.303	0.224	0.000111634	Sra1	Tc CD8+	FALSE	FALSE	FALSE
3.1841e-08	0.0611427	0.305	0.226	0.000111698	Mdm4	Tc CD8+	FALSE	FALSE	FALSE
3.21531e-08	-0.0116509	0.294	0.232	0.000112793	Gtpbp2	Tc CD8+	FALSE	FALSE	FALSE
3.25099e-08	0.0404655	0.442	0.357	0.000114045	Mbp	Tc CD8+	FALSE	FALSE	FALSE
3.25122e-08	0.404724	0.349	0.209	0.000114053	Atp6v1e1	Tc CD8+	FALSE	FALSE	FALSE
3.25843e-08	0.0907552	0.331	0.245	0.000114306	Rap1a	Tc CD8+	FALSE	FALSE	FALSE
3.27241e-08	0.07676	0.216	0.146	0.000114796	Trpm7	Tc CD8+	FALSE	FALSE	FALSE
3.28061e-08	0.30607	0.203	0.106	0.000115084	Dipk2a	Tc CD8+	FALSE	FALSE	FALSE
3.29358e-08	-0.0563251	0.209	0.174	0.000115539	Setd1a	Tc CD8+	FALSE	FALSE	FALSE
3.30443e-08	0.34363	0.375	0.234	0.00011592	Tnks2	Tc CD8+	FALSE	FALSE	FALSE
3.33492e-08	-0.0309613	0.322	0.264	0.000116989	Yme1l1	Tc CD8+	FALSE	FALSE	FALSE
3.33508e-08	0.0389678	0.307	0.23	0.000116995	Mia2	Tc CD8+	FALSE	FALSE	FALSE
3.3367e-08	0.294171	0.275	0.165	0.000117051	Nr1h2	Tc CD8+	TRUE	FALSE	FALSE
3.35374e-08	-0.00994183	0.224	0.174	0.000117649	Jarid2	Tc CD8+	TRUE	FALSE	FALSE
3.36426e-08	0.0483724	0.521	0.419	0.000118018	Slc25a3	Tc CD8+	FALSE	FALSE	FALSE
3.36502e-08	-0.181801	0.322	0.313	0.000118045	Atp5j2	Tc CD8+	FALSE	FALSE	FALSE
3.37796e-08	-0.190792	0.224	0.213	0.000118499	Tnrc18	Tc CD8+	FALSE	FALSE	FALSE
3.37901e-08	0.0986081	0.397	0.303	0.000118536	Zfp91	Tc CD8+	TRUE	FALSE	FALSE
3.40557e-08	0.016303	0.261	0.198	0.000119467	Dlgap4	Tc CD8+	FALSE	FALSE	FALSE
3.47277e-08	0.224235	0.325	0.214	0.000121825	Dhx38	Tc CD8+	FALSE	FALSE	FALSE
3.51627e-08	-0.0317183	0.248	0.191	0.000123351	Ercc3	Tc CD8+	FALSE	FALSE	FALSE
3.52256e-08	-0.175149	0.377	0.347	0.000123571	Tmed9	Tc CD8+	FALSE	FALSE	FALSE
3.52951e-08	-0.214261	0.436	0.407	0.000123815	Cdc37	Tc CD8+	FALSE	FALSE	FALSE
3.56546e-08	0.13253	0.366	0.27	0.000125076	Nxf1	Tc CD8+	FALSE	FALSE	FALSE
3.62863e-08	0.0705922	0.32	0.237	0.000127293	Smarcc2	Tc CD8+	TRUE	FALSE	FALSE
3.6415e-08	-0.166243	0.32	0.285	0.000127744	Snx3	Tc CD8+	FALSE	FALSE	FALSE
3.65903e-08	0.335688	0.292	0.17	0.000128359	Gabarapl1	Tc CD8+	FALSE	FALSE	FALSE
3.72951e-08	-0.106297	0.27	0.233	0.000130831	Sirt2	Tc CD8+	FALSE	FALSE	FALSE
3.76587e-08	0.0562195	0.451	0.344	0.000132107	Arid1a	Tc CD8+	TRUE	FALSE	FALSE
3.8019e-08	-0.278353	0.501	0.485	0.000133371	Lbh	Tc CD8+	FALSE	FALSE	FALSE
3.88541e-08	0.155435	0.205	0.124	0.0001363	St3gal1	Tc CD8+	FALSE	FALSE	FALSE
3.88661e-08	0.207516	0.153	0.079	0.000136342	Sc5d	Tc CD8+	FALSE	FALSE	FALSE
3.90893e-08	-0.0154244	0.431	0.352	0.000137125	Dock8	Tc CD8+	FALSE	FALSE	FALSE
3.92705e-08	-0.0455417	0.266	0.217	0.000137761	Idh3g	Tc CD8+	FALSE	FALSE	FALSE
4.00808e-08	0.120585	0.259	0.173	0.000140603	Isg20	Tc CD8+	FALSE	FALSE	FALSE
4.0175e-08	0.00517953	0.318	0.25	0.000140934	Ndufa8	Tc CD8+	FALSE	FALSE	FALSE
4.08547e-08	-0.190245	0.357	0.336	0.000143318	Rnasek	Tc CD8+	FALSE	FALSE	FALSE
4.08657e-08	-0.127825	0.22	0.187	0.000143357	Tbc1d10b	Tc CD8+	FALSE	FALSE	FALSE
4.09104e-08	0.102526	0.307	0.218	0.000143514	Zgpat	Tc CD8+	TRUE	FALSE	FALSE
4.10089e-08	0.128312	0.752	0.612	0.000143859	Jak1	Tc CD8+	FALSE	FALSE	FALSE
4.13322e-08	0.169233	0.434	0.319	0.000144993	Emd	Tc CD8+	FALSE	FALSE	FALSE
4.1404e-08	0.197951	0.525	0.382	0.000145245	Cblb	Tc CD8+	FALSE	FALSE	FALSE
4.15935e-08	-0.304134	0.364	0.373	0.00014591	Ifi47	Tc CD8+	FALSE	FALSE	FALSE
4.165e-08	-0.21531	0.715	0.679	0.000146108	Rassf5	Tc CD8+	FALSE	FALSE	FALSE
4.18085e-08	0.214975	0.264	0.167	0.000146664	Selenon	Tc CD8+	FALSE	FALSE	FALSE
4.18921e-08	-0.00278174	0.429	0.345	0.000146958	Ttc39b	Tc CD8+	FALSE	FALSE	FALSE
4.19015e-08	0.0249089	0.322	0.248	0.00014699	Bptf	Tc CD8+	FALSE	FALSE	FALSE
4.21964e-08	-0.00318549	0.542	0.444	0.000148025	Tubb5	Tc CD8+	FALSE	FALSE	FALSE
4.22124e-08	-0.0286869	0.307	0.253	0.000148081	Prr12	Tc CD8+	FALSE	FALSE	FALSE
4.22318e-08	0.0901045	0.379	0.29	0.000148149	Eif3h	Tc CD8+	FALSE	FALSE	FALSE
4.22741e-08	0.1483	0.329	0.232	0.000148298	Ccar1	Tc CD8+	FALSE	FALSE	FALSE
4.25011e-08	0.0239164	0.19	0.133	0.000149094	Paxbp1	Tc CD8+	TRUE	FALSE	FALSE
4.27916e-08	-0.128703	0.573	0.513	0.000150113	B4galnt1	Tc CD8+	FALSE	FALSE	FALSE
4.29692e-08	-0.246874	0.168	0.163	0.000150736	Cdyl	Tc CD8+	FALSE	FALSE	FALSE
4.30451e-08	0.0121796	0.534	0.447	0.000151002	Plcg1	Tc CD8+	FALSE	FALSE	FALSE
4.31082e-08	-0.199085	0.192	0.175	0.000151224	Ncoa4	Tc CD8+	FALSE	FALSE	FALSE
4.31835e-08	0.164169	0.275	0.181	0.000151488	Vrk3	Tc CD8+	FALSE	FALSE	FALSE
4.35271e-08	0.276772	0.399	0.265	0.000152693	Chd1	Tc CD8+	FALSE	FALSE	FALSE
4.36344e-08	-0.181532	0.586	0.548	0.000153069	Sri	Tc CD8+	FALSE	FALSE	FALSE
4.37517e-08	-0.206546	0.261	0.245	0.000153481	Ddrgk1	Tc CD8+	FALSE	FALSE	FALSE
4.42127e-08	-0.0200457	0.187	0.135	0.000155098	Klhl21	Tc CD8+	FALSE	FALSE	FALSE
4.42187e-08	0.0730306	0.329	0.249	0.000155119	Atp8b2	Tc CD8+	FALSE	FALSE	FALSE
4.43265e-08	0.0390344	0.32	0.241	0.000155497	Upf1	Tc CD8+	FALSE	FALSE	FALSE
4.4335e-08	-0.0127773	0.285	0.229	0.000155527	Ezh1	Tc CD8+	FALSE	FALSE	FALSE
4.48047e-08	0.172849	0.366	0.26	0.000157175	Ranbp9	Tc CD8+	FALSE	FALSE	FALSE
4.50751e-08	0.380929	0.586	0.418	0.000158124	Ptbp1	Tc CD8+	FALSE	FALSE	FALSE
4.51555e-08	0.263975	0.383	0.256	0.000158406	Ubash3a	Tc CD8+	FALSE	FALSE	FALSE
4.52146e-08	0.0572777	0.196	0.137	0.000158613	Hnrnpdl	Tc CD8+	FALSE	FALSE	FALSE
4.55565e-08	-0.0453889	0.301	0.242	0.000159812	Plcl2	Tc CD8+	FALSE	FALSE	FALSE
4.55663e-08	0.11091	0.253	0.174	0.000159847	Tomm5	Tc CD8+	FALSE	FALSE	FALSE
4.56241e-08	-0.10544	0.142	0.114	0.000160049	Nrbf2	Tc CD8+	FALSE	FALSE	FALSE
4.63302e-08	0.0521534	0.257	0.186	0.000162526	Tbc1d2b	Tc CD8+	FALSE	FALSE	FALSE
4.63402e-08	-0.0276114	0.292	0.225	0.000162561	Ptar1	Tc CD8+	FALSE	FALSE	FALSE
4.63593e-08	-0.133833	0.368	0.323	0.000162629	Cggbp1	Tc CD8+	FALSE	FALSE	FALSE
4.70616e-08	0.0329074	0.192	0.131	0.000165092	Zfp384	Tc CD8+	TRUE	FALSE	FALSE
4.71504e-08	0.164788	0.342	0.234	0.000165404	Glg1	Tc CD8+	FALSE	FALSE	TRUE
4.72211e-08	-0.0487868	0.24	0.19	0.000165652	Mpdu1	Tc CD8+	FALSE	FALSE	FALSE
4.7467e-08	-0.0474403	0.246	0.198	0.000166514	Snrnp48	Tc CD8+	FALSE	FALSE	FALSE
4.75063e-08	0.160984	0.538	0.406	0.000166652	Tpr	Tc CD8+	FALSE	FALSE	FALSE
4.78497e-08	-0.187449	0.294	0.285	0.000167857	Pcbp1	Tc CD8+	FALSE	FALSE	FALSE
4.78829e-08	-0.267038	0.253	0.258	0.000167973	Snf8	Tc CD8+	FALSE	FALSE	FALSE
4.817e-08	0.0962888	0.268	0.191	0.000168981	Impdh2	Tc CD8+	FALSE	FALSE	FALSE
4.83692e-08	-0.00512307	0.242	0.185	0.000169679	Ccdc82	Tc CD8+	FALSE	FALSE	FALSE
4.86091e-08	-0.0198241	0.366	0.296	0.000170521	Golph3	Tc CD8+	FALSE	FALSE	FALSE
4.90556e-08	-0.0266684	0.285	0.228	0.000172087	Cuta	Tc CD8+	FALSE	FALSE	FALSE
4.94229e-08	0.221415	0.222	0.131	0.000173376	Rai1	Tc CD8+	FALSE	FALSE	FALSE
4.9604e-08	-0.193559	0.671	0.627	0.000174011	Cdkn1b	Tc CD8+	FALSE	FALSE	FALSE
4.96093e-08	-0.0940591	0.362	0.317	0.000174029	Bax	Tc CD8+	FALSE	FALSE	FALSE
4.97151e-08	-0.113497	0.248	0.212	0.0001744	Slu7	Tc CD8+	FALSE	FALSE	FALSE
4.97669e-08	0.096318	0.728	0.593	0.000174582	Pkn1	Tc CD8+	FALSE	FALSE	FALSE
4.99466e-08	0.0309165	0.329	0.264	0.000175213	Dnmt1	Tc CD8+	FALSE	FALSE	FALSE
5.038e-08	0.0571225	0.242	0.177	0.000176733	Nans	Tc CD8+	FALSE	FALSE	FALSE
5.07221e-08	0.211231	0.261	0.165	0.000177933	Mafk	Tc CD8+	TRUE	FALSE	FALSE
5.12065e-08	0.014997	0.231	0.169	0.000179633	Pip5k1c	Tc CD8+	FALSE	FALSE	FALSE
5.13273e-08	-0.0443261	0.68	0.59	0.000180056	Ppp6r1	Tc CD8+	FALSE	FALSE	FALSE
5.14557e-08	0.0685204	0.325	0.246	0.000180507	Nr1d2	Tc CD8+	TRUE	FALSE	FALSE
5.1486e-08	-0.0797404	0.538	0.47	0.000180613	Prr13	Tc CD8+	FALSE	FALSE	FALSE
5.16985e-08	-0.0243474	0.575	0.503	0.000181358	Raly	Tc CD8+	FALSE	FALSE	FALSE
5.17794e-08	-0.0156557	0.272	0.209	0.000181642	Abhd17a	Tc CD8+	FALSE	FALSE	FALSE
5.19161e-08	-0.0982302	0.477	0.42	0.000182122	Ubl5	Tc CD8+	FALSE	FALSE	FALSE
5.20251e-08	-0.0556117	0.172	0.133	0.000182504	Dbr1	Tc CD8+	FALSE	FALSE	FALSE
5.23976e-08	-0.12799	0.303	0.268	0.000183811	Sart1	Tc CD8+	FALSE	FALSE	FALSE
5.25704e-08	-0.116053	0.423	0.369	0.000184417	Smdt1	Tc CD8+	FALSE	FALSE	FALSE
5.36697e-08	0.138152	0.349	0.252	0.000188273	Tnrc6a	Tc CD8+	FALSE	FALSE	FALSE
5.38099e-08	0.202712	0.503	0.372	0.000188765	Bclaf1	Tc CD8+	TRUE	FALSE	FALSE
5.40215e-08	0.106369	0.608	0.479	0.000189508	Cd247	Tc CD8+	FALSE	FALSE	FALSE
5.41002e-08	-0.101122	0.285	0.244	0.000189784	Kat7	Tc CD8+	FALSE	FALSE	FALSE
5.43068e-08	0.0669875	0.366	0.28	0.000190508	Khsrp	Tc CD8+	TRUE	FALSE	FALSE
5.53085e-08	0.0314928	0.346	0.269	0.000194022	Traf3ip3	Tc CD8+	FALSE	FALSE	FALSE
5.59886e-08	-0.0309183	0.237	0.186	0.000196408	Lemd2	Tc CD8+	FALSE	FALSE	FALSE
5.64737e-08	0.0696386	0.401	0.3	0.00019811	Dynll2	Tc CD8+	FALSE	FALSE	FALSE
5.79698e-08	-0.178949	0.268	0.249	0.000203358	Bin1	Tc CD8+	FALSE	FALSE	FALSE
5.80767e-08	-0.142437	0.207	0.182	0.000203733	Clp1	Tc CD8+	FALSE	FALSE	FALSE
5.85617e-08	0.0319671	0.571	0.474	0.000205435	Actn4	Tc CD8+	FALSE	FALSE	FALSE
5.87834e-08	0.185209	0.346	0.242	0.000206212	Akirin2	Tc CD8+	FALSE	FALSE	FALSE
5.90589e-08	0.248201	0.627	0.478	0.000207179	Ccr5	Tc CD8+	FALSE	FALSE	TRUE
6.12955e-08	0.295377	0.353	0.23	0.000215025	Wsb1	Tc CD8+	FALSE	FALSE	FALSE
6.15039e-08	-0.120168	0.19	0.167	0.000215756	Stk40	Tc CD8+	FALSE	FALSE	FALSE
6.15909e-08	0.0530148	0.325	0.242	0.000216061	Rassf1	Tc CD8+	FALSE	FALSE	FALSE
6.17405e-08	-0.0495767	0.307	0.248	0.000216586	Atp8a2	Tc CD8+	FALSE	FALSE	FALSE
6.2317e-08	-0.130451	0.24	0.203	0.000218608	Tbc1d9b	Tc CD8+	FALSE	FALSE	FALSE
6.25184e-08	-0.0560602	0.484	0.411	0.000219315	Arhgap30	Tc CD8+	FALSE	FALSE	FALSE
6.28709e-08	-0.201876	0.56	0.521	0.000220551	Gimap1	Tc CD8+	FALSE	FALSE	FALSE
6.34803e-08	0.0310457	0.42	0.331	0.000222689	Calm2	Tc CD8+	FALSE	FALSE	FALSE
6.4253e-08	0.0869358	0.664	0.542	0.0002254	Pabpc1	Tc CD8+	FALSE	FALSE	FALSE
6.44725e-08	-0.323385	0.316	0.328	0.00022617	Psip1	Tc CD8+	FALSE	FALSE	FALSE
6.45029e-08	0.249433	0.336	0.22	0.000226276	Arap2	Tc CD8+	FALSE	FALSE	FALSE
6.45577e-08	0.0994977	0.438	0.328	0.000226469	Fgfr1op2	Tc CD8+	FALSE	FALSE	FALSE
6.5072e-08	0.27381	0.458	0.317	0.000228272	Pmepa1	Tc CD8+	FALSE	FALSE	FALSE
6.57091e-08	-0.125866	0.176	0.146	0.000230508	Exosc5	Tc CD8+	FALSE	FALSE	FALSE
6.5773e-08	-0.157027	0.148	0.133	0.000230732	Bri3	Tc CD8+	FALSE	FALSE	FALSE
6.59845e-08	0.138088	0.307	0.217	0.000231474	Supt20	Tc CD8+	FALSE	FALSE	FALSE
6.60947e-08	0.183629	0.233	0.15	0.00023186	Gps1	Tc CD8+	FALSE	FALSE	FALSE
6.62895e-08	0.0847986	0.27	0.19	0.000232544	Twistnb	Tc CD8+	FALSE	FALSE	FALSE
6.66592e-08	-0.0840604	0.392	0.344	0.000233841	Ap2m1	Tc CD8+	FALSE	FALSE	FALSE
6.66658e-08	-0.240204	0.617	0.592	0.000233864	Dtx1	Tc CD8+	FALSE	FALSE	FALSE
6.69569e-08	0.0624599	0.216	0.151	0.000234885	Pip4p1	Tc CD8+	FALSE	FALSE	FALSE
6.71089e-08	0.0141618	0.279	0.217	0.000235418	Npm3	Tc CD8+	FALSE	FALSE	FALSE
6.79798e-08	-0.222917	0.556	0.537	0.000238473	Ndufa6	Tc CD8+	FALSE	FALSE	FALSE
6.81731e-08	0.160031	0.251	0.163	0.000239151	Spsb3	Tc CD8+	FALSE	FALSE	FALSE
6.83066e-08	0.0251481	0.416	0.323	0.000239619	Dnajc3	Tc CD8+	FALSE	FALSE	FALSE
6.83327e-08	0.244899	0.194	0.108	0.000239711	Kdm1a	Tc CD8+	FALSE	FALSE	FALSE
6.8639e-08	0.202725	0.27	0.174	0.000240786	Zfp445	Tc CD8+	TRUE	FALSE	FALSE
6.90215e-08	-0.129741	0.342	0.309	0.000242127	Cox8a	Tc CD8+	FALSE	FALSE	FALSE
6.91392e-08	-0.0356827	0.2	0.155	0.00024254	Sh3glb2	Tc CD8+	FALSE	FALSE	FALSE
6.94436e-08	0.26822	0.314	0.201	0.000243608	Snrk	Tc CD8+	FALSE	FALSE	FALSE
6.99508e-08	-0.0872181	0.359	0.303	0.000245387	Brk1	Tc CD8+	FALSE	FALSE	FALSE
7.05404e-08	-0.0809757	0.312	0.261	0.000247456	Tmod3	Tc CD8+	FALSE	FALSE	FALSE
7.05929e-08	0.420693	0.17	0.072	0.00024764	Nek6	Tc CD8+	FALSE	FALSE	FALSE
7.11105e-08	0.0331131	0.307	0.232	0.000249455	Cdc34	Tc CD8+	FALSE	FALSE	FALSE
7.1767e-08	0.135364	0.268	0.183	0.000251759	Card11	Tc CD8+	FALSE	FALSE	FALSE
7.22835e-08	0.179856	0.268	0.175	0.000253571	Ccnt2	Tc CD8+	FALSE	FALSE	FALSE
7.23381e-08	-0.0939499	0.331	0.288	0.000253762	Srcap	Tc CD8+	FALSE	FALSE	FALSE
7.3249e-08	-0.231027	0.88	0.847	0.000256958	H2afy	Tc CD8+	FALSE	FALSE	FALSE
7.32689e-08	0.0510864	0.294	0.228	0.000257027	Zfr	Tc CD8+	FALSE	FALSE	FALSE
7.46273e-08	0.110577	0.418	0.32	0.000261793	Malt1	Tc CD8+	FALSE	FALSE	FALSE
7.50951e-08	-0.103212	0.261	0.228	0.000263433	Foxo3	Tc CD8+	TRUE	FALSE	FALSE
7.53955e-08	-0.0204234	0.292	0.24	0.000264487	Ythdc1	Tc CD8+	FALSE	FALSE	FALSE
7.67573e-08	-0.101851	0.349	0.311	0.000269265	Cox5a	Tc CD8+	FALSE	FALSE	FALSE
7.80533e-08	0.180244	0.684	0.539	0.000273811	Rab8b	Tc CD8+	FALSE	FALSE	FALSE
7.8404e-08	0.316433	0.37	0.241	0.000275041	Map4k2	Tc CD8+	FALSE	FALSE	FALSE
7.88112e-08	-0.187149	0.32	0.285	0.00027647	Csrnp1	Tc CD8+	TRUE	FALSE	FALSE
7.90122e-08	0.200668	0.39	0.274	0.000277175	Pds5a	Tc CD8+	FALSE	FALSE	FALSE
7.91708e-08	0.101567	0.397	0.295	0.000277731	B3gnt2	Tc CD8+	FALSE	FALSE	FALSE
7.92263e-08	-0.0889877	0.139	0.106	0.000277926	Zfp260	Tc CD8+	TRUE	FALSE	FALSE
7.92594e-08	-0.164176	0.388	0.356	0.000278042	Map2k2	Tc CD8+	FALSE	FALSE	FALSE
7.97299e-08	-0.038486	0.277	0.226	0.000279693	Stag2	Tc CD8+	FALSE	FALSE	FALSE
8.00653e-08	0.0231972	0.283	0.213	0.000280869	Rasa1	Tc CD8+	FALSE	FALSE	FALSE
8.13244e-08	0.0614868	0.625	0.518	0.000285286	Grk2	Tc CD8+	FALSE	FALSE	FALSE
8.18763e-08	0.144829	0.715	0.573	0.000287222	Lcp2	Tc CD8+	FALSE	FALSE	FALSE
8.20507e-08	0.143601	0.388	0.284	0.000287834	Mat2b	Tc CD8+	FALSE	FALSE	FALSE
8.29203e-08	-0.131625	0.261	0.228	0.000290885	Hnrnph2	Tc CD8+	FALSE	FALSE	FALSE
8.30346e-08	0.00214258	0.353	0.281	0.000291285	Dnm2	Tc CD8+	FALSE	FALSE	FALSE
8.32272e-08	-0.0211162	0.305	0.248	0.000291961	Setd3	Tc CD8+	FALSE	FALSE	FALSE
8.35469e-08	-0.0913499	0.229	0.198	0.000293082	Dda1	Tc CD8+	FALSE	FALSE	FALSE
8.42074e-08	0.0313694	0.453	0.371	0.0002954	Cox17	Tc CD8+	FALSE	FALSE	FALSE
8.43446e-08	-0.173466	0.294	0.274	0.000295881	Ybx1	Tc CD8+	TRUE	FALSE	FALSE
8.43772e-08	-0.0180817	0.192	0.143	0.000295995	Vps26a	Tc CD8+	FALSE	FALSE	FALSE
8.49671e-08	0.0167555	0.336	0.268	0.000298064	Mapk1ip1l	Tc CD8+	FALSE	FALSE	FALSE
8.51961e-08	0.270877	0.885	0.755	0.000298868	Clk1	Tc CD8+	FALSE	FALSE	FALSE
8.69595e-08	0.0389985	0.492	0.39	0.000305054	Ppp2ca	Tc CD8+	FALSE	FALSE	FALSE
8.74322e-08	0.233745	0.414	0.29	0.000306712	Tubb4b	Tc CD8+	FALSE	FALSE	FALSE
8.87241e-08	0.140349	0.312	0.22	0.000311244	Metap2	Tc CD8+	FALSE	FALSE	FALSE
8.96146e-08	0.531385	0.29	0.157	0.000314368	Cyp51	Tc CD8+	FALSE	FALSE	FALSE
9.08365e-08	0.144612	0.314	0.221	0.000318654	Syncrip	Tc CD8+	FALSE	FALSE	FALSE
9.09696e-08	-0.0637129	0.168	0.129	0.000319121	Ash2l	Tc CD8+	FALSE	FALSE	FALSE
9.15182e-08	0.0946634	0.161	0.099	0.000321046	Edem2	Tc CD8+	FALSE	FALSE	FALSE
9.15296e-08	-0.0794557	0.466	0.407	0.000321086	Eif4b	Tc CD8+	FALSE	FALSE	FALSE
9.17818e-08	-0.248562	0.209	0.206	0.00032197	Zfp362	Tc CD8+	TRUE	FALSE	FALSE
9.20343e-08	0.125231	0.519	0.384	0.000322856	Crip1	Tc CD8+	FALSE	FALSE	FALSE
9.22538e-08	0.265269	0.972	0.948	0.000323626	B2m	Tc CD8+	FALSE	FALSE	FALSE
9.31503e-08	-0.0421023	0.231	0.171	0.000326771	Dusp2	Tc CD8+	FALSE	FALSE	FALSE
9.31735e-08	0.167586	0.275	0.185	0.000326853	Baz1b	Tc CD8+	FALSE	FALSE	FALSE
9.3474e-08	-0.188762	0.312	0.295	0.000327907	Usp7	Tc CD8+	FALSE	FALSE	FALSE
9.3792e-08	-0.0364069	0.575	0.493	0.000329022	Hnrnpa2b1	Tc CD8+	FALSE	FALSE	FALSE
9.38008e-08	0.12552	0.586	0.47	0.000329053	Actr3	Tc CD8+	FALSE	FALSE	FALSE
9.41489e-08	0.039529	0.806	0.699	0.000330274	Msn	Tc CD8+	FALSE	FALSE	FALSE
9.4967e-08	-0.0584892	0.244	0.203	0.000333144	Dnttip2	Tc CD8+	FALSE	FALSE	FALSE
9.50641e-08	0.045043	0.229	0.159	0.000333485	Tnpo1	Tc CD8+	FALSE	FALSE	FALSE
9.73755e-08	0.114806	0.279	0.197	0.000341593	Ndel1	Tc CD8+	FALSE	FALSE	FALSE
9.78499e-08	-0.343949	0.566	0.606	0.000343257	Bin2	Tc CD8+	FALSE	FALSE	FALSE
9.78969e-08	0.219301	0.322	0.214	0.000343422	Rtn4	Tc CD8+	FALSE	FALSE	FALSE
9.85096e-08	0.049105	0.37	0.296	0.000345572	Rbm39	Tc CD8+	FALSE	FALSE	FALSE
9.88954e-08	0.0153207	0.702	0.592	0.000346925	Cd47	Tc CD8+	FALSE	FALSE	TRUE
9.90372e-08	0.178277	0.721	0.578	0.000347423	Serinc3	Tc CD8+	FALSE	FALSE	FALSE
1.01333e-07	-0.0267509	0.159	0.116	0.000355477	Ube2q2	Tc CD8+	FALSE	FALSE	FALSE
1.01671e-07	0.210839	0.325	0.217	0.000356663	Orai1	Tc CD8+	FALSE	FALSE	FALSE
1.01934e-07	-0.0216949	0.27	0.214	0.000357586	Ube2d3	Tc CD8+	FALSE	FALSE	FALSE
1.01978e-07	-0.0348172	0.2	0.155	0.000357739	Trrap	Tc CD8+	FALSE	FALSE	FALSE
1.02112e-07	-0.0165255	0.521	0.44	0.00035821	Nfatc2	Tc CD8+	TRUE	FALSE	FALSE
1.04156e-07	0.111272	0.229	0.154	0.000365379	Ssr2	Tc CD8+	FALSE	FALSE	FALSE
1.04681e-07	0.0250077	0.246	0.183	0.00036722	Ube2z	Tc CD8+	FALSE	FALSE	FALSE
1.04742e-07	-0.0752627	0.329	0.284	0.000367436	Sbds	Tc CD8+	FALSE	FALSE	FALSE
1.05707e-07	0.145678	0.407	0.299	0.00037082	Smpdl3a	Tc CD8+	FALSE	FALSE	FALSE
1.06579e-07	0.136075	0.488	0.373	0.00037388	Atp5d	Tc CD8+	FALSE	FALSE	FALSE
1.06653e-07	-0.0050308	0.298	0.241	0.00037414	Dennd1c	Tc CD8+	FALSE	FALSE	FALSE
1.06933e-07	0.042731	0.214	0.153	0.000375122	Nop58	Tc CD8+	FALSE	FALSE	FALSE
1.07047e-07	0.0331544	0.233	0.175	0.000375521	Ddx42	Tc CD8+	FALSE	FALSE	FALSE
1.07109e-07	0.0240408	0.362	0.289	0.00037574	Trpc4ap	Tc CD8+	FALSE	FALSE	FALSE
1.07187e-07	0.0573858	0.148	0.094	0.000376014	Hes6	Tc CD8+	TRUE	FALSE	FALSE
1.07689e-07	-0.139916	0.224	0.201	0.000377771	Ube2m	Tc CD8+	FALSE	FALSE	FALSE
1.07722e-07	0.105675	0.497	0.383	0.000377889	Rbpj	Tc CD8+	TRUE	FALSE	FALSE
1.08927e-07	-0.0869247	0.427	0.371	0.000382117	Maz	Tc CD8+	TRUE	FALSE	FALSE
1.09075e-07	0.207521	0.198	0.114	0.000382634	Mex3c	Tc CD8+	FALSE	FALSE	FALSE
1.09816e-07	-0.0131391	0.192	0.139	0.000385235	Mydgf	Tc CD8+	FALSE	FALSE	FALSE
1.10405e-07	-0.135499	0.266	0.24	0.000387299	Foxn3	Tc CD8+	TRUE	FALSE	FALSE
1.11567e-07	0.0450962	0.436	0.351	0.000391378	Hnrnpl	Tc CD8+	FALSE	FALSE	FALSE
1.12044e-07	0.208669	0.377	0.262	0.000393052	Ss18	Tc CD8+	FALSE	FALSE	FALSE
1.12598e-07	-0.364026	0.303	0.336	0.000394993	Def6	Tc CD8+	FALSE	FALSE	FALSE
1.12955e-07	-0.0843203	0.333	0.285	0.000396245	Rhof	Tc CD8+	FALSE	FALSE	FALSE
1.13223e-07	-0.250969	0.954	0.981	0.000397185	Tpt1	Tc CD8+	FALSE	FALSE	FALSE
1.13575e-07	-0.163722	0.582	0.529	0.000398423	Npc2	Tc CD8+	FALSE	FALSE	FALSE
1.14133e-07	0.188741	0.464	0.336	0.000400379	Zyx	Tc CD8+	FALSE	FALSE	FALSE
1.14552e-07	0.130525	0.279	0.194	0.00040185	Ccnk	Tc CD8+	FALSE	FALSE	FALSE
1.14676e-07	0.150627	0.434	0.315	0.000402285	Ptprcap	Tc CD8+	FALSE	FALSE	FALSE
1.15173e-07	-0.188831	0.283	0.272	0.000404025	Copz1	Tc CD8+	FALSE	FALSE	FALSE
1.16222e-07	-0.1685	0.301	0.27	0.000407707	Zc3h4	Tc CD8+	FALSE	FALSE	FALSE
1.16595e-07	0.0879577	0.251	0.177	0.000409015	Tuba1c	Tc CD8+	FALSE	FALSE	FALSE
1.17492e-07	0.00658758	0.283	0.216	0.000412163	Zfp831	Tc CD8+	TRUE	FALSE	FALSE
1.18147e-07	0.00213039	0.168	0.123	0.00041446	Cdca4	Tc CD8+	FALSE	FALSE	FALSE
1.18947e-07	0.0436234	0.399	0.317	0.000417268	Smg1	Tc CD8+	FALSE	FALSE	FALSE
1.19074e-07	-0.0196497	0.224	0.17	0.000417713	Adam17	Tc CD8+	FALSE	FALSE	FALSE
1.20173e-07	0.0338106	0.253	0.186	0.000421567	Tbc1d15	Tc CD8+	FALSE	FALSE	FALSE
1.20677e-07	0.289889	0.841	0.701	0.000423336	Prkch	Tc CD8+	FALSE	FALSE	FALSE
1.20833e-07	-0.0199345	0.266	0.212	0.000423881	Flii	Tc CD8+	FALSE	FALSE	FALSE
1.21518e-07	0.107355	0.466	0.359	0.000426285	Skap1	Tc CD8+	FALSE	FALSE	FALSE
1.22852e-07	0.0536259	0.61	0.502	0.000430966	Ube2h	Tc CD8+	FALSE	FALSE	FALSE
1.23133e-07	0.247715	0.477	0.34	0.000431952	Anxa2	Tc CD8+	FALSE	FALSE	FALSE
1.23725e-07	-0.160009	0.144	0.119	0.000434027	Htatip2	Tc CD8+	FALSE	FALSE	FALSE
1.24572e-07	0.230796	0.266	0.166	0.000436999	Nt5c3	Tc CD8+	FALSE	FALSE	FALSE
1.25438e-07	-0.0559501	0.344	0.296	0.000440038	Med13	Tc CD8+	FALSE	FALSE	FALSE
1.25892e-07	-0.157008	0.24	0.218	0.00044163	Tmem134	Tc CD8+	FALSE	FALSE	FALSE
1.26571e-07	-0.0140264	0.248	0.197	0.000444012	Gorasp2	Tc CD8+	FALSE	FALSE	FALSE
1.26645e-07	-0.168625	0.357	0.329	0.000444269	Rcsd1	Tc CD8+	FALSE	FALSE	FALSE
1.2831e-07	0.0620951	0.179	0.122	0.000450113	Ireb2	Tc CD8+	FALSE	FALSE	FALSE
1.29195e-07	-0.129924	0.272	0.244	0.000453216	Mgat2	Tc CD8+	FALSE	FALSE	FALSE
1.29723e-07	0.384454	0.638	0.473	0.000455067	Ier5l	Tc CD8+	FALSE	FALSE	FALSE
1.30304e-07	-0.141615	0.231	0.212	0.000457108	Zdhhc3	Tc CD8+	FALSE	FALSE	FALSE
1.31447e-07	-0.306599	0.344	0.363	0.000461115	Suds3	Tc CD8+	FALSE	FALSE	FALSE
1.3225e-07	-0.0298282	0.218	0.171	0.000463934	Rsf1	Tc CD8+	FALSE	FALSE	FALSE
1.33224e-07	0.246496	0.434	0.312	0.00046735	Coq10b	Tc CD8+	FALSE	FALSE	FALSE
1.33566e-07	0.143231	0.157	0.09	0.00046855	Palm	Tc CD8+	FALSE	FALSE	FALSE
1.33742e-07	-0.0301481	0.364	0.301	0.000469166	Zmat2	Tc CD8+	FALSE	FALSE	FALSE
1.3522e-07	0.0969855	0.246	0.173	0.000474353	Il27ra	Tc CD8+	FALSE	FALSE	FALSE
1.35243e-07	0.0497892	0.471	0.383	0.000474434	Aldoa	Tc CD8+	FALSE	FALSE	FALSE
1.3566e-07	-0.138068	0.266	0.238	0.000475896	Snrpb2	Tc CD8+	FALSE	FALSE	FALSE
1.36929e-07	-0.0109582	0.551	0.459	0.000480345	Hnrnpm	Tc CD8+	FALSE	FALSE	FALSE
1.37028e-07	0.112606	0.427	0.321	0.000480693	Rnf44	Tc CD8+	FALSE	FALSE	FALSE
1.37292e-07	0.0124037	0.333	0.265	0.00048162	Top1	Tc CD8+	FALSE	FALSE	FALSE
1.37361e-07	-0.163336	0.283	0.25	0.000481862	Padi2	Tc CD8+	FALSE	FALSE	FALSE
1.37753e-07	-0.179012	0.266	0.252	0.000483237	Gnb2	Tc CD8+	FALSE	FALSE	FALSE
1.38622e-07	-0.0724559	0.266	0.222	0.000486285	Nufip2	Tc CD8+	FALSE	FALSE	FALSE
1.39283e-07	0.00923283	0.246	0.187	0.000488603	Gps2	Tc CD8+	FALSE	FALSE	FALSE
1.39481e-07	0.00513947	0.357	0.29	0.000489299	Nudt3	Tc CD8+	FALSE	FALSE	FALSE
1.43233e-07	0.0267097	0.512	0.42	0.000502461	Vcp	Tc CD8+	FALSE	FALSE	FALSE
1.45007e-07	0.117867	0.331	0.237	0.000508685	Sar1a	Tc CD8+	FALSE	FALSE	FALSE
1.45109e-07	0.0702262	0.588	0.473	0.000509042	Cyth4	Tc CD8+	FALSE	FALSE	FALSE
1.47078e-07	0.168287	0.449	0.335	0.000515949	Slc1a5	Tc CD8+	FALSE	FALSE	FALSE
1.4714e-07	-0.250857	0.198	0.202	0.000516168	Ndufs3	Tc CD8+	FALSE	FALSE	FALSE
1.47345e-07	0.22253	0.218	0.127	0.000516887	Mapk3	Tc CD8+	FALSE	FALSE	FALSE
1.47552e-07	-0.196544	0.46	0.438	0.000517614	Ezr	Tc CD8+	FALSE	FALSE	FALSE
1.48773e-07	-0.0534967	0.209	0.17	0.000521894	Alg10b	Tc CD8+	FALSE	FALSE	FALSE
1.50006e-07	-0.119631	0.662	0.593	0.00052622	Bcl11b	Tc CD8+	FALSE	FALSE	FALSE
1.50482e-07	0.00722043	0.272	0.21	0.00052789	Ppp2cb	Tc CD8+	FALSE	FALSE	FALSE
1.53084e-07	-0.149276	0.275	0.246	0.000537019	Heatr9	Tc CD8+	FALSE	FALSE	FALSE
1.53884e-07	0.20852	0.333	0.229	0.000539824	Nisch	Tc CD8+	FALSE	FALSE	FALSE
1.53911e-07	-0.0129555	0.305	0.242	0.000539919	Idh3b	Tc CD8+	FALSE	FALSE	FALSE
1.54315e-07	-0.0626716	0.227	0.186	0.000541336	Dhx16	Tc CD8+	FALSE	FALSE	FALSE
1.55305e-07	-0.0918272	0.211	0.177	0.000544809	Ebna1bp2	Tc CD8+	FALSE	FALSE	FALSE
1.58135e-07	-0.307066	0.695	0.681	0.000554739	Slfn2	Tc CD8+	FALSE	FALSE	FALSE
1.59209e-07	-0.109161	0.222	0.171	0.000558505	Pik3r5	Tc CD8+	FALSE	FALSE	FALSE
1.59675e-07	-0.224609	0.237	0.232	0.000560139	Cox6b1	Tc CD8+	FALSE	FALSE	FALSE
1.60223e-07	-0.00163383	0.251	0.197	0.000562061	Hectd1	Tc CD8+	FALSE	FALSE	FALSE
1.61625e-07	0.0381046	0.325	0.245	0.000566981	Brd1	Tc CD8+	FALSE	FALSE	FALSE
1.62013e-07	-0.0644586	0.545	0.486	0.000568341	Arhgdia	Tc CD8+	FALSE	FALSE	FALSE
1.62562e-07	0.165782	0.573	0.444	0.000570268	Ctsa	Tc CD8+	FALSE	FALSE	FALSE
1.62605e-07	-0.18582	0.272	0.248	0.000570419	Mob2	Tc CD8+	FALSE	FALSE	FALSE
1.633e-07	-0.0267911	0.41	0.34	0.000572857	Tm9sf3	Tc CD8+	FALSE	FALSE	FALSE
1.6376e-07	-0.0944517	0.525	0.477	0.00057447	Ppib	Tc CD8+	FALSE	FALSE	FALSE
1.6495e-07	-0.0693078	0.464	0.404	0.000578645	Mxd4	Tc CD8+	TRUE	FALSE	FALSE
1.66741e-07	0.198439	0.985	0.925	0.000584926	H2-Q7	Tc CD8+	FALSE	TRUE	FALSE
1.67311e-07	-0.343283	0.181	0.205	0.000586928	Dyrk2	Tc CD8+	FALSE	FALSE	FALSE
1.67475e-07	0.172992	0.44	0.324	0.000587502	Surf4	Tc CD8+	FALSE	FALSE	FALSE
1.67896e-07	0.0596128	0.314	0.236	0.000588981	Rgs10	Tc CD8+	FALSE	FALSE	FALSE
1.6803e-07	-0.312212	0.242	0.254	0.000589448	Phip	Tc CD8+	FALSE	FALSE	FALSE
1.70215e-07	0.166953	0.802	0.665	0.000597115	Lnpep	Tc CD8+	FALSE	FALSE	FALSE
1.70289e-07	-0.24218	0.312	0.316	0.000597375	Sys1	Tc CD8+	FALSE	FALSE	FALSE
1.71102e-07	0.0240543	0.51	0.407	0.000600227	Gpr18	Tc CD8+	FALSE	FALSE	FALSE
1.7352e-07	-0.0170016	0.194	0.147	0.000608706	Tmem160	Tc CD8+	FALSE	FALSE	FALSE
1.74277e-07	-0.0100572	0.248	0.198	0.000611365	Srrt	Tc CD8+	FALSE	FALSE	FALSE
1.74532e-07	0.0318512	0.56	0.462	0.000612257	Lrp10	Tc CD8+	FALSE	FALSE	FALSE
1.75168e-07	0.563438	0.194	0.084	0.000614488	Socs3	Tc CD8+	FALSE	FALSE	FALSE
1.75289e-07	0.133085	0.438	0.337	0.000614915	Eif4ebp2	Tc CD8+	FALSE	FALSE	FALSE
1.75642e-07	0.188302	0.346	0.242	0.000616151	Akr1b3	Tc CD8+	FALSE	FALSE	FALSE
1.75793e-07	-0.173427	0.296	0.274	0.000616682	Fam204a	Tc CD8+	FALSE	FALSE	FALSE
1.75999e-07	-0.0234635	0.619	0.519	0.000617405	Ddx21	Tc CD8+	FALSE	FALSE	FALSE
1.76554e-07	0.0158758	0.407	0.328	0.00061935	Ubr5	Tc CD8+	FALSE	FALSE	FALSE
1.77841e-07	0.102898	0.161	0.094	0.000623865	Rab3ip	Tc CD8+	FALSE	FALSE	FALSE
1.78221e-07	0.0702573	0.523	0.42	0.000625201	Wdr26	Tc CD8+	FALSE	FALSE	FALSE
1.78457e-07	-0.0308283	0.196	0.145	0.000626028	Cdk6	Tc CD8+	FALSE	FALSE	FALSE
1.79406e-07	-0.0263888	0.309	0.256	0.000629356	Hdac7	Tc CD8+	FALSE	FALSE	FALSE
1.79423e-07	0.167135	0.281	0.195	0.000629417	Dennd5a	Tc CD8+	FALSE	FALSE	FALSE
1.80289e-07	-0.233307	0.224	0.221	0.000632454	Chordc1	Tc CD8+	FALSE	FALSE	FALSE
1.80435e-07	-0.247782	0.525	0.514	0.000632965	Pfdn5	Tc CD8+	FALSE	FALSE	FALSE
1.80701e-07	0.0106595	0.294	0.234	0.0006339	Fip1l1	Tc CD8+	FALSE	FALSE	FALSE
1.81731e-07	0.143018	0.205	0.13	0.000637511	Tbc1d1	Tc CD8+	FALSE	FALSE	FALSE
1.83856e-07	0.114275	0.344	0.254	0.000644966	Uhmk1	Tc CD8+	FALSE	FALSE	FALSE
1.84379e-07	-0.235407	0.686	0.661	0.000646801	Eef2	Tc CD8+	FALSE	FALSE	FALSE
1.84741e-07	-0.174831	0.211	0.187	0.000648071	Taf1d	Tc CD8+	FALSE	FALSE	FALSE
1.86137e-07	0.0769113	0.275	0.199	0.000652968	Fam193b	Tc CD8+	FALSE	FALSE	FALSE
1.86232e-07	-0.0779298	0.183	0.146	0.000653303	Arl8a	Tc CD8+	FALSE	FALSE	FALSE
1.86548e-07	0.279535	0.174	0.088	0.00065441	Wdr81	Tc CD8+	FALSE	FALSE	FALSE
1.87126e-07	-0.0864988	0.227	0.197	0.000656439	Wtap	Tc CD8+	FALSE	FALSE	FALSE
1.87437e-07	0.128231	0.218	0.141	0.000657528	Neil1	Tc CD8+	FALSE	FALSE	FALSE
1.87994e-07	0.0301969	0.336	0.266	0.000659481	Crebbp	Tc CD8+	FALSE	FALSE	FALSE
1.89622e-07	-0.0643429	0.194	0.154	0.000665195	Pmm2	Tc CD8+	FALSE	FALSE	FALSE
1.90759e-07	-0.199778	0.231	0.224	0.000669183	Txnrd1	Tc CD8+	FALSE	FALSE	FALSE
1.91093e-07	0.124615	0.434	0.328	0.000670353	Alkbh5	Tc CD8+	FALSE	FALSE	FALSE
1.91664e-07	-0.140558	0.168	0.135	0.000672357	Snx6	Tc CD8+	FALSE	FALSE	FALSE
1.93243e-07	0.101346	0.253	0.182	0.000677895	Setd2	Tc CD8+	FALSE	FALSE	FALSE
1.93518e-07	-0.0955745	0.351	0.305	0.00067886	Fam168b	Tc CD8+	FALSE	FALSE	FALSE
1.95846e-07	0.0107388	0.527	0.444	0.000687028	Anxa11	Tc CD8+	FALSE	FALSE	FALSE
1.96423e-07	-0.199939	0.312	0.293	0.000689051	Rab4b	Tc CD8+	FALSE	FALSE	FALSE
1.96683e-07	0.195414	0.34	0.236	0.000689965	Manf	Tc CD8+	FALSE	FALSE	FALSE
1.97368e-07	0.148061	0.625	0.497	0.000692365	Pak2	Tc CD8+	FALSE	FALSE	FALSE
1.97416e-07	0.0353357	0.595	0.495	0.000692535	Prrc2b	Tc CD8+	FALSE	FALSE	FALSE
2.0001e-07	0.108	0.2	0.135	0.000701634	Slc7a5	Tc CD8+	FALSE	FALSE	FALSE
2.0114e-07	-0.184259	0.198	0.182	0.000705601	Atxn7l3	Tc CD8+	FALSE	FALSE	FALSE
2.01438e-07	-0.101412	0.373	0.329	0.000706646	Ctdsp2	Tc CD8+	FALSE	FALSE	FALSE
2.02158e-07	-0.079807	0.22	0.185	0.00070917	Dmtf1	Tc CD8+	TRUE	FALSE	FALSE
2.02987e-07	0.0484358	0.368	0.29	0.000712078	Sec24c	Tc CD8+	FALSE	FALSE	FALSE
2.03367e-07	-0.164102	0.24	0.221	0.000713411	Psmb10	Tc CD8+	FALSE	FALSE	FALSE
2.0434e-07	-0.293522	0.508	0.514	0.000716825	Cirbp	Tc CD8+	FALSE	FALSE	FALSE
2.04368e-07	-0.0421753	0.227	0.185	0.000716923	Pigs	Tc CD8+	FALSE	FALSE	FALSE
2.04881e-07	0.153589	0.529	0.404	0.000718722	Tut4	Tc CD8+	FALSE	FALSE	FALSE
2.05631e-07	-0.000699717	0.558	0.466	0.000721355	Ago2	Tc CD8+	FALSE	FALSE	FALSE
2.06795e-07	-0.190358	0.338	0.324	0.000725436	Ppp4r2	Tc CD8+	FALSE	FALSE	FALSE
2.07447e-07	0.183576	0.244	0.155	0.000727726	Zscan26	Tc CD8+	TRUE	FALSE	FALSE
2.07649e-07	-0.165983	0.237	0.212	0.000728433	Trim27	Tc CD8+	FALSE	FALSE	FALSE
2.08652e-07	-0.19341	0.573	0.531	0.000731951	Ptpn18	Tc CD8+	FALSE	FALSE	FALSE
2.10019e-07	-0.0920695	0.627	0.561	0.000736747	Nop53	Tc CD8+	FALSE	FALSE	FALSE
2.10966e-07	-0.181582	0.292	0.272	0.000740068	Ogfr	Tc CD8+	FALSE	FALSE	FALSE
2.12115e-07	-0.00379287	0.331	0.266	0.0007441	Rtn3	Tc CD8+	FALSE	FALSE	FALSE
2.12539e-07	0.0200063	0.442	0.365	0.000745587	Hnrnpul2	Tc CD8+	FALSE	FALSE	FALSE
2.13565e-07	0.109649	0.209	0.138	0.000749187	Rab11fip1	Tc CD8+	FALSE	FALSE	FALSE
2.20103e-07	0.0554081	0.224	0.162	0.000772121	Snx2	Tc CD8+	FALSE	FALSE	FALSE
2.20732e-07	-0.148236	0.214	0.194	0.000774327	Nelfb	Tc CD8+	FALSE	FALSE	FALSE
2.21922e-07	-0.0151705	0.27	0.212	0.000778504	Txndc17	Tc CD8+	FALSE	FALSE	FALSE
2.22061e-07	0.27252	0.344	0.23	0.00077899	Abhd2	Tc CD8+	FALSE	FALSE	FALSE
2.22264e-07	0.167728	0.427	0.316	0.000779702	Hsp90b1	Tc CD8+	FALSE	FALSE	FALSE
2.22779e-07	-0.0514655	0.209	0.167	0.000781509	BC031181	Tc CD8+	FALSE	FALSE	FALSE
2.26679e-07	0.0852128	0.257	0.191	0.000795189	Dynll1	Tc CD8+	FALSE	FALSE	FALSE
2.26943e-07	-0.115379	0.277	0.24	0.000796115	Trp53i11	Tc CD8+	FALSE	FALSE	FALSE
2.27853e-07	-0.334941	0.142	0.159	0.000799308	Nsun2	Tc CD8+	FALSE	FALSE	FALSE
2.29018e-07	-0.176618	0.283	0.262	0.000803395	Phc2	Tc CD8+	FALSE	FALSE	FALSE
2.29077e-07	-0.0141029	0.224	0.174	0.000803601	Zkscan14	Tc CD8+	TRUE	FALSE	FALSE
2.31542e-07	0.094092	0.214	0.142	0.000812248	Auh	Tc CD8+	FALSE	FALSE	FALSE
2.31668e-07	0.0833457	0.209	0.143	0.000812692	Idnk	Tc CD8+	FALSE	FALSE	FALSE
2.31912e-07	0.116102	0.235	0.163	0.000813549	Mob3a	Tc CD8+	FALSE	FALSE	FALSE
2.33824e-07	0.225465	0.322	0.218	0.000820256	Qrich1	Tc CD8+	FALSE	FALSE	FALSE
2.344e-07	-0.170414	0.49	0.456	0.000822275	Nono	Tc CD8+	FALSE	FALSE	FALSE
2.34428e-07	0.301307	0.412	0.284	0.000822374	Eif4g3	Tc CD8+	FALSE	FALSE	FALSE
2.36343e-07	-0.265534	0.198	0.201	0.000829092	Atp5mpl	Tc CD8+	FALSE	FALSE	FALSE
2.37217e-07	0.0697071	0.414	0.321	0.000832159	Rora	Tc CD8+	TRUE	FALSE	FALSE
2.37511e-07	-0.0114305	0.309	0.242	0.00083319	Cldnd1	Tc CD8+	FALSE	FALSE	FALSE
2.38669e-07	-0.00183566	0.244	0.191	0.000837252	Crtc2	Tc CD8+	FALSE	FALSE	FALSE
2.39229e-07	-0.0296407	0.259	0.21	0.000839216	Pnn	Tc CD8+	FALSE	FALSE	FALSE
2.40303e-07	0.185287	0.229	0.146	0.000842981	Ptpa	Tc CD8+	FALSE	FALSE	FALSE
2.42488e-07	0.106408	0.248	0.174	0.000850646	Tgfbr3	Tc CD8+	FALSE	FALSE	FALSE
2.4515e-07	0.0277333	0.242	0.182	0.000859985	Itch	Tc CD8+	FALSE	FALSE	FALSE
2.4648e-07	-0.0969055	0.218	0.189	0.000864651	Unc119b	Tc CD8+	FALSE	FALSE	FALSE
2.47813e-07	0.0254617	0.203	0.151	0.000869327	Axin1	Tc CD8+	FALSE	FALSE	FALSE
2.48555e-07	0.0444473	0.499	0.4	0.000871931	Arih1	Tc CD8+	FALSE	FALSE	FALSE
2.55777e-07	-0.000214047	0.312	0.246	0.000897264	Ddx10	Tc CD8+	FALSE	FALSE	FALSE
2.57355e-07	-0.215909	0.288	0.273	0.000902801	Nod1	Tc CD8+	FALSE	FALSE	FALSE
2.60278e-07	-0.000979556	0.575	0.478	0.000913057	Rab8a	Tc CD8+	FALSE	FALSE	FALSE
2.60467e-07	-0.190101	0.153	0.139	0.000913719	Mettl9	Tc CD8+	FALSE	FALSE	FALSE
2.60838e-07	-0.0273705	0.336	0.261	0.000915021	Slc12a7	Tc CD8+	FALSE	FALSE	FALSE
2.65217e-07	-0.100094	0.407	0.36	0.000930382	Snrpg	Tc CD8+	FALSE	FALSE	FALSE
2.6537e-07	0.200803	0.207	0.126	0.000930918	Rab5if	Tc CD8+	FALSE	FALSE	FALSE
2.68615e-07	-0.0412352	0.253	0.205	0.000942303	Idh3a	Tc CD8+	FALSE	FALSE	FALSE
2.68735e-07	0.226493	0.375	0.254	0.000942724	Ctnnb1	Tc CD8+	FALSE	FALSE	FALSE
2.6987e-07	-0.35813	0.468	0.473	0.000946705	F2r	Tc CD8+	FALSE	FALSE	TRUE
2.71859e-07	0.219143	0.359	0.249	0.00095368	Herc3	Tc CD8+	FALSE	FALSE	FALSE
2.72565e-07	0.117633	0.296	0.213	0.000956157	March6	Tc CD8+	FALSE	FALSE	FALSE
2.72643e-07	0.28302	0.316	0.201	0.000956432	Slc50a1	Tc CD8+	FALSE	FALSE	FALSE
2.72679e-07	0.226775	0.2	0.118	0.000956557	Cep57	Tc CD8+	FALSE	FALSE	FALSE
2.72693e-07	0.0196748	0.246	0.189	0.000956606	Txn2	Tc CD8+	FALSE	FALSE	FALSE
2.7274e-07	-0.0512706	0.466	0.404	0.000956773	Erbin	Tc CD8+	FALSE	FALSE	FALSE
2.73141e-07	0.0844544	0.294	0.218	0.000958179	Rbms1	Tc CD8+	FALSE	FALSE	FALSE
2.75725e-07	-0.0822962	0.381	0.332	0.000967242	Tspo	Tc CD8+	FALSE	FALSE	FALSE
2.80927e-07	0.088223	0.257	0.183	0.000985492	Ostc	Tc CD8+	FALSE	FALSE	FALSE
2.81694e-07	0.0946487	0.349	0.268	0.000988184	Kat6a	Tc CD8+	FALSE	FALSE	FALSE
2.82079e-07	-0.103766	0.179	0.147	0.000989535	Fmr1	Tc CD8+	FALSE	FALSE	FALSE
2.82613e-07	-0.0569269	0.508	0.446	0.000991408	Fkbp8	Tc CD8+	FALSE	FALSE	FALSE
2.82905e-07	-0.249528	0.235	0.238	0.000992431	Atp6v1b2	Tc CD8+	FALSE	FALSE	FALSE
2.83413e-07	0.0597051	0.392	0.311	0.000994212	Tial1	Tc CD8+	FALSE	FALSE	FALSE
2.83475e-07	-0.195813	0.174	0.169	0.000994432	Zdhhc4	Tc CD8+	FALSE	FALSE	FALSE
2.83508e-07	-0.114071	0.237	0.21	0.000994545	Chmp1a	Tc CD8+	FALSE	FALSE	FALSE
2.85263e-07	-0.0406962	0.32	0.272	0.0010007	Ubn1	Tc CD8+	FALSE	FALSE	FALSE
2.85891e-07	-0.259912	0.233	0.248	0.00100291	Rbm7	Tc CD8+	FALSE	FALSE	FALSE
2.87166e-07	-0.126546	0.257	0.228	0.00100738	Grpel1	Tc CD8+	FALSE	FALSE	FALSE
2.87402e-07	-0.261132	0.519	0.518	0.00100821	Rhoh	Tc CD8+	FALSE	FALSE	FALSE
2.88682e-07	0.0410794	0.17	0.119	0.0010127	Pabpc4	Tc CD8+	FALSE	FALSE	FALSE
2.91071e-07	-0.0377439	0.224	0.175	0.00102108	Aph1a	Tc CD8+	FALSE	FALSE	FALSE
2.98702e-07	0.12741	0.532	0.42	0.00104785	Dazap1	Tc CD8+	FALSE	FALSE	FALSE
2.98826e-07	0.19484	0.277	0.181	0.00104828	Nlk	Tc CD8+	FALSE	FALSE	FALSE
2.99671e-07	-0.0648321	0.349	0.293	0.00105125	Chd3	Tc CD8+	FALSE	FALSE	FALSE
3.01063e-07	-0.197303	0.863	0.831	0.00105613	Ndfip1	Tc CD8+	FALSE	FALSE	FALSE
3.01623e-07	0.215236	0.237	0.151	0.00105809	Iws1	Tc CD8+	FALSE	FALSE	FALSE
3.05408e-07	0.210286	0.519	0.39	0.00107137	Mapk1	Tc CD8+	FALSE	FALSE	FALSE
3.0702e-07	0.0318461	0.283	0.218	0.00107702	Wwp2	Tc CD8+	FALSE	FALSE	FALSE
3.1008e-07	0.271529	0.155	0.075	0.00108776	Rcn3	Tc CD8+	FALSE	FALSE	FALSE
3.11118e-07	0.136943	0.142	0.08	0.0010914	Tmem41b	Tc CD8+	FALSE	FALSE	FALSE
3.14137e-07	0.242728	0.261	0.165	0.00110199	Tnpo2	Tc CD8+	FALSE	FALSE	FALSE
3.16343e-07	-0.0346733	0.329	0.277	0.00110973	Bag6	Tc CD8+	FALSE	TRUE	FALSE
3.19195e-07	0.0795157	0.32	0.246	0.00111974	Atf4	Tc CD8+	TRUE	FALSE	FALSE
3.19467e-07	0.191832	0.19	0.112	0.00112069	Xpr1	Tc CD8+	FALSE	FALSE	FALSE
3.20146e-07	-0.0126796	0.214	0.163	0.00112307	Ranbp1	Tc CD8+	FALSE	FALSE	FALSE
3.20162e-07	-0.113144	0.436	0.39	0.00112313	Ctbp1	Tc CD8+	FALSE	FALSE	FALSE
3.20699e-07	-0.106447	0.17	0.139	0.00112501	Hcfc1r1	Tc CD8+	FALSE	FALSE	FALSE
3.20726e-07	-0.112559	0.214	0.181	0.00112511	Ralbp1	Tc CD8+	FALSE	FALSE	FALSE
3.21147e-07	0.245027	0.205	0.12	0.00112658	Rcor1	Tc CD8+	TRUE	FALSE	FALSE
3.22237e-07	-0.196451	0.185	0.179	0.00113041	Asnsd1	Tc CD8+	FALSE	FALSE	FALSE
3.24318e-07	0.225242	0.259	0.167	0.00113771	Vamp2	Tc CD8+	FALSE	FALSE	FALSE
3.27993e-07	-0.0866359	0.468	0.412	0.0011506	Lrch4	Tc CD8+	FALSE	FALSE	FALSE
3.31996e-07	0.0553918	0.362	0.288	0.00116464	Prpf40a	Tc CD8+	FALSE	FALSE	FALSE
3.32147e-07	0.0164693	0.231	0.178	0.00116517	Cyb5r4	Tc CD8+	FALSE	FALSE	FALSE
3.39203e-07	0.116995	0.499	0.392	0.00118993	Tgoln1	Tc CD8+	FALSE	FALSE	FALSE
3.40539e-07	0.0995766	0.216	0.145	0.00119461	Abcf1	Tc CD8+	FALSE	FALSE	FALSE
3.42356e-07	-0.122914	0.259	0.225	0.00120099	Micos13	Tc CD8+	FALSE	FALSE	FALSE
3.42583e-07	-0.00806317	0.534	0.446	0.00120178	Myo1f	Tc CD8+	FALSE	FALSE	FALSE
3.43222e-07	-0.166198	0.181	0.158	0.00120402	Eed	Tc CD8+	FALSE	FALSE	FALSE
3.44983e-07	0.145454	0.854	0.73	0.0012102	Ly6e	Tc CD8+	FALSE	FALSE	FALSE
3.45717e-07	-0.168239	0.678	0.636	0.00121277	Clta	Tc CD8+	FALSE	FALSE	FALSE
3.47361e-07	0.238076	0.388	0.268	0.00121854	Calr	Tc CD8+	FALSE	FALSE	FALSE
3.50818e-07	-0.0963083	0.331	0.284	0.00123067	Il12rb1	Tc CD8+	FALSE	FALSE	FALSE
3.54233e-07	0.394872	0.211	0.106	0.00124265	Ern1	Tc CD8+	FALSE	FALSE	FALSE
3.56629e-07	-0.104457	0.196	0.161	0.00125106	Fam173a	Tc CD8+	FALSE	FALSE	FALSE
3.58844e-07	-0.0220213	0.431	0.357	0.00125882	Yy1	Tc CD8+	TRUE	FALSE	FALSE
3.59146e-07	0.237883	0.166	0.084	0.00125988	Pfkfb3	Tc CD8+	FALSE	FALSE	FALSE
3.59757e-07	-0.0663464	0.314	0.27	0.00126203	Maea	Tc CD8+	FALSE	FALSE	FALSE
3.61046e-07	0.0635419	0.593	0.49	0.00126655	Ppp1r12a	Tc CD8+	FALSE	FALSE	FALSE
3.64491e-07	-0.0121294	0.089	0.054	0.00127864	P4ha1	Tc CD8+	FALSE	FALSE	FALSE
3.65071e-07	-0.122616	0.272	0.236	0.00128067	Sdf2	Tc CD8+	FALSE	FALSE	FALSE
3.65087e-07	0.00794863	0.218	0.163	0.00128072	Ccdc124	Tc CD8+	FALSE	FALSE	FALSE
3.66373e-07	-0.127641	0.44	0.4	0.00128524	Tcf25	Tc CD8+	TRUE	FALSE	FALSE
3.6962e-07	0.322069	0.582	0.431	0.00129663	Hspa5	Tc CD8+	FALSE	FALSE	FALSE
3.70406e-07	-0.0209594	0.255	0.201	0.00129938	Cpeb4	Tc CD8+	FALSE	FALSE	FALSE
3.72752e-07	0.00522818	0.32	0.257	0.00130761	Arcn1	Tc CD8+	FALSE	FALSE	FALSE
3.7632e-07	0.00724422	0.488	0.404	0.00132013	Cdh1	Tc CD8+	FALSE	TRUE	TRUE
3.76827e-07	-0.170729	0.203	0.19	0.00132191	Vps11	Tc CD8+	FALSE	FALSE	FALSE
3.77425e-07	0.191424	0.451	0.332	0.00132401	Ctsb	Tc CD8+	FALSE	FALSE	FALSE
3.78848e-07	0.108917	0.227	0.155	0.001329	Tm6sf1	Tc CD8+	FALSE	FALSE	FALSE
3.80607e-07	0.156996	0.257	0.173	0.00133517	Cisd2	Tc CD8+	FALSE	FALSE	FALSE
3.81575e-07	-0.171691	0.368	0.344	0.00133856	Ndufb11	Tc CD8+	FALSE	FALSE	FALSE
3.82891e-07	0.0248159	0.327	0.258	0.00134318	Lpin2	Tc CD8+	FALSE	FALSE	FALSE
3.84476e-07	-0.0143281	0.235	0.187	0.00134874	Dhx8	Tc CD8+	FALSE	FALSE	FALSE
3.86155e-07	-0.00319524	0.29	0.238	0.00135463	U2surp	Tc CD8+	FALSE	FALSE	FALSE
3.88409e-07	-0.177812	0.233	0.221	0.00136254	Zc3h15	Tc CD8+	FALSE	FALSE	FALSE
3.89063e-07	0.0872075	0.176	0.115	0.00136483	Ap5m1	Tc CD8+	FALSE	FALSE	FALSE
3.89877e-07	0.0431648	0.288	0.214	0.00136769	Api5	Tc CD8+	FALSE	FALSE	FALSE
3.90203e-07	-0.0455462	0.253	0.21	0.00136883	Eif4e2	Tc CD8+	FALSE	FALSE	FALSE
3.93394e-07	0.165357	0.386	0.281	0.00138003	Aamp	Tc CD8+	FALSE	FALSE	FALSE
3.98494e-07	0.00345757	0.566	0.481	0.00139792	Esyt2	Tc CD8+	FALSE	FALSE	FALSE
4.09614e-07	0.0996079	0.473	0.368	0.00143693	Fam102a	Tc CD8+	FALSE	FALSE	FALSE
4.09655e-07	0.0649434	0.312	0.237	0.00143707	Higd1a	Tc CD8+	FALSE	FALSE	FALSE
4.1224e-07	0.0447093	0.233	0.173	0.00144614	Psmb5	Tc CD8+	FALSE	FALSE	FALSE
4.12536e-07	-0.255928	0.275	0.28	0.00144718	Phf1	Tc CD8+	FALSE	FALSE	FALSE
4.14566e-07	-0.0121876	0.251	0.194	0.0014543	Ascc3	Tc CD8+	FALSE	FALSE	FALSE
4.15586e-07	0.170236	0.322	0.228	0.00145788	Psma2	Tc CD8+	FALSE	FALSE	FALSE
4.15698e-07	0.123455	0.207	0.137	0.00145827	Trim35	Tc CD8+	FALSE	FALSE	FALSE
4.16317e-07	0.202564	0.159	0.087	0.00146044	Reep4	Tc CD8+	FALSE	FALSE	FALSE
4.19338e-07	-0.0187328	0.231	0.183	0.00147104	Srp19	Tc CD8+	FALSE	FALSE	FALSE
4.19558e-07	-0.150831	0.129	0.111	0.00147181	Tpp1	Tc CD8+	FALSE	FALSE	FALSE
4.32772e-07	-0.078596	0.266	0.225	0.00151816	Ankrd17	Tc CD8+	FALSE	FALSE	FALSE
4.34406e-07	-0.18437	0.183	0.169	0.0015239	Nubp1	Tc CD8+	FALSE	FALSE	FALSE
4.35741e-07	-0.177947	0.434	0.404	0.00152858	Grcc10	Tc CD8+	FALSE	FALSE	FALSE
4.38109e-07	-0.110582	0.686	0.621	0.00153689	Gpr171	Tc CD8+	FALSE	FALSE	FALSE
4.393e-07	0.0977101	0.251	0.182	0.00154106	Ppp2r5e	Tc CD8+	FALSE	FALSE	FALSE
4.40523e-07	-0.0264663	0.216	0.167	0.00154535	Cops5	Tc CD8+	FALSE	FALSE	FALSE
4.4321e-07	0.163017	0.196	0.124	0.00155478	Atf6	Tc CD8+	TRUE	FALSE	FALSE
4.47367e-07	-0.127337	0.318	0.286	0.00156937	R3hdm4	Tc CD8+	FALSE	FALSE	FALSE
4.49165e-07	-0.553945	0.174	0.24	0.00157567	Asb2	Tc CD8+	FALSE	FALSE	FALSE
4.49197e-07	0.167596	0.307	0.213	0.00157578	Gosr2	Tc CD8+	FALSE	FALSE	FALSE
4.53054e-07	-0.280946	0.259	0.269	0.00158931	Prkd2	Tc CD8+	FALSE	FALSE	FALSE
4.60564e-07	0.135502	0.231	0.155	0.00161566	Mfsd6	Tc CD8+	FALSE	FALSE	FALSE
4.60763e-07	-0.21196	0.346	0.339	0.00161636	Cdk9	Tc CD8+	FALSE	FALSE	FALSE
4.63165e-07	0.25953	0.427	0.304	0.00162478	Mlec	Tc CD8+	FALSE	FALSE	FALSE
4.64222e-07	-0.0285646	0.305	0.25	0.00162849	Tcea1	Tc CD8+	FALSE	FALSE	FALSE
4.64335e-07	0.217763	0.266	0.173	0.00162889	Khdc4	Tc CD8+	FALSE	FALSE	FALSE
4.64924e-07	-0.132485	0.292	0.265	0.00163095	Dnajc7	Tc CD8+	FALSE	FALSE	FALSE
4.65693e-07	0.135704	0.248	0.169	0.00163365	Sin3a	Tc CD8+	FALSE	FALSE	FALSE
4.67991e-07	0.0658124	0.608	0.502	0.00164171	Kmt2d	Tc CD8+	FALSE	FALSE	FALSE
4.71058e-07	0.0255007	0.381	0.303	0.00165247	Apobec3	Tc CD8+	FALSE	FALSE	FALSE
4.71879e-07	0.0285508	0.634	0.531	0.00165535	Kif21b	Tc CD8+	FALSE	FALSE	FALSE
4.7225e-07	0.192625	0.351	0.249	0.00165665	Sh3bp1	Tc CD8+	FALSE	FALSE	FALSE
4.74254e-07	0.0845117	0.235	0.165	0.00166368	Ptprj	Tc CD8+	FALSE	FALSE	FALSE
4.77166e-07	0.00030915	0.571	0.491	0.0016739	Ndufa13	Tc CD8+	FALSE	FALSE	FALSE
4.80326e-07	-0.300498	0.769	0.782	0.00168498	Epsti1	Tc CD8+	FALSE	FALSE	FALSE
4.81056e-07	0.0855081	0.246	0.181	0.00168754	Chmp4b	Tc CD8+	FALSE	FALSE	FALSE
4.82729e-07	0.0194786	0.327	0.256	0.00169341	Add1	Tc CD8+	FALSE	FALSE	FALSE
4.828e-07	0.417346	0.196	0.098	0.00169366	Trps1	Tc CD8+	TRUE	FALSE	FALSE
4.83289e-07	0.333759	0.137	0.059	0.00169538	Nmrk1	Tc CD8+	FALSE	FALSE	FALSE
4.83503e-07	0.00732745	0.227	0.173	0.00169613	Ncbp1	Tc CD8+	FALSE	FALSE	FALSE
4.84939e-07	0.0787751	0.373	0.289	0.00170117	Tmed2	Tc CD8+	FALSE	FALSE	FALSE
4.90636e-07	0.0205964	0.29	0.233	0.00172115	Safb2	Tc CD8+	FALSE	FALSE	FALSE
4.91677e-07	0.0486973	0.362	0.284	0.0017248	Ndufb7	Tc CD8+	FALSE	FALSE	FALSE
4.91824e-07	0.0341637	0.227	0.166	0.00172532	Vps37a	Tc CD8+	FALSE	FALSE	FALSE
4.92499e-07	-0.0822473	0.205	0.165	0.00172768	Nipal3	Tc CD8+	FALSE	FALSE	FALSE
4.94581e-07	0.142708	0.41	0.304	0.00173499	Crebrf	Tc CD8+	TRUE	FALSE	FALSE
4.94777e-07	-0.0682984	0.296	0.258	0.00173568	Ccndbp1	Tc CD8+	FALSE	FALSE	FALSE
4.96098e-07	0.108807	0.288	0.206	0.00174031	Rap1gds1	Tc CD8+	FALSE	FALSE	FALSE
4.97289e-07	-0.0698787	0.322	0.277	0.00174449	Zfp592	Tc CD8+	TRUE	FALSE	FALSE
4.99649e-07	0.276061	0.813	0.675	0.00175277	Dusp5	Tc CD8+	FALSE	FALSE	FALSE
5.0159e-07	0.056117	0.196	0.137	0.00175958	Ago1	Tc CD8+	FALSE	FALSE	FALSE
5.03482e-07	0.225527	0.257	0.162	0.00176622	Rab27a	Tc CD8+	FALSE	FALSE	FALSE
5.04168e-07	0.0245075	0.307	0.241	0.00176862	Tspan14	Tc CD8+	FALSE	FALSE	FALSE
5.05091e-07	0.196462	0.303	0.206	0.00177186	Dctn4	Tc CD8+	FALSE	FALSE	FALSE
5.05414e-07	-0.0594971	0.58	0.51	0.00177299	Calm1	Tc CD8+	FALSE	FALSE	FALSE
5.05553e-07	0.0854296	0.51	0.41	0.00177348	Ythdf3	Tc CD8+	FALSE	FALSE	FALSE
5.08217e-07	-0.0325285	0.233	0.186	0.00178282	Chchd3	Tc CD8+	FALSE	FALSE	FALSE
5.10486e-07	0.140276	0.214	0.143	0.00179078	Agap3	Tc CD8+	FALSE	FALSE	FALSE
5.13369e-07	0.261188	0.209	0.119	0.0018009	Rsbn1	Tc CD8+	FALSE	FALSE	FALSE
5.14626e-07	-0.0471442	0.29	0.242	0.00180531	Cst3	Tc CD8+	FALSE	FALSE	FALSE
5.17219e-07	0.200663	0.251	0.165	0.00181441	Il6st	Tc CD8+	FALSE	FALSE	FALSE
5.18851e-07	0.150972	0.24	0.159	0.00182013	Galnt6	Tc CD8+	FALSE	FALSE	FALSE
5.20222e-07	0.0821823	0.292	0.22	0.00182494	Ndufv2	Tc CD8+	FALSE	FALSE	FALSE
5.23029e-07	0.0812347	0.564	0.463	0.00183478	Sfpq	Tc CD8+	FALSE	FALSE	FALSE
5.27529e-07	-0.0450295	0.292	0.236	0.00185057	Copg1	Tc CD8+	FALSE	FALSE	FALSE
5.3214e-07	0.286951	0.316	0.205	0.00186675	Dtx3l	Tc CD8+	FALSE	FALSE	FALSE
5.3475e-07	0.179364	0.231	0.149	0.0018759	Fam91a1	Tc CD8+	FALSE	FALSE	FALSE
5.37943e-07	0.0307345	0.196	0.143	0.0018871	Slc25a39	Tc CD8+	FALSE	FALSE	FALSE
5.38796e-07	-0.198296	0.773	0.727	0.0018901	Eif4a2	Tc CD8+	FALSE	FALSE	FALSE
5.4326e-07	0.0166864	0.266	0.206	0.00190575	Dpm3	Tc CD8+	FALSE	FALSE	FALSE
5.48642e-07	-0.0231122	0.471	0.382	0.00192464	Chst12	Tc CD8+	FALSE	FALSE	FALSE
5.55547e-07	0.116129	0.608	0.49	0.00194886	D16Ertd472e	Tc CD8+	FALSE	FALSE	FALSE
5.57301e-07	-0.0642231	0.259	0.21	0.00195501	Xpa	Tc CD8+	TRUE	FALSE	FALSE
5.57536e-07	0.236355	0.351	0.242	0.00195584	Bud31	Tc CD8+	FALSE	FALSE	FALSE
5.58753e-07	0.203012	0.283	0.186	0.00196011	Atp11b	Tc CD8+	FALSE	FALSE	FALSE
5.59125e-07	0.0837913	0.505	0.402	0.00196141	Ifi27	Tc CD8+	FALSE	FALSE	FALSE
5.59728e-07	-0.0274845	0.427	0.368	0.00196352	Zmynd11	Tc CD8+	FALSE	FALSE	FALSE
5.59826e-07	0.217482	0.34	0.228	0.00196387	Ugcg	Tc CD8+	FALSE	FALSE	FALSE
5.61353e-07	-0.326172	0.553	0.704	0.00196923	Gzma	Tc CD8+	FALSE	TRUE	FALSE
5.65783e-07	-0.0759558	0.266	0.22	0.00198477	Smyd3	Tc CD8+	FALSE	FALSE	FALSE
5.67392e-07	-0.139879	0.257	0.237	0.00199041	Cdk11b	Tc CD8+	FALSE	FALSE	FALSE
5.67687e-07	0.218267	0.253	0.163	0.00199145	Spsb1	Tc CD8+	FALSE	FALSE	FALSE
5.71099e-07	-0.0216788	0.205	0.155	0.00200342	Irf9	Tc CD8+	TRUE	FALSE	FALSE
5.79776e-07	-0.0376741	0.314	0.262	0.00203386	Hnrnph1	Tc CD8+	FALSE	FALSE	FALSE
5.80703e-07	0.00536667	0.283	0.225	0.00203711	Ppm1h	Tc CD8+	FALSE	FALSE	FALSE
5.82337e-07	-0.0590512	0.601	0.521	0.00204284	Pstpip1	Tc CD8+	FALSE	FALSE	FALSE
5.83396e-07	0.190932	0.277	0.19	0.00204655	Cltc	Tc CD8+	FALSE	FALSE	FALSE
5.84326e-07	-0.289899	0.264	0.28	0.00204982	Becn1	Tc CD8+	FALSE	FALSE	FALSE
5.8971e-07	-0.112655	0.523	0.482	0.0020687	Cyld	Tc CD8+	FALSE	FALSE	FALSE
6.1676e-07	0.245919	0.418	0.296	0.00216359	Wdr33	Tc CD8+	FALSE	FALSE	FALSE
6.22559e-07	-0.119409	0.355	0.329	0.00218394	Setd5	Tc CD8+	FALSE	FALSE	FALSE
6.23307e-07	-0.17455	0.296	0.277	0.00218656	Atf1	Tc CD8+	TRUE	FALSE	FALSE
6.25314e-07	0.0958034	0.196	0.133	0.0021936	Ndfip2	Tc CD8+	FALSE	FALSE	FALSE
6.25795e-07	-0.100167	0.325	0.28	0.00219529	Crot	Tc CD8+	FALSE	FALSE	FALSE
6.2825e-07	-0.0685657	0.379	0.332	0.0022039	Mapre1	Tc CD8+	FALSE	FALSE	FALSE
6.29804e-07	0.0998986	0.436	0.34	0.00220935	Dnaja2	Tc CD8+	FALSE	FALSE	FALSE
6.29808e-07	0.125123	0.22	0.149	0.00220937	Pom121	Tc CD8+	FALSE	FALSE	FALSE
6.31708e-07	0.0864662	0.375	0.284	0.00221603	Efr3a	Tc CD8+	FALSE	FALSE	FALSE
6.36014e-07	-0.0176552	0.346	0.28	0.00223114	Gtf2b	Tc CD8+	FALSE	FALSE	FALSE
6.37025e-07	0.0294335	0.325	0.261	0.00223468	Rb1	Tc CD8+	FALSE	FALSE	FALSE
6.38709e-07	-0.1908	0.166	0.15	0.00224059	Uqcc3	Tc CD8+	FALSE	FALSE	FALSE
6.39484e-07	0.264924	0.632	0.482	0.00224331	Actr2	Tc CD8+	FALSE	FALSE	FALSE
6.39935e-07	0.265591	0.42	0.292	0.00224489	Lats2	Tc CD8+	FALSE	FALSE	FALSE
6.3999e-07	-0.103283	0.22	0.195	0.00224509	Copb2	Tc CD8+	FALSE	FALSE	FALSE
6.42475e-07	-0.0814895	0.196	0.158	0.0022538	Itpr1	Tc CD8+	FALSE	FALSE	FALSE
6.46695e-07	-0.0514886	0.257	0.209	0.00226861	Zmiz1	Tc CD8+	TRUE	FALSE	FALSE
6.47158e-07	0.166654	0.305	0.218	0.00227023	Mdm2	Tc CD8+	FALSE	FALSE	FALSE
6.49141e-07	0.0848359	0.235	0.17	0.00227719	Prpsap1	Tc CD8+	FALSE	FALSE	FALSE
6.51163e-07	-0.139266	0.373	0.344	0.00228428	Rnps1	Tc CD8+	FALSE	FALSE	FALSE
6.53042e-07	0.0312253	0.346	0.274	0.00229087	Raf1	Tc CD8+	FALSE	FALSE	FALSE
6.56032e-07	-0.0164292	0.351	0.289	0.00230136	Csnk1d	Tc CD8+	FALSE	FALSE	FALSE
6.56436e-07	0.232018	0.303	0.199	0.00230278	Pdia4	Tc CD8+	FALSE	FALSE	FALSE
6.57199e-07	0.061345	0.298	0.221	0.00230545	Txnl1	Tc CD8+	FALSE	FALSE	FALSE
6.58443e-07	-0.0852596	0.309	0.268	0.00230982	Smc6	Tc CD8+	FALSE	FALSE	FALSE
6.58726e-07	-0.100177	0.207	0.182	0.00231081	Tcof1	Tc CD8+	FALSE	FALSE	FALSE
6.61911e-07	0.0133114	0.227	0.174	0.00232198	Ank	Tc CD8+	FALSE	FALSE	FALSE
6.73255e-07	-0.204376	0.344	0.336	0.00236178	Ndufa10	Tc CD8+	FALSE	FALSE	FALSE
6.74093e-07	0.0108285	0.233	0.174	0.00236472	Akt2	Tc CD8+	FALSE	FALSE	FALSE
6.74274e-07	0.0973175	0.255	0.186	0.00236535	Ap1g1	Tc CD8+	FALSE	FALSE	FALSE
6.76959e-07	-0.0629172	0.466	0.4	0.00237477	Acin1	Tc CD8+	FALSE	FALSE	FALSE
6.82473e-07	0.0394947	0.355	0.28	0.00239412	Rbm4	Tc CD8+	FALSE	FALSE	FALSE
6.92432e-07	-0.0125885	0.251	0.194	0.00242905	Amfr	Tc CD8+	FALSE	FALSE	FALSE
6.94216e-07	0.168181	0.272	0.186	0.00243531	Dnajc14	Tc CD8+	FALSE	FALSE	FALSE
6.95154e-07	0.240507	0.196	0.114	0.0024386	Hif1an	Tc CD8+	FALSE	FALSE	FALSE
6.9536e-07	-0.121283	0.161	0.137	0.00243932	Med4	Tc CD8+	FALSE	FALSE	FALSE
7.0067e-07	0.00807017	0.466	0.383	0.00245795	Csnk1g2	Tc CD8+	FALSE	FALSE	FALSE
7.0419e-07	0.293965	0.251	0.153	0.0024703	Osbpl8	Tc CD8+	FALSE	FALSE	FALSE
7.07733e-07	0.393046	0.403	0.266	0.00248273	Mxi1	Tc CD8+	TRUE	FALSE	FALSE
7.09145e-07	-0.110125	0.281	0.26	0.00248768	Snrpe	Tc CD8+	FALSE	FALSE	FALSE
7.09583e-07	0.0293395	0.368	0.29	0.00248922	Atl3	Tc CD8+	FALSE	FALSE	FALSE
7.13246e-07	0.196839	0.229	0.146	0.00250207	Ncor2	Tc CD8+	TRUE	FALSE	FALSE
7.21699e-07	-0.00711284	0.255	0.207	0.00253172	Mkrn1	Tc CD8+	FALSE	FALSE	FALSE
7.25009e-07	0.185404	0.209	0.13	0.00254333	Myl6	Tc CD8+	FALSE	FALSE	FALSE
7.30935e-07	-0.0906937	0.2	0.169	0.00256412	Prkaca	Tc CD8+	FALSE	FALSE	FALSE
7.32467e-07	0.211365	0.44	0.323	0.00256949	Pcf11	Tc CD8+	FALSE	FALSE	FALSE
7.36996e-07	0.0251939	0.344	0.276	0.00258538	Tmed7	Tc CD8+	FALSE	FALSE	FALSE
7.50895e-07	-0.0578735	0.597	0.527	0.00263414	Sf3b2	Tc CD8+	FALSE	FALSE	FALSE
7.5396e-07	0.059758	0.261	0.195	0.00264489	Rnf146	Tc CD8+	FALSE	FALSE	FALSE
7.58309e-07	-0.105848	0.375	0.341	0.00266015	Sumo1	Tc CD8+	FALSE	FALSE	FALSE
7.61208e-07	0.176212	0.305	0.213	0.00267032	Dnajb11	Tc CD8+	FALSE	FALSE	FALSE
7.65271e-07	0.0160016	0.388	0.328	0.00268457	Park7	Tc CD8+	FALSE	FALSE	FALSE
7.71246e-07	-0.123005	0.244	0.209	0.00270553	Cacybp	Tc CD8+	FALSE	FALSE	FALSE
7.71691e-07	0.0747519	0.207	0.146	0.00270709	Abca7	Tc CD8+	FALSE	FALSE	FALSE
7.73914e-07	-0.108484	0.168	0.139	0.00271489	Twf1	Tc CD8+	FALSE	FALSE	FALSE
7.7406e-07	-0.147267	0.194	0.177	0.0027154	Ppp3ca	Tc CD8+	FALSE	FALSE	FALSE
7.76032e-07	-0.139397	0.416	0.386	0.00272232	Nsmaf	Tc CD8+	FALSE	FALSE	FALSE
7.76765e-07	-0.411016	0.649	0.739	0.00272489	Jun	Tc CD8+	TRUE	FALSE	FALSE
7.76827e-07	-0.203111	0.264	0.254	0.00272511	Inpp4a	Tc CD8+	FALSE	FALSE	FALSE
7.79318e-07	-0.112309	0.153	0.129	0.00273385	Slc25a30	Tc CD8+	FALSE	FALSE	FALSE
7.87883e-07	-0.0744378	0.166	0.142	0.00276389	Arpc5l	Tc CD8+	FALSE	FALSE	FALSE
7.90524e-07	-0.338553	0.248	0.256	0.00277316	Lpar6	Tc CD8+	FALSE	FALSE	FALSE
7.91936e-07	-0.211761	0.288	0.281	0.00277811	Gngt2	Tc CD8+	FALSE	FALSE	FALSE
7.94853e-07	0.20745	0.434	0.315	0.00278834	Map4k1	Tc CD8+	FALSE	FALSE	FALSE
8.03309e-07	0.220024	0.449	0.327	0.00281801	Map3k1	Tc CD8+	FALSE	FALSE	FALSE
8.06377e-07	0.152011	0.207	0.134	0.00282877	Mtmr3	Tc CD8+	FALSE	FALSE	FALSE
8.16258e-07	-0.0473785	0.368	0.317	0.00286343	Rbm25	Tc CD8+	FALSE	FALSE	FALSE
8.29926e-07	0.146067	0.227	0.15	0.00291138	Arl5b	Tc CD8+	FALSE	FALSE	FALSE
8.31364e-07	0.152506	0.203	0.129	0.00291643	Anapc2	Tc CD8+	FALSE	FALSE	FALSE
8.33836e-07	0.104101	0.251	0.178	0.0029251	Zfp330	Tc CD8+	FALSE	FALSE	FALSE
8.33848e-07	0.0206707	0.586	0.495	0.00292514	Hopx	Tc CD8+	TRUE	FALSE	FALSE
8.37884e-07	0.0865203	0.235	0.166	0.0029393	Txndc11	Tc CD8+	FALSE	FALSE	FALSE
8.45486e-07	-0.25425	0.198	0.205	0.00296597	Mettl23	Tc CD8+	FALSE	FALSE	FALSE
8.49918e-07	0.126962	0.41	0.316	0.00298151	Rpa1	Tc CD8+	FALSE	FALSE	FALSE
8.53072e-07	0.383614	0.115	0.04	0.00299258	Taf4b	Tc CD8+	FALSE	FALSE	FALSE
8.59923e-07	0.0184652	0.405	0.336	0.00301661	Ppp3cb	Tc CD8+	FALSE	FALSE	FALSE
8.6212e-07	0.106444	0.187	0.124	0.00302432	Mppe1	Tc CD8+	FALSE	FALSE	FALSE
8.62479e-07	0.153572	0.261	0.178	0.00302558	Ube2k	Tc CD8+	FALSE	FALSE	FALSE
8.62561e-07	-0.377834	0.139	0.171	0.00302586	Tnpo3	Tc CD8+	FALSE	FALSE	FALSE
8.63073e-07	0.0871272	0.166	0.11	0.00302766	Smim7	Tc CD8+	FALSE	FALSE	FALSE
8.6842e-07	0.00428527	0.697	0.59	0.00304642	Celf2	Tc CD8+	FALSE	FALSE	FALSE
8.72274e-07	-0.0916374	0.205	0.171	0.00305994	Cox16	Tc CD8+	FALSE	FALSE	FALSE
8.72578e-07	-0.0870178	0.392	0.345	0.003061	Ivns1abp	Tc CD8+	FALSE	FALSE	FALSE
8.80887e-07	0.153221	0.85	0.723	0.00309015	Ubald2	Tc CD8+	FALSE	FALSE	FALSE
8.84574e-07	-0.020771	0.414	0.353	0.00310309	Mndal	Tc CD8+	FALSE	FALSE	FALSE
8.86739e-07	0.0919607	0.399	0.313	0.00311068	Ndufb10	Tc CD8+	FALSE	FALSE	FALSE
8.86972e-07	0.272606	0.434	0.307	0.0031115	Jmjd1c	Tc CD8+	FALSE	FALSE	FALSE
8.92256e-07	0.196498	0.248	0.162	0.00313003	Atp5j	Tc CD8+	FALSE	FALSE	FALSE
8.95288e-07	-0.0701075	0.224	0.186	0.00314067	Kras	Tc CD8+	FALSE	FALSE	FALSE
8.95567e-07	-0.29659	0.316	0.313	0.00314165	Jak2	Tc CD8+	FALSE	FALSE	FALSE
8.98041e-07	-0.0574141	0.418	0.364	0.00315033	Anp32e	Tc CD8+	FALSE	FALSE	FALSE
8.99531e-07	-0.120769	0.414	0.378	0.00315555	Ywhag	Tc CD8+	FALSE	FALSE	FALSE
9.03259e-07	0.242534	0.327	0.22	0.00316863	Tm9sf2	Tc CD8+	FALSE	FALSE	FALSE
9.0352e-07	-0.273122	0.425	0.434	0.00316955	Numa1	Tc CD8+	FALSE	FALSE	FALSE
9.22602e-07	-0.00708591	0.253	0.203	0.00323649	Snrpd3	Tc CD8+	FALSE	FALSE	FALSE
9.2327e-07	0.0744079	0.233	0.167	0.00323883	Arfgap1	Tc CD8+	FALSE	FALSE	FALSE
9.35838e-07	-0.0852562	0.307	0.272	0.00328292	Snw1	Tc CD8+	FALSE	FALSE	FALSE
9.44625e-07	-0.0313866	0.425	0.369	0.00331374	Pdia3	Tc CD8+	FALSE	FALSE	FALSE
9.45869e-07	0.0896917	0.257	0.189	0.00331811	Pik3cg	Tc CD8+	FALSE	FALSE	FALSE
9.46618e-07	0.0584116	0.159	0.111	0.00332074	Nol6	Tc CD8+	FALSE	FALSE	FALSE
9.48605e-07	0.169687	0.2	0.127	0.00332771	Ptpn11	Tc CD8+	FALSE	FALSE	FALSE
9.50522e-07	0.0901648	0.161	0.106	0.00333443	Etv6	Tc CD8+	TRUE	FALSE	FALSE
9.57973e-07	-0.0605059	0.405	0.353	0.00336057	Ccdc88b	Tc CD8+	FALSE	FALSE	FALSE
9.69323e-07	-0.117362	0.342	0.311	0.00340038	Ubxn1	Tc CD8+	FALSE	FALSE	FALSE
9.70085e-07	0.0536931	0.253	0.187	0.00340306	Borcs8	Tc CD8+	FALSE	FALSE	FALSE
9.73746e-07	0.0629843	0.22	0.159	0.0034159	Ero1l	Tc CD8+	FALSE	FALSE	FALSE
9.74825e-07	0.148128	0.475	0.368	0.00341969	March7	Tc CD8+	FALSE	FALSE	FALSE
9.75852e-07	0.158893	0.397	0.295	0.00342329	Rab14	Tc CD8+	FALSE	FALSE	FALSE
9.76187e-07	0.11984	0.261	0.182	0.00342447	Msl1	Tc CD8+	FALSE	FALSE	FALSE
9.79769e-07	0.021498	0.192	0.145	0.00343703	Zfp654	Tc CD8+	TRUE	FALSE	FALSE
9.84953e-07	-0.387888	0.2	0.225	0.00345521	Prdm1	Tc CD8+	TRUE	FALSE	FALSE
9.86405e-07	-0.0592897	0.22	0.182	0.00346031	Nmi	Tc CD8+	FALSE	FALSE	FALSE
9.88525e-07	0.0761896	0.351	0.262	0.00346775	Ppm1a	Tc CD8+	FALSE	FALSE	FALSE
9.90551e-07	0.0403875	0.227	0.173	0.00347485	Add3	Tc CD8+	FALSE	FALSE	FALSE
9.93983e-07	-0.0417897	0.699	0.616	0.00348689	Son	Tc CD8+	TRUE	FALSE	FALSE
9.94564e-07	0.0515593	0.155	0.106	0.00348893	Lamtor5	Tc CD8+	FALSE	FALSE	FALSE
9.94803e-07	-0.000293082	0.346	0.277	0.00348977	Wdr83os	Tc CD8+	FALSE	FALSE	FALSE
9.97892e-07	0.158185	0.227	0.15	0.00350061	Stat5a	Tc CD8+	TRUE	FALSE	FALSE
1.01266e-06	-0.20517	0.248	0.236	0.0035524	Ufc1	Tc CD8+	FALSE	FALSE	FALSE
1.01992e-06	-0.0754413	0.782	0.71	0.00357789	Ikzf1	Tc CD8+	TRUE	FALSE	FALSE
1.02477e-06	0.354937	0.606	0.455	0.00359489	Slc20a1	Tc CD8+	FALSE	FALSE	FALSE
1.027e-06	-0.17003	0.194	0.182	0.00360271	Stx8	Tc CD8+	FALSE	FALSE	FALSE
1.02859e-06	-0.0845808	0.307	0.268	0.00360831	Atp13a3	Tc CD8+	FALSE	FALSE	FALSE
1.0325e-06	-0.176478	0.174	0.158	0.00362201	Rad23a	Tc CD8+	FALSE	FALSE	FALSE
1.03409e-06	0.123435	0.264	0.187	0.00362757	Tmx3	Tc CD8+	FALSE	FALSE	FALSE
1.03688e-06	-0.355124	0.442	0.465	0.00363739	Hic1	Tc CD8+	TRUE	FALSE	FALSE
1.04003e-06	0.144949	0.222	0.15	0.00364844	Sec24a	Tc CD8+	FALSE	FALSE	FALSE
1.04076e-06	-0.0473434	0.227	0.185	0.00365098	Patl1	Tc CD8+	FALSE	FALSE	FALSE
1.05289e-06	-0.0379235	0.693	0.609	0.00369353	Itga1	Tc CD8+	FALSE	FALSE	FALSE
1.05373e-06	0.162323	0.205	0.133	0.00369648	Lamtor3	Tc CD8+	FALSE	FALSE	FALSE
1.0754e-06	-0.176159	0.283	0.258	0.0037725	Adar	Tc CD8+	FALSE	FALSE	FALSE
1.07794e-06	-0.0354708	0.211	0.174	0.00378142	Nucks1	Tc CD8+	FALSE	FALSE	FALSE
1.08142e-06	-0.204193	0.207	0.203	0.00379361	Cfdp1	Tc CD8+	FALSE	FALSE	FALSE
1.08969e-06	0.290336	0.155	0.078	0.00382263	Lrig1	Tc CD8+	FALSE	FALSE	FALSE
1.09227e-06	0.0212783	0.235	0.174	0.00383168	Abcb1b	Tc CD8+	FALSE	FALSE	FALSE
1.09574e-06	-0.0295756	0.643	0.558	0.00384385	Ppp1r16b	Tc CD8+	FALSE	FALSE	FALSE
1.10062e-06	0.0722874	0.333	0.26	0.00386096	Tspyl1	Tc CD8+	FALSE	FALSE	FALSE
1.10303e-06	0.0851357	0.351	0.265	0.00386943	Kdm3b	Tc CD8+	FALSE	FALSE	FALSE
1.10345e-06	-0.0183435	0.305	0.246	0.00387092	Kif13b	Tc CD8+	FALSE	FALSE	FALSE
1.11096e-06	0.0610118	0.194	0.138	0.00389726	Ino80e	Tc CD8+	FALSE	FALSE	FALSE
1.11361e-06	0.245348	0.296	0.189	0.00390653	Zmiz2	Tc CD8+	TRUE	FALSE	FALSE
1.11397e-06	-0.0573099	0.316	0.272	0.0039078	Plekho2	Tc CD8+	FALSE	FALSE	FALSE
1.11882e-06	-0.292675	0.342	0.359	0.00392482	Tesc	Tc CD8+	FALSE	FALSE	FALSE
1.12676e-06	0.232982	0.37	0.258	0.00395267	Cdk2ap2	Tc CD8+	FALSE	FALSE	FALSE
1.13646e-06	0.202296	0.301	0.205	0.0039867	Ankrd13c	Tc CD8+	FALSE	FALSE	FALSE
1.13834e-06	0.159829	0.148	0.088	0.00399328	Sesn1	Tc CD8+	FALSE	FALSE	FALSE
1.13972e-06	-0.210148	0.636	0.618	0.00399815	Psmb9	Tc CD8+	FALSE	FALSE	FALSE
1.14237e-06	-0.0797365	0.314	0.273	0.00400745	Plgrkt	Tc CD8+	FALSE	FALSE	FALSE
1.14914e-06	0.0812021	0.606	0.498	0.00403119	Srebf2	Tc CD8+	TRUE	FALSE	FALSE
1.14963e-06	-0.0115642	0.303	0.248	0.0040329	Eloa	Tc CD8+	FALSE	FALSE	FALSE
1.15664e-06	-0.099236	0.227	0.194	0.00405749	Wrnip1	Tc CD8+	FALSE	FALSE	FALSE
1.16145e-06	-0.264089	0.166	0.173	0.00407437	Mybbp1a	Tc CD8+	FALSE	FALSE	FALSE
1.1656e-06	0.0566977	0.325	0.249	0.00408893	Psma4	Tc CD8+	FALSE	FALSE	FALSE
1.16617e-06	-0.0598232	0.181	0.146	0.00409094	Ceacam1	Tc CD8+	FALSE	TRUE	TRUE
1.16741e-06	0.049771	0.309	0.244	0.00409526	Pias1	Tc CD8+	TRUE	FALSE	FALSE
1.17794e-06	0.0132682	0.312	0.253	0.00413221	Riok3	Tc CD8+	FALSE	FALSE	FALSE
1.1781e-06	0.029864	0.608	0.511	0.00413276	Gng2	Tc CD8+	FALSE	FALSE	FALSE
1.18032e-06	-0.0694997	0.553	0.497	0.00414055	Inpp5d	Tc CD8+	FALSE	FALSE	FALSE
1.19148e-06	-0.0142657	0.24	0.191	0.00417973	Snrnp40	Tc CD8+	FALSE	FALSE	FALSE
1.19949e-06	-0.0112155	0.349	0.284	0.00420783	Adcy7	Tc CD8+	FALSE	FALSE	FALSE
1.20791e-06	0.00518216	0.257	0.205	0.00423736	Sntb1	Tc CD8+	FALSE	FALSE	FALSE
1.2081e-06	0.100297	0.261	0.189	0.00423801	Ctps2	Tc CD8+	FALSE	FALSE	FALSE
1.21665e-06	-0.118815	0.529	0.485	0.00426802	Usp25	Tc CD8+	FALSE	FALSE	FALSE
1.21863e-06	0.223176	0.257	0.161	0.00427496	Prr7	Tc CD8+	FALSE	FALSE	FALSE
1.22168e-06	-0.122291	0.307	0.274	0.00428566	Inpp5b	Tc CD8+	FALSE	FALSE	FALSE
1.22755e-06	0.211099	0.303	0.209	0.00430625	Mapk14	Tc CD8+	FALSE	FALSE	FALSE
1.23432e-06	0.0646019	0.318	0.24	0.00433	Nrip1	Tc CD8+	FALSE	FALSE	FALSE
1.23489e-06	0.109145	0.375	0.284	0.004332	Tspan3	Tc CD8+	FALSE	FALSE	FALSE
1.23773e-06	-0.112025	0.205	0.181	0.00434195	Csnk2a2	Tc CD8+	FALSE	FALSE	FALSE
1.23858e-06	0.140578	0.22	0.149	0.00434495	H2afx	Tc CD8+	FALSE	FALSE	FALSE
1.2644e-06	0.116392	0.214	0.149	0.00443551	Atl2	Tc CD8+	FALSE	FALSE	FALSE
1.26866e-06	-0.0028898	0.525	0.435	0.00445047	Sun2	Tc CD8+	FALSE	FALSE	FALSE
1.28072e-06	0.079093	0.203	0.141	0.00449276	Herpud2	Tc CD8+	FALSE	FALSE	FALSE
1.28719e-06	-0.0381892	0.209	0.174	0.00451548	Snrpd1	Tc CD8+	FALSE	FALSE	FALSE
1.29977e-06	-0.023935	0.227	0.183	0.0045596	Slc7a6os	Tc CD8+	FALSE	FALSE	FALSE
1.30518e-06	-0.0905836	0.29	0.26	0.00457858	Rbbp7	Tc CD8+	FALSE	FALSE	FALSE
1.30719e-06	-0.0586584	0.159	0.127	0.00458563	Atp6v1c1	Tc CD8+	FALSE	FALSE	FALSE
1.30831e-06	0.0870727	0.431	0.339	0.00458957	E2f4	Tc CD8+	TRUE	FALSE	FALSE
1.3234e-06	0.0263418	0.19	0.137	0.0046425	Ttc39c	Tc CD8+	FALSE	FALSE	FALSE
1.32372e-06	-0.0546538	0.29	0.25	0.00464361	Pacs1	Tc CD8+	FALSE	FALSE	FALSE
1.32538e-06	0.150909	0.392	0.293	0.00464945	Prpf4b	Tc CD8+	FALSE	FALSE	FALSE
1.33113e-06	-0.157995	0.2	0.175	0.00466961	Nup50	Tc CD8+	FALSE	FALSE	FALSE
1.33675e-06	-0.263078	0.806	0.803	0.00468933	Itgae	Tc CD8+	FALSE	FALSE	FALSE
1.34459e-06	0.109012	0.272	0.199	0.00471681	Rprd2	Tc CD8+	FALSE	FALSE	FALSE
1.36151e-06	-0.0493512	0.381	0.313	0.00477619	Dusp10	Tc CD8+	FALSE	FALSE	FALSE
1.36165e-06	-0.169109	0.342	0.311	0.00477667	Ubl3	Tc CD8+	FALSE	FALSE	FALSE
1.36646e-06	0.163823	0.216	0.141	0.00479354	Spcs3	Tc CD8+	FALSE	FALSE	FALSE
1.36727e-06	0.111715	0.231	0.162	0.00479638	Lmbrd1	Tc CD8+	FALSE	FALSE	FALSE
1.36783e-06	0.125268	0.296	0.214	0.00479836	Tmem189	Tc CD8+	FALSE	FALSE	FALSE
1.37096e-06	0.119382	0.235	0.158	0.00480932	Polg2	Tc CD8+	FALSE	FALSE	FALSE
1.37263e-06	0.0439881	0.331	0.262	0.00481519	Cox7b	Tc CD8+	FALSE	FALSE	FALSE
1.37505e-06	-0.0948458	0.257	0.226	0.00482368	Sirt7	Tc CD8+	FALSE	FALSE	FALSE
1.38129e-06	-0.0229581	0.364	0.308	0.00484556	Snu13	Tc CD8+	FALSE	FALSE	FALSE
1.38589e-06	-0.147516	0.248	0.236	0.00486169	Pi4ka	Tc CD8+	FALSE	FALSE	FALSE
1.39228e-06	0.0105313	0.27	0.214	0.00488413	Prr14	Tc CD8+	FALSE	FALSE	FALSE
1.40466e-06	-0.0381342	0.303	0.253	0.00492754	Tmf1	Tc CD8+	TRUE	FALSE	FALSE
1.40556e-06	-0.108056	0.277	0.249	0.00493069	Ppp6c	Tc CD8+	FALSE	FALSE	FALSE
1.41285e-06	-0.122462	0.224	0.199	0.00495628	Utp11	Tc CD8+	FALSE	FALSE	FALSE
1.41596e-06	0.358105	0.301	0.185	0.00496718	Satb1	Tc CD8+	TRUE	FALSE	FALSE
1.4291e-06	0.25971	0.229	0.137	0.0050133	Rnf6	Tc CD8+	FALSE	FALSE	FALSE
1.44108e-06	0.0111683	0.251	0.195	0.00505531	Usf1	Tc CD8+	TRUE	FALSE	FALSE
1.44498e-06	-0.086727	0.63	0.572	0.005069	Slc9a3r1	Tc CD8+	FALSE	FALSE	FALSE
1.44542e-06	-0.0594174	0.259	0.218	0.00507052	Prpf18	Tc CD8+	FALSE	FALSE	FALSE
1.46303e-06	-0.101156	0.2	0.166	0.0051323	Jade2	Tc CD8+	FALSE	FALSE	FALSE
1.46619e-06	-0.0101231	0.405	0.341	0.00514338	Copa	Tc CD8+	FALSE	FALSE	FALSE
1.48901e-06	-0.107321	0.301	0.264	0.00522344	Rab2a	Tc CD8+	FALSE	FALSE	FALSE
1.49797e-06	0.127149	0.381	0.293	0.0052549	Mlxip	Tc CD8+	TRUE	FALSE	FALSE
1.52026e-06	0.0915109	0.2	0.139	0.00533308	Gpr108	Tc CD8+	FALSE	FALSE	FALSE
1.52152e-06	0.208492	0.349	0.246	0.00533749	Emp3	Tc CD8+	FALSE	FALSE	FALSE
1.52304e-06	-0.153391	0.163	0.147	0.00534283	Skp1a	Tc CD8+	FALSE	FALSE	FALSE
1.53365e-06	0.12909	0.174	0.108	0.00538003	Parp9	Tc CD8+	FALSE	FALSE	FALSE
1.54704e-06	0.403702	0.227	0.122	0.00542701	Crk	Tc CD8+	FALSE	FALSE	FALSE
1.54968e-06	0.227556	0.564	0.43	0.00543626	Vgll4	Tc CD8+	FALSE	FALSE	FALSE
1.55283e-06	-0.00404027	0.702	0.612	0.00544733	Gimap3	Tc CD8+	FALSE	FALSE	FALSE
1.56231e-06	-0.0676715	0.237	0.195	0.00548058	Trim59	Tc CD8+	FALSE	FALSE	FALSE
1.56823e-06	0.273601	0.233	0.141	0.00550137	Csnk1g3	Tc CD8+	FALSE	FALSE	FALSE
1.57259e-06	0.130336	0.34	0.248	0.00551665	Pdpk1	Tc CD8+	FALSE	FALSE	FALSE
1.58825e-06	0.197179	0.281	0.19	0.00557157	Iqsec1	Tc CD8+	FALSE	FALSE	FALSE
1.59932e-06	0.109629	0.658	0.539	0.0056104	Tle3	Tc CD8+	FALSE	FALSE	FALSE
1.62565e-06	0.296671	0.34	0.23	0.00570279	Vmp1	Tc CD8+	FALSE	FALSE	FALSE
1.63504e-06	0.127561	0.34	0.252	0.00573573	Rbm33	Tc CD8+	FALSE	FALSE	FALSE
1.63642e-06	0.00280572	0.307	0.249	0.00574057	Smchd1	Tc CD8+	FALSE	FALSE	FALSE
1.63694e-06	0.124558	0.227	0.153	0.00574237	Tceal9	Tc CD8+	FALSE	FALSE	FALSE
1.65647e-06	0.134107	0.268	0.189	0.00581091	Abhd8	Tc CD8+	FALSE	FALSE	FALSE
1.67768e-06	0.25104	0.166	0.091	0.00588529	Thap3	Tc CD8+	TRUE	FALSE	FALSE
1.68277e-06	-0.129367	0.146	0.124	0.00590316	Tmcc1	Tc CD8+	FALSE	FALSE	FALSE
1.68596e-06	0.0736664	0.298	0.226	0.00591434	Parp14	Tc CD8+	FALSE	FALSE	FALSE
1.68803e-06	-0.030334	0.218	0.175	0.00592161	Gtf2f1	Tc CD8+	FALSE	FALSE	FALSE
1.68908e-06	0.0323336	0.214	0.161	0.0059253	Secisbp2	Tc CD8+	FALSE	FALSE	FALSE
1.7128e-06	0.0138789	0.279	0.218	0.0060085	Ssr4	Tc CD8+	FALSE	FALSE	FALSE
1.72556e-06	0.0719942	0.44	0.355	0.00605325	Dennd4c	Tc CD8+	FALSE	FALSE	FALSE
1.72709e-06	-0.109895	0.229	0.199	0.00605864	Mylip	Tc CD8+	FALSE	FALSE	FALSE
1.73527e-06	0.0348384	0.266	0.206	0.00608733	Pygb	Tc CD8+	FALSE	FALSE	FALSE
1.74775e-06	-0.164632	0.19	0.173	0.00613109	Eif1ad	Tc CD8+	FALSE	FALSE	FALSE
1.76956e-06	0.178064	0.161	0.095	0.00620761	Homer1	Tc CD8+	FALSE	FALSE	FALSE
1.77438e-06	0.05395	0.203	0.146	0.00622452	Lrrc59	Tc CD8+	FALSE	FALSE	FALSE
1.77582e-06	-0.0218536	0.196	0.153	0.00622959	Slc2a1	Tc CD8+	FALSE	FALSE	FALSE
1.78502e-06	-0.02494	0.307	0.254	0.00626185	Sla2	Tc CD8+	FALSE	FALSE	FALSE
1.79176e-06	-0.100906	0.187	0.157	0.00628549	Fundc2	Tc CD8+	FALSE	FALSE	FALSE
1.80747e-06	-0.0678549	0.209	0.179	0.00634059	Atp5a1	Tc CD8+	FALSE	FALSE	FALSE
1.81382e-06	0.136859	0.357	0.261	0.00636289	Prpf39	Tc CD8+	FALSE	FALSE	FALSE
1.8205e-06	-0.187368	0.131	0.123	0.00638631	Smim15	Tc CD8+	FALSE	FALSE	FALSE
1.82567e-06	0.06346	0.19	0.126	0.00640447	Tmem222	Tc CD8+	FALSE	FALSE	FALSE
1.82937e-06	-0.00355811	0.325	0.264	0.00641744	Nedd8	Tc CD8+	FALSE	FALSE	FALSE
1.86505e-06	-0.00255548	0.166	0.127	0.00654261	Utp3	Tc CD8+	FALSE	FALSE	FALSE
1.87657e-06	0.24534	0.261	0.17	0.00658302	Rab6a	Tc CD8+	FALSE	FALSE	FALSE
1.88201e-06	0.141835	0.479	0.372	0.00660208	Kmt2a	Tc CD8+	FALSE	FALSE	FALSE
1.88236e-06	0.0318284	0.388	0.311	0.00660332	Znrf1	Tc CD8+	FALSE	FALSE	FALSE
1.88433e-06	-0.0585793	0.196	0.165	0.00661024	Fbxw11	Tc CD8+	FALSE	FALSE	FALSE
1.89616e-06	0.0407402	0.24	0.179	0.00665172	Dapk3	Tc CD8+	FALSE	FALSE	FALSE
1.92084e-06	0.244138	0.349	0.244	0.00673832	Ubqln1	Tc CD8+	FALSE	FALSE	FALSE
1.92141e-06	0.117373	0.157	0.096	0.0067403	Flot2	Tc CD8+	FALSE	FALSE	FALSE
1.92362e-06	-0.0848184	0.24	0.206	0.00674808	Kctd10	Tc CD8+	FALSE	FALSE	FALSE
1.93235e-06	-0.0276787	0.17	0.131	0.00677867	Eipr1	Tc CD8+	FALSE	FALSE	FALSE
1.93519e-06	0.0729699	0.214	0.158	0.00678863	Donson	Tc CD8+	FALSE	FALSE	FALSE
1.93543e-06	0.0195757	0.305	0.242	0.00678949	Nek7	Tc CD8+	FALSE	FALSE	FALSE
1.93638e-06	0.131982	0.257	0.179	0.00679281	N4bp2l1	Tc CD8+	FALSE	FALSE	FALSE
1.94485e-06	-0.0210242	0.231	0.181	0.00682252	Kri1	Tc CD8+	FALSE	FALSE	FALSE
1.95239e-06	0.0670253	0.464	0.378	0.00684898	Tma7	Tc CD8+	FALSE	FALSE	FALSE
1.95398e-06	0.0791128	0.538	0.436	0.00685456	Ube2d2a	Tc CD8+	FALSE	FALSE	FALSE
1.95506e-06	-0.0210207	0.209	0.166	0.00685835	Necap2	Tc CD8+	FALSE	FALSE	FALSE
[truncated: 1,792 more rows]

## Sheet: Tgd
p_val	avg_log2FC	pct.1	pct.2	p_val_adj	gene	ident	transcription_factor	ligand	receptor	cell_type_leiden_main	cell_type_leiden_fine
[truncated: 2,601 more rows]

[truncated: 20 more sheets: Tinv, NK_ILC, Mono, Mac, DC CD103-, DC CD103+, Neutrophil, MC, EC Prog., EC Trans. I, EC Trans. II, EC Trans. III, EC Prox. I, EC Prox. II, EC Dist. I, EC Dist. II, EC Dist. III, Goblet, EEC, Fibroblast]
