# Supplementary material for: Filamin A editing in myeloid cells reduces intestinal inflammation and protects from colitis
Source: J Exp Med. 2025 Jun 5;222(9):e20240109. doi: 10.1084/jem.20240109 (PMC12139521; doi:10.1084/jem.20240109)
Supplement: Table S7 — shows the clinical data. [file jem_20240109_tables7.xlsx]

## Sheet: clin_data
Patient	Sex	Age at biopsy (y)	Years since dg	Disease	Comorbidity	Medication
1	m	61.8767	--	healthy control	--	--
2	f	61.2466	--	healthy control	--	--
7	f	68.0822	--	healthy control	St.p. sigmoid resection for diverticular disease	--
8	f	70.3041	--	healthy control	arterial hypertension, St.p. cholecystectomy, short segment Barrett esophagus	Bisoprolol 2.5mg, Pantoprazol 40mg
9	f	42.7671	--	healthy control	--	--
12	f	45.3699	--	healthy control	--	--
13	m	60.6411	--	healthy control	short segment barrett esophagus	Esomeprazol 40mg
14	m	57.8356	--	healthy control	--	--
15	m	58.1699	--	healthy control	--	--
median		62	--
4	m	27.8356	5	remission	--	Infliximab 400mg every 8 weeks, Azathioprine 200mg, Mesalazine 4g
10	f	58.1507	3	remission	hyperlipidemia	Mesalazine 4g
11	f	45.1014	8	remission	uterine myoma	Azathioprine 100mg
16	f	60.4411	19	remission	hyperlipidemia, CLL	Adalilumab 40mg, Mesalazin 4g
19	m	65.5534	11	remission	non-insuline dependent diabetes, arterial hypertension, hyperlipidemia	Mesalazin 3g, Candesacan 32mg, Amlodipin 10mg, Besofibrat 200mg, Empagliflozin 25mg, Metformin 2g, Rosuvastatin 10mg, Liraglutid 1.8mg
20	f	47.5589	21	remission	--	Mesalazin 3g, Azathioprin 100mg, Methotrexate 10mg, Adalilumab 40mg every 2 weeks
median		53	9.5
3	m	48.9041	15	active UC	arterial hypertension	Ebetrexat 25mg every week, Mesalazine 2g, Bisoprolol 5mg, Omeprazol 20mg
5	f	62.7671	7	active UC	monopolar depression	Azathioprine 75mg, Golilumab 100mg every for 4 weeks, Mesalazine 3g
6	f	82.3068	11	active UC	arterial hypertension, immunethyreopathy, St. p. pulmonary embolism, St. p. N. mammae, monoclonal gammopathy of unknown significance (MGUS)	Bisoprolol 2.5mg, Amlodipin 5mg, Pantoprazol 40mg, Rosuvastatin 10mg, Rivaroxaban 10mg, Letrozol 2.5mg, Infliximab 300mg every for 8 weeks, Mesalazine 3g, Levothyroxin 50mg
17	f	72.7644	34	active UC	multiple allergies	Ecolinisle, Sulfasalazine 2g
18	m	36.3288	1	active UC	allergic rhinitis	Mesalazin 4g, Pantoprazol 20mg, Vedolizumab 300mg every 8 weeks, E.coli Nissle
21	f	71.337	16	active UC	osteoporosis	Mesalazin 2g, Methotrexat 20mg, Infliximab 300mg every 8 weeks
median		67	13

## Sheet: samples
patient	samples
1	proximal and distal colon biopsies of healthy patient
2	proximal and distal colon biopsies of healthy patient
3	proximal and distal colon biopsies of patient with active ulcerative colitis
4	proximal and distal colon biopsies of patient in remission from ulcerative colitis
5	proximal and distal colon biopsies of patient with active ulcerative colitis
6	proximal and distal colon biopsies of patient with active ulcerative colitis
7	proximal and distal colon biopsies of healthy patient
8	proximal and distal colon biopsies of healthy patient
9	proximal and distal colon biopsies of healthy patient
10	proximal and distal colon biopsies of patient in remission from ulcerative colitis
11	proximal and distal colon biopsies of patient in remission from ulcerative colitis
12	proximal and distal colon biopsies of healthy patient
13	proximal and distal colon biopsies of healthy patient
14	proximal and distal colon biopsies of healthy patient
15	proximal and distal colon biopsies of healthy patient
16	proximal and distal colon biopsies of patient in remission from ulcerative colitis
17	proximal and distal colon biopsies of patient with active ulcerative colitis
18	proximal and distal colon biopsies of patient with active ulcerative colitis
19	proximal and distal colon biopsies of patient in remission from ulcerative colitis
20	proximal and distal colon biopsies of patient in remission from ulcerative colitis
21	proximal and distal colon biopsies of patient with active ulcerative colitis
